# Supplementary material for: Identification of Sertoli cell-specific transcripts in the mouse testis and the role of FSH and androgen in the control of Sertoli cell activity
Source: BMC Genomics. 2017 Dec 15;18:972. doi: 10.1186/s12864-017-4357-3 (PMC5731206; doi:10.1186/s12864-017-4357-3)
Supplement: Supplementary file 2 — “Primers used for real-time PCR”. (XLSX 11 kb) [file 12864_2017_4357_MOESM2_ESM.xlsx]

## Sheet: Sheet1
		Gene name		Forward	Reverse	Genbank
		Reproductive homeobox 5	Rhox5	aggttcgcccagcatcgactg	gccgcagccctcctgatctt	NM_008818
		Claudin 11	Cl11	gctccaagggcctgtgggc	tgtcaacagcagcaagatggcg	NM_008770
		Anti-Mullerian hormone	AMH	tcctacatctggctgaagtgatatggg	aggttctgtgtgccccgcag	NM_007445
		Embryonic testis differentiation	Etd	actgcttcttctctcaccgcaca	gtgttctgctccggtggcct	AY134667.1
		TYRO3 protein tyrosine kinase	Tyro3	tctctgctgctccccgggtc	ctggaccacggtgccatcct	NM_019392.2
		Solute carrier family 9, member 2	Slc9a2	cgccgttcgaggaaagtcggt	tctccggcacgattgtgggc	NM_001033289.2
		Paternally expressed 10	Peg10	ccttcgtggcatcgcagagga	ttggaggaaccacccgcagc	NM_130877.2
		Defensin beta 36	Defb36	cgccacgaacgttgctttgga	gcggcacttgccgtggagat	NM_001037247.4
		Vitamin D3 receptor	Vdr	cttccgggacttccggcctc	tcgWiWtggaaaagctggccggt	NM_009504.4
		Corin, serine peptidase	Corin	tcctcctggccggattccct	cgcagagcccgctggtacac	NM_001122756.1
		Phosphodiesterase 4B, cAMP-specific	Pde4b	ccagcagggagacaaagaacggg	tccggttgaaccaggtctgcc	NM_019840.2
		Ephrin type A receptor	Epha8	acggtgtctccaacctgagcc	cgttgggctgctctggttcct	NM_007939.2
		Aquaporin 8	Aqp8	ggccttggggctcatcattgcta	cagccccaatcagccctccaa	NM_001109045.1
		Solute carrier family 6, member 14	Slc6a14	aggtgcaactttggagggtgcat	cagagccactaggccacccc	NM_020049.4
		Embigin	Emb	tgccgaagtcatcctcttggtgg	ccgggggacattgttttctatgcc	NM_010330.4
		WAP four-disulfide core domain 1	Wfdc1	taagcaacgccggcaagcag	acacaggaaaggccccgcaa	NM_023395.2
		DMRT-like family C1b	Dmrtc1b	ctctgcctcctcctgtttctgcc	aggcagagttggcagaccgtg	NM_001310614.1
		Insulin-like growth factor binding protein 3	Igfbp3	cgcgggttctgcgcca	gaacttggaatcggtcactcggtgt	NM_008343
