# Supplementary material for: Identification of Sertoli cell-specific transcripts in the mouse testis and the role of FSH and androgen in the control of Sertoli cell activity
Source: BMC Genomics. 2017 Dec 15;18:972. doi: 10.1186/s12864-017-4357-3 (PMC5731206; doi:10.1186/s12864-017-4357-3)
Supplement: Supplementary file 3 — “Total RNAseq data.” All RNAseq data from control, busulfan-treated and busulfan + DTX-treated mice. (XLSX 5119 kb) [file 12864_2017_4357_MOESM3_ESM.xlsx]

## Sheet: Whole testis RNAseq data
												Bus = busulfan		dtx = diphtheria toxin
		RNAseq data (FPKM)
gene id	gene symbol	Control 1	Control 2	Control 3	Control 4	Control 5	Busulfan 1	Busulfan 2	Busulfan 3	Busulfan 4	Bus + DTX 1	Bus + DTX 2	Bus + DTX 3	Bus + DTX 4		mean control	mean busulphan	mean bus + DTX
XLOC_000001	RP23-271O17.1	0.438998	0.241184	0.259278	0.389681	0.294418	0	0.0957141	0.046173	0	0	0	0	0		0.324712	0.0354718	0
XLOC_000005	RP23-115I1.2	0.0564717	0.0577258	0.117537	0.05967	0.164195	0.21251	0.2852	0.263873	0.173238	0.164365	0.0464681	0.0900162	0.080806		0.0911199	0.233705	0.0954138
XLOC_000008	RP23-285G23.2	1.08705	1.66993	1.7052	2.61732	1.88673	0.11201	0.358479	0.296352	0.0875352	0	0.119757	0.00649919	0.0216972		1.79325	0.213594	0.0369883
XLOC_000009	RP23-285G23.3	0.064643	0.0518542	0.0534125	0.0407239	0.0370029	0.158426	0.116192	0.164783	0.145265	0.236946	0.224691	0.286192	0.142623		0.0495273	0.146167	0.222613
XLOC_000011	RP23-37D15.2	1.61097	1.69536	1.38544	2.36309	1.41763	0	0.0320439	0	0	0.0357443	0	0.0195862	0		1.6945	0.00801098	0.0138326
XLOC_000012	RP23-34E15.4	0.655439	0.300598	0.231379	0.43486	0.318806	0.0596101	0.204319	0.111191	0.111242	0.102339	0.154737	0.0793348	0.106166		0.388216	0.121591	0.110644
XLOC_000013	Lypla1,RP24-426M1.3,Tcea1	262.518	232.02	252.048	270.667	255.274	29.1722	30.1587	23.7001	31.6808	45.1203	39.0274	20.987	35.8264		254.505	28.678	35.2403
XLOC_000015	Gm17101	0.0553727	0	0	0.0650251	0.0209623	0.0192814	0	0	0	0	0	0	0		0.028272	0.00482035	0
XLOC_000016	Atp6v1h	46.2209	41.9606	45.6975	43.5211	44.1342	51.6818	46.0221	37.4245	51.9931	42.5954	45.3331	24.4916	41.5965		44.3069	46.7804	38.5041
XLOC_000019	Oprk1	0.00883924	0	0.0362955	0.0369925	0.00665943	0.0233502	0.0224145	0.0528071	0.0956129	0.0788374	0.0357396	0.0327231	0.0506412		0.0177573	0.0485462	0.0494853
XLOC_000020	Rb1cc1	302.659	305.942	292.179	314.865	290.11	19.4636	56.8529	36.5614	25.0816	23.8905	23.6674	10.9484	23.4971		301.151	34.4899	20.5008
XLOC_000022	RP23-76C20.3	0	0	0	0	0.182758	0.0587187	0.113385	0.0867829	0.0543342	0.0670345	0	0	0.041419		0.0365516	0.0783052	0.0271134
XLOC_000023	St18	0.407658	0.30966	0.27469	0.243713	0.275736	0.00676859	0.0621495	0.0769383	0	0.0436401	0.0115595	0.0279969	0.0160487		0.302291	0.0364641	0.0248113
XLOC_000026	RP23-5K7.4	0	0.0839961	0	0.1824	0	0.057042	0.0563556	0.0927455	0.0541457	0.574415	0.437254	0.246716	0.165293		0.0532792	0.0650722	0.355919
XLOC_000031	Pcmtd1	3.63183	4.5287	4.16361	4.6793	4.14453	14.7373	13.7485	8.74238	15.8576	9.84433	11.7448	5.69134	10.4652		4.22959	13.2714	9.43642
XLOC_000032	WI1-817D1.2	0.170751	0.510823	0.373306	0.318131	0.45289	0.0149511	0	0.0260702	0.0207528	0.00892762	0.00987607	0	0		0.36518	0.0154435	0.00470092
XLOC_000033	Gm9826	0.0328694	0.03261	0.0677473	0.10368	0.0474309	0.130456	0.0857322	0.106561	0.0830428	0.098456	0.0560434	0.0744302	0.0635632		0.0568675	0.101448	0.0731232
XLOC_000040	RP23-404K2.1	0	0	0	0	0.0430762	0	0	0	0.073225	0.0454412	0	0	0		0.00861524	0.0183062	0.0113603
XLOC_000041	RP23-397E23.1	0	1.39089	0	1.47891	0.99806	2.81846	0.923698	0	0.887838	0	1.20444	1.98146	1.35906		0.773572	1.1575	1.13624
XLOC_000045	RP23-411P10.2	0.0365327	0.105088	0.0751561	0	0.0535978	0.0502305	0.0730545	0.121097	0.0926179	0.169127	0.202561	0.0699089	0.159412		0.0540749	0.08425	0.150252
XLOC_000047	Rrs1	10.4978	9.79723	10.3473	10.1168	10.2085	21.4285	16.8862	17.5902	22.1494	18.7098	18.4961	11.3144	18.3295		10.1935	19.5136	16.7125
XLOC_000048	Adhfe1	3.47762	3.13541	2.80833	2.91843	2.88761	25.0923	17.0146	17.9064	27.6757	45.5468	47.1461	30.8874	44.2001		3.04548	21.9222	41.9451
XLOC_000049	Gm6161	0.0824817	0	0	0.046562	0	0	0.0279631	0.107598	0.0253072	0.0327191	0.117524	0.0182724	0.057214		0.0258087	0.0402171	0.0564324
XLOC_000050	3110035E14Rik	2.32657	2.18943	2.40553	2.05957	2.16158	7.86492	6.43094	5.50972	8.51954	0.131298	0.160073	0.158358	0.0880917		2.22854	7.08128	0.134455
XLOC_000051	1700034P13Rik	11.5843	10.4432	10.614	9.8621	9.06662	0.619295	2.31513	1.53493	0.956925	0.536865	0.192795	0.261733	0.318885		10.314	1.35657	0.327569
XLOC_000052	Sgk3	13.2769	13.7657	12.5878	13.141	14.1165	39.4561	30.5282	22.8397	37.3767	12.4178	12.6007	5.97916	11.869		13.3776	32.5502	10.7167
XLOC_000053	Mcmdc2	6.74075	8.61168	8.3145	9.3202	8.06809	0.62541	1.46551	1.86667	0.909675	0.323164	0.0440045	0.0812165	0.112671		8.21104	1.21682	0.140264
XLOC_000054	RP23-228G18.3	0.372373	0.297175	0	0.249275	0.168822	0.908855	0.380526	0.933245	0.629794	0.314748	0.289403	0.34114	0.471138		0.217529	0.713105	0.354107
XLOC_000056	Cspp1	65.4859	69.2449	71.8659	75.0714	72.5406	18.5946	19.9271	21.6212	22.5391	19.1221	15.4198	16.2294	16.5579		70.8417	20.6705	16.8323
XLOC_000057	RP23-228G18.6	0.342775	0.539498	0.576989	0.808545	0.472584	0.318638	0.375273	0.212246	0.22407	0.0824237	0.119677	0.112217	0.124601		0.548078	0.282557	0.10973
XLOC_000059	Gm15603	0.384087	0.129263	0.132054	0.809315	0.0919183	0.0846384	0	0	0	0	0	0	0		0.309327	0.0211596	0
XLOC_000060	Gm5522	0	0	0	0.0395708	0	0	0.024847	0	0	0	0	0	0		0.00791416	0.00621175	0
XLOC_000061	Gm28659	0.218885	0.295012	0.695436	0.472184	0.318035	0.0468077	0.0928579	0.0386263	0.0452202	0.280334	0.0607296	0.288274	0.17336		0.39991	0.055878	0.200674
XLOC_000063	Prex2	2.31409	1.6521	1.34045	0.827463	1.15276	0.195449	0.21213	0.0957483	0.226109	0.367332	0.406591	0.217997	0.394151		1.45737	0.182359	0.346518
XLOC_000064	A830018L16Rik	0.516694	0.315778	0.563979	0.322364	0.579837	0.048196	0.392921	0.179955	0.142792	0.0864422	0	0.03694	0		0.45973	0.190966	0.0308455
XLOC_000065	RP23-2K13.1	0	0.0177592	0	0	0	0	0.0114496	0	0	0	0	0	0		0.00355184	0.0028624	0
XLOC_000070	Gm2383	0	0.11908	0	0	0	0.11693	0	0.159231	0	0.0913584	0	0	0.0290987		0.023816	0.0690402	0.0301143
XLOC_000072	Gm17644	0.480706	0.294455	0.217462	0.26635	0.335687	0	0	0	0.00852635	0	0	0	0		0.318932	0.00213159	0
XLOC_000073	Sulf1	5.28678	4.83993	6.06867	5.0888	6.00079	15.4637	14.9454	13.5639	20.3879	4.96534	4.93082	2.23646	5.03459		5.45699	16.0902	4.2918
XLOC_000077	Gm29570	0.590976	0.682891	0.521592	0.915972	0.624889	1.80863	1.37293	1.89856	1.78386	0.0638983	0.0686076	0.0764432	0.446265		0.667264	1.71599	0.163804
XLOC_000078	Xkr9	0.595089	0.521286	0.721252	0.673015	0.456668	0.0484473	0.0466104	0.0116522	0.0150507	0.0574368	0.0427176	0.0498039	0.0469772		0.593462	0.0304401	0.0492339
XLOC_000081	Gm9947	0.0594141	0.0296399	0.0766096	0	0.0543725	0.00964225	0.0194309	0.0148633	0.0185262	0.112157	0.0631555	0.0799763	0.0865974		0.0440072	0.0156157	0.0854715
XLOC_000083	Rpl5-ps1	0	0	0.0534597	0	0.0755291	0.0350445	0	0.0527274	0.0652483	0.162242	0	0.0473585	0.123287		0.0257978	0.038255	0.0832219
XLOC_000084	Kcnb2	0.552735	0.43761	0.67938	0.446698	0.5686	0.00179782	0.00613623	0.00930803	0.0033255	0.0148645	0.0116568	0.00174696	0.00907666		0.537005	0.00514189	0.00933623
XLOC_000089	Terf1	36.1468	31.1925	31.8034	38.0256	35.4063	4.605	8.52276	6.79606	6.22851	7.58637	6.46498	2.73311	5.78844		34.5149	6.53808	5.64322
XLOC_000090	RP23-325F17.4	0.105156	0.141887	0.216294	0.222508	0.157209	0.0525891	0.00845061	0.0305633	0.0162423	0.0710856	0.0577496	0.0183604	0.0188511		0.168611	0.0269613	0.0415117
XLOC_000093	Rdh10	7.45106	7.93204	8.22304	7.84478	8.8916	5.71472	5.49256	3.98734	6.18969	3.22903	3.59663	1.92214	4.53245		8.0685	5.34608	3.32006
XLOC_000095	Gm7568	66.0734	63.7661	55.796	56.3908	62.9815	0	0.309479	0.204903	0.0892903	0.245982	0	0.0397425	0		61.0016	0.150918	0.0714311
XLOC_000096	RP23-382H8.2	3.81899	4.10426	3.26803	3.3496	3.7654	0.091191	0.540585	0.470929	0.196533	0.0690319	0.051193	0.0191625	0.0357088		3.66126	0.32481	0.043774
XLOC_000097	D030040B21Rik	1.82193	2.14552	2.01518	2.08216	2.01815	0.0209018	0.286024	0.133237	0.0393058	0	0	0	0.0151179		2.01659	0.119867	0.00377948
XLOC_000098	Tmem70	20.6842	22.0122	18.8073	19.0531	23.0445	22.2415	23.9248	16.9949	22.6507	27.0755	24.7753	19.6625	25.1342		20.7203	21.453	24.1619
XLOC_000099	Ly96	0.909458	1.48482	0.643539	0.665842	0.601965	10.9632	6.84399	6.88977	10.3356	14.022	12.8447	11.1826	14.6782		0.861125	8.75814	13.1819
XLOC_000103	Gdap1	2.33908	2.52322	2.12208	2.19572	1.78127	0.0451505	0.219621	0.147651	0.0395036	0.0235037	0.0366756	0.00344557	0.0147312		2.19227	0.112982	0.019589
XLOC_000104	Gm28784	1.67557	1.88031	1.37248	1.28492	1.15508	0	0.147363	0.079797	0	0	0	0	0		1.47367	0.05679	0
XLOC_000105	Gm5251	0.275839	0.813606	0.858931	0.294631	0.486499	0	0.0927721	0.0783015	0	0	0	0	0		0.545901	0.0427684	0
XLOC_000107	Pi15	0.0639798	0.17176	0.158292	0.109883	0.133368	0.429629	0.35378	0.216171	0.421518	1.01383	1.14771	0.682132	1.11017		0.127457	0.355274	0.98846
XLOC_000108	Crispld1	0.787687	1.1333	1.04801	1.01973	1.10888	0.176859	0.0797117	0.128055	0.0667512	0.313745	0.306745	0.300255	0.366958		1.01952	0.112844	0.321926
XLOC_000110	Gm17969	0.103885	0.163719	0.178719	0.31251	0.133552	0	0.030294	0.0126855	0	0	0.0144301	0.00897464	0.00733984		0.178477	0.0107449	0.00768615
XLOC_000116	Tfap2b	0.0455986	0.0583853	0.0232844	0.0239802	0	0.663384	0.061038	0	0.0144095	0	0	0.0068264	0.0109152		0.0302497	0.184708	0.0044354
XLOC_000118	Gm4849	0.499264	0.48728	0.654942	0.551016	0.511914	0.486354	0.41308	0.519291	0.788072	0.647342	0.841949	0.36838	0.466219		0.540883	0.551699	0.580973
XLOC_000119	RP24-132H2.1	0.0896407	0.0350983	0.166739	0.101762	0.134731	0	0.0114022	0.0166562	0	0	0	0	0		0.105594	0.0070146	0
XLOC_000120	4930486I03Rik	29.1403	26.7899	28.3079	26.7438	23.9278	0.0408232	0.275324	0.117511	0.0780322	0.139695	0	0	0		26.9819	0.127923	0.0349238
XLOC_000122	Il17a	0.0853957	0	0.043666	0.138992	0.031035	0	0	0.0208062	0	0	0	0.0175225	0		0.0598177	0.00520155	0.00438062
XLOC_000123	Gm20587	0	0	0	0.0410815	0.0268905	0.0250152	0.0982619	0.0384323	0.0472307	0	0	0	0		0.0135944	0.052235	0
XLOC_000125	Paqr8	16.8591	21.0912	17.7187	19.443	20.8375	17.0291	16.532	16.4217	18.04	1.38194	1.29717	0.897199	0.983316		19.1899	17.0057	1.13991
XLOC_000126	Gm28064	0	0.0631746	0	0	0.0471729	0.0409336	0.116785	0.117698	0.0380783	0	0	0.0220764	0		0.0220695	0.0783737	0.0055191
XLOC_000127	Efhc1	245.744	234.254	233.853	240.139	240.99	3.72001	33.3343	22.5798	6.0755	5.46925	2.46532	1.6587	1.9463		238.996	16.4274	2.88489
XLOC_000129	Gm2693	0	0.100852	0	0.110004	0	0.137199	0	0.0528883	0.193693	0.232056	0	0.10778	0.0993274		0.0421712	0.0959451	0.109791
XLOC_000130	Tmem14a	1.011	0.894264	0.709523	0.826693	0.573262	5.24109	3.90429	4.11738	5.75202	9.08814	9.01581	5.62939	8.7811		0.802948	4.7537	8.12861
XLOC_000132	Gsta3	31.2302	24.8894	38.865	28.8071	48.3967	283.13	182.626	200.349	323.172	876.397	920.934	570.281	863.327		34.4377	247.319	807.735
XLOC_000133	Gm7094	0.690922	1.14205	0.475804	0.740084	0.827303	0	0.153315	0.262001	0	0.52917	0.201573	0.152574	0.11265		0.775233	0.103829	0.248992
XLOC_000134	Khdc1a	0	0.0210069	0	0	0.0157947	0.0568611	0.0421569	0.031006	0.013247	0.130832	0.115397	0.0650198	0.0709924		0.00736032	0.0358178	0.0955603
XLOC_000144	Gm26866	0.0565701	0.115057	0.0577698	0	0	0	0	0	0.0356682	0	0	0	0		0.0458794	0.00891705	0
XLOC_000147	Gm27028	1.72072	1.3428	1.17679	2.03011	0.96644	1.67245	1.00351	0.656676	0.243883	0.731906	0.162867	0.248489	0.374607		1.44737	0.89413	0.379467
XLOC_000148	Gm29107	1.3193	0.527141	0	0	0.760147	0.355971	0.523962	0.452613	0.503946	0	0	0	0.257086		0.521318	0.459123	0.0642715
XLOC_000149	Gm7784	0.0450137	0	0	0	0	0	0	0.0475987	0	0	0	0	0		0.00900274	0.0118997	0
XLOC_000151	B3gat2	0.0477176	0.0359883	0.0349435	0.00778769	0.00526851	0.00954785	0.00919713	0.00351615	0.00894916	0.00544895	0	0	0.00688068		0.0263411	0.00780257	0.00308241
XLOC_000152	RP24-287C19.1	1.47438	0.210588	0.437278	0.222097	1.04508	0.142367	0.279867	0	0	0	0	0	0		0.677885	0.105558	0
XLOC_000153	RP23-255J24.2	1.7136	1.65835	1.55497	1.79306	1.6214	0.527934	0.775194	0.573159	0.397612	0.0463351	0.0647972	0.0620478	0.0367494		1.66828	0.568475	0.0524824
XLOC_000155	Col9a1	2.46583	2.46641	2.38601	2.18759	2.07827	0.0252079	0.26058	0.136763	0.0246837	0.0451159	0	0.012893	0		2.31682	0.111809	0.0145022
XLOC_000156	Lmbrd1	85.3534	84.0054	75.0238	89.9984	79.6945	29.3858	26.9123	25.781	22.6879	31.2841	29.8543	28.9274	32.609		82.8151	26.1917	30.6687
XLOC_000160	RP23-184I13.1	0.0426009	0.0841444	0.179421	0.0953025	0.0631571	0.0278116	0	0	0	0	0	0	0		0.0929252	0.0069529	0
XLOC_000165	Gm19028	0	0.0214599	0	0.0248664	0	0.0593009	0.101626	0.0636353	0.0683755	0.0509835	0.0610746	0.0333473	0.0631474		0.00926526	0.0732344	0.0521382
XLOC_000166	RP23-19M20.2	0	0.0305893	0	0.0357166	0.0479153	0	0.0199294	0	0.0387385	0	0	0	0		0.0228442	0.014667	0
XLOC_000171	Gm7858	0	0	0	0	0.0588933	0.0555046	0	0.0400884	0	0	0.143364	0	0.0394042		0.0117787	0.0238983	0.045692
XLOC_000173	Gm6473	1.84768	1.30998	1.84894	1.30178	1.73893	0.866989	0.912788	0.861263	0.930313	0.957835	0.689745	0.8108	1.12274		1.60946	0.892838	0.89528
XLOC_000175	Gm29128	0.108925	0.0931416	0.130071	0.210763	0.070284	0	0.0098409	0	0	0	0	0	0		0.122637	0.00246022	0
XLOC_000178	Pih1d3	13.0363	13.0323	13.0319	12.2713	12.9539	0.211697	2.45465	1.61834	0.68638	0.238912	0	0.0325625	0		12.8651	1.24277	0.0678686
XLOC_000183	Gm10307	0.233317	0.406553	0.213482	0.435708	0.456105	0.556223	0.459524	0.507939	0.439278	1.07188	1.18605	0.663553	0.953862		0.349033	0.490741	0.968836
XLOC_000184	Gm7910	0.342278	0.334995	0.421309	0.19046	0.125164	0	0.0763405	0	0	0	0	0	0		0.282841	0.0190851	0
XLOC_000185	Khdrbs2	0.0501523	0.504145	0.162437	2.0622	0.102814	0	0	0.0501735	0	0.0108807	0	0	0		0.57635	0.0125434	0.00272018
XLOC_000193	Gm7114	0.134891	0.173749	0.0464064	0.172001	0.179057	0.0598811	0.103687	0.120908	0.222425	0	0.158547	0.0382268	0.180047		0.141221	0.126725	0.0942052
XLOC_000197	Gm7933	0.0172413	0.0165595	0	0.0190675	0	0.011693	0	0	0.0217044	0.0258922	0.0153023	0	0		0.0105737	0.00834935	0.0102986
XLOC_000200	Gm17813	0	0	0	0	0.212494	0	0.197245	0	0	0	0	0	0		0.0424988	0.0493113	0
XLOC_000201	RP24-423J19.1	5.3606	4.31021	4.65745	4.77884	5.72732	0.5817	1.13836	1.75	0.781842	0.41958	0.199942	0.244729	0.501277		4.96688	1.06298	0.341382
XLOC_000202	Rab23	19.7479	19.1214	20.7394	21.601	21.4307	3.85206	7.1508	5.70825	3.78651	5.03838	4.75863	2.47566	4.2884		20.5281	5.1244	4.14027
XLOC_000204	AC123072.1,DST,Dst	44.1543	44.2668	46.6112	45.2257	42.5447	30.0569	29.6479	31.5529	32.5873	15.3027	12.8754	11.09	12.0802		44.5605	30.9612	12.8371
XLOC_000205	RP23-87D8.2	0	0.016191	0	0	0	0.0462669	0.0219067	0.0241092	0.021214	0	0	0	0		0.0032382	0.0283742	0
XLOC_000206	RP23-87D8.4	0	0	0.0541206	0.0288135	0	0.377636	0.188297	0.175056	0.337607	0.155291	0.181457	0.0695572	0.209726		0.0165868	0.269649	0.154008
XLOC_000207	RP24-422C24.2	0.0724814	0.316973	0.226158	0.338273	0.156439	0	0.0363279	0.0180944	0.0342342	0.0271302	0	0.00816765	0.0261996		0.222065	0.0221641	0.0153744
XLOC_000210	Imp4	24.7292	25.3481	25.7504	25.6198	29.0844	22.2899	19.5302	21.4236	19.2413	20.2262	20.4902	17.8152	20.0677		26.1064	20.6212	19.6498
XLOC_000211	Ptpn18	1.37229	1.47295	1.57545	0.592163	1.04753	17.6889	9.84039	14.481	12.18	49.6495	51.4327	46.3306	49.0038		1.21208	13.5476	49.1042
XLOC_000212	Prss39	323.353	328.498	328.339	328.736	342.943	1.63009	36.0378	20.67	4.0662	4.07382	0.248297	0.225517	0.0654412		330.374	15.601	1.15327
XLOC_000214	Amer3	0.255879	0.246938	0.248371	0.310496	0.335331	0.0112299	0.067361	0.0627651	0.0108358	0	0	0.00466363	0.0124375		0.279403	0.038048	0.00427528
XLOC_000215	AC107766.1,Arhgef4	0.649673	0.862731	0.852081	0.544373	0.842616	4.95155	3.58634	4.11346	3.28997	6.45417	7.69549	6.53312	6.62575		0.750295	3.98533	6.82713
XLOC_000219	Plekhb2	12.0156	10.6026	10.2488	8.9134	10.5607	15.1917	14.5615	20.3684	14.0531	32.061	29.9841	34.9841	30.5532		10.4682	16.0437	31.8956
XLOC_000221	RP23-348C6.7	1.55741	2.29468	1.29756	2.36543	1.45153	0.744794	1.46438	1.39291	1.79313	1.3269	1.80333	2.11458	1.90036		1.79332	1.3488	1.78629
XLOC_000225	RP24-72B22.1	1.78781	2.12413	2.17046	2.42116	2.2398	0.12839	0.382996	0.057485	0	0.298921	0.0826084	0.136012	0.242201		2.14867	0.142218	0.189936
XLOC_000227	RP24-424K5.1	7.17396	4.3524	6.02559	7.26066	8.56498	0	1.31983	0.658244	0.106384	0	0	0	0		6.67552	0.521115	0
XLOC_000228	Hs6st1	2.34594	2.32862	2.55085	2.29272	2.46726	17.0536	14.134	15.4004	18.2881	17.7071	16.4472	14.1141	18.4163		2.39708	16.219	16.6712
XLOC_000229	RP23-173H19.3	0.324436	0.226075	0.365793	0.312559	0.291764	0.24936	0.156148	0.108432	0.17618	0.0457056	0.0382598	0.012615	0.0126665		0.304125	0.17253	0.0273117
XLOC_000230	Arid5a	1.69942	2.3261	2.40032	1.87292	2.7592	13.9182	10.5292	11.6823	14.8094	6.32411	5.79678	6.66507	5.98149		2.21159	12.7348	6.19186
XLOC_000231	RP23-134L6.5	18.1305	15.9329	15.8256	21.2644	18.9446	0	0.376289	0	0.0453413	0.108964	0	0	0		18.0196	0.105408	0.027241
XLOC_000232	Fer1l5	41.7313	47.8324	39.1979	53.0556	39.1448	0.334653	5.40323	2.36846	0.68668	0.700579	0	0	0.011449		44.1924	2.19826	0.178007
XLOC_000233	Cnnm4	11.6655	10.4753	11.5866	11.0467	11.5971	4.51169	6.1902	5.91186	5.19124	2.1112	1.92896	1.36112	1.88484		11.2742	5.45125	1.82153
XLOC_000234	RP23-294I17.4	0.0607542	0.083385	0.108675	0.287224	0.104074	0.0887205	0.0646203	0.138587	0.248228	0.0910055	0.0510287	0.0725762	0.0287163		0.128822	0.135039	0.0608317
XLOC_000235	Cnnm3	3.89573	4.13073	3.88026	5.65095	5.26229	11.5139	8.48669	11.3231	11.0921	12.7455	14.4903	13.436	12.9011		4.56399	10.6039	13.3932
XLOC_000236	D430040D24Rik	0.160518	0.421273	0.40256	0.381345	0.317313	1.73411	1.86802	1.70735	2.14541	3.66592	3.52793	2.69315	3.54826		0.336602	1.86372	3.35881
XLOC_000239	Cox5b	147.968	138.973	120.643	142.607	127.33	113.724	115.515	117.152	102.572	181.743	185.505	194.738	174.842		135.504	112.241	184.207
XLOC_000240	RP23-247A1.6	8.38835	9.65264	6.51268	7.19457	8.16668	0	0.694097	0.363131	0	0.321035	0	0	0		7.98298	0.264307	0.0802588
XLOC_000241	RP23-247A1.6	12.7954	14.1919	8.89608	13.3805	11.0462	0	0.792642	0.56581	0.253903	0.304951	0	0	0		12.062	0.403089	0.0762378
XLOC_000242	RP23-247A1.6	58.3512	50.7972	62.7874	50.8812	46.2557	0	3.68707	1.8861	0	0.585159	0	0	0		53.8145	1.39329	0.14629
XLOC_000243	Zap70	3.2441	2.01413	2.3719	2.90405	1.85315	1.10814	1.22821	0.842599	0.559516	2.23098	2.0011	0.93005	1.61539		2.47747	0.934616	1.69438
XLOC_000245	Vwa3b	487.39	441.947	507.395	404.669	465.825	3.74111	22.2094	15.8889	6.10127	4.09136	2.09317	1.13029	1.60988		461.445	11.9852	2.23118
XLOC_000246	Cnga3	0.518323	0.367283	0.384647	0.510951	0.683898	0	0.0145712	0.0199249	0	0.0248177	0	0	0		0.49302	0.00862403	0.00620443
XLOC_000247	Inpp4a	44.363	36.467	44.6136	41.2065	48.3256	4.82011	4.36323	3.6679	4.80658	5.90865	5.95593	3.54122	6.19102		42.9951	4.41446	5.39921
XLOC_000248	Unc50	50.4626	54.4639	46.7033	53.5391	47.6141	48.9848	45.0248	47.7946	48.1142	46.6247	47.1817	33.6049	48.2031		50.5566	47.4796	43.9036
XLOC_000249	4930556I23Rik	14.2872	11.8374	14.7104	11.3885	15.3562	0	0	0.0593434	0	0	0	0	0		13.5159	0.0148358	0
XLOC_000250	RP23-402K6.2	9.01447	8.8518	7.78088	7.81832	7.16943	0	0.376124	0.0490852	0.0262785	0.110844	0	0	0.0200317		8.12698	0.112872	0.0327189
XLOC_000251	Gm26805	0.176057	0.186509	0.0649813	0.166347	0.175756	0.0333885	0.0325587	0.0188306	0.00783778	0.00951261	0	0.0162774	0.0361124		0.15393	0.0231539	0.0154756
XLOC_000252	Lipt1	5.90289	4.7864	4.60941	6.58766	5.97048	3.47967	3.78184	3.42584	3.20722	4.14475	3.8454	2.09909	3.70514		5.57137	3.47364	3.4486
XLOC_000253	Mrpl30	112.149	102.457	102.211	113.415	106.454	66.5742	65.1631	56.1237	70.1076	118.336	106.13	67.9219	104.885		107.337	64.4921	99.3182
XLOC_000254	Gm15457	0.0514287	0.0515913	0.106373	0.08945	0.0607649	0	0.00651457	0.00976093	0	0	0	0	0		0.0719216	0.00406887	0
XLOC_000256	Eif5b	106.451	91.4663	100.293	97.0006	86.5963	22.5224	27.221	20.1458	25.0439	22.8284	22.1153	14.5868	22.701		96.3614	23.7333	20.5579
XLOC_000257	RP23-195A24.5	1.39407	1.56771	1.25226	1.92658	1.05031	0	0.169893	0.0749937	0.0135089	0.0649867	0	0	0		1.43819	0.0645989	0.0162467
XLOC_000258	Gm16150	6.36073	8.76142	9.92546	8.70332	8.70004	0.461623	0.102136	0.583663	0.654325	0	0.0661006	0.185452	0		8.49019	0.450437	0.0628882
XLOC_000260	Gm16152	0	0.101666	0.0362685	0.0766426	0.0677628	0	0.0464858	0.0184734	0.0222181	0	0	0	0		0.056468	0.0217943	0
XLOC_000265	RP23-101P2.5	0.0650528	0.126948	0.0668417	0.0689232	0.046325	0.0436502	0.0431587	0	0	0.0489821	0	0.0761838	0.0629242		0.0748181	0.0217022	0.0470225
XLOC_000266	Nms	0.0488928	0.24358	0.0499561	0.0522762	0.0355988	0	0.031419	0.0485895	0.0612357	0	0	0	0		0.0860608	0.0353111	0
XLOC_000267	Pdcl3	10.1195	8.51333	9.18099	8.16504	9.01179	44.0743	38.802	36.5776	47.1394	39.4421	42.1577	29.588	42.3891		8.99813	41.6483	38.3942
XLOC_000268	RP23-101P2.6	0.329001	0.442359	0.559492	0.541118	0.446739	1.44691	1.04359	1.15219	1.01513	1.32215	1.36191	0.966938	0.907065		0.463742	1.16446	1.13952
XLOC_000269	Npas2	0.39344	0.532869	0.626622	0.719396	0.554989	3.33558	2.34083	2.44993	3.45782	2.34391	1.88259	1.47997	1.93885		0.565463	2.89604	1.91133
XLOC_000270	Gm3617	0.109413	0	0	0	0	0.147775	0.072522	0.0615646	0.136903	0.168983	0.0964835	0.12664	0.104584		0.0218826	0.104691	0.124173
XLOC_000271	Rpl31	336.103	290.054	306.32	315.87	297.689	360.175	305.211	323.374	317.343	737.881	671.151	553.695	662.197		309.207	326.526	656.231
XLOC_000273	Cnot11	20.2874	23.0657	23.519	19.8435	21.865	12.0303	13.7228	11.2699	13.3842	15.8837	15.484	7.13516	16.6648		21.7161	12.6018	13.7919
XLOC_000274	D930019O06Rik	0	0.0250484	0.012922	0.0131181	0.0178308	0	0.00797533	0.00627106	0	0	0	0.00556633	0		0.0137839	0.0035616	0.00139158
XLOC_000275	Map4k4	23.3021	23.0811	27.9799	20.3834	28.4016	93.5656	86.6062	71.2376	88.9297	48.0418	49.6032	37.8914	43.604		24.6296	85.0848	44.7851
XLOC_000276	Il1r2	0.0647094	0.176342	0.128039	0.0442291	0.119369	0.731492	0.648022	0.405895	1.15535	1.40374	1.23602	0.887591	1.4728		0.106538	0.73519	1.25004
XLOC_000279	Il1r1	2.36205	2.68279	3.11293	3.1423	3.39853	23.1076	22.5963	16.9264	27.4376	33.6472	34.1249	18.9117	30.8087		2.93972	22.517	29.3731
XLOC_000280	RP24-317P24.1	0	0	0	0	0.00482548	0	0.0123061	0	0	0	0.0111945	0.00225517	0.00304032		0.000965096	0.00307653	0.0041225
XLOC_000281	Il1rl2	0.161809	0.120022	0.126525	0.127031	0.168367	1.78668	1.03174	0.76952	1.53178	2.9392	3.12149	1.56074	2.25769		0.140751	1.27993	2.46978
XLOC_000283	Il1rl1	0.376776	0.152411	0.0328403	0.0528627	0.106077	0.545951	0.475799	0.365095	0.798061	0.646853	0.816495	0.497608	0.586215		0.144193	0.546226	0.636793
XLOC_000284	Il18r1	0.0950749	0.164717	0.0748698	0.123168	0.117911	0.689989	0.235516	0.557285	0.364282	1.26593	1.26788	0.396102	1.17879		0.115148	0.461768	1.02718
XLOC_000285	Il18rap	0	0.0378383	0.00796478	0.0309015	0.0635339	0.387971	0.147105	0.188202	0.14619	0.863298	1.09789	0.417577	1.25931		0.0280477	0.217367	0.909519
XLOC_000286	Slc9a4	0.738027	1.54527	0.675041	0.308622	1.03387	0.0402637	0	0	0.0575204	0.102306	0.0540235	0.036939	0.0289731		0.860166	0.024446	0.0555604
XLOC_000287	Slc9a2	3.88687	4.01282	3.84827	3.25744	3.86308	11.9136	9.26879	8.46378	12.9793	0.281019	0.0795218	0.146775	0.132618		3.7737	10.6564	0.159983
XLOC_000288	RP23-413K6.4	0.0361959	0	0	0	0	0.0157926	0	0.0119419	0	0	0	0	0		0.00723918	0.00693363	0
XLOC_000289	Tmem182	0.110785	0.252699	0.0975772	0.138394	0.129216	0.121948	0.119935	0.0738473	0.134837	0.469231	0.30473	0.154539	0.486737		0.145734	0.112642	0.353809
XLOC_000290	Gm29260	0.0417383	0.179511	0.0706163	0	0.0207273	0	0.00920757	0	0.00874569	0	0	0	0		0.0625186	0.00448831	0
XLOC_000295	RP23-71K9.3	0.0748672	0.284655	0.470656	0.084404	0.325077	0	0	0.0772257	0	0	0	0	0		0.247932	0.0193064	0
XLOC_000296	Gm20646	0.0726259	0.0354769	0	0.0403118	0.0262269	0.0244378	0.0241485	0	0	0	0	0	0		0.0349283	0.0121466	0
XLOC_000297	Pou3f3	0.138556	0.0625832	0.156323	0.16711	0.139051	0.449851	0.0810627	0.0606013	0.0235254	0.0469775	0	0.0465405	0.0269044		0.132725	0.15376	0.0301056
XLOC_000299	Mrps9	26.75	24.0143	23.7517	23.7611	23.4584	23.4377	20.8671	19.7952	22.4759	25.0742	25.9398	14.5117	23.1888		24.3471	21.644	22.1786
XLOC_000300	Gpr45	0.133416	0.0329655	0.0112688	0.150752	0.0287706	0.0833109	0.0143319	0.0106093	0	0.0908647	0	0	0.0622604		0.0714346	0.027063	0.0382813
XLOC_000303	8430432A02Rik	0.147677	0.0720851	0.22983	0.162995	0.133359	0.762306	0.654588	0.63953	0.799739	0.953671	0.911052	0.427444	0.70021		0.149189	0.714041	0.748094
XLOC_000304	AI597479	14.1377	14.8393	14.6185	14.8376	14.1221	8.26033	9.10856	7.00586	9.18816	6.15742	7.58438	3.51928	7.25619		14.511	8.39073	6.12932
XLOC_000308	Nck2	14.7047	14.3969	14.0145	15.3496	14.5179	34.7251	23.9789	26.2403	32.8208	7.96503	7.77794	5.77763	7.5462		14.5967	29.4413	7.2667
XLOC_000309	RP23-389C9.3	0	0.0185906	0	0	0	0.0115797	0	0.0337629	0.0110341	0	0	0	0		0.00371812	0.0140942	0
XLOC_000310	RP23-435E15.3	1.886	2.45055	2.67521	2.23635	2.8938	0.775555	0.26589	0.296474	0.510823	0.0283886	0.0632178	0	0		2.42838	0.462185	0.0229016
XLOC_000311	1500015O10Rik	0.213069	0.209889	0.111108	0.393455	0.340729	2.99728	1.38104	2.09229	2.33773	8.39659	6.22657	4.57111	7.17833		0.25365	2.20209	6.59315
XLOC_000312	Gm29157	0	0	0	0.104243	0	0	0	0.0492821	0	0.218595	0.340391	0.0937869	0.136168		0.0208486	0.0123205	0.197235
XLOC_000314	Gm19587	0.107484	0.209499	0.222818	0.114838	0.30642	0.146888	0.0721349	0.0604182	0.136839	0	0.18955	0.0665069	0.156442		0.192212	0.10407	0.103125
XLOC_000317	Tpp2	107.103	112.405	114.768	111.511	106.828	34.497	41.8806	25.2071	34.4439	25.9894	24.923	10.5828	23.6224		110.523	34.0071	21.2794
XLOC_000318	Bivm	1.34863	1.20541	3.27308	1.83017	1.50774	7.01702	5.41996	5.0267	6.92452	5.39498	5.60691	2.51241	5.37908		1.83301	6.09705	4.72335
XLOC_000319	Ercc5	6.26341	6.36941	7.41175	8.99669	6.86754	9.10115	8.24857	6.43447	10.03	7.76821	7.81631	4.45111	7.06762		7.18176	8.45355	6.77581
XLOC_000321	Gm28893	6.2337	4.90054	5.38711	7.08874	5.48375	0	0.0529428	0	0	0.0929025	0	0	0		5.81877	0.0132357	0.0232256
XLOC_000322	Gulp1	0.111667	0.203683	0.259851	0.291633	0.308517	2.30472	1.15589	0.737214	1.60701	3.39532	3.60831	2.39591	3.63714		0.23507	1.45121	3.25917
XLOC_000323	RP23-68D4.1	0.00965535	0	0	0.0224339	0	0.00644554	0	0	0	0	0.00861305	0	0.0091451		0.00641785	0.00161138	0.00443954
XLOC_000328	Col3a1	7.24383	7.37809	7.4615	10.9208	8.73168	63.2935	28.8748	49.1594	74.225	291.55	249.076	159.323	292.035		8.34718	53.8882	247.996
XLOC_000334	Wdr75	47.1943	40.5421	43.632	32.4125	36.4642	23.0041	26.0398	21.276	23.68	22.6642	23.3222	19.6267	21.7807		40.049	23.5	21.8484
XLOC_000338	Gm18849	2.28733	2.37577	1.68135	1.52473	3.20228	0	0.0753088	0	0.0722626	0	0	0	0		2.21429	0.0368928	0
XLOC_000339	Dnah7b	40.0624	36.9082	42.1473	43.41	35.4563	4.8251	13.3674	14.6783	6.62459	4.14006	2.27201	1.86878	2.95667		39.5968	9.87385	2.80938
XLOC_000341	Gm8326	0.0196897	0.0373739	0	0.0217016	0	0.0531952	0.0129429	0	0.0749385	0.0596887	0	0.00823445	0.0385038		0.015753	0.0352691	0.0266067
XLOC_000342	Dnah7c	12.0614	15.0374	15.6482	16.8196	15.9187	0.222969	1.75252	1.29953	0.443963	0.207688	0.022012	0.0178934	0.0325598		15.0971	0.929746	0.0700383
XLOC_000347	Gm8337	0.0395691	0.0566507	0.0398593	0.109823	0.029177	0.11975	0.0781165	0.0756505	0.175498	0.23921	0.286099	0.143001	0.184379		0.0550158	0.112254	0.213172
XLOC_000356	4933411E06Rik	0.568745	0.591693	0.787643	0.836558	0.551304	0.0182217	0.0854052	0.060993	0	0	0	0	0		0.667189	0.041155	0
XLOC_000359	Gm28321	0.0745132	0	0.059629	0.0423428	0.0563109	0.0121979	0.0598785	0.0176656	0.0232186	0	0	0	0		0.0465592	0.0282401	0
XLOC_000360	Tmeff2	2.77202	1.45398	1.7632	2.13349	1.17076	0.247314	0.389165	0.359306	0.315638	0.520461	0.466436	0.165446	0.495514		1.85869	0.327856	0.411964
XLOC_000365	Sdpr	1.12456	1.25456	1.45221	1.78868	1.40136	4.27385	3.29896	3.31234	4.7342	9.0116	9.76224	4.73843	11.9912		1.40427	3.90484	8.87587
XLOC_000366	Gm28177,Stat1,Stat4	264.672	244.434	250.871	265.125	250.984	50.3716	38.9232	38.4226	32.9683	48.8549	42.4754	20.3809	52.8381		255.217	40.1714	41.1373
XLOC_000367	Rps27a-ps1	0.14074	0.278087	0.575599	0.152823	0.411881	2.26961	1.11471	1.01345	1.34959	0.435743	1.36768	0.729803	0.692882		0.311826	1.43684	0.806527
XLOC_000368	Gm553	3.61927	4.30632	4.2543	4.30024	3.3969	0.645186	0.412702	0.665842	0.666747	0.802616	0.304972	0.188514	0.408478		3.97541	0.597619	0.426145
XLOC_000369	Gm5527	0	0.290474	0.310298	0.0834093	0.108766	0.211008	0	0	0.146866	0	0.0680215	0	0.0744934		0.158589	0.0894685	0.0356287
XLOC_000370	Tmem194b	33.4752	29.6454	30.5028	33.982	37.6881	4.03544	3.08919	2.55151	3.86465	3.31107	4.00694	2.31844	3.2262		33.0587	3.3852	3.21566
XLOC_000372	Hibch	9.42537	9.73313	5.10862	5.81332	5.14733	11.9704	10.584	8.34958	10.1526	19.8484	19.1322	11.1469	16.7999		7.04555	10.2641	16.7319
XLOC_000373	Mstn	0.0173489	0.0336639	0.052623	0.0511675	0.0516962	0	0.0111638	0	0	0	0	0	0		0.0412999	0.00279095	0
XLOC_000375	Gm28777	3.97713	4.27369	3.02524	4.48476	3.72022	0.069875	0.205739	0.209953	0.0659774	0.155139	0	0	0		3.89621	0.137886	0.0387847
XLOC_000376	Gm28778,Ormdl1,Osgepl1	26.7516	25.8446	24.8075	27.0343	25.5479	14.7466	15.7063	12.9034	14.8515	17.3439	19.267	9.67961	17.1349		25.9972	14.5519	15.8564
XLOC_000379	RP23-414N3.1	0.0831074	0.0832264	0.0576022	0.0911549	0.14507	0	0.0363133	0.0143118	0	0	0	0	0		0.0920322	0.0126563	0
XLOC_000381	Ccdc150	74.6994	72.7364	69.7649	76.063	67.0077	0.305889	5.17823	1.95894	0.699039	0.945984	0.121697	0.0663269	0.086175		72.0543	2.03552	0.305046
XLOC_000382	Gm19637	0.189875	0.190185	0.293078	0.71502	0.206211	0	0.126189	0.0496038	0.0613211	0	0.163187	0	0		0.318874	0.0592785	0.0407967
XLOC_000383	4930444A19Rik	8.88568	6.77629	7.8667	7.24047	6.58193	0.0127279	0.0564089	0	0	0.0291291	0	0	0.0514937		7.47021	0.0172842	0.0201557
XLOC_000385	Coq10b	45.5847	42.2815	46.9176	47.2882	47.6553	15.034	18.2324	12.5884	17.5027	12.7598	13.3066	5.71446	10.4388		45.9455	15.8394	10.5549
XLOC_000386	Gm17971	1.00222	0.870784	0.836092	1.21106	1.34853	1.40002	1.29768	1.04703	1.50074	1.07793	0.283087	0.464113	0.543739		1.05374	1.31137	0.592217
XLOC_000387	Hspe1	24.3106	21.46	18.7829	22.3504	20.6621	74.7572	59.047	54.1552	68.0918	117.9	118.017	92.6778	102.32		21.5132	64.0128	107.729
XLOC_000388	Gm16581	1.33082	0.95147	1.57614	1.06804	1.4547	1.60904	1.13528	1.7907	1.87159	2.47079	2.14726	1.83738	2.61869		1.27623	1.60165	2.26853
XLOC_000389	Mob4	9.72806	7.88896	9.08902	8.03346	9.16397	21.9413	22.391	13.5418	23.3869	23.9218	26.2194	12.9734	23.2675		8.78069	20.3152	21.5955
XLOC_000390	Gm10561	0.133962	0.200043	0.1614	0.193856	0.229463	0.420041	0.329328	0.399195	0.550898	1.03213	0.748483	0.571284	0.828274		0.183745	0.424866	0.795043
XLOC_000391	Mars2	1.91041	2.12842	2.05615	2.11375	2.27307	1.38823	1.33939	0.977543	1.43433	0.822172	0.78011	0.332356	0.770546		2.09636	1.28487	0.676296
XLOC_000392	Gm8292	12.7774	11.0138	6.09249	7.75761	11.297	1.80326	1.52731	3.26403	3.18113	3.74258	2.66589	3.35371	5.96437		9.78766	2.44393	3.93164
XLOC_000393	Plcl1	0.613961	0.500142	0.460628	1.00031	0.407008	0.772147	1.24553	0.355838	1.01693	0.623544	0.638884	0.816477	0.934227		0.59641	0.847611	0.753283
XLOC_000394	RP23-453N3.4	0.0251373	0	0.0261535	0.0278499	0.0188079	0.0160071	0.0156328	0.0200909	0.0153068	0.0062702	0.0205142	0.00321971	0.00395489		0.0195897	0.0167594	0.00848975
XLOC_000395	RP23-242C11.1	0	0	0	0	0.0218971	0.0193014	0	0	0	0	0	0	0		0.00437942	0.00482535	0
XLOC_000396	9130227L01Rik	0.115864	0.0290923	0.0237957	0.0887804	0.0664948	0	0.0182739	0.0107706	0	0	0	0	0.0111137		0.0648054	0.00726113	0.00277843
XLOC_000397	1700003I22Rik	114.427	102.922	113.118	93.5507	78.0232	1.0774	17.8842	11.0467	2.76766	2.04391	0	0	0		100.408	8.19399	0.510977
XLOC_000400	9130024F11Rik	0	0.0376133	0.0388708	0.042693	0.0291352	0	0.129558	0.119289	0.021014	0.0127951	0.0134077	0	0.0877385		0.0296625	0.0674653	0.0284853
XLOC_000402	1700126A01Rik	23.4185	23.7263	26.3324	28.8608	25.091	0.0129373	0.24531	0.158318	0.0498027	0.193229	0	0	0		25.4858	0.116592	0.0483073
XLOC_000403	1700066M21Rik	16.4917	17.9325	14.2161	17.1813	17.36	3.94431	5.73688	3.76851	4.80112	2.19181	2.62117	1.53186	2.58775		16.6363	4.56271	2.23315
XLOC_000404	9430016H08Rik	5.08582	4.85297	4.91913	4.5454	4.88147	5.05351	4.22276	3.10727	4.99051	5.14673	4.76402	2.66044	5.12977		4.85696	4.34351	4.42524
XLOC_000406	Spats2l	1.25312	0.496274	0.441634	1.25518	0.493595	2.53687	1.56743	0.919323	1.89066	2.22221	2.9809	1.23341	3.05665		0.787961	1.72857	2.37329
XLOC_000407	Sgol2	14.428	14.4468	13.0101	14.4571	13.8928	0.568891	3.64659	2.13063	1.01645	0.579957	0.348612	0.156388	0.391651		14.047	1.84064	0.369152
XLOC_000408	Aox1	2.75289	3.18875	3.08364	3.86888	4.21835	19.4978	16.0638	14.4736	22.1589	35.2065	35.5483	21.9667	30.4543		3.4225	18.0485	30.7939
XLOC_000409	Aox3	14.1273	15.2727	15.396	16.5332	13.522	17.5106	20.4665	14.9156	25.5526	28.4434	25.8501	9.15112	17.7559		14.9702	19.6113	20.3001
XLOC_000410	Aox4	0.658976	0.660616	1.16636	0.786553	0.775471	0.0050233	0.112857	0.245976	0.11017	0.0562598	0.484941	0.0158856	0.0253829		0.809595	0.118507	0.145617
XLOC_000411	Aox2	0.300298	0.348099	0.28484	0.298658	0.247557	0.0309122	0.148414	0.0512291	0.0538295	0.0794681	0.0468264	0.0394223	0.0724356		0.29589	0.0710962	0.0595381
XLOC_000412	Bzw1	170.896	167.533	180.015	167.206	169.379	55.3332	51.6323	42.752	58.0307	42.8389	41.1025	21.5919	39.2595		171.006	51.937	36.1982
XLOC_000413	Nif3l1	7.73687	7.52013	8.83701	8.21338	8.69129	11.5377	9.33797	7.69512	11.4674	9.88784	9.99041	7.74599	10.3006		8.19974	10.0095	9.48121
XLOC_000414	Gm15834	0.438503	0.725442	0.720106	0.839554	0.600713	0.400822	0.453182	0.44855	0.418934	0.539093	0.494652	0.257055	0.378164		0.664864	0.430372	0.417241
XLOC_000415	Ndufb3	38.5652	32.7999	33.2765	32.8194	33.9948	44.6218	37.2041	36.9401	42.741	89.5411	90.2029	58.0523	83.3811		34.2912	40.3768	80.2944
XLOC_000418	Gm20257	0.402867	0.151756	0.252878	0.0543888	0.184469	26.1973	7.78781	26.4379	2.27926	41.3792	42.1259	71.0065	8.88592		0.209272	15.6756	40.8494
XLOC_000419	Gm28803	0	0.0647931	0	0	0.0973607	0.0438479	0	0.0688543	0	0.0500807	0	0	0		0.0324308	0.0281756	0.0125202
XLOC_000420	Cflar	4.04724	5.93643	4.9012	4.40399	4.60038	24.2462	18.1553	18.751	23.361	23.1109	26.1706	22.2248	30.6338		4.77785	21.1284	25.535
XLOC_000422	Casp8	1.73063	1.4489	1.15919	1.88233	1.63352	13.1519	10.6496	9.27956	15.0588	15.1802	15.7562	9.05882	16.0481		1.57091	12.035	14.0108
XLOC_000423	RP24-273P12.4	0	0.0120024	0	0.0137041	0	0.0155761	0.0456397	0.0329166	0.0514472	0.109664	0.0308292	0.0271499	0.0400049		0.0051413	0.0363949	0.051912
XLOC_000424	Stradb	13.9194	15.8199	16.6224	16.0596	16.59	11.3559	11.5264	11.7158	11.7468	14.1783	12.8076	9.6848	12.5124		15.8023	11.5862	12.2958
XLOC_000425	Gm29018	1.20207	0.622352	1.39365	0.830912	1.15696	0	0.141057	0	0	0	0	0	0		1.04119	0.0352642	0
XLOC_000427	G730003C15Rik	5.89339	6.1857	6.57323	4.66138	5.64488	0.676542	1.46916	1.77737	0.582128	0.417735	0.461045	0.256357	0.3991		5.79172	1.1263	0.383559
XLOC_000430	Cdk15	1.21327	1.01383	0.950069	1.67988	1.18944	4.03206	3.674	3.16834	6.37987	16.0873	14.6392	7.49649	10.3348		1.2093	4.31357	12.1394
XLOC_000432	Fzd7	1.11297	1.53316	1.1838	1.11212	1.28887	8.83455	8.55229	8.32214	9.30251	5.13027	5.75209	4.5301	5.44044		1.24618	8.75287	5.21322
XLOC_000433	Gm973	230.306	188.881	189.638	197.816	184.944	2.2872	24.4739	17.1984	5.14013	5.56545	2.40374	1.68565	1.1792		198.317	12.2749	2.70851
XLOC_000435	Gm29596	0.817421	0.812492	1.05528	1.31249	0.587724	0.416206	0.81779	0.344831	0.391986	0	0.538743	1.19728	0.500488		0.917081	0.492703	0.559128
XLOC_000436	Gm26293,Nop58	106.665	112.561	99.6081	110.466	100.427	61.0681	70.4883	58.8805	63.0352	57.5449	52.1001	40.1882	57.1321		105.945	63.368	51.7413
XLOC_000440	Bmpr2	1.88154	2.35447	2.26524	2.2115	2.182	4.90526	4.7403	3.32285	5.91336	2.71731	3.29886	1.61979	3.54535		2.17895	4.72044	2.79533
XLOC_000441	RP24-178N19.2	0	0	0.0134216	0	0	0.00838053	0	0	0	0	0	0	0		0.00268432	0.00209513	0
XLOC_000442	Fam117b	20.0705	20.3432	18.8229	21.0169	19.6002	5.58478	7.57637	5.89662	6.63253	4.357	5.12401	2.5794	5.3517		19.9707	6.42257	4.35303
XLOC_000444	Carf	24.7871	20.7963	25.812	19.4857	20.4499	4.6091	9.86459	6.32	5.32523	2.28123	2.14635	1.5005	2.88564		22.2662	6.52973	2.20343
XLOC_000445	Gm15464	0	0	0.171466	0	0.118783	0.110526	0.219479	0.0910445	0	0.125197	0.143842	0.105315	0.160613		0.0580498	0.105262	0.133742
XLOC_000446	Nbeal1	2.46559	2.93932	3.11676	2.88629	2.79532	2.38959	2.41483	1.84068	2.6943	1.46683	2.08043	0.874473	1.94945		2.84066	2.33485	1.5928
XLOC_000447	Cyp20a1	1.60238	1.48687	1.32674	1.82534	2.13399	10.5031	9.32567	7.60185	12.1727	16.4124	17.895	9.19755	16.1444		1.67506	9.90083	14.9123
XLOC_000448	RP23-264G9.1	0	0	0	0.050258	0	0.0618453	0.0906666	0	0	0.17697	0	0.0181881	0		0.0100516	0.038128	0.0487895
XLOC_000449	Abi2	16.5014	18.9735	16.9424	18.5827	19.011	13.4631	12.7043	9.86785	15.3436	5.01706	5.82179	3.16798	5.40294		18.0022	12.8447	4.85244
XLOC_000452	Eif4a-ps4	10.4216	11.1687	11.8323	12.2585	10.6692	29.1846	23.1725	19.379	26.6644	22.8566	18.8119	13.029	18.8365		11.2701	24.6001	18.3835
XLOC_000453	Cd28	0.0787689	0.0293266	0.0608138	0.0548406	0.0519591	0.415721	0.168133	0.169467	0.34247	1.0573	1.52636	0.656622	0.888406		0.0551418	0.273948	1.03217
XLOC_000458	RP23-157N11.11	0.0642404	0.0951088	0.0333696	0.0364968	0.0978509	0	0.0208464	0	0.0201428	0.0749443	0.114104	0.0224197	0.09395		0.0654133	0.0102473	0.0763545
XLOC_000459	Ctla4	0.023064	0.0847042	0.0482819	0.025642	0.0346236	0.0754157	0	0.0888057	0.054107	0.262301	0.195914	0.0544339	0.26356		0.0432631	0.0545821	0.194052
XLOC_000460	Rpl18-ps1	1.13964	0.574504	0.476738	0.841861	0.411131	0.45564	0.836184	0.714741	0.220255	1.1076	1.66029	1.44795	0.50242		0.688775	0.556705	1.17956
XLOC_000461	Icos	0.12997	0.196948	0.0809433	0.0873034	0.149226	0.462814	0.259278	0.163048	0.354436	0.87799	0.57187	0.322627	0.457814		0.128878	0.309894	0.557575
XLOC_000471	Pard3b	1.32343	1.36801	1.47245	1.5946	1.46215	4.30591	4.33077	3.82348	4.47795	1.51089	1.70384	0.762757	1.54873		1.44413	4.23453	1.38155
XLOC_000473	RP23-327M13.3	0.0141213	0	0	0	0	0	0.027434	0.00662869	0	0	0	0.0094418	0		0.00282426	0.00851567	0.00236045
XLOC_000476	RP23-26A10.3	0	0.0164547	0	0	0.0127605	0	0	0.0150009	0.0209383	0.0128195	0	0	0		0.00584304	0.0089848	0.00320487
XLOC_000477	Gm11599	0	0	0	0.0642171	0	0.117764	0.0386387	0.0973674	0	0.0463371	0.100218	0.0698351	0.144141		0.0128434	0.0634425	0.0901328
XLOC_000478	Nrp2	1.4992	1.60654	1.48235	1.90168	1.60349	3.29709	2.78509	2.37975	3.45539	6.62558	5.67361	3.64788	6.68005		1.61865	2.97933	5.65678
XLOC_000479	RP23-149A5.4	0.033074	0.0166263	0.0511797	0.126778	0.0122892	0.0849596	0.0841011	0.023298	0.0102739	0.0369773	0.0968447	0.0524634	0.0318164		0.0479894	0.0506581	0.0545254
XLOC_000482	Rps27-ps1	0.670125	0.670357	0	1.42411	0.481322	0.452333	0.444736	0	0	1.532	0	1.90865	0		0.649183	0.224267	0.860162
XLOC_000483	Ino80dos	2.19506	1.69691	1.72235	1.99649	1.77268	2.28328	2.06833	2.10511	2.29382	3.15146	3.05033	1.69684	2.4463		1.8767	2.18764	2.58623
XLOC_000484	Gm20342	0.420193	0.32889	0.405454	0.502427	0.351902	0.897965	0.696713	0.565835	0.764139	0.701086	0.735488	0.482625	0.66185		0.401773	0.731163	0.645262
XLOC_000485	Eef1b2,Gm27390	118.518	116.849	105.366	97.1342	113.774	202.858	162.311	158.242	199.205	428.742	395.669	310.836	440.756		110.328	180.654	394.001
XLOC_000486	Gm26457	0	0	84.2928	0	58.6645	55.1313	0	47.4577	52.1005	62.2409	141.36	116.352	0		28.5915	38.6724	79.9882
XLOC_000487	Snora41	13.1111	0	6.76557	0	4.70857	22.1249	13.052	11.4272	16.7269	29.9738	17.0189	18.6715	25.6049		4.91705	15.8328	22.8173
XLOC_000490	Zdbf2	113.766	87.7682	83.8726	92.8008	83.4037	2.15467	4.47131	2.00966	2.18306	0.628915	0.153828	0.0803886	0.168777		92.3223	2.70467	0.257977
XLOC_000491	Adam23	1.88498	1.43465	1.15917	2.86203	1.96628	36.2792	29.3649	20.2057	38.6295	26.24	25.4814	16.3393	24.4445		1.86142	31.1198	23.1263
XLOC_000493	Fastkd2	27.823	25.6502	26.7553	27.6599	22.6615	16.7958	15.182	11.3799	17.5073	14.0997	15.0656	13.9781	15.2743		26.11	15.2163	14.6044
XLOC_000498	Gm13750	0	0	0.144361	0	0	0	0.0938179	0	0	0.108297	0.12419	0	0		0.0288722	0.0234545	0.0581217
XLOC_000500	Creb1	5.50038	5.35992	6.18593	6.41747	6.46588	6.1296	6.47015	4.54163	6.56931	4.53009	4.90166	2.25409	4.61192		5.98592	5.92767	4.07444
XLOC_000501	Gm28982	0	0	0.126339	0	0.0878934	0.0807397	0.240272	0.205781	0.0771036	0.091241	0.10423	0.401286	0.0593145		0.0428465	0.150974	0.164018
XLOC_000502	Gm29152	0	0	0	0	0.217103	0.409698	0	0	0.386504	0	0	0.215555	0.295433		0.0434206	0.199051	0.127747
XLOC_000503	Ccnyl1	129.247	128.174	101.145	123.238	118.145	3.77224	15.3924	9.09241	5.38975	5.06549	3.8169	2.99446	4.68107		119.99	8.4117	4.13948
XLOC_000504	RP24-388P13.2	0.0104787	0.0630541	0.0109977	0.0110402	0.0371454	0.0410506	0.0403967	0.0708777	0.0519319	0.0627515	0.033784	0.0400277	0.0789753		0.0265432	0.0510642	0.0538846
XLOC_000506	Gm8550	0.0778959	0	0	0	0.164496	0.0542044	0	0.0412879	0	0	0	0.115388	0.188568		0.0484784	0.0238731	0.075989
XLOC_000507	Gm7329	0	1.13165	0	0	0	2.29312	1.50307	1.31596	0	5.17768	1.95991	1.61215	1.10575		0.22633	1.27804	2.46387
XLOC_000508	Pikfyve	4.805	4.9663	4.77441	5.6974	5.60655	4.17059	4.3825	3.07998	4.22246	3.24403	3.55101	2.02922	3.3718		5.16993	3.96388	3.04902
XLOC_000509	Pth2r	2.76686	3.387	4.44156	4.51583	3.64815	0	0.0801168	0.0576351	0.0108798	0.0398981	0	0.0457838	0		3.75188	0.0371579	0.0214205
XLOC_000511	Crygf	0.0902303	0	0	0	0	0	0.0592443	0	0	0	0	0	0		0.0180461	0.0148111	0
XLOC_000512	Gm15659	22.5892	27.9045	16.6466	21.1938	23.9889	0.725344	4.99777	5.11272	0.685797	0.4094	0	0.184131	0.262556		22.4646	2.88041	0.214022
XLOC_000514	Map2	117.842	120.871	107.879	114.804	113.918	1.7427	3.91023	1.97943	2.07348	3.44689	2.96773	1.84957	3.12951		115.063	2.42646	2.84842
XLOC_000517	Unc80	4.74011	4.53781	5.43264	6.02054	5.4259	0.0345436	0.111093	0.0727452	0.0180833	0.0466942	0.00226703	0.00109383	0.0201573		5.2314	0.0591163	0.0175531
XLOC_000518	Rpe	9.20014	9.81336	9.04863	10.0207	9.91186	11.8793	10.8644	10.3364	12.527	15.1161	15.8674	9.69938	13.8039		9.59894	11.4018	13.6217
XLOC_000519	RP24-429G21.3	0.0686484	0.145498	0.154178	0.149753	0.105084	0.0486053	0.0281005	0.0107375	0.0378345	0	0.0234329	0.0221354	0.0165584		0.124632	0.0313194	0.0155317
XLOC_000520	Gm15789	0.0676481	0.158867	0.0695392	0.198355	0.203693	0.0947555	0.0898204	0.0594068	0.0639027	0	0	0.0190764	0.0163427		0.13962	0.0769714	0.00885478
XLOC_000521	RP24-429G21.6	0.215682	0.114673	0.116774	0.176598	0.135057	0.0261181	0.0493014	0.0573387	0.0240698	0	0.0500555	0.0323118	0.0093324		0.151757	0.039207	0.0229249
XLOC_000525	Cps1	0.286852	0.151109	0.231503	0.259532	0.215615	0.0138383	0.072371	0.0339086	0.0262583	0	0	0	0.00673547		0.228922	0.0365941	0.00168387
XLOC_000530	Gm15669	13.2307	11.1926	12.5036	11.9755	8.17313	0	0.740345	0.178124	0.145282	0.0853576	0	0	0		11.4151	0.265938	0.0213394
XLOC_000534	Pced1c-ps	0.218922	0.518519	0.916778	0.222282	0.71203	0	0.382888	0.383341	0	0	0	0	0		0.517706	0.191557	0
XLOC_000535	Gm28497	0	0	0.0144834	0	0	0	0	0.013216	0	0	0	0	0		0.00289668	0.003304	0
XLOC_000538	Spag16	116.239	98.3479	99.4642	109.428	99.3781	1.96418	16.6409	10.22	3.18723	2.13175	0.140359	0.339527	0.195011		104.571	8.00308	0.701662
XLOC_000540	Vwc2l	0.0302218	0.0369426	0.127037	0.0211202	0.0641969	0.109219	0.00652481	0.00444233	0.011742	0.0071396	0	0	0		0.0559037	0.032982	0.0017849
XLOC_000541	Atic	6.62684	7.53165	7.15817	6.95303	7.64729	22.113	20.0446	18.148	23.7898	18.2568	19.3582	11.8598	19.9204		7.1834	21.0238	17.3488
XLOC_000542	Apol7d	0.64707	0.307624	0.235577	0.297394	0.110399	0.0437594	0.0858484	0.0734389	0	0	0	0.0763567	0		0.319613	0.0507617	0.0190892
XLOC_000544	Gm5528	0	0.127193	0	0	0	0	0	0.213242	0	0	0	0.297367	0		0.0254386	0.0533105	0.0743417
XLOC_000545	Gm8885	0.671302	0.485898	0.300165	0.518019	0.494454	0.382262	0.187727	0.266316	0	0.5204	0.818666	0.71369	0.510942		0.493968	0.209076	0.640925
XLOC_000546	Gm25360	3.16623	4.74615	6.53515	1.68217	5.67617	1.0686	0	2.75959	0	0	0	0	0		4.36117	0.957048	0
XLOC_000547	D230017M19Rik	0.772179	0.600167	0.698308	0.720281	0.598287	1.92799	1.55003	1.41964	1.62869	2.37053	2.13879	1.18247	2.03607		0.677844	1.63159	1.93197
XLOC_000551	Tmem169	0.258895	0.315128	0.170491	0.164389	0.138268	0.0551243	0.116472	0.121419	0.0424376	0.0210077	0.0121975	0	0.0370083		0.209434	0.0838632	0.0175534
XLOC_000552	Xrcc5	8.35808	8.21559	7.79378	7.85295	8.06246	9.50638	8.67588	6.68885	9.90341	7.96067	7.79514	4.12669	7.47653		8.05657	8.69363	6.83976
XLOC_000554	Smarcal1	9.82704	7.45643	7.66662	7.8964	7.19719	13.5668	12.7598	12.1068	14.4799	12.3164	9.97096	13.0272	10.7605		8.00874	13.2283	11.5188
XLOC_000555	Rpl37a	174.955	146.035	159.448	140.689	168.26	116.91	97.7613	101.497	117.556	257.521	243.877	227.707	230.112		157.877	108.431	239.804
XLOC_000556	Igfbp2	8.65664	6.31142	7.93383	8.36882	9.2443	30.8991	18.1984	24.9214	20.9333	41.2181	46.6593	46.0509	37.0674		8.103	23.7381	42.7489
XLOC_000557	1700027A15Rik	1471.06	1278.07	1203.06	1279.75	1174.16	0.952273	7.3775	3.94075	2.17699	8.14514	0.142126	0.427498	0.0792882		1281.22	3.61188	2.19851
XLOC_000558	Gm29185	7.72572	4.91936	5.74181	8.03958	4.2608	0.078313	0.766838	0.539498	0	0.263472	0	0	0		6.13745	0.346162	0.065868
XLOC_000564	Rufy4	0.305551	0.46567	0.204219	0.302976	0.248674	0.636573	0.311447	0.388877	0.365302	0.702296	0.8587	0.592992	0.670261		0.305418	0.42555	0.706062
XLOC_000567	Arpc2	137.218	131.565	118.248	128.576	126.167	119.521	113.146	95.9856	122.972	147.913	140.073	83.0645	150.961		128.355	112.906	130.503
XLOC_000568	Gpbar1	0.0496961	0.10744	0	0	0.0722546	0.0914503	0	0.0833603	0.0931782	0.0724518	0.0374031	0.0697727	0.0954757		0.0458781	0.0669972	0.0687758
XLOC_000569	Gm28364	126.224	119.982	120.949	137.608	111.123	0.383223	6.19912	2.2784	0.544904	0.647476	0	0	0.139196		123.177	2.35141	0.196668
XLOC_000570	Pnkd	90.2544	73.4097	82.2743	76.5192	79.1804	86.1273	80.758	93.6299	101.243	28.0989	28.759	30.9569	32.4367		80.3276	90.4395	30.0629
XLOC_000571	Gm29358	0.0344742	0.0456876	0.0296196	0.0497792	0.00824263	0.106368	0.0605063	0.0837774	0.0145282	0	0.00992242	0.00594963	0		0.0335606	0.066295	0.00396801
XLOC_000572	RP23-280F6.6	0.0701485	0.0554786	0.0734689	0.0777868	0.0406649	0.141063	0.119317	0.151438	0.139646	0.0853358	0.0486728	0.0117755	0.0668423		0.0635095	0.137866	0.0531566
XLOC_000573	Catip	16.2644	20.766	19.0403	21.7224	15.188	1.10762	2.70311	3.96584	1.47474	1.99494	1.39543	1.19286	1.56517		18.5962	2.31283	1.5371
XLOC_000574	Slc11a1	1.26428	1.56387	1.45881	1.01671	1.24559	10.7401	6.30815	9.16713	6.30212	36.9661	35.2136	33.9831	42.1575		1.30985	8.12937	37.0801
XLOC_000575	Ctdsp1	4.17172	4.51314	4.3653	4.97581	5.31822	33.3436	24.2525	26.0142	31.6939	39.4353	38.0424	34.7265	41.8039		4.66884	28.8261	38.502
XLOC_000577	Vil1	0.266112	0.191612	0.392979	0.410983	0.333998	0.175883	0.0323898	0.0517413	0.129853	0.516076	0.128158	0.118379	0.226044		0.319137	0.0974668	0.247164
XLOC_000578	Rqcd1	20.3738	20.6945	20.1042	18.9894	19.5245	20.4636	21.7952	18.2244	24.3152	11.7343	11.6088	7.09835	10.9773		19.9373	21.1996	10.3547
XLOC_000579	Plcd4	94.2977	83.9941	89.2614	85.2441	82.2135	1.24153	8.45445	5.75624	2.59942	2.51345	1.03594	0.592527	0.690001		87.0022	4.51291	1.20798
XLOC_000580	Bcs1l	3.85556	3.32187	3.65331	3.86746	4.15992	9.41534	7.69397	7.66555	9.73457	10.9762	11.1519	8.94923	11.7562		3.77162	8.62736	10.7084
XLOC_000581	Stk36	130.885	137.81	136.671	151.934	150.668	1.26405	10.7841	6.0307	1.61037	3.27484	1.69335	1.58348	1.48195		141.594	4.9223	2.0084
XLOC_000582	Ttll4	97.4999	110.819	106.274	119.035	104.726	30.3797	35.3571	27.4335	31.1457	15.4748	14.4338	8.35465	12.5877		107.671	31.079	12.7127
XLOC_000583	Cyp27a1	7.36418	7.18055	5.84836	8.12444	7.84232	71.11	58.9687	60.7931	80.4685	190.485	178.844	152.558	188.63		7.27197	67.8351	177.629
XLOC_000585	Wnt6	12.7153	10.9902	13.5528	11.8244	17.2547	88.509	62.7954	86.1386	77.0437	170.611	180.052	215.698	176.885		13.2675	78.6217	185.811
XLOC_000586	Wnt10a	0.113973	0.0396933	0.100896	0.0567425	0.104003	0.601801	0.577546	0.907898	0.569236	1.81484	1.39125	1.88281	2.15765		0.0830616	0.66412	1.81164
XLOC_000591	Fam134a	127.162	116.886	133.188	114.146	131.043	33.5205	44.7234	46.0491	39.8277	37.0593	39.6897	36.3156	41.5434		124.485	41.0302	38.652
XLOC_000592	Zfand2b	2.82589	2.41258	2.82522	1.92241	3.1724	11.4922	10.0917	10.492	10.9091	13.9784	15.3134	15.0828	17.2751		2.6317	10.7463	15.4124
XLOC_000593	Ankzf1	3.50712	4.63321	3.67991	4.77242	4.01616	9.96308	8.829	7.75611	9.77775	11.8113	12.4677	9.52537	12.3609		4.12176	9.08148	11.5413
XLOC_000594	Stk16	88.23	83.2813	86.2348	77.6505	81.5411	44.102	49.4145	51.726	47.4424	50.4644	51.16	43.6858	48.4741		83.3875	48.1712	48.4461
XLOC_000595	Dnajb2	287.83	265.113	269.469	247.625	289.234	28.3618	49.5488	49.2791	30.7004	26.2905	27.5904	24.3465	25.8727		271.854	39.4725	26.025
XLOC_000596	Gm28294	3.82872	3.00039	3.71604	3.42617	3.31473	0	0	0	0.128296	0	0	0	0		3.45721	0.032074	0
XLOC_000598	Des	2.28476	2.71504	2.44681	2.46609	2.55472	12.9351	10.5308	11.5165	15.3164	29.999	27.6497	22.1481	34.1788		2.49348	12.5747	28.4939
XLOC_000599	Speg	0.301063	0.498464	0.678658	1.34645	0.610177	3.08259	2.32806	3.36457	2.96625	8.15896	8.28825	9.39447	8.88054		0.686962	2.93537	8.68055
XLOC_000600	Gmppa	54.0405	45.7644	50.8426	46.5782	47.8179	53.6624	46.5662	51.6715	51.4237	84.2286	95.3035	81.5455	79.6907		49.0087	50.831	85.1921
XLOC_000601	Asic4	0.594076	0.449673	0.611709	0.494605	0.713987	1.94517	1.98588	1.96535	2.72705	0.230371	0.292083	0.470011	0.27599		0.57281	2.15586	0.317114
XLOC_000602	Tmem198	2.43341	2.85766	2.71349	2.93265	2.87791	7.78102	7.45224	10.1203	9.95515	1.62005	1.43683	1.44606	1.52884		2.76302	8.82718	1.50794
XLOC_000603	Inha	62.4344	62.774	69.3235	57.8835	74.2005	471.787	407.51	557.551	506.599	119.204	141.751	198.361	162.788		65.3232	485.862	155.526
XLOC_000604	Stk11ip	16.4472	17.4634	18.0186	20.4934	16.1387	30.9322	25.1695	31.0638	30.8755	18.7885	22.0992	23.5422	19.5406		17.7123	29.5103	20.9926
XLOC_000605	Gm15183	0	0.254853	0	0	0	0	0	0	0.163215	0	0	0	0		0.0509706	0.0408037	0
XLOC_000606	Slc4a3	8.12833	7.14688	8.28226	9.51538	8.45856	95.2313	78.5339	95.3704	96.8942	45.2473	40.7748	45.279	40.0234		8.30628	91.5075	42.8311
XLOC_000609	Gm5257	0	0	0	0	0.0441214	0.1226	0.0405545	0	0.0391081	0.137167	0.0529906	0.0686904	0.0297892		0.00882428	0.0505657	0.0721593
XLOC_000616	Sgpp2	5.94295	6.28352	6.21774	5.46382	5.70797	0.406678	1.22759	1.18743	0.569382	0.662274	0.38884	0.284717	0.465519		5.9232	0.84777	0.450338
XLOC_000619	Mogat1	1.78762	1.19684	1.1024	1.4933	1.33657	0.844908	0.263003	0.114686	0.21011	1.00252	0.342334	0.536362	0.589145		1.38335	0.358177	0.61759
XLOC_000621	Acsl3,Utp14b	28.7978	27.458	28.9089	30.7738	27.1492	12.0693	14.0219	11.7016	14.8633	23.0356	25.7228	15.7884	21.1063		28.6175	13.164	21.4133
XLOC_000622	Kcne4	0.787335	0.86092	1.09633	0.862858	0.761608	2.74939	2.48912	1.98226	2.57308	4.82222	5.83285	2.7871	5.80902		0.87381	2.44846	4.8128
XLOC_000623	Gm29187	0	0	0	0	0.115687	0	0.0516849	0.0421179	0.148324	0.296603	0	0.0438415	0.114417		0.0231374	0.0605317	0.113715
XLOC_000625	RP23-295C23.2	0	0.0874231	0.114166	0	0.0663115	0	0	0.0110505	0.0283645	0.0172537	0	0	0		0.0535801	0.00985375	0.00431343
XLOC_000626	Mrpl44	9.79569	9.92587	10.4593	10.6298	10.2994	16.4765	13.9992	13.1904	16.8886	19.6526	18.1261	14.6651	18.6976		10.222	15.1387	17.7854
XLOC_000627	Gm28071	3.83492	4.18185	4.37456	3.97333	4.42898	3.1818	3.1278	2.73944	2.46606	2.44858	3.40554	2.04239	2.8174		4.15873	2.87878	2.67848
XLOC_000630	9830004L10Rik	0.352724	0.137254	0.145527	0.271414	0.211028	0	0.0130759	0.0369335	0	0	0	0	0		0.223589	0.0125024	0
XLOC_000631	2310015K22Rik	0.0308514	0.0301919	0.127973	0.0341866	0.0901107	0	0.0201485	0	0	0	0	0	0		0.0626627	0.00503712	0
XLOC_000632	Gm29125	0.0253227	0.0252592	0.0259597	0.0956562	0.0370174	0.0653868	0.0324425	0.0431608	0.0393277	0.0282611	0.0107059	0.0269252	0.0243298		0.041843	0.0450795	0.0225555
XLOC_000633	1700016L21Rik	12.8824	12.0666	15.7904	14.6177	10.4355	0	0.612377	0	0	0.151237	0	0	0.041758		13.1585	0.153094	0.0482488
XLOC_000635	Nyap2	0.0235217	0.0350332	0.037227	0.0235402	0.0157974	0.00352904	0.0033399	0.00571604	0	0	0.00450739	0.0033448	0		0.0270239	0.00314625	0.00196305
XLOC_000636	Gm7516	0	0.202362	0.070364	0	0.0483052	0.0449831	0.0444075	0	0	0.0503397	0.114309	0.0833484	0.0327044		0.0642062	0.0223477	0.0701754
XLOC_000640	Rhbdd1	29.1438	27.5218	28.3133	28.8888	31.7006	7.22254	6.92234	5.73607	7.13405	9.19743	10.4174	6.23615	9.7441		29.1137	6.75375	8.89877
XLOC_000641	RP23-430H22.1	0.0485265	0.0947584	0.0505546	0.0364171	0.0239505	0.0214107	0.0515661	0.0150475	0.0490639	0.0124774	0	0.00564244	0		0.0508414	0.034272	0.00452996
XLOC_000642	Col4a3	2.06722	2.60647	3.13393	4.16818	4.73117	2.58662	2.64156	2.39944	3.45512	3.4323	3.75994	2.18134	3.68819		3.34139	2.77069	3.26544
XLOC_000644	Mff	309.136	283.846	269.485	292.841	299.577	51.1763	75.7632	59.1191	57.2983	58.6344	51.7482	38.0737	56.1089		290.977	60.8392	51.1413
XLOC_000645	Gm28941	1.27664	2.14444	2.03328	1.52963	1.99031	0.0628167	0.0909086	0.0481466	0.0904993	0.0719168	0.0384452	0.0399753	0.0465573		1.79486	0.0730928	0.0492237
XLOC_000647	Agfg1,Gm22396	114.909	116.457	108.282	119.49	111.685	10.2107	22.1287	14.4746	10.7432	11.0591	10.4963	6.09276	10.7457		114.165	14.3893	9.59846
XLOC_000648	Gm7539	4.22599	5.16503	3.53902	3.84455	3.92051	1.70185	2.39546	0.761897	1.55808	1.25362	2.34859	1.23571	3.31883		4.13902	1.60432	2.03919
XLOC_000653	Daw1	32.442	31.6173	31.8367	33.0818	30.8103	0.334188	5.52771	3.93409	0.907772	0.615574	0.107658	0.132462	0.16643		31.9576	2.67594	0.255531
XLOC_000654	Gm6374	0.938488	1.32887	1.0365	1.03043	1.1231	0.216137	0.165563	0.190005	0.119239	0.29135	0.168407	0.118987	0.120801		1.09148	0.172736	0.174886
XLOC_000659	Fbxo36	164.51	143.071	154.191	160.271	156.827	14.3455	32.1277	21.7551	16.4436	14.3392	12.2572	10.8919	14.1582		155.774	21.168	12.9116
XLOC_000661	Rpl19-ps1	0.284993	0	0.0993196	0.204033	0.266728	0.530313	0.259314	0.211075	0.184716	0.298074	0.342442	0.238232	0.418583		0.171015	0.296354	0.324333
XLOC_000664	A530040E14Rik	0	0	0	0	0.0415903	0.196737	0	0.0809432	0	0.414017	0.310616	0.152936	0.421539		0.00831806	0.06942	0.324777
XLOC_000667	Gm7609	0	0	0	0	0.0233401	0.0195545	0.0389214	0	0.0193061	0	0	0.0465565	0.0597928		0.00466802	0.0194455	0.0265873
XLOC_000669	Gm16026	0.453657	0.075759	0.565255	0.404742	0.669009	0.45572	0.15709	0.243898	0.194568	1.04791	0.618173	0.599449	0.84236		0.433684	0.262819	0.776973
XLOC_000670	Gm16025	0.0648102	0.0318893	0.0167302	0.0358872	0.0359801	0.0214	0	0.0155136	0.0101823	0.012129	0	0	0.0156911		0.0370594	0.011774	0.00695503
XLOC_000675	Sp140	0.332642	0.327207	0.334748	0.15167	0.179103	3.13878	0.9735	1.86187	2.43598	8.96632	8.34105	4.13166	7.39198		0.265074	2.10253	7.20775
XLOC_000676	Sp100,n-R5s215	0.899499	1.16517	0.942022	1.42365	1.17293	6.87607	11.2886	8.32649	4.95323	22.7045	35.229	13.2014	22.4808		1.12065	7.8611	23.4039
XLOC_000679	9930111H07Rik	0.529761	0.350167	0.475017	0.628169	0.297421	0	0.0376535	0	0	0	0	0	0.0281507		0.456107	0.00941337	0.00703768
XLOC_000681	Cab39	52.8345	48.7443	50.8647	54.6673	50.6888	31.9908	29.6939	22.5873	31.8736	26.549	29.7082	14.845	29.1802		51.5599	29.0364	25.0706
XLOC_000682	Itm2c	46.5134	44.9815	44.3243	39.4306	48.9687	132.682	134.036	143.14	144.507	149.539	177.408	158	188.349		44.8437	138.591	168.324
XLOC_000683	4933407L21Rik	1.69117	1.85665	2.01687	1.76852	1.73998	0.0809342	0.269261	0.252376	0.242713	0.0577359	0.0678516	0.00651884	0.0559088		1.81464	0.211321	0.0470038
XLOC_000684	Spata3	887.568	826.84	911.445	791.971	923.071	0.516247	5.05014	3.52151	2.22956	5.25712	0	0.10985	0.141813		868.179	2.82936	1.3772
XLOC_000685	2810459M11Rik	0.4768	0.453554	0.319967	0.244247	0.685246	0.0170183	0.0684176	0.0278751	0	0.010015	0	0.0731086	0.0124744		0.435963	0.0283277	0.0238995
XLOC_000686	Armc9,Gm21972,Psmd1	106.229	101.703	109.497	108.013	106.604	45.7806	51.8231	46.7155	48.4842	56.0271	51.339	36.4934	48.9118		106.409	48.2009	48.1928
XLOC_000688	RP24-308M3.2	0.0323272	0.0793633	0.0988037	0.0541838	0.0602295	0.0214625	0.0416138	0.0510069	0.0499212	0	0.0280657	0.0105684	0.00772917		0.0649815	0.0410011	0.0115908
XLOC_000689	B3gnt7	0.0664023	0.137205	0.10677	0.155678	0.1429	0.083509	0.188938	0.127894	0.0620168	0.86087	0.814501	0.611491	0.712445		0.121791	0.115589	0.749827
XLOC_000692	C130036L24Rik	0.665012	0.249229	0.33368	0.313456	0.399307	0.586599	0.523516	0.696188	0.609856	0.879128	0.942749	0.566439	0.90056		0.392137	0.60404	0.822219
XLOC_000693	1700019O17Rik	83.8533	83.5223	86.74	80.5118	88.2746	0.103039	0.454483	0.507147	0.252694	0.485162	0	0.0247845	0		84.5804	0.329341	0.127487
XLOC_000694	Rpl30-ps6	1.02309	0.508804	0.791057	0	0.551486	0.5189	0	0.146652	0.163325	0	0	0.173946	0		0.574887	0.207219	0.0434865
XLOC_000695	Ptma	72.141	77.3628	62.6969	70.2846	71.9575	222.964	168.889	241.456	247.922	287.776	228.455	192.288	267.106		70.8886	220.308	243.906
XLOC_000697	Cops7b	18.4272	18.6236	18.9466	18.6145	25.4487	9.43336	9.7854	11.4014	10.0336	9.59326	7.81777	9.75915	10.2827		20.0121	10.1634	9.36322
XLOC_000698	RP23-11K8.4	0.0727752	0.0708187	0.109666	0.0807703	0	0.0121118	0.0116198	0.0399782	0	0	0.0155276	0	0.00869201		0.066806	0.0159274	0.0060549
XLOC_000699	Dis3l2	20.5274	20.7383	20.8089	20.1175	20.9261	6.38039	7.04506	5.97049	7.08321	8.07692	7.56214	4.96648	7.26365		20.6236	6.61979	6.9673
XLOC_000701	RP23-26I10.1	0.0283508	0	0	0.0315983	0.0106735	0	0.00896445	0.00642402	0	0	0	0	0		0.0141245	0.00384712	0
XLOC_000702	RP23-26I10.2	0.0239653	0	0	0.0132647	0.00889174	0	0	0.00569058	0	0	0	0	0		0.00922435	0.00142264	0
XLOC_000703	RP23-26I10.3	0	0.0326543	0	0.0566339	0	0	0	0.00759848	0	0	0.0142782	0	0		0.0178576	0.00189962	0.00356955
XLOC_000704	RP23-26I10.4	0	0	0.0208035	0.022568	0.0301623	0.0130288	0.0127022	0	0.0242962	0.0451349	0	0.00698277	0.0189381		0.0147068	0.0125068	0.0177639
XLOC_000705	RP23-26I10.5	0.028168	0.0837303	0.116057	0.12829	0.064633	0.371812	0.32566	0.30552	0.439389	0.726159	0.670568	0.23125	0.722811		0.0841757	0.360595	0.587697
XLOC_000706	RP23-26I10.6	0.015812	0.0155276	0.032283	0.0536224	0.0359089	0.0627829	0.060446	0.050388	0.0877688	0.10901	0.0549775	0.0526748	0.143905		0.0306308	0.0653464	0.0901418
XLOC_000707	RP24-286D13.2	0	0.0699302	0	0	0.051207	0	0.0918882	0.0373248	0	0.0544602	0	0.0755282	0.10246		0.0242274	0.0323032	0.0581121
XLOC_000708	RP24-286D13.3	0.522614	0.532451	0.43196	0.686932	0.409668	0.0945625	0.179059	0.0457472	0.0739455	0.0993494	0.079616	0.0594145	0.069864		0.516725	0.0983285	0.077061
XLOC_000709	Akp-ps1	4.27774	3.93977	4.60079	5.07042	5.70398	0.41069	0.185012	0.376904	0.424295	0.667904	0.92861	0.727546	0.761708		4.71854	0.349225	0.771442
XLOC_000710	Gm29371	1.88181	2.27595	3.63442	2.39044	1.67584	0	0.182759	0.0580507	0	0.0421616	0	0	0		2.37169	0.0602024	0.0105404
XLOC_000711	Akp3	0.615771	0.636421	0.456483	0.63743	0.568821	0	0.0162698	0.0668126	0.0157262	0	0.021537	0.0288246	0.0119377		0.582985	0.0247021	0.0155748
XLOC_000712	Prss56	16.0624	14.2967	15.3949	13.7637	15.9653	0.351389	3.3532	2.83828	0.662019	0.356816	0	0.111352	0.0404309		15.0966	1.80122	0.12715
XLOC_000713	Chrnd	0	0.0396915	0.103644	0.135604	0.0280667	0.0086417	0.00857305	0.10923	0	0	0	0	0		0.0614012	0.0316112	0
XLOC_000715	Eif4e2	154.854	143.651	129.94	130.666	136.494	36.1094	45.6379	38.2665	37.56	31.2763	28.2895	18.9459	29.6677		139.121	39.3935	27.0448
XLOC_000717	Efhd1	352.06	345.485	335.807	326.065	349.891	152.735	181.43	180.06	183.577	133.174	143.258	106.807	149.525		341.862	174.451	133.191
XLOC_000718	Gigyf2	74.4252	76.4239	82.6389	87.6599	81.9484	29.1494	28.8864	28.5977	34.0871	23.9526	29.4921	18.6299	24.0135		80.6193	30.1801	24.022
XLOC_000720	Neu2	0.316331	0.312035	0.463385	0.379097	0.113583	0	0.0470342	0	0	0	0.11763	0.028683	0		0.316886	0.0117585	0.0365782
XLOC_000722	Inpp5d	9.01061	9.4061	8.00602	9.50886	8.9919	4.14305	4.64699	3.9665	4.46585	16.0498	13.9633	13.1826	16.7001		8.9847	4.3056	14.974
XLOC_000723	Atg16l1	5.33767	6.02362	5.72393	6.42742	5.19013	15.2191	13.1294	11.1997	15.236	11.6282	12.1993	9.09682	11.1263		5.74055	13.696	11.0127
XLOC_000725	Scarna6	1.59863	0.532694	0	0	0.764251	0.719762	1.4146	0	0.33992	0	0	0	0		0.579115	0.618571	0
XLOC_000726	Sag	9.13621	9.62472	9.30806	10.4458	7.61494	0.465356	0.999981	0.42929	0.188756	0.556265	0.125004	0.0356701	0.190637		9.22595	0.520846	0.226894
XLOC_000727	Dgkd	76.6117	87.6164	83.9651	93.1408	89.4385	24.2451	29.245	28.0112	28.312	17.6494	15.5795	12.5844	14.1849		86.1545	27.4533	14.9995
XLOC_000729	RP24-398O5.2	0	0.0499374	0.0688567	0.0550079	0.0124365	0	0	0.0601902	0.0493795	0.0246682	0.0410405	0	0.00771417		0.0372477	0.0273924	0.0183557
XLOC_000731	Gm5832	0.137235	0.081606	0.0562859	0.0300612	0.0608287	0.0359742	0	0.0395555	0	0.0206953	0	0	0		0.0732034	0.0188824	0.00517382
XLOC_000733	Ugt1a1,Ugt1a10,Ugt1a2,Ugt1a5,Ugt1a6a,Ugt1a6b,Ugt1a7c,Ugt1a8,Ugt1a9	34.8928	24.868	36.3702	29.2126	37.8075	158.406	146.863	132.35	206.933	315.714	352.656	227.96	336.537		32.6302	161.138	308.217
XLOC_000739	Gm15371	0	0.0700535	0	0	0.103672	0.0451032	0	0.103164	0	0	0	0.0306205	0		0.0347451	0.0370668	0.00765512
XLOC_000740	Gm15368	0.0598165	0	0	0.128139	0.0873887	0.114882	0.0379913	0.148695	0.220222	0.622003	0.401764	0.269831	0.370675		0.0550688	0.130448	0.416068
XLOC_000742	Mroh2a	113.285	97.9542	110.313	119.816	100.929	1.8238	20.5508	18.266	4.12193	3.85696	1.69286	1.31989	1.84553		108.459	11.1906	2.17881
XLOC_000743	Trpm8	3.94263	4.2164	4.10752	4.90139	4.89171	0	0.0727535	0.0369349	0.00647409	0.00778886	0	0.0615441	0.051304		4.41193	0.0290406	0.0301592
XLOC_000745	Gm28888	2.93745	3.25888	1.68288	1.0389	1.87028	0	0.216481	0	0.208115	0	0	0	0		2.15768	0.106149	0
XLOC_000746	Gm19589	6.70632	5.46007	5.77109	0.113441	0.0650031	0.0489672	1.03293	0.437654	0.140096	0.0561571	0.0257568	0	0		3.62318	0.414912	0.0204785
XLOC_000747	RP24-108I6.1	0.0229115	0	0.0236625	0	0	0	0.0150553	0	0.0143786	0.0172224	0	0	0.0110839		0.0093148	0.00735847	0.00707657
XLOC_000748	Gm29336	0	0	0	0.105951	0	0.0642874	0.0638253	0.0522686	0	0.442639	0.16789	0.326125	0.0968337		0.0211902	0.0450953	0.258372
XLOC_000749	2410088K16Rik	0	0.239944	0.282087	0.255338	0.196583	0	0.158893	0.0765854	0.152922	0	0	0	0		0.19479	0.0971001	0
XLOC_000751	1700067G17Rik	39.6762	36.8621	39.541	39.3468	39.9569	0.661135	5.63617	7.35744	1.44535	0.463242	0.0874	0.278278	0.145687		39.0766	3.77502	0.243652
XLOC_000752	Gm18699	0.696738	0	0	0	0	0.470297	0	0	0	0	0	0	0		0.139348	0.117574	0
XLOC_000753	Sh3bp4	1.5766	1.75372	1.85718	1.82882	2.33198	6.10268	4.61043	5.41485	5.55073	4.58022	4.8001	3.44415	4.83042		1.86966	5.41967	4.41372
XLOC_000755	Agap1	10.6959	10.221	11.2198	10.7052	10.6037	2.63739	2.48049	2.17983	2.52449	4.93116	5.52513	3.86168	5.68793		10.6891	2.45555	5.00147
XLOC_000756	RP23-102K8.1	0.0563616	0.0191381	0.0399073	0.0618738	0.0139852	0.0119319	0	0	0	0	0	0	0		0.0382532	0.00298298	0
XLOC_000758	Gm28499	0	0.223792	0	0.239354	0.271574	0	0	0	0.0971659	0.056509	0	0	0.0746276		0.146944	0.0242915	0.0327841
XLOC_000761	D130058E05Rik	0	0.0417482	0.0172518	0.0167446	0.0548324	0.0813684	0.0726149	0.17983	0.0915092	0.279411	0.34966	0.38351	0.424361		0.0261154	0.106331	0.359235
XLOC_000762	4930434B07Rik	3.90011	3.51102	3.42272	4.65013	3.02668	0	0.694602	0.334574	0.0757879	0.117565	0	0	0		3.70213	0.276241	0.0293913
XLOC_000763	Ackr3	2.46903	3.48012	2.0559	2.41338	2.5986	5.81677	5.09881	6.54474	5.73077	10.4748	12.3412	7.06278	14.1058		2.60341	5.79777	10.9961
XLOC_000764	Gm28723	0.0477269	0.0469967	0	0	0.034	0.0633747	0.0318613	0	0	0	0	0.025387	0.0230761		0.0257447	0.023809	0.0121158
XLOC_000766	RP24-393L8.1	0.0138429	0	0	0	0	0	0	0.00681454	0	0	0	0	0		0.00276858	0.00170364	0
XLOC_000767	Cops8	81.465	83.7324	81.6706	78.8363	84.8605	97.9899	91.9364	87.6396	104.087	50.728	48.127	39.5491	48.4395		82.113	95.4132	46.7109
XLOC_000768	Gm9991	0	0	0	0	0.0258866	0	0	0.0550557	0	0.111433	0.130282	0.0169866	0.106045		0.00517732	0.0137639	0.0911867
XLOC_000769	Mlph	0.452776	0.342163	0.487764	0.562892	0.438412	0.625345	0.1413	0.154037	0.302991	0.522229	0.15311	0.291161	0.5506		0.456801	0.305918	0.379275
XLOC_000771	Lrrfip1	0.790562	0.609423	0.55632	0.900502	0.775433	7.09317	3.89134	4.01477	4.89816	14.2014	8.93397	5.44053	12.397		0.726448	4.97436	10.2432
XLOC_000772	Rbm44	45.1325	55.6074	51.1615	53.5089	45.5058	1.4104	12.1056	7.78386	2.30844	1.612	0.00925378	0.249677	0.0934638		50.1832	5.90208	0.491099
XLOC_000773	Ramp1	1.03594	0.975963	1.2195	1.1098	0.856933	4.04337	1.403	1.68249	2.17779	4.00047	3.10622	2.08959	3.34556		1.03963	2.32666	3.13546
XLOC_000774	Ube2f	111.485	99.9283	87.5702	96.8314	97.0142	30.4416	35.9576	27.0946	31.2807	29.4357	25.9463	15.1696	26.32		98.5658	31.1936	24.2179
XLOC_000775	Gm7785	0.853871	0.84963	0.73495	1.08838	0.484466	0.571048	0.319427	0.399301	0.746802	0.246865	0.242038	0.116426	0.598218		0.802259	0.509144	0.300887
XLOC_000776	Scly	18.9399	19.2114	16.5246	22.3538	24.7213	4.72948	4.57107	5.99195	4.6087	9.52696	11.2739	8.75093	10.7968		20.3502	4.9753	10.0871
XLOC_000777	Espnl	0.308449	0.296421	0.337679	0.367568	0.393014	0.0530041	0.102418	0.0783739	0.0463281	0.0327711	0.0244842	0.0322773	0.0314419		0.340626	0.070031	0.0302436
XLOC_000778	Klhl30	0.227625	0.2613	0.113995	0.236802	0.236976	0.206705	0.164859	0.261581	0.284769	0.299976	0.272967	0.313571	0.336986		0.21534	0.229479	0.305875
XLOC_000779	Fam132b	0.5736	0.682448	0.622646	0.442219	0.562235	0.798861	1.02555	0.814209	0.717998	1.11644	1.03039	0.976403	1.30459		0.57663	0.839155	1.10696
XLOC_000780	Gm28382	0.0761356	0.0252846	0.0804935	0.11072	0.0731929	0.996676	0.604137	0.852163	0.536918	1.63608	2.86451	2.4591	2.0815		0.0731653	0.747474	2.2603
XLOC_000781	Traf3ip1	41.5452	34.7383	39.2961	38.2112	32.7765	4.16095	9.52564	7.6993	5.12687	4.79241	4.72544	3.3575	4.2577		37.3135	6.62819	4.28326
XLOC_000782	Asb1	88.9911	84.2507	80.949	81.0217	91.6265	3.45696	7.86918	6.47796	4.4688	3.313	2.12903	1.96633	2.34732		85.3678	5.56822	2.43892
XLOC_000784	Twist2	0.333813	0.0742496	0.151256	0.037945	0.180687	0.904695	0.404705	0.458303	0.766519	2.0539	1.39559	1.17902	1.65809		0.15559	0.633555	1.57165
XLOC_000785	Gm29101	0	0.0294275	0	0	0	0.037564	0	0.0438174	0.0915239	0.131552	0.0250723	0.084639	0.042364		0.0058855	0.0432263	0.0709068
XLOC_000786	RP23-309A8.1	2.77983	2.64539	3.08221	3.30852	2.37215	0	0.0321052	0.0450103	0.0153334	0.0460743	0.0104954	0	0		2.83762	0.0231122	0.0141424
XLOC_000795	Olfr1410	0	0.0594533	0	0	0	0.0666869	0	0	0	0	0	0	0		0.0118907	0.0166717	0
XLOC_000796	Olfr12	0	0	0	0	0.0718616	0.0290734	0	0	0	0	0	0	0		0.0143723	0.00726835	0
XLOC_000797	Gpc1	2.07729	1.8739	1.50386	1.71324	2.06542	7.62978	5.51942	4.55051	6.86099	4.58896	5.58837	3.45075	6.08464		1.84674	6.14018	4.92818
XLOC_000799	Dusp28	3.3881	3.65067	4.24838	3.92157	3.76098	7.78065	5.95771	6.1271	7.25965	9.4714	9.77272	8.28838	9.60265		3.79394	6.78128	9.28379
XLOC_000800	Rnpepl1	64.6455	63.6774	64.8838	77.3642	77.0797	34.6947	24.1211	39.44	36.3909	37.251	45.2516	43.7499	43.3299		69.5301	33.6617	42.3956
XLOC_000801	Capn10	25.1149	23.0638	25.7322	23.6483	24.83	48.5605	37.6645	50.708	48.8549	10.0042	12.8376	18.131	13.3358		24.4778	46.447	13.5771
XLOC_000802	Gpr35	0.885537	0.46702	0.470171	0.555652	0.956878	0.65125	0.579055	0.796998	0.393407	1.03239	1.01855	0.849914	1.14406		0.667052	0.605177	1.01123
XLOC_000803	Aqp12	0.643263	0.539967	0.638653	0.562996	0.659048	0.534142	0.437451	0.681946	0.747367	0.465465	0.827242	0.978015	0.707365		0.608785	0.600226	0.744522
XLOC_000804	Agxt	0.144916	0.0483701	0.0279776	0	0.135807	0	0.0318574	0	0	0	0	0	0.0231679		0.0714141	0.00796435	0.00579198
XLOC_000805	E030010N08Rik	0.019888	0.0146068	0.0260784	0.0424451	0.0276321	0.135589	0.108442	0.0785525	0.134495	0.728567	0.673038	0.618123	0.483438		0.0261301	0.11427	0.625791
XLOC_000806	Mir6901,Sned1	3.03772	5.71506	3.44661	6.77621	4.22786	5.82448	5.62203	4.42804	5.82383	15.1772	13.0478	14.2568	10.6955		4.64069	5.4246	13.2943
XLOC_000807	Gm28535	0.272984	0	0.0557276	0.231477	0.0782954	0.181535	0.288944	0.0544453	0	0.0402339	0.0943108	0	0		0.127697	0.131231	0.0336362
XLOC_000808	Ppp1r7	68.6294	68.5867	66.9203	70.7305	64.9604	12.1728	18.6365	12.5667	13.0151	15.6877	11.7174	7.12666	11.6271		67.9655	14.0978	11.5397
XLOC_000810	Gm26446	19.1611	0	19.7744	40.7199	0	0	12.7164	22.2669	0	0	16.582	0	0		15.9311	8.74582	4.1455
XLOC_000811	Ano7	0.417029	0.248274	0.514862	0.413395	0.388389	0.124667	0.142014	0.0388863	0.169068	0.0792006	0.0464586	0.0377378	0.0902912		0.39639	0.118659	0.0634221
XLOC_000812	Gm17415	1.07526	0.936193	0.981028	1.47918	1.21771	0	0.0417677	0	0	0.0472449	0	0.0369783	0.0615135		1.13787	0.0104419	0.0364342
XLOC_000813	2002-09-01	128.89	124.114	121.055	116.135	120.089	71.9882	80.7049	59.486	77.7073	63.2649	62.7813	34.4637	61.9167		122.057	72.4716	55.6067
XLOC_000814	Farp2	1.62178	1.88079	2.17535	1.82928	2.02655	2.02185	1.97414	1.78081	2.10937	4.13934	4.15693	2.87812	3.76364		1.90675	1.97154	3.73451
XLOC_000816	Gm28536	7.74141	8.38676	6.9068	6.89308	6.94694	0.286938	1.4579	0.858143	0.200668	0.208209	0.15176	0.0545086	0.227525		7.375	0.700912	0.160501
XLOC_000817	Bok	5.72466	4.7749	4.86559	3.38648	6.22773	24.5092	24.8617	24.6366	30.5877	23.2265	24.3914	24.8668	32.0614		4.99587	26.1488	26.1365
XLOC_000818	Gm10550	0.151573	0.154006	0.269616	0.1628	0.145188	0.0973971	0.165498	0.107809	0.127238	0.191275	0.172851	0	0.145878		0.176637	0.124486	0.127501
XLOC_000819	Atg4b	44.2707	51.2739	41.9482	46.7131	40.941	47.9938	49.1187	46.6209	54.7984	43.5113	35.6128	36.5159	36.5116		45.0294	49.6329	38.0379
XLOC_000820	Ing5	12.6216	10.7917	9.63017	12.5761	11.5783	6.14008	7.63644	5.68731	7.33135	5.91266	5.92202	3.55578	5.66782		11.4396	6.6988	5.26457
XLOC_000821	D2hgdh	8.65707	11.5463	8.60348	14.8969	8.53854	20.1367	11.9715	19.6498	18.1703	11.9226	23.1135	17.8231	23.0623		10.4485	17.4821	18.9804
XLOC_000822	Gal3st2	0.0279329	0.4056	0.086153	0	0.197316	0.270282	0.262037	0.162182	0.183937	0.950255	0.0119066	0	0		0.1434	0.21961	0.24054
XLOC_000823	Gm18666	0.0908859	0.0457126	0.145414	0.193687	0.0649613	0	0	0.0258626	0	0.17685	1.08079	0.234727	0.154803		0.108132	0.00646565	0.411792
XLOC_000824	Gm9994	0	0.0145071	0	0	0	0.0515695	0	0.0147781	0.0245158	0	0	0.00693268	0		0.00290142	0.0227158	0.00173317
XLOC_000825	Gm7889	0.318103	0.0912261	0.387282	0.820827	0.161856	0.90656	0.0911207	1.0848	0.842667	0.423592	1.64258	1.49341	1.48011		0.355859	0.731287	1.25992
XLOC_000826	Gm6086	0	0.003912	0.00828006	0.00892874	0.00590902	0.0026405	0.00518027	0	0	0.00302833	0.00351135	0.00143851	0.0134167		0.00540596	0.00195519	0.00534872
XLOC_000827	Neu4	0.00892607	0	0	0	0	0	0	0.0143397	0	0	0	0.00419013	0.00426669		0.00178521	0.00358493	0.00211421
XLOC_000829	4930440C22Rik	16.3274	17.6292	22.9799	14.7398	11.3797	0	0.564316	0.187243	0.0772176	0.186991	0	0	0.0591539		16.6112	0.207194	0.0615362
XLOC_000830	Fam174a	41.397	42.695	34.5958	38.9516	37.6373	17.4729	17.1464	12.8868	17.2832	14.7335	17.5656	9.41507	20.2143		39.0553	16.1973	15.4821
XLOC_000831	RP23-192P10.3	0.466615	0.492064	0.46032	0.730817	0.558673	0.119781	0.14519	0.0947478	0.0543167	0.0274345	0.0594828	0.0155456	0.0419509		0.541698	0.103509	0.0361034
XLOC_000832	Gm15427	13.6003	13.4308	18.5076	15.6246	14.5909	16.3335	13.5402	22.6122	14.9568	57.4101	44.8382	36.1673	36.3642		15.1508	16.8607	43.6949
XLOC_000837	Gm1833	0.080115	0.158884	0.241024	0.256047	0.115958	0.160528	0.104104	0.404955	0.46074	0.248258	0.208909	0.24648	0.276697		0.170406	0.282582	0.245086
XLOC_000839	Panct2	0	0.0107641	0	0	0	0.0504521	0	0	0	0.00828795	0	0.00782528	0		0.00215282	0.012613	0.00402831
XLOC_000840	Gm6430	0.450276	0.404729	0.399558	0.418294	0.39754	0.142459	0.142166	0.11061	0.0884799	0.0807007	0.096273	0.105161	0.0672894		0.414079	0.120929	0.087356
XLOC_000841	Gm7133	6.2	7.27352	6.85176	7.52129	6.06032	0.165853	1.11453	0.487353	0.166109	0.0879053	0	0.00704301	0		6.78138	0.483461	0.0237371
XLOC_000842	Gm7135	39.267	38.1087	34.6848	35.3151	33.7624	0.179636	6.43122	2.80885	0.986922	0.575057	0	0.118638	0		36.2276	2.60166	0.173424
XLOC_000843	Gin1	12.0498	12.4832	11.7943	12.6445	12.4038	9.14234	7.67252	6.56291	7.58992	6.66769	7.09933	3.2441	6.59417		12.2751	7.74192	5.90132
XLOC_000846	1810006J02Rik	0.330816	0.241452	0.202834	0.118852	0.297771	0	0.0175783	0.0601375	0.119893	0.250028	0.684336	0.179524	0.283502		0.238345	0.0494022	0.349347
XLOC_000849	Gm29462	0.834963	0	0	0	0	0	0.277083	0.242145	0	0	0.722433	0	0.203671		0.166993	0.129807	0.231526
XLOC_000850	Slco6d1	111.704	108.531	90.1813	113.814	101.542	0.547967	20.2468	12.5009	1.45443	0.90297	0.020521	0.625168	0.246151		105.154	8.68752	0.448703
XLOC_000851	Gm3555	1.47607	1.80851	1.97943	2.00693	2.09625	0.21664	0.432377	0.259713	0.273899	0.263551	0.165833	0.129819	0.139436		1.87344	0.295657	0.17466
XLOC_000853	Gm7967	0.0544073	0.060227	0.0566691	0.0606484	0.0948268	0.0265006	0.0659896	0.141676	0.0887443	0.04226	0.0137808	0.0423308	0.0148384		0.0653557	0.0807276	0.0283025
XLOC_000854	Gm29460	0.978285	1.03658	1.3986	1.15041	1.15507	0	0.0493413	0	0	0	0	0	0		1.14379	0.0123353	0
XLOC_000856	Cntnap5b	41.6302	46.6104	43.0846	23.6748	46.0524	0.0514931	0.133089	0.230505	0.0399591	0.403061	0.0774551	0.00387095	0.00897183		40.2105	0.113762	0.12334
XLOC_000859	Gm29667	0.61292	0.359939	0.370805	0	0.259471	0	0	0.0681563	0	0.0911367	0.107075	0	0		0.320627	0.0170391	0.0495529
XLOC_000864	Gm20268	44.9258	46.3279	44.1863	40.3839	34.4924	0	4.01134	0.923124	0.158264	0.538669	0.0546977	0	0		42.0633	1.27318	0.148342
XLOC_000866	Psmb6-ps2	2.85308	1.73425	4.30289	3.25672	2.2339	1.34176	0.784832	1.00342	1.4737	1.09335	1.88793	1.56628	1.57617		2.87617	1.15093	1.53093
XLOC_000877	Cdh20	0.300001	0.273278	0.245205	0.157924	0.226344	0.0755923	0.0245662	0.0426643	0.0771508	0.00695312	0.00808116	0	0.00454687		0.24055	0.0549934	0.00489529
XLOC_000883	Gm17634	0.312666	0.11366	0.0790827	0.182803	0.406289	0.519859	0.398974	0.748353	0.415146	0	0	0.0570056	0.037067		0.2189	0.520583	0.0235182
XLOC_000884	Gm3608	3.50847	3.53203	3.57877	3.82254	3.25444	0.611912	1.09266	0.612432	0.56438	0.433341	0.413003	0.202135	0.273261		3.53925	0.720346	0.330435
XLOC_000885	Gm20302	2.86735	0.477594	1.47956	3.04669	0.342695	0	0	0	0.304832	0	0	0.680458	0.466635		1.64278	0.076208	0.286773
XLOC_000887	2310035C23Rik	10.5716	11.3843	11.7622	12.6428	10.8476	15.8966	14.7608	12.89	14.9128	12.4568	14.0115	10.2521	12.6063		11.4417	14.6151	12.3317
XLOC_000888	RP24-283P23.1	0.0101705	0.00994169	0.0105084	0	0	0.00678587	0	0	0	0	0	0	0		0.00612412	0.00169647	0
XLOC_000889	Gm10193	0.820895	0.820342	0.847171	0	0	0	0	0.476978	1.04728	1.25112	0	0	0		0.497682	0.381065	0.31278
XLOC_000890	Tnfrsf11a	0.296471	0.12754	0.14626	0.107161	0.107062	1.23736	1.05489	0.954798	1.29137	4.04985	3.6672	2.35993	3.15299		0.156899	1.1346	3.30749
XLOC_000892	Zcchc2	50.2486	49.8911	48.6637	48.8977	46.3391	3.36107	10.6341	7.67847	4.32868	6.633	6.09329	4.08923	5.51581		48.808	6.50058	5.58283
XLOC_000893	Gm26509	0.050078	0	0	0	0.0377979	0.0640098	0	0	0	0.0370584	0	0.0217621	0		0.0175752	0.0160025	0.0147051
XLOC_000894	Phlpp1	70.6802	75.2343	72.9415	76.4127	72.5145	1.71493	3.64347	2.46664	2.23181	3.56286	2.88904	2.32112	2.85813		73.5566	2.51421	2.90779
XLOC_000898	Serpinb5	0.0160077	0	0	0.0861843	0.0119479	0.0995483	0	0.00708205	0.00999678	0	0	0.00511578	0		0.022828	0.0291568	0.00127895
XLOC_000899	Serpinb12	0	0.0350455	0	0	0	0.224316	0	0	0	0.113845	0	0.0245464	0.0125859		0.0070091	0.056079	0.0377443
XLOC_000900	Serpinb13	0	0.0254644	0	0	0	0	0	0	0.0167048	0	0	0	0		0.00509288	0.0041762	0
XLOC_000902	Serpinb7	0.0938952	0.0227712	0.0723349	0.132112	0.473488	0.0474541	0	0	0.344762	0.0363703	0.0427292	0.00819923	0.01143		0.15892	0.098054	0.0246822
XLOC_000903	AC148982.1,Serpinb10,Serpinb2	0.484337	0.389545	0.275578	0.255835	0.219723	0.738185	0.526553	0.502157	0.713308	0.314343	0.425919	0.127116	0.46865		0.325004	0.620051	0.334007
XLOC_000904	Serpinb8	0.361731	0.580197	1.33296	0.719501	0.0898575	2.31456	2.55584	2.57649	1.54453	9.58224	12.7779	11.019	11.5686		0.616849	2.24785	11.2369
XLOC_000905	Gm15389	2.94134	3.21077	2.54984	0.083887	2.32923	0.0539082	1.00585	0.475685	0.200959	0	0	0	0		2.22301	0.434101	0
XLOC_000907	D830032E09Rik	0.433492	0.516781	0.727195	0.629317	0.536121	0.0288811	0	0	0	0	0	0	0		0.568581	0.00722027	0
XLOC_000908	Gm18448	0	0.0925265	0	0	0	0	0	0.0491537	0	0	0	0	0		0.0185053	0.0122884	0
XLOC_000912	Gm8141	0.0477385	0.0691238	0.024108	0.052132	0.0348936	0	0	0	0.0149777	0.0177775	0.0209571	0.0193449	0		0.0455992	0.00374443	0.0145199
XLOC_000922	Cntnap5a	0.516129	0.611696	0.526151	0.543769	0.450534	0.0141206	0.0273751	0.00656015	0.0131782	0.00539743	0	0	0.00340104		0.529656	0.0153085	0.00219962
XLOC_000934	Gm28169	0.518941	0	0.268182	0	0.186191	0.175689	0	0	0	0.198038	0	0.162019	0		0.194663	0.0439223	0.0900142
XLOC_000942	Gm7200	0.536998	0.672792	0.653426	0.758792	0.54307	0.0253178	0.124513	0.0698255	0	0.0287295	0	0	0		0.633016	0.0549141	0.00718238
XLOC_000943	Nifk	12.2084	13.8076	12.7988	13.7601	13.1115	15.7031	12.3818	9.035	13.8982	16.882	14.6543	7.85068	14.5101		13.1373	12.7545	13.4743
XLOC_000945	Clasp1	41.4595	47.6656	50.1528	47.7826	53.8421	8.20932	7.59136	7.47864	9.13392	4.98339	5.14479	3.30858	4.56977		48.1805	8.10331	4.50163
XLOC_000946	Gm23497,Tfcp2l1	22.2734	8.92748	21.0812	14.9061	27.458	5.30823	7.20709	18.6138	7.77753	6.05062	4.71155	1.16408	5.83192		18.9292	9.72666	4.43954
XLOC_000949	Gm26831	0.0320714	0.0320177	0.0331625	0.0349955	0	0.0210858	0.0411245	0	0.0198409	0.0704629	0.0266131	0	0.0153167		0.0264494	0.0205128	0.0280982
XLOC_000953	Tmem185b	15.8316	17.4452	17.7041	17.0975	17.3982	43.531	36.4385	39.8525	46.2785	14.6561	14.8697	11.2	14.7848		17.0953	41.5251	13.8776
XLOC_000959	Gm3551	1.13004	0.810799	0.619593	0.983249	0.916978	0	0	0.0403147	0	0	0.0679234	0	0		0.892132	0.0100787	0.0169808
XLOC_000960	Gm28209	0.304247	0.607515	0.559892	0.522217	0.400055	0	0	0.0322598	0	0	0	0	0		0.478785	0.00806495	0
XLOC_000962	Sctr	0.291159	0.38779	0.265414	0.38519	0.309371	0.0480493	0.0805992	0.108366	0.0471624	0.207147	0.102751	0.0877224	0.156151		0.327785	0.0710442	0.138443
XLOC_000963	3110009E18Rik	10.1899	8.72512	8.16561	9.47069	7.99396	4.55308	2.81218	4.71126	2.80366	8.31018	7.13176	7.83641	9.44574		8.90906	3.72004	8.18102
XLOC_000964	C1ql2	0	0.0229785	0.0240373	0	0.0308208	0.0930218	0.0770405	0.224885	0.10154	0.0522125	0	0.0523701	0.0215503		0.0155673	0.124122	0.0315332
XLOC_000965	1700012E03Rik	2.47076	1.8923	2.28919	2.24097	1.81919	0.121123	0.63474	0.350017	0.154945	0.0710658	0	0	0		2.14248	0.315206	0.0177664
XLOC_000966	En1	0.0377138	0	0.0194961	0.038686	0.0258221	0.0128187	0.0374746	0.0737857	0.0359047	0.0425676	0	0	0		0.0243436	0.0399959	0.0106419
XLOC_000973	Celrr	0.424346	0.88495	0.643296	1.36866	0.833854	0	0	0.0393389	0.0167279	0.0406273	0	0	0.0910056		0.831021	0.0140167	0.0329082
XLOC_000975	RP24-98O21.4	1.04339	1.21964	0.996987	1.6862	0.892046	0.478867	0.483744	0.465962	0.553934	0.323119	0.380868	0.191879	0.435646		1.16765	0.495627	0.332878
XLOC_000976	Ccdc93	14.8426	13.0118	13.2866	13.0104	12.9081	3.37686	3.43219	2.8986	3.43168	4.14622	4.22734	2.53202	3.50464		13.4119	3.28483	3.60256
XLOC_000987	Gm28911	0	21.7241	0	0	0	7.33681	0	0	0	8.28295	0	0	0		4.34482	1.8342	2.07074
XLOC_000993	Slc35f5	13.2278	13.4163	13.1153	12.4404	13.175	20.0619	21.1026	16.0677	23.2153	15.818	15.2237	10.0111	16.6739		13.075	20.1119	14.4317
XLOC_000994	Gpr39	3.9416	3.6807	3.83299	4.19678	4.2408	0.758117	0.621708	0.522657	0.810832	1.0507	0.786328	0.657391	1.12687		3.97857	0.678329	0.905322
XLOC_000995	Mgat5	12.2714	14.7096	16.2377	14.9792	16.0667	7.96869	8.62659	7.71913	10.5388	1.76296	1.44008	0.855071	1.36404		14.8529	8.7133	1.35554
XLOC_000996	RP23-323H18.1	0	0.0320225	0.0331877	0	0.0236781	0	0	0.015578	0	0	0	0	0		0.0177777	0.0038945	0
XLOC_000997	RP23-323H18.2	0	0.0261916	0	0	0.00643758	0.0111624	0	0.00420626	0.0107114	0.0130319	0.00737108	0.00710073	0		0.00652584	0.00652001	0.00687593
XLOC_000999	Gm23734	0	0	15.3135	0	0	10.0244	0	0	0	0	0	0	0		3.0627	2.5061	0
XLOC_001002	Ccnt2	7.25349	9.6279	9.14918	10.0517	8.46617	14.7696	16.6226	12.6552	16.4008	10.1525	11.9374	6.08199	10.944		8.90969	15.112	9.77897
XLOC_001003	Rab3gap1	11.8844	10.1031	10.9872	12.2892	11.9045	15.1991	12.2605	12.7019	12.9931	18.1295	20.0491	17.0141	19.4105		11.4337	13.2887	18.6508
XLOC_001004	Gm28800	0.100318	0.10257	0.145767	0.129095	0.0592634	0.152187	0.0500295	0.0691066	0.0490385	0.0887132	0.0805319	0.017682	0.0476772		0.107403	0.0800904	0.0586511
XLOC_001005	Rpl28-ps1	0.183266	0.364431	0.570216	0.968552	0.389713	0.995673	0.61085	0.52914	0.81678	1.26045	1.58406	1.41904	0.889628		0.495236	0.738111	1.28829
XLOC_001006	R3hdm1	128.302	126.874	125.704	139.302	123.539	23.7008	34.8735	26.2339	26.3141	27.1919	24.6157	15.2379	21.8073		128.744	27.7806	22.2132
XLOC_001007	RP23-114N13.2	0.0402033	0.0608586	0	0.114317	0.139303	0	0.0371773	0	0	0	0	0	0		0.0709364	0.00929433	0
XLOC_001009	RP23-114N13.4	0.275315	0.506837	0.657092	0.817328	0.421022	0	0.0498912	0.0175091	0	0	0	0	0		0.535519	0.0168501	0
XLOC_001011	Ubxn4	71.2151	67.9878	64.9276	75.7249	61.4373	27.4097	31.8334	26.6968	27.8221	28.1645	26.9418	17.1507	25.0595		68.2585	28.4405	24.3291
XLOC_001014	Thsd7b	18.7101	20.5938	18.2132	18.0468	17.2382	0.261259	3.70589	2.21428	0.479603	0.186928	0.128973	0.0579439	0.00803366		18.5604	1.66526	0.0954696
XLOC_001022	Gm15674	4.0371	4.76685	4.2942	4.32106	4.19484	0.0452093	0.888597	0.578421	0.165814	0.0895604	0	0	0		4.32281	0.41951	0.0223901
XLOC_001023	Gm16083	0.700329	0.742769	0.571717	0.7795	0.778561	0.0692562	0.0983982	0.0829258	0.0210464	0.0261868	0	0.0261915	0.0163215		0.714575	0.0679067	0.017175
XLOC_001024	RP24-483O2.1	0.0629608	0.149127	0.0865011	0.11658	0.0958568	0	0	0.00958812	0	0	0.0171437	0	0		0.102205	0.00239703	0.00428593
XLOC_001026	Yod1	18.3917	17.1498	17.0453	16.0076	18.4412	2.37465	2.67983	1.82503	2.38323	2.20959	2.42151	1.13262	2.13667		17.4071	2.31569	1.9751
XLOC_001027	AA986860	2.75381	2.14944	2.65706	2.72667	3.04624	1.50971	1.35059	1.28022	1.68024	2.56569	2.78182	2.59154	2.18698		2.66664	1.45519	2.53151
XLOC_001028	Gm28856	0.0289574	0.0423073	0	0.0163375	0.0107464	0.00979428	0	0	0	0	0	0	0		0.0196697	0.00244857	0
XLOC_001029	Fcamr	0.128089	0.166083	0.153913	0.158261	0.104704	0.0857256	0.128546	0.0221873	0.0817222	0.0777154	0.130556	0.0346539	0.0516846		0.14221	0.0795453	0.0736525
XLOC_001030	Pigr	0.0094113	0.0643016	0.0194948	0.0311975	0.0133732	0	0.0255732	0.00947617	0.0181331	0.00724526	0.0171767	0.0705414	0.0046043		0.0275557	0.0132956	0.0248919
XLOC_001031	Faim3	4.94676	5.60189	7.2946	1.10095	6.31978	0.435055	1.17878	0.574079	0.47318	0.251842	0.335447	0.175484	0.309257		5.0528	0.665274	0.268007
XLOC_001032	Il10	0.0351831	0	0.0365706	0	0.0255866	0.661045	0.0460027	0.223988	0.174203	1.20929	0.502953	0.311005	0.639363		0.0194681	0.27631	0.665653
XLOC_001033	Eif2d	13.7396	11.4361	13.5335	11.7781	13.4119	17.5823	16.1739	15.1978	17.8009	26.9351	24.4008	20.5086	24.0514		12.7798	16.6887	23.974
XLOC_001036	Gm28913	0.464437	0.232465	0.240505	0.246795	0	0.624466	0.308186	0.266207	0.592783	0.529711	0.804991	0.955343	0.226954		0.23684	0.44791	0.62925
XLOC_001037	Fam72a	2.86502	2.92916	2.22428	2.91995	2.69868	1.0657	0.9764	1.18783	0.788337	0.758188	0.792736	0.474832	0.902496		2.72742	1.00457	0.732063
XLOC_001038	Avpr1b	0	0	0	0	0.0072664	0	0	0.00986106	0	0	0.00828414	0	0.00475433		0.00145328	0.00246526	0.00325962
XLOC_001039	Ctse	0.0896922	0.107939	0.0913316	0.113892	0.122511	1.03772	0.0138413	0.616069	0.0542447	6.7126	11.4741	9.57655	12.4664		0.105073	0.430469	10.0574
XLOC_001040	5430435G22Rik	0.388135	0.417961	0.808845	0.603771	0.375646	5.90291	6.95198	4.83657	7.60906	6.88813	7.67182	4.72438	8.27459		0.518872	6.32513	6.88973
XLOC_001041	Slc26a9	0.402506	0.311507	0.366432	0.434118	0.145473	1.2516	0.73817	0.625325	0.74076	0.0993829	0.0855155	0.114706	0.0807213		0.332007	0.838964	0.0950814
XLOC_001042	Pm20d1	1.25499	0.568544	0.567423	2.07502	0.99896	12.0672	6.31832	7.49169	6.1429	17.9717	24.932	16.7031	16.1125		1.09299	8.00503	18.9298
XLOC_001043	Slc41a1	7.38712	9.01437	8.26235	10.1652	10.4576	36.7273	30.5843	35.2864	39.6484	37.9555	44.0304	33.7264	38.6693		9.05733	35.5616	38.5954
XLOC_001044	Rab29	0.826179	1.28635	1.18284	1.22847	1.27273	9.1299	5.88545	6.04659	9.7697	21.4977	20.845	13.3125	21.338		1.15931	7.70791	19.2483
XLOC_001046	Nucks1	9.86438	9.28223	9.25344	10.087	9.77774	21.1114	19.2663	13.7911	22.7767	22.9666	25.4897	11.4827	24.2095		9.65296	19.2364	21.0371
XLOC_001047	RP24-325N3.3	0.0491057	0.171221	0.234086	0.139645	0.0930012	0.0160628	0.0788182	0.0233524	0.0605552	0.0375152	0.0211445	0.0265214	0		0.137412	0.0446972	0.0212953
XLOC_001048	Elk4,Gm29103,Slc45a3	7.94233	10.3578	8.21319	9.26848	8.11716	43.9826	29.2072	32.7373	47.8679	84.8883	86.5892	74.7071	96.3092		8.77979	38.4487	85.6235
XLOC_001049	Gm26892	0.0262382	0	0	0.0289953	0.0195432	0.0173462	0.0171138	0	0	0	0	0.0111138	0		0.0149553	0.008615	0.00277845
XLOC_001051	RP24-340N18.1	0.00666345	0.013123	0.0209747	0.014706	0	0	0.00870014	0.0130452	0.00827228	0	0.0233369	0.00550712	0.0127064		0.0110934	0.00750441	0.0103876
XLOC_001052	Gm29629	0	0.204346	0	0	0	0	0.136059	0	0	0.311756	0.532949	0.571913	0.199497		0.0408692	0.0340148	0.404029
XLOC_001053	Lemd1	95.6606	87.3542	90.2656	101.134	105.757	1.12993	2.8594	1.56133	1.79751	3.26946	3.26688	2.5008	2.77813		96.0343	1.83704	2.95382
XLOC_001056	Klhdc8a	0.613207	0.71384	0.614419	0.940162	1.08531	4.40834	3.46411	4.37858	5.30953	10.0688	10.243	8.54984	10.004		0.793388	4.39014	9.71641
XLOC_001057	Nuak2	3.93008	3.81404	4.05108	4.88155	4.15086	16.4842	11.4318	16.1753	14.7528	8.26323	6.59761	5.22192	6.14536		4.16552	14.711	6.55703
XLOC_001058	F730311O21Rik	0.00698694	0.00701054	0.00741038	0.0229991	0.0101693	0.0182178	0.0228781	0.0427168	0.0262099	0.0263129	0.030328	0.0399518	0.0738605		0.0109153	0.0275056	0.0426133
XLOC_001060	Dstyk	3.13054	3.33507	3.23559	3.43937	3.46443	6.44188	6.47983	5.39594	6.99422	6.88335	6.56657	4.09975	6.22748		3.321	6.32797	5.94429
XLOC_001061	Rbbp5	7.35856	8.29841	8.40843	7.56766	8.11146	10.928	10.6505	11.5088	12.7002	11.7352	12.2133	8.67745	12.4219		7.9489	11.4469	11.262
XLOC_001062	Tmem81	23.6132	22.4115	21.9885	24.3449	21.5501	3.93414	4.48968	4.00623	3.90911	4.8866	4.78044	3.03831	4.21285		22.7816	4.08479	4.22955
XLOC_001063	Gm10538	1.93463	1.91459	2.08259	1.91221	1.61476	0	0.0638755	0.00982037	0.0125688	0.0142543	0	0	0		1.89176	0.0215662	0.00356357
XLOC_001064	Lrrn2	0.10548	0.331308	0.170645	0.17965	0.23196	0.695835	0.727624	0.632093	0.937599	1.9357	1.87891	1.5396	2.28237		0.203809	0.748288	1.90915
XLOC_001065	Gm29257	0.577714	0.242402	0.592872	0.525614	0.177495	0.333455	0.0544038	0.403854	0.262539	0.124796	0.070053	0.323348	0.321216		0.423219	0.263563	0.209853
XLOC_001066	Pik3c2b	0.336542	0.407526	0.588841	0.474503	0.440411	0.62607	0.547263	0.528671	0.543474	0.960335	1.14066	0.946075	1.02002		0.449565	0.56137	1.01677
XLOC_001067	Ppp1r15b	12.8621	13.5	14.2966	14.5062	14.4402	21.5552	19.9009	15.8438	22.4616	20.7995	20.8931	11.7534	20.5111		13.921	19.9404	18.4893
XLOC_001068	Plekha6	66.2652	67.9944	64.1874	67.0669	65.1171	4.63422	6.69214	5.04264	5.40564	1.73235	1.26772	0.663407	0.874817		66.1262	5.44366	1.13457
XLOC_001069	Gm28040,Golt1a,Kiss1	4.61081	3.02811	2.79191	2.35618	3.70289	0.449347	0.760269	0.407294	0.774699	0.0247333	0.590854	0.681273	0.386086		3.29798	0.597902	0.420737
XLOC_001070	Ren1	5.00606	2.18205	5.04954	3.43198	2.44089	24.8368	3.28853	10.936	3.7257	17.6187	36.8545	41.3546	28.4284		3.6221	10.6968	31.064
XLOC_001071	Etnk2	20.9686	23.309	23.4239	22.183	23.2692	118.734	134.432	109.483	139.942	14.3097	13.3972	13.4627	12.7697		22.6307	125.648	13.4848
XLOC_001074	Gm26706	5.82306	5.46158	4.43094	3.86214	6.31982	0.283274	1.97827	1.25956	0.311744	0.0552195	0	0.0339328	0.0685394		5.17951	0.958212	0.0394229
XLOC_001075	RP23-18J18.3	1.07309	0.923215	0.838458	1.11518	0.949614	0	0	0.0134424	0	0	0	0	0		0.979911	0.0033606	0
XLOC_001077	Gm15851	0.169324	0.169771	0.26682	0.183076	0.122623	0.0562884	0.0557782	0	0.214633	0.197866	0	0.04858	0.0828524		0.182323	0.0816749	0.0823246
XLOC_001078	Gm1627	0	0.030483	0.0320276	0.116852	0.0333666	0.0101573	0	0	0.0192234	0.011818	0	0	0.0222051		0.0425458	0.00734518	0.00850578
XLOC_001079	Fmod	1.69953	1.40407	1.18047	1.68901	1.81946	9.63146	2.57395	6.66065	8.86991	20.2273	18.4064	5.85003	18.9941		1.55851	6.93399	15.8695
XLOC_001080	Gm8618	0	0.329869	0	0	0.237603	0	0.11053	0	0.211545	0.251376	0.434928	0.107006	0.242593		0.113494	0.0805188	0.258976
XLOC_001081	Chit1	6.96492	6.4028	7.04512	7.11686	6.77884	0.0148012	0.413806	0.249695	0.0393429	0.098761	0.0195944	0	0.0352667		6.86171	0.179411	0.0384055
XLOC_001082	Chil1	0.0708299	0	0	0	0.165263	0.384173	0.182833	0.295858	0.199552	2.23606	2.55105	2.91358	3.18937		0.0472186	0.265604	2.72252
XLOC_001083	Mybph	0.065813	0.0208418	0	0.0217245	0.0291659	0.26471	0.339215	0.241723	0.468185	0.0773775	0.192402	0.195271	0.0812684		0.027509	0.328458	0.13658
XLOC_001084	Myog	0.0289623	0.0291146	0.060947	0.0612171	0	0	0.0189998	0	0.0545973	0	0	0	0.0137912		0.0360482	0.0183993	0.0034478
XLOC_001085	4933406M09Rik	34.0223	33.8455	36.3373	36.6851	38.7743	0.0778415	0.108078	0.266434	0.075178	0.14309	0	0	0		35.9329	0.131883	0.0357725
XLOC_001086	Cyb5r1	19.931	22.6473	21.3005	24.5712	24.3634	134.17	98.062	128.199	160.524	29.2404	30.5285	28.5911	28.4316		22.5627	130.239	29.1979
XLOC_001087	Adipor1	47.1382	47.4407	47.9991	44.4408	49.5943	109.55	90.1074	90.45	118.923	49.6243	50.0844	35.4022	51.1714		47.3226	102.258	46.5706
XLOC_001089	Klhl12	32.442	32.2914	33.8204	32.4385	30.0538	25.727	20.7539	21.1768	22.8429	9.53476	8.34347	5.56311	7.2144		32.2092	22.6252	7.66394
XLOC_001090	Rabif	12.3133	12.0318	12.0476	12.7536	13.2916	11.4337	9.63827	7.83582	12.8448	12.7306	11.2561	7.02464	11.2354		12.4876	10.4381	10.5617
XLOC_001091	Gm25612	15.8869	15.8762	16.3955	16.8809	5.69617	16.0855	10.5435	9.23105	15.2012	12.1066	6.87404	16.963	3.87824		14.1471	12.7653	9.95547
XLOC_001092	Gm15454	0	0.130887	0.135413	0.141898	0.191464	0.0906428	0.265066	0	0.085319	0.198925	0	0	0.129783		0.119932	0.110257	0.082177
XLOC_001093	Gm29376	0.0621532	0.0638666	0.0643529	0	0.18169	0.236983	0.118114	0.0637807	0.0382731	0.138055	0.30609	0.360197	0.32658		0.0744125	0.114288	0.28273
XLOC_001094	Kdm5b	95.4169	95.0423	107.642	99.5421	100.839	28.2267	41.1012	33.0656	32.1352	17.5207	21.836	14.8449	19.2742		99.6965	33.6322	18.369
XLOC_001095	Syt2	0.05715	0.0557147	0.0304471	0.0440059	0.0333922	0.111519	0.180748	0.216574	0.107258	0.163259	0.141114	0.175688	0.221512		0.044142	0.154025	0.175393
XLOC_001097	Gm28892	0.0145988	0.0144949	0.060027	0	0	0	0.00946166	0.00698574	0	0	0	0	0		0.0178241	0.00411185	0
XLOC_001098	Ube2t	79.008	76.323	67.9212	67.3319	72.0815	1.99079	20.2613	16.3087	5.5808	1.53733	0.637178	0.972097	0.670456		72.5331	11.0354	0.954265
XLOC_001100	Ptpn7	1.46935	1.61127	1.58282	1.69477	1.9726	0.922415	0.420008	0.620596	0.657027	2.80842	2.4057	1.88279	2.86436		1.66616	0.655012	2.49032
XLOC_001101	Arl8a	10.8503	10.0784	11.6918	10.0885	10.2679	47.7812	40.7751	40.4479	56.5345	30.4913	29.3956	21.7478	33.1659		10.5954	46.3847	28.7002
XLOC_001102	Gm15445	0.0945805	0.57784	0.572053	0	0.139691	1.72796	1.19145	1.39791	2.06685	1.10557	0.760018	0.456454	1.44541		0.276833	1.59604	0.941863
XLOC_001103	Gm4204	16.5932	15.6049	13.2215	15.6059	14.6647	3.46615	6.0779	4.30694	4.31729	9.10955	8.41533	3.24331	8.1314		15.138	4.54207	7.2249
XLOC_001104	Gm26642	1.08797	0.873224	1.11769	1.989	1.25822	0.00937538	0.103141	0.117923	0.0361623	0.010706	0	0	0		1.26522	0.0666504	0.0026765
XLOC_001105	Lmod1	0.861206	0.841879	0.870907	0.82874	1.09491	4.85715	4.81633	3.60865	5.55949	7.92031	8.35842	6.20865	9.51354		0.899528	4.7104	8.00023
XLOC_001106	Gm4793	0.0157805	0	0.0161684	0.0166007	0	0.0100142	0.0295682	0.0569361	0.0098087	0.0115682	0	0.00795404	0.0226826		0.00970992	0.0265818	0.0105512
XLOC_001107	Csrp1	13.304	14.5089	13.9697	13.8612	14.5925	59.9768	50.6925	49.8956	68.3691	93.3475	96.8876	62.0912	125.229		14.0473	57.2335	94.3888
XLOC_001108	Phlda3	2.19043	2.83631	2.29375	1.67441	2.51409	21.1223	16.8861	19.2218	18.7764	22.2008	21.1803	18.5771	21.2711		2.3018	19.0016	20.8073
XLOC_001109	Tnni1	0.41593	0.492062	0.711375	1.23771	0.748658	6.5634	8.52393	8.00096	7.01195	2.78425	3.5644	3.69752	2.53913		0.721147	7.52506	3.14633
XLOC_001110	Lad1	0.0519266	0.0936175	0.10772	0.358578	0.0991323	0.358728	0.400159	0.200282	0.108984	0.185259	0.1825	0.182174	0.35007		0.142195	0.267038	0.225001
XLOC_001111	Tnnt2	4.39552	3.47662	4.16108	4.06303	3.72399	17.3798	16.5295	14.6213	20.2702	11.2985	14.2067	12.2036	14.7944		3.96405	17.2002	13.1258
XLOC_001112	Gm28883	0	0.902104	1.3992	0.718735	0.32309	0.456417	0.299835	0.129442	0.43189	0.857669	0.195743	0.470714	0.5507		0.668626	0.329396	0.518706
XLOC_001113	Tmem9	15.8945	11.0821	13.3782	11.3584	15.2801	26.828	24.6547	27.0162	28.7431	33.5279	36.0332	32.562	34.6528		13.3987	26.8105	34.194
XLOC_001115	Cacna1s	11.7607	10.9547	13.9563	13.7851	12.5989	2.0703	2.67333	2.06798	2.14303	1.082	0.968123	1.78578	1.56946		12.6111	2.23866	1.35134
XLOC_001117	Kif21b	14.0207	12.1965	16.5985	15.5345	17.6634	1.49954	1.95486	1.48686	1.34401	2.7188	2.41676	2.67687	2.48343		15.2027	1.57132	2.57396
XLOC_001118	Gm26568	6.20325	5.42368	6.62855	7.73216	7.64068	0.0342869	0.0172608	0	0	0.0395328	0	0	0		6.72566	0.0128869	0.0098832
XLOC_001119	RP23-211F21.3	0	0.0251945	0	0.0268647	0.0731218	0	0	0.0243814	0	0	0	0	0		0.0250362	0.00609535	0
XLOC_001121	Ddx59	6.7519	4.4821	5.7735	5.38933	5.65681	4.88549	3.6635	3.75939	5.64558	7.63452	8.01381	4.67556	9.2424		5.61073	4.48849	7.39157
XLOC_001122	Kif14	2.32343	3.34627	4.56349	3.10071	2.61468	0.124251	0.493656	0.431624	0.179468	0.252474	0.123825	0.0844369	0.176518		3.18972	0.30725	0.159313
XLOC_001126	Zfp281	7.39087	8.30668	8.36733	8.08921	6.86158	9.13237	9.49136	6.83479	9.97999	3.69555	3.85007	1.85443	3.80811		7.80313	8.85963	3.30204
XLOC_001127	Gm19705	7.4599	8.01709	9.17111	8.78484	4.42494	10.3518	11.2256	7.76263	8.90732	6.17012	3.67862	3.49935	4.16357		7.57158	9.56184	4.37791
XLOC_001128	Gm16880	0.353019	0.316009	0.363299	0.360393	0.39609	0.468563	0.743916	0.404774	0.657006	0.0406283	0	0	0.0259884		0.357762	0.568565	0.0166542
XLOC_001130	RP23-302C16.4	0	0	0.144431	0.147416	0.298425	0.0913597	0.272731	0	0.174236	0.1063	0.120756	0.0953993	0.133329		0.118054	0.134582	0.113946
XLOC_001131	RP23-54K22.1	0	0	0	0.0283463	0	0.016347	0	0	0	0	0	0	0		0.00566926	0.00408675	0
XLOC_001134	Gm4258	0	0.114917	0.607647	0.382537	0.168698	0.0295737	0.238927	0.0629138	0.103168	0.168548	0	0.0993464	0		0.25476	0.108646	0.0669736
XLOC_001136	RP23-393I12.3	0	0	0.022475	0	0	0	0	0.0102641	0	0	0	0	0		0.004495	0.00256602	0
XLOC_001137	RP23-393I12.4	0	0	0	0.0317363	0	0	0.00922235	0.00972844	0	0.0106716	0	0.00972603	0.0203223		0.00634726	0.0047377	0.01018
XLOC_001138	RP23-393I12.5	0.0697474	0.0342541	0.035511	0	0.0258875	0.0463416	0	0	0	0.0269092	0	0	0.0170145		0.03308	0.0115854	0.0109809
XLOC_001139	RP23-44N5.3	0	0.020318	0	0	0	0.027822	0.0268022	0.00939992	0.0384459	0.032841	0.074016	0.0388819	0.147952		0.0040636	0.0256175	0.0734227
XLOC_001140	RP23-44N5.4	0.00790478	0.00771859	0.0161616	0	0.018012	0.00530963	0.00505823	0.00360594	0.00487129	0.0123218	0.0140266	0.00760886	0.00378504		0.00995939	0.00471127	0.00943558
XLOC_001141	A430106G13Rik,Mir181a-1	0.333127	0.306977	0.407091	0.379716	0.233435	0.260251	0.25862	0.126105	0.283449	0.285171	0.403622	0.167169	0.277889		0.332069	0.232106	0.283463
XLOC_001142	RP23-44N5.7	0	0.133034	0.135646	0.0487571	0.167781	0	0	0.0434965	0	0.0355025	0.109829	0.0172756	0		0.0970436	0.0108741	0.0406518
XLOC_001144	RP24-414I2.2	0	0	0	0.365181	0.249897	0.114561	0.111571	0	0	0	0	0.0993109	0		0.123016	0.056533	0.0248277
XLOC_001145	Atp6v1g3	0	0	0	0.053018	0.0175309	0.455346	0.0150446	0.0108662	0.0144797	0.018222	0	0.0163858	0		0.0141098	0.123934	0.00865195
XLOC_001148	Dennd1b	2.64528	2.46232	2.57307	3.16911	2.31161	2.11701	2.22598	1.66718	2.34155	2.34296	2.73608	1.40221	2.63632		2.63228	2.08793	2.27939
XLOC_001149	RP23-114L12.3	0.0433211	0.0875194	0.0152272	0.0491044	0.0657116	0	0.0090499	0.0203685	0.0174007	0	0.012216	0	0.00679444		0.0521767	0.0117048	0.00475261
XLOC_001151	RP24-260D21.1	0.126936	0.0542645	0.0943191	0.104713	0.0278499	0.0235563	0.0225443	0.00804662	0	0	0	0	0		0.0816165	0.0135368	0
XLOC_001154	Zbtb41	1.63599	2.11535	1.77023	2.08747	1.93641	4.39805	3.68129	2.68847	4.84283	2.4742	3.58979	1.75674	3.49587		1.90909	3.90266	2.82915
XLOC_001155	Aspm	2.96934	3.37449	3.5898	3.95406	3.46203	0.479716	0.833786	0.551758	0.497436	0.316075	0.165133	0.10121	0.222022		3.46994	0.590674	0.20111
XLOC_001156	F13b	0.0168307	0.195314	0.0346824	0.0374118	0.170968	0.0115296	0.0110806	0	0	0.0130119	0	0	0.00812002		0.0910414	0.00565255	0.00528298
XLOC_001161	Kcnt2	0.211774	0.102529	0.0998684	0.135406	0.194287	0.186393	0.159638	0.107452	0.125492	0.249216	0.360345	0.232901	0.329188		0.148773	0.144744	0.292913
XLOC_001170	B3galt2	0.0169309	0.00404503	0	0.00968897	0.00322972	0.0700674	0.00545947	0.0221374	0.0394705	0.264952	0.116621	0.0832918	0.152075		0.00677892	0.0342837	0.154235
XLOC_001171	Gm6397	0	0.041081	0	0	0	0.117278	0.058209	0.0449651	0.0262766	0.0680617	0	0.0191006	0.0197716		0.0082162	0.0616822	0.0267335
XLOC_001172	Glrx2	274.434	254.805	238.866	262.158	223.817	24.3814	21.8409	23.2806	21.9767	31.64	29.0411	25.1364	27.4433		250.816	22.8699	28.3152
XLOC_001173	Uchl5	50.2819	44.2662	46.7062	50.1205	43.1428	11.8396	15.9212	14.037	10.8384	15.7946	13.7776	7.0593	12.2723		46.9035	13.1591	12.226
XLOC_001174	Gm29170	0.575051	0.56422	0.778014	0.727455	0.630479	4.68461	1.14778	1.28995	5.48274	0.471437	0.504113	0.254836	0.412547		0.655044	3.15127	0.410733
XLOC_001176	Gm5262	0.0447805	0.0449818	0	0	0	0.0293619	0.114496	0.0446439	0.0859938	0.0681997	0.0751631	0.020888	0		0.0179525	0.0686239	0.0410627
XLOC_001178	Brinp3	2.52987	2.25837	2.51517	2.33562	2.19449	0.0190349	0.0835773	0.0254939	0.0180791	0.0321345	0.030798	0	0.0139986		2.3667	0.0365463	0.0192328
XLOC_001179	Gm15583	0.544803	0.563224	0.583574	0.625733	0.641177	0	0.0140349	0.0107815	0.00677281	0	0	0	0		0.591702	0.0078973	0
XLOC_001189	Ptgs2	0	0	0.0184801	0	0	0.177918	0.0351498	0.0205159	0.0623303	0.0974292	0.167727	0.0329456	0.109461		0.00369602	0.0739785	0.101891
XLOC_001190	Gm9687	0	0	0	0	0.066569	0	0	0.0483553	0.057842	0	0	0.0482337	0.0442029		0.0133138	0.0265493	0.0231092
XLOC_001193	Tpr	116.113	96.2021	93.9135	82.759	94.1867	107.624	122.049	120.694	130.368	130.697	145.727	129.932	148.971		96.6349	120.184	138.832
XLOC_001194	Ska2l-ps	0.710598	0.235163	0.244308	0.758462	1.35644	0.803193	0.631161	0	0.302162	0.180132	0.82751	0.472374	0.462176		0.660994	0.434129	0.485548
XLOC_001197	RP24-245K18.2	0.0819948	0.100013	0.0840399	0.0680493	0.0906064	0.232984	0.185963	0.147221	0.269162	0	0	0.00800263	0		0.0849407	0.208833	0.00200066
XLOC_001199	Gm8941	0	0	0	0	0.0383779	0.400998	0.232399	0.0793469	0.39732	0	0.0432445	0	0		0.00767558	0.277516	0.0108111
XLOC_001200	C730036E19Rik	0	0.0358208	0	0	0	0.122802	0.188544	0.0567875	0.140775	0	0	0	0.054084		0.00716416	0.127227	0.013521
XLOC_001201	Ivns1abp	90.0116	97.1068	91.2694	100.089	91.8911	77.334	80.3983	60.8599	83.7731	45.9234	44.9186	24.8823	43.3993		94.0736	75.5913	39.7809
XLOC_001202	Trmt1l	16.1229	15.9023	15.6881	17.0746	14.4174	25.3665	23.2366	20.8607	28.0503	14.2645	13.1725	7.6139	12.9314		15.8411	24.3785	11.9956
XLOC_001203	RP24-167M10.4	1.8668	1.84768	1.63236	2.04464	1.4882	3.35979	3.89918	2.67886	3.98927	0.973	1.30879	0.752522	0.858586		1.77594	3.48177	0.973224
XLOC_001205	Fam129a	11.2408	12.0132	13.0975	13.3593	14.7385	29.5554	26.9386	19.2831	26.5107	44.1749	56.7785	34.8112	49.1859		12.8899	25.572	46.2376
XLOC_001206	Edem3	5.14006	5.68518	5.65198	6.47294	6	9.18341	8.61316	6.81763	11.0265	8.84001	11.0778	5.79755	9.50661		5.79003	8.91018	8.80549
XLOC_001208	Gm8964	0.0605539	0	0	0	0.0431462	0	0.0401775	0	0	0	0	0	0.0293422		0.02074	0.0100444	0.00733555
XLOC_001209	Colgalt2	0.0294035	0.0387446	0.0405762	0.113065	0.121139	0.13686	0.0507893	0.0968409	0.104339	0.317851	0.426471	0.16138	0.376962		0.0685857	0.0972073	0.320666
XLOC_001210	Apobec4	53.6514	53.347	56.1755	56.2896	54.7383	0.0171951	3.02234	0.775661	0.393404	0.536142	0	0	0.0126042		54.8404	1.05215	0.137187
XLOC_001211	Arpc5	19.373	19.1512	18.6042	18.3259	18.3311	101.812	79.3381	67.8176	102.61	84.1483	79.8191	46.7209	80.0785		18.7571	87.8944	72.6917
XLOC_001212	Ncf2	0.538536	0.434182	0.359018	0.431893	0.604621	4.21958	3.40635	3.61558	4.60095	13.6944	17.3578	12.7784	17.389		0.47365	3.96061	15.3049
XLOC_001213	RP23-258M15.3	31.0192	32.3429	33.0386	43.1596	40.676	0.107883	0.526668	0.171034	0.100918	0	0	0	0		36.0473	0.226626	0
XLOC_001214	Nmnat2	1.63119	0.811168	0.71761	1.05259	0.676015	0.208221	0.0770634	0.197578	0.153124	0.351955	0.143212	0.140697	0.198384		0.977715	0.158997	0.208562
XLOC_001215	Gm8818	0.264079	0.29514	0.366852	0.542555	0.286112	0	0.0298296	0.0216983	0.0277475	0.0334168	0	0	0		0.350948	0.0198188	0.0083542
XLOC_001216	Shcbp1l	201.062	194.304	190.614	196.12	194.226	3.90221	38.5409	32.3169	8.44627	3.29224	0.249307	0.823341	0.201601		195.265	20.8016	1.14162
XLOC_001218	RP23-1K14.2	11.7956	17.2745	11.9872	16.3341	12.7779	0.0854252	1.73377	1.10217	0.391113	0.440158	0.111006	0.0274106	0		14.0339	0.82812	0.144644
XLOC_001219	Rgs8	0.0282892	0.135503	0.123251	0.152464	0.140703	0.109317	0.112801	0.0848599	0.149032	0	0.0486193	0.00517428	0.0584602		0.116042	0.114002	0.0280634
XLOC_001221	Rgs16	0.42566	0.527367	0.298362	0.668775	0.568514	0.562257	0.58014	0.423921	0.597062	1.21366	1.09831	0.609151	1.10082		0.497736	0.540845	1.00549
XLOC_001222	Rnasel	2.17154	1.85027	1.6836	2.12004	1.76371	10.7247	9.69381	7.06562	10.4183	14.5577	15.582	9.40436	12.8498		1.91783	9.47561	13.0985
XLOC_001223	Gm28512	0.192685	0.199626	0.132646	0.135345	0.140843	0.166803	0.368633	0.206895	0.202719	0.135851	0.102957	0.144204	0.0311249		0.160229	0.236263	0.103534
XLOC_001224	Teddm1b	0.0667931	0.0333475	0.0349671	0.0731937	0.0619277	0	0	0.0166247	0	0	0.0143106	0	0		0.0540458	0.00415617	0.00357765
XLOC_001226	Glul,Mir8114	512.353	493.691	502.454	504.952	539.518	553.123	466.322	414.101	504.05	1223.19	1277.11	833.271	1360.9		510.594	484.399	1173.62
XLOC_001228	Zfp648	0	0.0215847	0	0.0912799	0	0.0446907	0.0147814	0.0250982	0.0279603	0.0328797	0.0368438	0.0840707	0.0104651		0.0225729	0.0281327	0.0410648
XLOC_001229	4930532M18Rik	11.1637	8.35245	10.0416	9.62239	8.99159	0	0.148156	0.294009	0	0.169419	0	0	0		9.63435	0.110541	0.0423547
XLOC_001231	Stx6	12.9574	13.0497	10.6555	13.9771	11.0168	25.0531	23.7853	20.1321	25.2668	11.2957	12.9561	7.85278	11.5787		12.3313	23.5593	10.9208
XLOC_001232	RP24-290D14.2	0.178431	0.172393	0.0899683	0.391816	0.26227	0.122305	0.174335	0.130358	0.170922	0	0.152716	0	0		0.218976	0.14948	0.038179
XLOC_001235	Acbd6	389.981	351.757	366.526	339.654	380.047	31.2194	69.9423	64.6743	34.7868	51.7532	42.2028	38.524	42.9161		365.593	50.1557	43.849
XLOC_001238	RP24-429M15.3	4.86533	3.29318	3.14916	2.54499	2.4167	0	0.175319	0.132016	0.111924	0.0688659	0	0	0		3.25387	0.104815	0.0172165
XLOC_001242	RP24-310B3.1	2.68788	2.39149	2.47798	2.8735	2.9348	0.187305	0.54558	0.546919	0.127701	0.18319	0.0339133	0.018352	0.176846		2.67313	0.351876	0.103075
XLOC_001243	Tor1aip2	41.6593	42.9619	45.1757	51.4	44.8452	43.0254	39.776	33.5934	45.5606	39.268	39.037	24.2287	40.1077		45.2084	40.4888	35.6604
XLOC_001244	CH36-500J15.2	81.0088	71.9609	64.1723	67.6411	69.6346	0.39853	8.8791	3.76578	1.12391	0.920265	0	0.0973707	0.0272126		70.8835	3.54183	0.261212
XLOC_001245	Nphs2	0.168138	0.0383688	0.132811	0.155653	0.166849	0.0560842	0.0547195	0.0309559	0.0603367	0.0195141	0	0.00512389	0.0377138		0.132364	0.0505241	0.0155879
XLOC_001246	Gm2000	2.56381	2.064	1.80568	1.68594	1.93604	2.15572	1.35953	1.09478	1.51694	2.81017	1.89441	3.72743	2.40076		2.01109	1.53174	2.70819
XLOC_001248	Csnk2a1	1.0798	1.24198	1.33645	1.34094	1.33493	1.71913	1.84867	0.831984	1.63379	1.35438	1.40512	0.756321	1.04331		1.26682	1.50839	1.13978
XLOC_001249	Abl2	6.13213	6.64712	6.50939	7.43902	6.3106	2.64658	3.43141	3.03348	3.12754	2.46496	2.58691	1.40488	2.06156		6.60765	3.05975	2.12958
XLOC_001250	RP23-363M8.2	0.11605	0.164236	0.121785	0.177402	0.0990128	0.0808928	0.079946	0.0464891	0.0807693	0.107071	0.0937869	0.0407058	0.058581		0.135697	0.0720243	0.0750362
XLOC_001253	Angptl1	0.291325	0.212204	0.363634	0.295679	0.497467	1.73094	1.18375	1.23014	1.98119	4.39615	4.36993	2.65889	4.48168		0.332062	1.53151	3.97666
XLOC_001254	4930439D14Rik	8.37469	8.11267	9.10543	7.35437	10.5993	1.61773	2.22419	2.07691	1.22261	1.82347	1.65044	1.68101	1.40004		8.70929	1.78536	1.63874
XLOC_001255	RP24-329K22.1	0	0	0.0177168	0	0.0382945	0.0346893	0.033855	0.00826783	0.0433713	0.105204	0.107452	0.073355	0.100122		0.0112023	0.0300459	0.0965333
XLOC_001256	2810025M15Rik	523.402	390.205	419.757	390.847	400.48	91.1526	159.791	122.648	107.648	39.403	33.7912	34.2273	32.8822		424.938	120.31	35.0759
XLOC_001257	BC026585	4.43315	2.28984	4.17463	3.57095	4.04873	23.6162	17.6217	20.5744	23.1609	42.919	38.7291	33.2972	40.1251		3.70346	21.2433	38.7676
XLOC_001258	Sec16b	0.773527	0.804044	0.951012	0.996785	0.839418	2.05678	1.50966	1.37727	2.11511	4.37026	4.15693	2.49164	3.60402		0.872957	1.76471	3.65571
XLOC_001262	Astn1	0.673667	0.337703	0.202649	0.814087	0.30297	0.0307011	0.0873247	0.0786011	0.0777201	0.089363	0.0667064	0.0779248	0.101037		0.466215	0.0685868	0.0837578
XLOC_001266	RP23-375F6.1	2.62331	1.74403	2.01734	1.94819	2.18132	0	0	0	0.0319509	0.0397975	0	0	0		2.10284	0.00798772	0.00994937
XLOC_001267	Rfwd2	125.847	130.513	120.859	124.755	117.394	30.1833	41.8457	35.8091	37.4664	36.0915	33.0339	21.3978	32.0387		123.874	36.3261	30.6405
XLOC_001268	RP23-375F6.4	0.0160682	0.0643137	0.0167162	0.0549789	0.0245029	0	0	0.00737179	0	0.0123072	0.013619	0	0		0.035316	0.00184295	0.00648155
XLOC_001270	Scarna3a	0	0	0	0	3.70443	6.97647	0	3.00268	0	0	0	0	2.52216		0.740886	2.49479	0.63054
XLOC_001273	Tnr	0.0983203	0.0168204	0.0174048	0.00878712	0.0880299	0.0059551	0.0110546	0.0704684	0.0169401	0.088975	0.198973	0.0178215	0.0116134		0.0458725	0.0261046	0.0793457
XLOC_001276	4930523C07Rik	32.1712	37.9394	49.203	46.663	50.4308	8.22292	5.02567	4.48356	5.43026	9.90206	17.399	8.31147	12.992		43.2815	5.7906	12.1511
XLOC_001277	Mrps14	45.1543	40.971	42.3989	43.272	44.6345	38.4089	35.9665	39.1439	39.2263	52.0968	48.9688	41.2116	50.1588		43.2861	38.1864	48.109
XLOC_001278	RP23-71J17.5	2.38052	2.71826	3.00509	3.22091	2.91665	0.154381	0.445921	0.200234	0.142686	0.140031	0.140252	0.0898037	0.164247		2.84829	0.235806	0.133583
XLOC_001282	RP24-400M20.4	0.948548	0.939068	0.440838	0.630805	0.429366	0.0960284	0.0469729	0.0357605	0	0	0	0	0		0.677725	0.0446904	0
XLOC_001283	RP24-400M20.5	0.44074	0.292942	0.151701	0	0.209516	0	0.095851	0	0	0	0	0	0.0708848		0.21898	0.0239628	0.0177212
XLOC_001284	Gm6177	0	0	0	0.150854	0.205377	0	0.187129	0.080139	0.182306	0.214641	0	0.367396	0.209353		0.0712462	0.112394	0.197848
XLOC_001285	Rc3h1	22.3148	23.8831	23.5435	26.3155	23.9117	5.28245	6.36547	4.39505	5.99045	3.09458	3.33872	1.74702	3.52178		23.9937	5.50835	2.92552
XLOC_001287	RP24-188H2.4	0	0.052679	0	0.119099	0	0	0.0346952	0	0	0	0	0	0		0.0343556	0.0086738	0
XLOC_001288	RP24-188H2.5	0.0374841	0.0994168	0.0526988	0.127432	0.0836911	0	0.0161285	0	0.0151803	0	0	0.00441293	0		0.0801446	0.0078272	0.00110323
XLOC_001289	Serpinc1	0.549138	0.425148	0.48905	0.30095	0.485799	0.237582	0.186116	0.0455993	0.10506	0.112249	0.212553	0.159746	0.0923309		0.450017	0.143589	0.14422
XLOC_001290	RP24-188H2.6	0.0705141	0.0347166	0.0359886	0.154144	0.0515661	0	0	0.0177314	0	0	0.0310832	0	0		0.0693859	0.00443285	0.0077708
XLOC_001292	Gas5,Gm22357,Gm22489,Gm23212,Gm23436,Gm24489,Gm25789,Gm26224,Mir5117,Snord47	111.711	281.79	88.5781	244.926	88.0027	235.758	121.854	263.309	132.758	563.982	500.372	445.576	517.152		163.002	188.42	506.771
XLOC_001294	Cenpl	15.8676	14.2014	14.5094	14.4004	13.4362	2.47106	4.40057	3.04937	2.23589	2.68119	1.55308	1.10555	1.66249		14.483	3.03922	1.75058
XLOC_001295	Ankrd45	43.1693	46.3754	42.4628	44.1323	43.2508	0.808212	5.61773	3.27989	1.39559	2.02863	1.57557	1.06177	1.88946		43.8781	2.77536	1.63886
XLOC_001296	RP23-16I21.1	14.0225	14.5198	13.1437	12.9128	13.4768	0.147948	2.72715	1.50751	0.291658	0.207119	0	0.0280423	0.0115073		13.6151	1.16857	0.0616671
XLOC_001297	Tnfsf4	0.0230891	0.0225434	0	0	0	0	0.0150917	0.0110168	0.0143551	0.0525498	0.0411735	0.00916225	0.02214		0.0091265	0.0101159	0.0312564
XLOC_001298	Tnfsf18	0.120058	0.099021	0.0814811	0.044476	0.106599	0.17119	0.0127733	0.0917809	0.135836	0.105128	0.299607	0.148325	0.211283		0.090327	0.102895	0.191086
XLOC_001300	RP24-75E15.1	0.134221	0.0526105	0.0838192	0.0855717	0.114056	1.05293	0.721779	0.746768	1.12393	1.03971	1.77512	1.35342	1.10668		0.0940557	0.911352	1.31873
XLOC_001301	RP24-75E15.4	0.0857218	0.0424948	0	0	0.0634168	0	0	0	0.0267952	0	0	0	0		0.0383267	0.0066988	0
XLOC_001302	RP24-75E15.3	2.15776	1.58962	1.5207	2.15197	1.06333	0	0.217152	0.0562245	0	0	0	0	0		1.69668	0.0683441	0
XLOC_001303	Pigc,RP24-499I2.1	33.7501	32.6101	30.9454	31.6347	30.3996	19.6271	17.1605	14.8333	18.8991	14.4256	13.3731	9.2652	14.6056		31.868	17.63	12.9174
XLOC_001304	2810442N19Rik	0.0482068	0.29158	0.0988024	0.15449	0.108206	0.0648782	0.099114	0.0484091	0.0618621	0.219181	0.234365	0.0943693	0.0235434		0.140257	0.0685658	0.142865
XLOC_001305	Dnm3os	0.291382	0.31336	0.293028	0.444414	0.292387	1.88031	1.55204	1.18743	23.6697	2.55842	2.70099	16.8403	2.68648		0.326914	7.07237	6.19655
XLOC_001307	Gm10176	5.6277	5.52539	5.66976	5.3559	5.48296	0.0349202	1.18598	0.638147	0.16784	0.105676	0	0.00804162	0		5.53234	0.506722	0.0284294
XLOC_001308	Vamp4	47.3345	44.0983	46.5643	43.4646	42.7333	11.2222	14.8644	11.718	12.3539	14.4375	14.982	6.96275	15.2662		44.839	12.5396	12.9121
XLOC_001309	Myoc	0.858924	1.0907	1.00993	0.938894	0.816928	1.41285	0.421377	0.973977	1.94686	3.58568	3.15059	0.676956	2.19558		0.943075	1.18877	2.4022
XLOC_001316	Rpsa-ps1	0.0530961	0.0529301	0.110395	0	0.186933	0.104919	0.0346809	0.0588017	0	0.0785042	0.132811	0.1365	0.128387		0.0806708	0.0496004	0.119051
XLOC_001318	Kifap3	120.367	124.391	120.127	123.476	119.783	6.06424	10.8397	6.30041	7.26379	9.1309	6.89032	3.29432	7.37039		121.629	7.61703	6.67148
XLOC_001319	Scyl3	12.925	14.8628	14.6687	14.4617	12.7998	13.4165	11.6565	7.77521	14.1077	12.5752	13.5625	8.04849	14.9075		13.9436	11.739	12.2734
XLOC_001320	Mettl18	3.02303	3.06364	3.45497	3.10626	2.88653	2.76277	2.24473	1.52485	2.99013	2.36487	2.5564	1.45387	2.53297		3.10689	2.38062	2.22703
XLOC_001322	Sele	0.489567	0.509313	0.423345	0.720816	0.724709	0.0541747	0.125202	0.0462729	0.0260015	0.0626465	0.0955829	0.125376	0.0597563		0.57355	0.0629128	0.0858404
XLOC_001323	Sell	6.82993	5.11913	5.08267	5.34049	5.55523	0.261394	0.866534	1.09504	0.595232	1.1378	0.827441	0.208798	1.10344		5.58549	0.70455	0.81937
XLOC_001324	Selp	0.832486	0.908571	1.56797	1.83754	0.647293	0.352238	0.263079	0.2745	0.27519	2.11589	1.0676	1.56547	1.17331		1.15877	0.291252	1.48057
XLOC_001325	F5	5.15389	5.23969	5.66231	5.67195	6.44607	0.327351	0.163718	0.266923	0.295066	0.139001	0.0917035	0.0516769	0.0349222		5.63478	0.263265	0.0793259
XLOC_001327	Slc19a2	13.9043	13.7357	14.4165	14.2935	13.748	22.7655	22.2367	18.7682	24.8376	9.8013	11.4066	7.16907	10.1315		14.0196	22.152	9.62712
XLOC_001328	Ccdc181	273.58	246.069	262.506	269.586	263.911	6.81773	39.9076	24.4991	11.2009	9.80003	5.30782	3.32979	4.97281		263.13	20.6063	5.85261
XLOC_001329	Nme7	67.115	67.7724	61.8053	64.0166	62.363	25.3946	27.026	23.8446	26.5698	11.5364	8.60772	7.87303	11.2328		64.6145	25.7087	9.81249
XLOC_001330	RP24-73O16.3	0.0910764	0.233457	0.224774	0.181287	0.149306	0.024169	0	0.00886516	0	0	0	0.00697307	0.00873215		0.17598	0.00825854	0.0039263
XLOC_001331	RP24-272N10.3	1.15704	0.715953	1.05945	1.01715	0.836207	3.58246	3.14275	1.81278	2.11394	0.564374	0.369444	0.717382	0.659544		0.95716	2.66298	0.577686
XLOC_001333	Gm26685	0.0391643	0	0.0402865	0	0.0287486	0.0130472	0	0	0.0244811	0.029451	0	0	0.0282852		0.0216399	0.00938208	0.0144341
XLOC_001334	RP24-272N10.6	0	0.0143976	0	0.0161921	0	0.0278417	0.0181417	0.00664502	0.0262747	0.0219143	0.0243969	0	0.013589		0.00611794	0.0197258	0.0149751
XLOC_001336	RP23-260J11.3	0.171256	0.170565	0.266226	0.0919986	0.307203	0	0	0.0463528	0	0	0	0	0		0.20145	0.0115882	0
XLOC_001337	Dpt	0.144459	0.11581	0.251167	0.287764	0.204791	2.50045	1.01391	2.16446	2.20404	11.2715	7.33289	3.7032	15.8422		0.200798	1.97071	9.53745
XLOC_001338	RP23-152I6.3	0	0	0	0.0301886	0.0406627	0.00999161	0.0179893	0	0	0	0	0	0.0267525		0.0141703	0.00699523	0.00668812
XLOC_001339	1700029M03Rik	77.2874	82.8547	90.1928	91.7865	78.929	0.162326	0.996327	0	0.153033	0.913671	0	0	0.117068		84.2101	0.327921	0.257685
XLOC_001341	Gpr161	0.10989	0.365192	0.252092	0.1942	0.218637	0.347613	0.190513	0.153772	0.240909	0.378221	0.388047	0.21854	0.357978		0.228002	0.233202	0.335696
XLOC_001344	Mpc2	546.938	482.507	470.306	454.126	450.764	28.3378	68.5487	49.8445	31.0291	55.2175	38.03	29.5144	39.4363		480.928	44.44	40.5495
XLOC_001345	RP24-323I23.2	0.457569	0.716975	0.749732	0.511509	0.380936	0.0657233	0	0	0.0314682	0	0	0	0		0.563344	0.0242979	0
XLOC_001346	Adcy10	113.036	128.408	124.059	122.825	125.065	0.357165	7.41903	3.55523	1.15435	1.56985	0.00672228	0.0359915	0.128277		122.679	3.12144	0.43521
XLOC_001347	RP23-469D21.2	0.027283	0.0802128	0.0557387	0.181181	0.161005	0	0	0.0125211	0	0.0207381	0	0	0		0.101084	0.00313028	0.00518452
XLOC_001348	RP23-469D21.3	0.564017	0.582136	0.508412	0.893935	0.206457	0	0.0435873	0.0350327	0	0.0513083	0	0	0		0.550991	0.019655	0.0128271
XLOC_001350	Creg1	44.5348	41.8082	45.7475	46.3154	47.1174	126.43	95.3106	101.078	137.955	112.651	123.993	108.774	131.131		45.1047	115.193	119.137
XLOC_001351	Cd247,Gm16565	15.0518	14.9766	14.6509	13.658	13.0236	2.38496	2.50583	1.85126	2.58702	3.67656	2.38876	2.3062	2.46545		14.2722	2.33227	2.70924
XLOC_001353	Gm26665	0.109967	0.107261	0.115467	0.119873	0.15737	0	0.0741157	0.0882885	0	0	0	0	0		0.121988	0.040601	0
XLOC_001355	Gpa33	0.0936182	0.106029	0.211965	0.211459	0.12529	0.0415992	0.0115119	0.0187325	0	0	0	0.00976878	0.0604726		0.149672	0.0179609	0.0175603
XLOC_001356	Ildr2	0.191388	0.281324	0.268305	0.330579	0.306097	7.35639	6.05631	5.00733	7.37393	2.30459	2.13316	0.886129	1.97373		0.275539	6.44849	1.8244
XLOC_001357	Tada1	20.3663	20.6703	18.4524	19.8414	20.4519	8.88311	9.77171	8.78855	10.2352	11.7175	11.6045	8.01871	11.5432		19.9565	9.41964	10.721
XLOC_001360	Fam78b	0.106326	0.110254	0.0904124	0.0880577	0.09431	1.08665	0.700494	0.638254	1.06145	0.464425	0.490334	0.286666	0.565094		0.097872	0.871712	0.45163
XLOC_001362	RP23-79H24.3	23.1514	20.5644	20.6348	18.039	17.5194	0	0	0.0554601	0.0659086	0.156611	0	0	0		19.9818	0.0303422	0.0391528
XLOC_001363	RP23-79H24.4	26.5753	25.1062	27.0564	28.9572	28.2838	0.778715	4.89027	3.5338	0.809956	0.325945	0.181723	0.119791	0		27.1958	2.50319	0.156865
XLOC_001365	Tmco1	39.3537	35.741	36.2949	36.5696	35.7074	64.5637	54.578	50.1058	65.1519	103.144	99.7606	64.1289	92.7694		36.7333	58.5999	89.9507
XLOC_001367	Aldh9a1	31.8274	36.596	32.0458	36.8435	37.8687	57.8635	45.4757	45.4631	56.3913	58.6792	61.8054	48.0393	53.5208		35.0363	51.2984	55.5112
XLOC_001368	Rxrg	1.00205	0.819194	1.02416	0.854184	1.23488	0.111799	0.0473317	0.101744	0.124371	0.457835	0.327827	0.147393	0.249208		0.986894	0.0963114	0.295566
XLOC_001369	Lmx1a	0.0245673	0.0356785	0.0368852	0.132962	0.0530255	0	0.0322534	0.0254064	0.00767371	0.00924019	0	0	0		0.0566237	0.0163334	0.00231005
XLOC_001370	Gm20711	0.138631	0.0666979	0.217915	0	0.147109	0	0	0.037669	0	0.0538775	0	0	0		0.114071	0.00941725	0.0134694
XLOC_001372	Rgs5	2.87193	2.69143	2.6159	2.92998	3.0372	13.1306	11.3677	8.51922	15.5627	34.6878	30.0547	13.8582	32.6052		2.82929	12.1451	27.8015
XLOC_001374	1700084C01Rik	0.22271	0.24962	0.409981	0.224534	0.314234	0.36027	0.335559	0.199713	0.40241	0.514843	0.558526	0.435547	0.54555		0.284216	0.324488	0.513617
XLOC_001375	3110045C21Rik	0.529559	0.496947	0.23393	0.101479	0.236871	1.46387	0.639132	0.636075	0.947681	1.09911	1.10249	0.600981	0.964372		0.319757	0.92169	0.941738
XLOC_001376	RP23-124N16.3	0.303759	0.341256	0.407595	0.240994	0.320459	0.290851	0.112135	0.191688	0.188034	0.168072	0.30167	0.121798	0.22758		0.322813	0.195677	0.20478
XLOC_001377	4930500M09Rik	13.0803	11.5065	7.47127	9.6982	11.7831	0	0.060821	0.0629345	0	0.0694335	0	0.17885	0.132014		10.7079	0.0309389	0.0950744
XLOC_001379	Sh2d1b1	0.0167616	0.0168936	0.017029	0.0182722	0	0.094805	0.0511888	0.0683887	0.101519	0.710134	0.369044	0.395174	0.725324		0.0137913	0.0789754	0.549919
XLOC_001380	1700015E13Rik	314.217	306.524	298.013	332.575	341.487	0.163347	15.6579	5.20446	1.12156	3.65286	0	0	0.0591345		318.563	5.53682	0.927999
XLOC_001381	RP24-212P5.2	0	0	0.108434	0.111394	0.0742594	0	0.136256	0	0.129395	0.0791216	0.0900004	0.180074	0.246358		0.0588175	0.0664127	0.148889
XLOC_001382	Olfml2b	4.05991	4.5666	4.05847	4.6478	4.90635	37.3624	32.4721	33.6981	44.5135	16.0677	15.2964	12.5375	19.0824		4.44783	37.0115	15.746
XLOC_001383	Gm9929	0.0242519	0	0	0	0.0351356	0.0163663	0.048144	0.0233614	0.0611332	0.0358821	0.0425917	0.0100472	0.0116396		0.0118775	0.0372512	0.0250402
XLOC_001384	Gm26620	1.31127	1.89821	1.4512	0.939627	1.50462	1.38771	1.13384	1.52963	0.876571	0.9579	0.85014	1.53967	1.09688		1.42099	1.23194	1.11115
XLOC_001387	RP24-65D16.4	0.309366	0.117885	0.199341	0.0416705	0.142643	0.0246799	0.0244642	0	0	0.113954	0.0316349	0.0970839	0.0931326		0.162181	0.012286	0.0839513
XLOC_001388	Fcgr4	0.0357357	0.106588	0.181217	0.0765911	0.129855	2.5789	1.39871	1.39358	0.602812	10.9713	7.59117	3.0689	12.5444		0.105997	1.4935	8.54394
XLOC_001390	1700009P17Rik	226.075	207.761	190.199	189.598	188.75	5.08913	20.9013	14.5794	5.84588	8.61904	7.74573	5.10554	7.44614		200.477	11.6039	7.22911
XLOC_001391	Mpz	1.89513	1.44834	1.1708	1.4706	1.59464	0.493399	0.656478	0.421311	0.397094	0.0940071	0.27669	0.107831	0.222441		1.5159	0.492071	0.175242
XLOC_001392	Nr1i3	0.0269421	0	0.143763	0.0378884	0.0254735	0.0286575	0.0417	0.0204544	0.0738524	0	0.149194	0.0197385	0.0172452		0.0468134	0.0411661	0.0465444
XLOC_001393	Apoa2	3.04493	2.82647	1.73112	1.88443	2.4844	3.09004	2.0396	2.50561	3.74603	2.18882	2.48228	2.63915	2.01325		2.39427	2.84532	2.33087
XLOC_001394	Adamts4	0.119874	0.154815	0.100933	0.220265	0.198588	0.196134	0.2693	0.166678	0.342414	0.510928	0.713743	0.509736	0.542775		0.158895	0.243632	0.569295
XLOC_001395	B4galt3	15.0936	15.0442	15.3339	13.7737	18.218	45.1906	40.1113	48.0127	54.6917	19.2084	16.4478	13.9482	15.6245		15.4927	47.0016	16.3072
XLOC_001397	Dedd	142.139	143.64	152.432	117.791	142.252	14.4541	27.5385	29.405	16.5026	21.8399	17.934	17.9703	17.7724		139.651	21.975	18.8791
XLOC_001398	Pfdn2	43.5179	38.2748	38.7803	36.3861	35.4335	39.3925	39.9673	42.8525	32.9426	41.2216	43.2285	31.5366	34.7265		38.4785	38.7887	37.6783
XLOC_001399	RP23-191A19.1	0.182054	0.571759	0.726391	0.815382	0.320784	0.650001	0.782216	0.703626	0.652931	1.07408	0.575727	0.316385	0.551439		0.523274	0.697194	0.629408
XLOC_001400	RP23-191A19.2	0	0.279291	1.15761	0.896036	0.602933	0	0.186123	0.161059	0	0	0	0.193731	0		0.587174	0.0867955	0.0484327
XLOC_001401	Pvrl4	6.32767	6.36492	6.92663	6.46375	6.40981	0.707799	0.54443	0.641937	0.717454	1.74788	1.19624	1.30746	1.79182		6.49856	0.652905	1.51085
XLOC_001402	Arhgap30	12.4226	12.2054	12.9667	14.2706	12.9425	3.55867	2.74602	2.34798	2.86296	12.4426	10.6639	6.65016	12.2692		12.9616	2.87891	10.5065
XLOC_001403	Tstd1,Usf1	16.2824	17.3034	19.6316	14.7278	16.5211	79.0935	75.632	72.9817	88.2615	41.8929	42.6335	33.6298	46.8873		16.8933	78.9922	41.2609
XLOC_001404	F11r	13.8534	12.9822	13.3243	11.8641	10.229	78.2276	58.5335	66.1041	86.4665	57.1432	46.0269	33.4284	57.7828		12.4506	72.3329	48.5953
XLOC_001405	Alyref2	2.28988	1.93694	1.73727	1.79119	1.74089	3.53458	2.60679	2.86296	3.05611	4.49715	4.47697	3.50307	4.87427		1.89923	3.01511	4.33786
XLOC_001408	Cd244	0.274147	0.27282	0.273867	0.338955	0.198446	0.158311	0.11801	0.133795	0.226393	0.605463	0.399579	0.376219	0.554281		0.271647	0.159127	0.483886
XLOC_001409	RP23-116M12.7	0	0	0	0	0.0672577	0	0	0.0500469	0	0	0	0	0		0.0134515	0.0125117	0
XLOC_001410	Cd48	1.34869	1.6518	1.24749	1.18087	1.25744	6.21087	3.84481	3.62372	4.50327	23.319	18.7786	10.795	22.153		1.33726	4.54567	18.7614
XLOC_001412	Tma7-ps	99.9344	91.0553	86.4498	101.502	87.4696	59.5196	68.2732	53.797	57.1851	48.1565	53.4143	40.7983	38.0282		93.2822	59.6937	45.0993
XLOC_001414	Slamf1	0.672179	0.461984	0.631444	0.549957	0.617176	0.270429	0.0972676	0.110543	0.0901207	0.31717	0.369868	0.10595	0.24258		0.586548	0.14209	0.258892
XLOC_001415	Cd84	0.928058	0.389063	0.530918	0.683382	0.60425	3.42631	1.75703	1.77606	2.23934	13.517	11.4364	6.06742	14.1489		0.627134	2.29969	11.2924
XLOC_001416	Gm10521	0	0.0330718	0	0.0367566	0.0124016	0.0856792	0.145563	0.0930448	0.0918389	0.618299	0.409285	0.292002	0.697348		0.016446	0.104031	0.504234
XLOC_001417	Slamf6	0.0457784	0.0451999	0.0926672	0.0175536	0.134827	1.01433	0.783047	0.759991	0.899006	3.99691	2.41173	2.05346	3.03251		0.0672052	0.864093	2.87365
XLOC_001418	Copa	48.4805	51.1937	52.74	51.9295	52.996	69.4639	64.7656	63.4506	73.4942	100.487	98.468	68.2294	96.3139		51.4679	67.7936	90.8746
XLOC_001420	Pex19	24.5316	26.1278	27.4531	25.8911	27.8951	79.4816	69.5127	64.5542	84.7164	72.116	73.3724	59.4434	72.454		26.3797	74.5662	69.3465
XLOC_001421	Dcaf8	69.4276	69.7472	70.6854	68.0336	76.6788	53.0756	54.2133	47.7578	54.4237	59.5684	59.2831	45.3774	57.9148		70.9145	52.3676	55.5359
XLOC_001422	Gm17224	0.695435	1.4923	1.029	0.97044	1.16234	0.310571	0.448432	0.547614	0.73387	0.338292	0.47641	0.458101	0.338598		1.0699	0.510122	0.40285
XLOC_001424	Igsf8	16.8284	16.8472	23.3466	22.2099	19.4435	88.0403	51.868	76.1426	87.6611	24.1844	24.7797	25.8951	31.2525		19.7351	75.928	26.5279
XLOC_001426	Kcnj10	0.0438507	0.0364447	0.0899979	0.0551509	0.0911159	0.2399	0.120949	0.156266	0.131635	0.450443	0.322568	0.202579	0.354183		0.063312	0.162187	0.332443
XLOC_001427	Pigm	3.62512	3.75888	3.59332	3.34084	3.57211	3.39252	3.40221	2.68864	3.46072	3.52103	3.50454	1.96031	3.60691		3.57805	3.23602	3.1482
XLOC_001428	RP24-144H23.4	1.13699	0.993794	0.71623	0.49378	0.631599	0.04492	0.0722161	0	0.0784276	0.0422329	0	0.0262165	0.0909398		0.794479	0.0488909	0.0398473
XLOC_001429	Slamf9	9.94972	8.9093	10.8782	8.78567	7.57172	3.9276	3.05297	2.75959	2.86932	10.8435	12.071	6.56575	15.2557		9.21892	3.15237	11.184
XLOC_001430	Igsf9	27.0906	28.6828	28.0324	34.8456	30.4674	0.954671	1.67074	1.64857	1.19887	1.62549	1.32216	2.39028	3.16337		29.8238	1.36821	2.12533
XLOC_001431	Tagln2	3.32955	4.17956	3.99497	3.46969	3.80942	18.7321	15.1548	17.6918	18.6578	51.6923	53.4315	40.9102	78.8425		3.75664	17.5591	56.2191
XLOC_001432	RP24-144H23.5	0.0579305	0.0866032	0.152298	0.0625454	0.0206602	0.075059	0.0754239	0.0146892	0	0.0871737	0.0985751	0.0293473	0.10957		0.0760075	0.041293	0.0811665
XLOC_001433	Cfap45	215.847	199.223	176.488	202.164	191.931	0.949261	27.618	17.5434	4.39862	3.90868	0.64849	0.470947	0.759799		197.131	12.6273	1.44698
XLOC_001434	Vsig8	5.16105	5.02564	5.3291	5.60283	5.78134	0.0416515	0.0417354	0.0188817	0.0200723	0.0474802	0.0255894	0.0236416	0.0901267		5.37999	0.0305852	0.0467095
XLOC_001435	Crp	0.623657	0.763482	0.880079	0.568915	0.342501	0	0.227723	0.159919	0.0505606	0.0624082	0	0	0		0.635727	0.109551	0.015602
XLOC_001437	RP23-424K5.2	0.0604389	0	0.0614582	0	0.0446339	0	0	0.0297838	0	0	0	0	0		0.0333062	0.00744595	0
XLOC_001443	Aim2	0.0931	0.65608	0.366674	0.284824	0.287959	1.84431	1.80359	1.74735	2.51867	9.83898	8.34767	6.29483	7.22153		0.337727	1.97848	7.92575
XLOC_001444	Pyhin1	5.4877	4.72803	4.74467	4.35625	4.10359	0.904722	0.671151	0.383001	0.547743	3.30832	3.06622	1.56115	3.48095		4.68405	0.626654	2.85416
XLOC_001445	Pydc3	0.0609931	0.0476787	0.0216029	0.129481	0.0903986	0.638647	0.310173	0.27859	0.318312	1.23845	1.00477	0.581518	1.05608		0.0700309	0.38643	0.970204
XLOC_001458	Spta1	9.17984	9.09764	9.47553	9.72987	8.48053	0.0114686	0.298749	0.079577	0.0589106	0.110176	0.00794578	0.0136455	0.0123242		9.19268	0.112176	0.0360229
XLOC_001465	Fmn2	15.5389	10.2273	12.4834	11.8424	11.8062	0.263458	0.293567	0.127491	0.0377189	0.123824	0.0266812	0.0551946	0.00289794		12.3796	0.180559	0.0521494
XLOC_001467	Kmo	1.86076	0.960058	0.955135	0.941474	0.944558	0.499102	0.306024	0.227103	0.450147	2.11895	1.28686	1.22685	1.50173		1.1324	0.370594	1.5336
XLOC_001468	Wdr64	105.674	101.054	112.195	106.383	104.329	0.0748099	0.955215	0.566678	0.20101	0.72387	0.0162752	0.00731646	0.0339224		105.927	0.449428	0.195346
XLOC_001469	Gm25560	2.1512	6.40272	11.0254	20.4237	1.53147	0	1.41737	0	0	0	0	0	0		8.3069	0.354343	0
XLOC_001470	Exo1	9.86252	11.1353	8.23625	12.9121	10.4165	27.4295	20.8703	19.2327	32.791	0.855342	0.558403	0.269329	1.12222		10.5125	25.0809	0.701323
XLOC_001472	RP24-531A1.1	0.232865	0.0994667	0.0689545	0.0710965	0.0477396	0.196479	0.15343	0.166454	0.188927	0	0	0	0.0162105		0.104024	0.176322	0.00405262
XLOC_001476	RP23-440J24.2	5.69008	6.51537	7.01773	5.72013	5.57222	0	0.110245	0	0.212991	0.254523	0	0	0		6.10311	0.080809	0.0636307
XLOC_001478	Sdccag8	21.9185	20.3225	21.0502	20.3791	18.5369	3.84445	5.56665	4.50394	4.27127	6.29792	6.09901	3.93051	5.0014		20.4414	4.54658	5.33221
XLOC_001479	RP23-293I7.1	0	0.810754	0	0	0	0	0.179612	0	0	0	0	0	0.132753		0.162151	0.044903	0.0331883
XLOC_001482	RP23-293I7.4	0.0739273	0.144796	0.0774033	0.248949	0.27441	0.490468	0.195401	0.531561	0.883656	1.05956	1.05077	0.508915	1.03738		0.163897	0.525272	0.914156
XLOC_001483	RP23-293I7.7	0.0200569	0.080953	0.106012	0.110394	0.0890834	0	0	0	0.0123913	0	0	0	0		0.0812999	0.00309782	0
XLOC_001484	RP24-501N9.2	0	0.322637	0.665438	0.342755	0.695339	0.435488	0.214026	0	0.617921	0	0	0	0.157724		0.405234	0.316859	0.039431
XLOC_001485	Zbtb18	37.3169	60.8855	60.5065	39.6074	42.2666	43.6544	43.1008	32.9403	43.9658	7.55266	7.84632	5.36496	6.94479		48.1166	40.9153	6.92718
XLOC_001486	RP24-441N3.2	0	0	0	0	0.0262751	0.0238288	0	0.0390277	0.0457643	0.0266351	0.0303804	0	0.14133		0.00525502	0.0271552	0.0495864
XLOC_001488	1700016C15Rik	125.557	116.681	116.786	114.607	133.277	0.206773	0.236141	0.640255	0.269589	0.547325	0	0	0.0295646		121.382	0.33819	0.144222
XLOC_001490	RP23-474A1.1	23.0587	25.428	24.2171	25.457	27.1145	0.435125	5.0164	3.9469	1.24675	0.379429	0.0113648	0.0187039	0.0243373		25.0551	2.66129	0.108459
XLOC_001491	Gm16432	22.342	24.2506	22.9321	23.5623	23.7624	0.681109	5.11075	3.46396	1.60807	1.2364	0.440687	0.317007	0.505084		23.3699	2.71597	0.624795
XLOC_001492	RP23-393P20.1	0.637264	1.13952	0.445142	0.401743	0.833453	0.21768	0.0359828	0.110161	0.203413	0.122214	0	0	0.025783		0.691424	0.141809	0.0369992
XLOC_001493	Desi2	17.0653	15.4225	12.8227	15.2979	16.0613	6.0176	6.15464	4.73888	7.18356	6.52796	7.00616	3.65241	6.49168		15.3339	6.02367	5.91955
XLOC_001495	RP24-252K15.3	19.4917	15.4802	16.593	18.4534	21.618	7.27466	7.55531	11.2735	6.07145	8.6843	9.55623	7.63075	8.4717		18.3273	8.04373	8.58574
XLOC_001496	Cox20	54.9738	48.4495	44.7812	51.1586	47.0697	46.4043	40.1494	41.1194	45.8105	97.7638	83.3718	69.8438	78.0597		49.2866	43.3709	82.2598
XLOC_001497	RP24-252K15.4	4.88144	5.23701	5.06346	4.81496	4.93628	0.808632	1.62472	1.24668	1.41371	1.1457	0.778958	0.521336	0.903702		4.98663	1.27344	0.837424
XLOC_001499	Efcab2	106.328	96.6468	97.5433	100.895	90.1349	6.08082	17.4938	12.7794	8.77434	3.48058	2.96924	1.06512	1.76201		98.3096	11.2821	2.31924
XLOC_001500	Kif26b	0.665229	0.689599	0.815739	0.748158	0.788248	0.0523324	0.0163294	0.0269998	0.0348275	0.0764818	0.0704477	0.023426	0.0713348		0.741395	0.0326223	0.0604226
XLOC_001504	Cnst	13.2405	14.1621	12.7468	12.9654	14.2497	10.7626	13.1527	10.7869	13.5315	5.14477	5.06144	3.54629	4.5013		13.4729	12.0584	4.56345
XLOC_001505	Sccpdh	482.544	457.031	439.29	432.586	475.418	33.5952	89.8673	60.2292	41.183	29.5882	24.8797	12.849	21.874		457.374	56.2187	22.2977
XLOC_001506	Gm10518	7.36154	7.21808	8.47312	7.36609	8.35137	0.0255865	0.728257	0.566571	0.241734	0	0	0.0207799	0		7.75404	0.390537	0.00519498
XLOC_001507	Cdc42bpa	10.8224	14.8335	12.1493	12.4866	11.2182	6.65811	8.06527	6.98827	7.68515	9.30481	9.04308	6.00909	8.5019		12.302	7.3492	8.21472
XLOC_001509	RP23-226J18.5	0	0.160697	0.16763	0	0.116025	0.873996	0.537847	0.45502	0.615219	0.123569	0.141769	1.03703	0.939464		0.0888704	0.620521	0.560458
XLOC_001510	Itpkb	11.9605	12.4806	12.866	11.6459	13.1057	39.1776	36.3879	37.4429	47.3392	30.0062	32.1585	23.817	30.1678		12.4117	40.0869	29.0374
XLOC_001511	RP24-74O18.2	0.0112835	0.00569562	0.0178853	0.0186031	0.0166055	0.0253124	0.0432977	0.0218791	0.0487894	0.169106	0.0805445	0.0469734	0.0859715		0.0140146	0.0348197	0.0956489
XLOC_001512	RP24-74O18.3	0.0528964	0	0	0.0574242	0	0	0.0345993	0	0.0332946	0	0	0	0.0258055		0.0220641	0.0169735	0.00645137
XLOC_001513	RP24-74O18.4	0	0	0.0550723	0.0289764	0	0	0.00842089	0.00632645	0.00811739	0	0	0	0		0.0168097	0.00571618	0
XLOC_001514	Mir6904,Parp1	45.5748	43.8152	44.5424	43.1821	46.3779	62.5926	63.0579	62.8153	70.6802	28.0589	28.9246	26.1157	27.4778		44.6985	64.7865	27.6443
XLOC_001515	Lin9	14.9447	15.2763	16.3618	13.0427	15.139	2.77814	4.90025	4.14268	4.06607	2.52703	2.06888	1.1016	1.59384		14.9529	3.97179	1.82284
XLOC_001516	RP23-201I6.3	0	0.125054	0	0	0	0	0	0.0698559	0	0.0976527	0	0	0.186112		0.0250108	0.017464	0.0709412
XLOC_001517	Acbd3	24.7981	22.6722	23.0978	25.29	21.4036	13.6541	14.0623	10.5707	14.0863	10.6798	12.5347	6.31591	11.1959		23.4523	13.0934	10.1816
XLOC_001518	Gm17275	0.0164465	0.01614	0.0166592	0.0182483	0	0.0872809	0.0831775	0.00720237	0.0101854	0	0	0	0.0158249		0.0134988	0.0469615	0.00395622
XLOC_001519	H3f3aos	11.0994	12.0116	16.4144	13.3171	14.3691	5.98267	6.37939	4.46856	2.90606	0.48454	1.11548	0.887728	1.58713		13.4423	4.93417	1.01872
XLOC_001521	Sde2	18.2798	17.2914	18.2226	17.0571	17.9756	14.7313	16.221	14.1399	17.5859	9.73201	10.283	5.90794	9.23764		17.7653	15.6695	8.79015
XLOC_001523	Lefty2	0.119498	0.085454	0.286231	0.0731331	0.190248	0.751687	0.711465	0.596937	0.571501	0.668964	0.555224	0.672295	0.452681		0.150913	0.657898	0.587291
XLOC_001524	Pycr2	6.10712	5.64218	6.56659	5.73151	6.98453	23.5704	17.7318	21.5067	22.6849	23.3793	25.8708	29.5904	23.5359		6.20639	21.3734	25.5941
XLOC_001525	Lefty1	0.382827	0.21024	0.44648	0.231355	0.524718	2.58863	1.63418	2.50727	1.80691	4.88098	5.45281	6.81579	6.87773		0.359124	2.13425	6.00683
XLOC_001526	Tmem63a	1.67547	1.82358	1.89566	1.90738	2.4587	16.3773	13.6527	16.4104	16.7775	25.8693	30.6642	23.3363	30.5912		1.95216	15.8045	27.6152
XLOC_001532	Cnih4	12.866	9.56761	11.1884	10.3763	11.8925	21.2577	17.128	19.6654	22.4351	28.191	28.2453	19.7928	27.2346		11.1782	20.1215	25.8659
XLOC_001533	A430110L20Rik	0.382849	0.379278	0.359884	0.437449	0.394019	1.02061	0.947004	0.77187	1.06141	1.76397	1.34835	1.11453	1.5702		0.390696	0.950223	1.44926
XLOC_001534	RP23-292F19.4	0.110351	0.0883453	0.116256	0.164424	0.0623637	0.0729038	0.0441321	0.0240171	0.0283867	0.0670149	0.0381127	0.0413039	0.075515		0.108348	0.0423599	0.0554866
XLOC_001535	Cnih3	0.0225502	0.0687857	0.0589693	0.118903	0.0952825	0.112661	0.0446369	0.0253027	0.0281043	0.0560395	0.079251	0.115678	0.0861106		0.0728981	0.0526762	0.0842698
XLOC_001537	RP24-294P1.1	14.544	18.0634	17.5649	12.555	17.4647	0.0813224	0.528577	0.683382	0.126659	0.361721	0.120843	0	0		16.0384	0.354985	0.120641
XLOC_001538	Dnah14	22.4483	27.1803	27.8821	27.5855	26.7787	0.148701	3.33524	2.06904	0.342755	0.464658	0	0.0456552	0		26.375	1.47393	0.127578
XLOC_001539	RP23-47K10.3	100.427	82.6127	106.683	83.5835	85.224	2.77541	27.4683	27.0289	5.80067	0.810806	0.163014	0.817135	0.0759835		91.706	15.7683	0.466735
XLOC_001540	RP24-194G3.2	0.168394	0	0	0	0	0.228475	0	0	0.107443	0	0	0	0		0.0336788	0.0839795	0
XLOC_001541	Srp9	120.463	112.462	100.559	98.7002	106.01	33.5104	38.1565	33.4894	32.3758	36.8755	37.6803	22.5605	34.0964		107.639	34.383	32.8032
XLOC_001542	1700047M11Rik	15.1504	14.6894	16.2182	15.0683	16.0863	0.536774	3.15076	1.56454	0.245694	0.241936	0.1508	0.012872	0.0237068		15.4425	1.37444	0.107329
XLOC_001543	Trp53bp2	3.71098	2.42967	3.36275	2.56839	2.81827	8.00835	6.44724	5.4658	7.18866	7.46823	7.39937	4.89293	6.51506		2.97801	6.77751	6.5689
XLOC_001544	RP23-67I3.4	15.7323	14.5878	16.8767	14.0564	11.9852	0.285948	1.63811	1.50068	0.30645	0.251789	0.169456	0.15645	0.0906466		14.6477	0.932797	0.167085
XLOC_001545	RP23-67I3.5	0.235387	0.162403	0.195129	0.121414	0.159348	0	0.0238154	0.055472	0.0174613	0.0275424	0.0153526	0.0166682	0.0179215		0.174736	0.0241872	0.0193712
XLOC_001546	RP24-315L18.1	0.204787	0.0508351	0.106286	0	0.0734919	0	0.0337584	0	0	0	0	0	0		0.08708	0.0084396	0
XLOC_001547	Capn8	0.839692	0.767941	1.21114	1.29451	0.878702	0.0434998	0.139746	0.111911	0.0516014	0.0746399	0.0290458	0.0434427	0.0395426		0.998397	0.0866896	0.0466677
XLOC_001550	Susd4	0.513845	0.690412	0.486659	0.353528	0.468029	0.808354	0.880018	0.918855	0.873812	1.88363	1.56264	1.27021	1.64994		0.502495	0.87026	1.59161
XLOC_001551	RP23-160F6.1	0	0.0423822	0.0583878	0	0	0.0182862	0.0180746	0.00711308	0	0	0	0	0		0.020154	0.0108685	0
XLOC_001552	Tlr5	0.330876	0.316231	0.194733	0.312682	0.409457	0.979286	0.832653	0.66079	0.946094	1.75554	1.85163	1.15778	1.80208		0.312796	0.854706	1.64176
XLOC_001553	CAAA01116243.1	0	0	7.32151	3.76915	2.54367	16.7606	11.7707	14.4277	20.3646	27.0314	52.1841	40.3998	22.5141		2.72687	15.8309	35.5324
XLOC_001554	Aida	15.9263	15.8527	17.3078	18.4899	20.3256	27.8917	27.712	21.1883	29.9405	16.6743	15.6977	7.28316	15.5111		17.5805	26.6831	13.7916
XLOC_001555	CAAA01083517.1	2.14391	3.4821	0.811664	1.2592	2.37988	0.133061	0.262111	1.10681	0.62524	2.09058	0.865525	1.39704	1.04697		2.01535	0.531805	1.35003
XLOC_001556	Taf1a	23.5821	19.5746	22.1487	22.7125	21.1458	15.7982	17.8046	13.9518	16.6813	12.3517	12.6206	8.27487	12.4385		21.8327	16.059	11.4214
XLOC_001557	CAAA01187608.3	0.415462	1.66905	0.8634	1.10669	0.597484	0.83604	0.551133	0.950243	1.59306	1.73826	1.07352	1.87193	1.21672		0.930417	0.982619	1.47511
XLOC_001558	Hhipl2	7.70526	6.69855	9.51641	5.84237	9.54179	0.139522	0.482376	0.169796	0.111091	0.216126	0.152849	0.109361	0.279929		7.86088	0.225696	0.189566
XLOC_001564	Dusp10	19.3827	18.9118	18.6204	19.7446	20.2636	2.04419	2.40478	1.88349	2.06695	2.60681	2.37137	1.621	2.27169		19.3846	2.09985	2.21772
XLOC_001565	RP23-172L16.3	3.6406	2.54895	2.33859	2.25416	1.84773	0	0.323909	0.786784	0.0874878	0.134518	0	0.0763874	0		2.52601	0.299545	0.0527263
XLOC_001566	RP23-172L16.2	0.461297	0.0638802	0.27235	0	0.193912	0.888628	0.528864	0.567396	0.584169	0.0502267	0.0603188	0.0290577	0.0966273		0.198288	0.642264	0.0590576
XLOC_001567	RP24-286C21.2	0	0.125502	0	0	0	0	0	0.0707222	0	0.0965031	0	0.0754326	0.0613484		0.0251004	0.0176805	0.058321
XLOC_001572	RP23-450D2.1	0.682257	0.953372	0.938282	1.41844	0.943434	0	0.0409243	0.0155164	0	0	0	0	0		0.987157	0.0141102	0
XLOC_001573	RP23-450D2.3	0.676622	0.918345	1.03562	1.45313	1.04735	0	0.0549315	0	0	0	0	0	0.0414545		1.02621	0.0137329	0.0103636
XLOC_001574	Rab3gap2	16.2286	18.3153	19.2227	17.0022	16.7554	10.5394	12.3866	11.8691	11.2004	12.9236	12.6075	9.904	12.0112		17.5048	11.4989	11.8616
XLOC_001578	RP24-150H14.3	0.265975	0.28113	0.406903	0.656737	0.46571	0.0943898	0.115159	0.183187	0.0553779	0.0818227	0.0617047	0.0440262	0.0680859		0.415291	0.112028	0.0639099
XLOC_001579	Bpnt1,RP24-150H14.4	18.2188	19.0677	16.267	17.3281	17.6193	25.7419	19.1216	23.1425	24.3354	30.6983	35.1568	34.0657	36.0036		17.7002	23.0853	33.9811
XLOC_001580	Eprs	29.0835	28.5307	30.3128	30.7886	30.4314	18.3745	18.7017	13.7765	17.9636	20.3395	21.3784	11.4039	18.5027		29.8294	17.2041	17.9061
XLOC_001581	Slc30a10	0.0145352	0	0.0377832	0.00788687	0.021233	0	0.0230885	0.00707247	0	0	0	0	0		0.0162877	0.00754024	0
XLOC_001582	RP24-170O7.1	0.0416042	0.0397032	0.0894573	0	0.0634863	0.0601194	0	0	0	0.0325532	0.07857	0	0.102623		0.0468502	0.0150299	0.0534365
XLOC_001589	Gm29491	0	0	0	0.130517	0	0	0.0814269	0.0699284	0.0769978	0.275523	0.211566	0.319675	0.469814		0.0261034	0.0570883	0.319144
XLOC_001590	A430105J06Rik	1.50547	2.28834	1.38693	1.55498	2.0682	0.54376	0.935048	0.819777	1.09672	0.767631	0.425605	0.400728	0.533861		1.76078	0.848826	0.531956
XLOC_001591	RP23-429I18.3	14.7104	10.3311	11.7234	13.9436	14.938	0	0.313602	0.0306481	0	0.0488467	0	0	0		13.1293	0.0860625	0.0122117
XLOC_001592	Gm3809	0.345021	0.389874	0.266276	0.361875	0.253035	0.0844012	0.111606	0.0675085	0	0.0325346	0.146787	0.0236731	0		0.323216	0.0658789	0.0507487
XLOC_001593	D1Pas1	129.277	133.785	135.95	137.878	131.598	0.953881	15.4301	10.942	2.51915	1.75541	0	0.127593	0.0411553		133.698	7.46128	0.48104
XLOC_001594	1700007P06Rik	43.3457	36.4803	38.9495	41.1601	32.6441	0	2.19318	0.748426	0.326414	0.309471	0	0	0		38.5159	0.817005	0.0773677
XLOC_001595	Gpatch2	36.2547	33.3431	36.3879	36.9827	36.8322	6.7942	10.0354	8.18964	7.48464	5.75393	6.35429	4.07942	5.25644		35.9601	8.12597	5.36102
XLOC_001596	RP23-306B14.3	0.828177	0.641309	0.783045	0.65501	0.651047	1.3883	1.21452	1.20627	1.33038	0.823204	1.1931	0.479316	0.837553		0.711718	1.28487	0.833293
XLOC_001597	RP23-306B14.2	0.236251	0.232835	0.197743	0.163085	0.07199	0.0948936	0.209291	0.152512	0.114788	0.074396	0.242647	0.0696564	0.265762		0.180381	0.142871	0.163115
XLOC_001598	RP23-349L18.1	0.247348	0.165194	0.102608	0.184555	0.0620061	0.0528213	0.0716691	0.0522032	0.0800119	0.0123009	0.0136883	0.00578763	0.0310797		0.152342	0.0641764	0.0157141
XLOC_001599	Esrrg	0.196282	0.219426	0.70908	0.284494	0.451184	1.47762	1.14234	0.717232	1.0906	1.42578	2.41208	1.09921	1.7982		0.372093	1.10695	1.68382
XLOC_001602	Ush2a	4.50904	3.99258	4.9556	3.85039	2.55498	0.0423775	0.366294	0.271193	0.0922502	0.0466424	0	0.00230897	0		3.97252	0.193029	0.0122378
XLOC_001605	RP23-411B11.3	0	0.0348525	0	0	0	0.176509	0.0587251	0.136339	0.283504	0.332186	0.258646	0.264411	0.264435		0.0069705	0.163769	0.279919
XLOC_001608	Ptpn14	2.93842	3.02662	3.03733	3.79988	3.60746	0.590009	0.676521	0.556193	0.643452	1.51297	1.5637	0.936201	1.57775		3.28194	0.616544	1.39766
XLOC_001610	RP24-288J3.2	2.39974	2.70488	2.62973	2.80733	2.84605	0.0268479	0.0806875	0.0390797	0.0103409	0.0245522	0.0414455	0.013478	0.0157834		2.67755	0.039239	0.0238148
XLOC_001611	Gm28172	0	0	0	0	0.0929811	0.424989	0.252128	0	0.32721	0.194605	0.322232	0.434175	0.375585		0.0185962	0.251082	0.331649
XLOC_001612	Prox1os	0.198027	0.0668374	0	0	0.14469	0.254801	0.333254	0.104622	0.246811	0.735068	0.59399	0.544139	0.863001		0.0819109	0.234872	0.68405
XLOC_001615	Angel2	19.0431	20.7042	22.2177	21.1089	20.5485	13.0749	13.7048	11.3902	14.0363	16.0122	15.3852	9.1685	14.97		20.7245	13.0515	13.884
XLOC_001616	RP23-399N18.3	2.54011	2.51841	2.35106	2.2914	2.17355	0	0.210921	0.168277	0.0855794	0.0497681	0	0	0		2.37491	0.116194	0.012442
XLOC_001618	Spata45	342.127	317.317	296.295	329.656	288.606	0	24.5341	6.96465	0.8145	4.74171	0.14107	0	0.0778836		314.8	8.07831	1.24017
XLOC_001619	Nsl1	3.68096	3.98388	3.87766	4.0497	3.88803	0.379306	1.05517	0.704586	0.242058	0.561305	0.31781	0.165238	0.293092		3.89605	0.59528	0.334361
XLOC_001620	Batf3	0.272688	0.353749	0.382548	0.321102	0.248886	1.59232	1.02611	1.26664	0.628484	11.5928	10.5476	11.7114	12.7162		0.315795	1.12839	11.642
XLOC_001623	D730003I15Rik	2.27308	2.69177	1.7885	2.80184	2.88829	3.37768	2.15657	1.98564	2.19559	4.8212	3.6569	3.67915	4.83515		2.4887	2.42887	4.2481
XLOC_001624	RP24-443M8.1	0.3945	0.398635	0.414659	0.403961	0.255691	0.209396	0.193863	0.256665	0.158864	0.365902	0.296231	0.181745	0.201083		0.373489	0.204697	0.26124
XLOC_001626	Tmem206	14.8866	15.9921	14.8262	14.1203	14.6763	81.2611	61.2385	63.8349	84.2388	18.9158	20.0788	15.9162	18.635		14.9003	72.6433	18.3865
XLOC_001627	RP23-103B18.6	6.37359	6.28686	6.65434	6.39492	3.9122	2.98549	2.82035	2.8043	1.73282	2.89685	2.71093	2.16868	1.67408		5.92438	2.58574	2.36264
XLOC_001629	Ints7	18.7808	22.6189	21.9544	21.2412	24.4504	5.2798	7.96917	7.09589	5.59336	7.17897	6.45932	4.54811	6.1717		21.8091	6.48456	6.08953
XLOC_001630	RP24-566B6.2	0	0	0.167268	0	0.178416	0	0	0	0.0519847	0	0	0	0		0.0691368	0.0129962	0
XLOC_001631	Lpgat1	44.2793	51.8393	46.074	48.8947	51.0894	4.95484	8.51187	5.44664	6.08559	10.78	11.4875	5.68455	8.7083		48.4353	6.24974	9.16509
XLOC_001632	Nek2	111.732	107.178	108.636	108.196	107.845	1.85904	22.5907	16.706	3.70583	2.5649	0.52804	0.529681	0.634242		108.717	11.2154	1.06422
XLOC_001633	Slc30a1	20.6666	21.5474	20.5549	23.7789	20.8631	20.2767	18.9941	14.0029	21.5823	5.18244	5.33105	2.94897	5.51197		21.4822	18.714	4.74361
XLOC_001634	Rd3	61.0654	62.2792	66.0185	54.1871	59.593	0.221878	4.05278	2.13927	0.591842	0.893387	0.280393	0.17374	0.338668		60.6286	1.75144	0.421547
XLOC_001635	WI1-2736D10.3	0	0	0	0.859971	0	3.27779	2.68561	2.82156	2.06507	3.08374	0	2.3044	2.37084		0.171994	2.71251	1.93974
XLOC_001636	Gm26879	2.85068	2.85258	3.1062	2.73654	2.58131	0.0504474	0.413727	0.296307	0.0233993	0.0837467	0	0	0		2.82546	0.19597	0.0209367
XLOC_001638	Gm10516	3.78893	3.72034	3.21748	4.85852	3.6579	3.40998	3.34559	3.33917	4.24464	3.21352	2.75289	2.19603	2.64683		3.84863	3.58485	2.70232
XLOC_001639	Kcnh1	0.183234	0.110202	0.12211	0.174304	0.196169	0.767311	0.589803	0.55476	0.649105	2.04132	2.19866	1.84707	2.78662		0.157204	0.640245	2.21842
XLOC_001642	Gm15867	0.204333	0	0	0	0.14528	0.41908	0.275129	0.48118	0.393416	0.315546	0.179074	0.441854	0.998527		0.0699226	0.392201	0.48375
XLOC_001645	A130010J15Rik,Irf6	26.8446	32.7079	30.1915	27.7633	25.4875	3.32458	3.47318	2.7395	2.99292	4.01925	3.58117	2.41072	3.58643		28.599	3.13254	3.39939
XLOC_001647	4930570N18Rik	7.2704	4.95123	4.50469	4.94711	5.22235	0	1.15497	0.168779	0	0.886887	0.502227	0	0.425768		5.37916	0.330937	0.45372
XLOC_001648	Lamb3	2.62215	1.75222	2.46788	3.05486	3.10018	0.22145	0.398197	0.315383	0.626987	0.436886	0.37406	0.136772	0.345208		2.59946	0.390504	0.323232
XLOC_001649	RP23-59N15.4	0.0697128	0.0900858	0.0179476	0.0189941	0.0397754	0.214664	0.127406	0.0818575	0.211875	0.379346	0.346385	0.213425	0.405734		0.0473031	0.158951	0.336222
XLOC_001652	RP23-392F1.3	0.0197987	0	0	0	0	0.0125182	0	0	0	0	0	0	0		0.00395974	0.00312955	0
XLOC_001654	Plxna2	4.45654	4.75061	5.23226	4.79423	4.7039	0.261882	1.05023	0.636143	0.398634	0.537715	0.426764	0.242067	0.46331		4.78751	0.586722	0.417464
XLOC_001656	RP23-288J11.2	0.0468336	0.0229483	0	0	0	0	0.014877	0	0	0	0	0	0		0.0139564	0.00371925	0
XLOC_001661	Cd34	5.24919	6.0708	5.71546	4.90936	5.52463	29.4399	21.8485	22.2404	32.3097	91.1138	80.5356	50.9247	111.948		5.49389	26.4596	83.6305
XLOC_001662	A330023F24Rik,Mir29b-2,Mir29c	0.937541	30.4078	38.8877	43.5543	0.843479	26.1104	1.95921	93.1371	2.66828	59.5334	54.4278	1.94511	3.11667		22.9262	30.9687	29.7557
XLOC_001663	RP23-445K23.3	0.0151685	0	0	0.0169829	0.0340064	0.00966375	0	0.0145394	0	0.0227448	0	0.00592266	0		0.0132316	0.00605079	0.00716686
XLOC_001664	RP23-445K23.5	0.0324683	0.0822624	0.0686767	0.0548305	0.0614069	0.0309066	0.0102108	0	0	0.0244647	0.0275202	0	0.015403		0.059929	0.0102793	0.016847
XLOC_001665	RP23-82P18.3	0.0377074	0	0	0	0.0142683	0.0125445	0	0	0.0116859	0.0146237	0.0168443	0.00593988	0		0.0103951	0.0060576	0.00935197
XLOC_001668	Xkr4	0.011491	0.031891	0.050387	0	0	0.0391139	0.00904054	0.0474425	0.0230437	0.0423833	0.0376446	0.0198376	0.0665818		0.0187538	0.0296602	0.0416118
XLOC_001678	Rp1	0.641533	0.677032	0.755085	0.994438	0.938824	0.0384769	0.146544	0.11886	0.0358651	0.0223811	0.00520637	0.00926433	0.0218171		0.801382	0.0849365	0.0146672
XLOC_001680	Sox17	8.71393	12.6397	12.4274	14.4052	16.0997	5.50061	7.2614	7.47752	6.5068	11.6462	9.90642	14.1433	11.4419		12.8572	6.68658	11.7845
XLOC_001682	RP23-37D15.1	1.09793	0.792119	0.947922	1.18019	0.812401	0	0.0669087	0.0258769	0.00917104	0.033926	0	0.00456485	0.0070776		0.966112	0.0254892	0.0113921
XLOC_001683	Gm6085	4.15508	3.02825	3.99837	4.00694	3.10391	2.14755	2.10537	1.71929	1.80196	3.46013	4.03361	3.46356	4.06194		3.65851	1.94354	3.75481
XLOC_001687	Mrpl15	67.3205	62.1671	62.9349	62.3852	61.3882	31.8769	29.887	29.3089	31.1499	42.1236	37.3416	30.8453	38.8953		63.2392	30.5557	37.3015
XLOC_001688	RP23-34E15.5	0.21785	0.133497	0.138346	0.430641	0.0647871	0.333228	0.408263	0.434678	0.69222	0.457326	0.637605	0.354097	0.657244		0.197024	0.467097	0.526568
XLOC_001689	Gm6104	0.589055	0.972924	1.19217	0.458604	0.983244	3.23688	3.5836	2.28468	3.89603	0.6279	0.216785	0.26991	0.410979		0.839199	3.2503	0.381393
XLOC_001691	Rgs20	0.149807	0.16866	0.0509544	0.204643	0.259959	0.506144	0.592144	0.535806	0.818778	0.0376432	0.0212508	0.0202629	0.083956		0.166805	0.613218	0.0407782
XLOC_001693	RP24-141F9.2	0	0.0386052	0	0	0	0.0129694	0	0	0	0	0	0	0		0.00772104	0.00324235	0
XLOC_001698	Npbwr1	0.0466193	0.023686	0.0245297	0.0628873	0.119348	0	0	0.0058871	0	0.00884115	0.00962131	0	0		0.0554141	0.00147178	0.00461561
XLOC_001700	4732440D04Rik	0.700674	0.754564	0.693847	0.713426	1.14116	1.6089	1.57503	1.28136	1.89869	1.2481	1.39249	0.958976	1.676		0.800734	1.591	1.31889
XLOC_001701	RP23-76C20.2	37.8509	29.6498	31.8682	27.5335	29.3935	0.195658	3.37951	4.66299	0.548312	0.330495	0	0	0.0690125		31.2592	2.19662	0.0998769
XLOC_001702	RP23-76C20.4	2.84426	3.03841	2.70275	3.46704	2.66314	0.1964	0.322278	0.291802	0.159176	0.0849028	0.0568161	0.0270576	0.0314158		2.94312	0.242414	0.0500481
XLOC_001703	Gm26983	0	0	0	0	0.143761	0	0	0.114285	0	0	0	0.129372	0		0.0287522	0.0285712	0.032343
XLOC_001705	Gm26901	3.27347	4.07326	2.38162	3.79227	6.18675	1.0162	2.21734	1.28872	1.20921	0.866381	1.30107	0.410548	1.0077		3.94147	1.43287	0.896425
XLOC_001707	Sntg1	6.28761	4.67418	4.97496	5.98283	4.04895	0.521351	0.977314	0.323854	0.37816	0.733654	0.624672	0.328358	0.421508		5.19371	0.55017	0.527048
XLOC_001709	Gm16284	0.568801	0.942518	2.16273	0.819264	0.686298	0.128774	0.126659	0	0	0	0.167288	0.366189	0.185501		1.03592	0.0638583	0.179745
XLOC_001713	Gm15452	2.90005	1.449	0	0.77035	0.519881	0	0	0.421252	0.924932	0	0	0	0		1.12786	0.336546	0
XLOC_001715	Gm7493	0.0884762	0	0	0	0	0	0	0	0.055472	0	0	0	0.042325		0.0176952	0.013868	0.0105813
XLOC_001718	RP23-411P10.5	0	0	0	0	0.0352877	0	0	0	0.0301623	0.0376192	0	0	0		0.00705754	0.00754057	0.0094048
XLOC_001720	RP24-361E12.1	0	0.0612368	0.0650012	0.146268	0.167554	0.216701	0.103725	0.057441	0.158902	0.276061	0.145791	0.101875	0.0922683		0.088012	0.134192	0.153999
XLOC_001721	2610203C22Rik	0.364288	0.124805	0.275266	0.196375	0.130228	1.32252	0.730172	1.01226	0.738725	2.12068	2.66155	1.7177	1.74091		0.218192	0.950919	2.06021
XLOC_001723	Mybl1	25.9121	33.8482	34.7697	29.0317	29.222	4.50453	8.8606	5.23976	5.59675	0.650818	0.517065	0.260943	0.332782		30.5567	6.05041	0.440402
XLOC_001724	Vcpip1	11.3485	12.5313	11.748	12.0191	11.5035	8.56759	9.74577	6.49023	9.36653	3.75773	4.91347	2.25842	4.49112		11.8301	8.54253	3.85518
XLOC_001725	Gm6195	3.66239	4.36522	2.77159	3.91149	3.32498	4.95664	6.34246	3.75864	3.42051	6.32935	4.48196	5.37786	5.12077		3.60713	4.61956	5.32748
XLOC_001727	Snhg6	24.0794	25.4206	20.7289	25.8824	20.3039	60.821	41.7685	45.4068	57.7467	37.7915	33.3534	27.5034	37.2001		23.283	51.4357	33.9621
XLOC_001728	Snord87	0	0	0	46.7645	31.5598	29.7119	87.6248	127.862	56.1483	67.0765	76.1757	62.6615	0		15.6649	75.3367	51.4784
XLOC_001729	Tcf24	1.53589	2.13555	2.25078	2.30357	1.939	9.2069	7.29286	4.96744	10.0652	8.6071	10.0429	4.47242	9.3786		2.03296	7.8831	8.12525
XLOC_001730	Ppp1r42	123.545	112.095	115.32	117.377	117.188	0.529959	12.5189	7.21767	1.44832	2.45102	0.192857	0.153288	0.360533		117.105	5.42871	0.789424
XLOC_001732	Cops5	235.543	206.547	210.057	208.74	206.244	51.516	62.5821	46.3047	49.9524	52.6558	56.328	33.7038	55.5065		213.426	52.5888	49.5485
XLOC_001734	Arfgef1	54.7099	59.1397	56.9265	60.4018	58.0836	29.1417	27.2037	24.7576	25.2361	33.6956	34.532	23.2619	31.8821		57.8523	26.5848	30.8429
XLOC_001736	Cpa6	4.16697	3.54048	3.76989	4.08881	3.63902	0	0.17468	0.011394	0	0.0533818	0	0	0.00376481		3.84103	0.0465185	0.0142867
XLOC_001738	Gm15604	0	0	0	0	0.0212389	0.0191381	0.0185734	0	0	0	0	0	0		0.00424778	0.00942788	0
XLOC_001745	Gm29663	3.95398	5.07937	4.64331	5.43078	4.37537	0	0.242239	0.0306688	0	0.145224	0	0	0		4.69656	0.068227	0.036306
XLOC_001746	Slco5a1	4.16385	3.36087	3.2445	2.80936	3.4623	0.14336	0.0874214	0.0470878	0.182203	0.0674121	0.0333518	0.0191618	0.0326354		3.40818	0.115018	0.0381403
XLOC_001748	Prdm14	0.0652087	0	0.0169847	0	0.0234675	0	0.0105589	0	0	0	0	0	0		0.0211322	0.00263972	0
XLOC_001749	Ncoa2	26.7106	31.7576	31.2563	43.3039	31.3503	40.6201	39.1694	33.4637	44.7669	5.21073	5.77504	3.89971	5.1069		32.8757	39.505	4.99809
XLOC_001750	RP23-93D12.2	0.0762081	0.283225	0.255943	0.314177	0.1402	0.0252161	0.0613074	0.0187783	0.0591944	0.0285488	0	0.00773539	0		0.213951	0.0411241	0.00907105
XLOC_001751	RP23-93D12.1	0	0.0463804	0	0.0272962	0.0704934	0.0168192	0.0330678	0.024162	0.0308405	0	0	0	0		0.028834	0.0262224	0
XLOC_001753	RP23-125I14.3	0	0	0.0243482	0.0518172	0	0	0	0.0110746	0.0142263	0	0	0	0		0.0152331	0.00632523	0
XLOC_001755	RP23-125I14.2	0.0580166	0.127939	0.0921153	0.151085	0.102118	0.0182464	0.024313	0.0598934	0.0411569	0.0289606	0.0243435	0.0108897	0		0.106255	0.0359024	0.0160484
XLOC_001756	RP23-125I14.1	0.189867	0.170687	0.260463	0.258794	0.0955211	0.0135092	0.0131281	0.0292955	0.012824	0.0486406	0.0178195	0	0		0.195066	0.0171892	0.016615
XLOC_001757	Gm7593	0.167112	0.163069	0.0840707	0	0.121294	0.0562506	0.108515	0.126586	0.0530533	0.126908	0.143943	0.116965	0.163276		0.107109	0.0861012	0.137773
XLOC_001758	Tram1	127.79	136.348	117.349	122.925	129.373	39.325	45.8227	32.8362	41.914	54.2398	60.6216	30.8965	57.5918		126.757	39.9745	50.8374
XLOC_001759	Lactb2	2.55088	1.70369	2.627	1.38198	1.47803	7.50097	6.8132	5.08506	7.02162	9.98066	10.6953	7.60192	9.02117		1.94832	6.60521	9.32476
XLOC_001760	RP23-70F22.2	0.0352388	0.0681856	0.0367723	0.118881	0.102462	0.0718172	0.0698986	0.0526894	0.109874	0.0827157	0.0322261	0.0440594	0.0675947		0.0723079	0.0760698	0.056649
XLOC_001762	Gm5523	0	0.0454654	0	0	0.0330767	0.232074	0.173604	0.11958	0.172246	0.202796	0.151785	0.0514816	0.0881158		0.0157084	0.174376	0.123545
XLOC_001765	Eya1	0.981208	0.873478	0.659574	1.95191	1.31324	0.91929	0.611237	0.952432	1.68092	2.74	2.37898	1.04628	1.93257		1.15588	1.04097	2.02446
XLOC_001767	Msc	0	0	0.0276282	0.0274649	0	0.265055	0.157408	0.289472	0.242318	0.862812	0.479673	0.61853	0.506534		0.0110186	0.238563	0.616887
XLOC_001768	Smt3h2-ps4	0	0.418432	0	0	0	0	0.278093	0	0.267172	0	0	0.297889	0		0.0836864	0.136316	0.0744723
XLOC_001771	Gm10566	0.226824	0	0.0468333	0.282373	0.0984589	0	0	0.0243607	0	0	0	0	0		0.130898	0.00609017	0
XLOC_001774	Sbspon	0.0325967	0.0976387	0.0339782	0.0536067	0.0361318	0.11657	0.0208207	0.0778751	0.0599062	0.32222	0.347753	0.23796	0.354459		0.0507904	0.068793	0.315598
XLOC_001775	4930444P10Rik	74.9638	66.8103	59.9665	63.4567	64.7074	0.327072	9.51459	5.97137	1.53708	1.05132	0.0487401	0.101417	0.0266048		65.9809	4.33753	0.30702
XLOC_001776	Rpl7	186.686	170.342	170.412	176.419	179.059	224.765	185.909	167.04	228.402	493.605	465.752	384.51	442.261		176.584	201.529	446.532
XLOC_001778	Stau2	3.27922	2.71328	2.84727	3.12003	2.88352	6.84772	5.32472	4.78685	7.48953	4.82124	5.25224	2.76091	5.17916		2.96866	6.1122	4.50339
XLOC_001779	Ube2w	86.0595	81.7832	81.6787	77.1371	80.1488	18.1503	17.1279	14.7989	17.2638	17.3664	18.2351	9.92896	18.061		81.3615	16.8352	15.8979
XLOC_001780	Tceb1	355.245	329.146	324.207	343.605	285.146	78.5519	84.6582	71.3955	71.6231	96.5145	86.6853	70.8699	76.9477		327.47	76.5572	82.7543
XLOC_001781	Gm7654	0	0	0.0848277	0	0	0.0554392	0.107902	0	0.0515985	0.0643528	0	0	0.0797268		0.0169655	0.0537349	0.0360199
XLOC_001783	Gm5828	1.06923	1.3708	0.985719	1.41029	0.666668	0.0419375	0.096636	0.136322	0.0813747	0.046908	0.0177025	0.0201408	0		1.10054	0.0890675	0.0211878
XLOC_001784	Jph1	0.672761	0.985023	0.782682	0.452949	0.950552	0.202641	0.331031	0.284358	0.268434	0.294812	0.260004	0.123186	0.217853		0.768793	0.271616	0.223964
XLOC_001786	Rbm6-ps1	1.82028	1.47098	1.75153	1.65901	1.65495	0.50623	0.677019	0.433091	0.649326	0.647391	0.697892	0.33197	0.529065		1.67135	0.566416	0.55158
XLOC_001787	Gm6075	0	0	0	0	0.182932	0	0.083279	0	0	0	0.110809	0	0		0.0365864	0.0208198	0.0277023
XLOC_001788	Gm28154	0	0	0.0203098	0	0	0.0133669	0	0.00860798	0.00617916	0.0308296	0.0176707	0.0144947	0.0191707		0.00406196	0.00703851	0.0205414
XLOC_001789	Gm16070	0.0235226	0	0	0.00905108	0.0218664	0.0139351	0	0	0.00493336	0.0162261	0.00696146	0.0252177	0.0137687		0.010888	0.00471712	0.0155435
XLOC_001794	Crisp4	0	0.119682	0	0.089749	0	1.35292	0	0	0	0	0	0	0		0.0418862	0.33823	0
XLOC_001797	Defb41	0.824744	0.67661	0.856374	0.594523	1.6932	0	0.368589	0.227362	0.0872669	0	0	0	0		0.92909	0.170804	0
XLOC_001798	Gm17837	0.0918256	0	0.0466357	0	0	0.0966192	0.0309911	0.0643962	0.0585251	0.0362238	0.13041	0.0160125	0.0670575		0.0276923	0.0626329	0.0624259
XLOC_001805	Pkhd1	0.0232969	0.0289752	0.0243453	0.0951227	0.0299546	0.0359809	0.00188544	0.00282229	0.0054498	0.01542	0	0.0264376	0.021004		0.0403389	0.0115346	0.0157154
XLOC_001809	Il17f	0.607695	0.527684	0.357873	0.253033	0.197663	0.313745	0.143156	0.132413	0.285062	0.0784541	0.0329435	0.0163736	0.0187865		0.38879	0.218594	0.0366394
XLOC_001810	Mcm3	12.9131	13.8047	11.9706	11.6242	11.2439	17.5099	16.4112	15.1818	16.9151	9.65571	9.75875	6.96032	10.1072		12.3113	16.5045	9.1205
XLOC_001812	6720483E21Rik	0.381992	0.380919	0.269371	0.324283	0.153554	2.28565	2.0609	1.43745	1.95663	0.254345	0.25866	0.11823	0.303469		0.302024	1.93516	0.233676
XLOC_001814	Tram2	8.36771	8.38411	9.27128	8.69896	8.88533	0.863978	1.73494	1.32165	1.046	1.8481	1.75719	1.12416	2.04594		8.72148	1.24164	1.69385
XLOC_001815	Gm28836	0	0	0	0	0.109407	0.0527967	0	0.0389657	0.0495085	0.0568122	0.133421	0.111046	0.0758171		0.0218814	0.0353177	0.0942741
XLOC_001816	Gm4956	0.0378247	0.165143	0.118105	0.0850649	0.0274362	0.936531	0.264414	0.149703	0.336566	0.772423	0.322751	0.193004	0.586296		0.0867148	0.421803	0.468619
XLOC_001818	Kcnq5	0.197602	0.210283	0.111648	0.150471	0.0939389	0.354697	0.101826	0.100121	0.223959	0.0263758	0.00518302	0.00234871	0.0320993		0.152789	0.195151	0.0165017
XLOC_001820	Gm7658	10.214	9.42135	8.60731	9.67332	10.6055	8.12291	8.00391	6.35867	8.084	16.8309	10.776	6.58748	12.833		9.7043	7.64237	11.7568
XLOC_001823	Rims1	0.393331	0.143088	0.439793	0.260059	0.246847	0	0.129639	0.104657	0.0236727	0.0136443	0	0	0		0.296624	0.0644922	0.00341107
XLOC_001825	Gm29506	0.111659	0.0888607	0.0670433	0.147383	0.0847319	0	0	0.0099235	0	0	0	0	0.0105878		0.0999356	0.00248088	0.00264695
XLOC_001826	4933415F23Rik	388.916	358.113	356.859	361.429	368.753	1.55473	32.9459	21.8484	4.63483	4.17699	0.103948	0.250134	0.148717		366.814	15.246	1.16995
XLOC_001827	RP23-28L24.5	1.93825	2.03542	1.96668	2.32186	1.2234	0.105158	0.0520741	0.0457071	0.0502281	0	0	0.117673	0.0757159		1.89712	0.0632918	0.0483472
XLOC_001829	Ogfrl1	0.50897	0.668737	0.369419	0.552313	0.43045	2.17759	1.87956	1.26426	1.75821	4.54954	6.20368	1.9273	4.79553		0.505978	1.76991	4.36901
XLOC_001830	Smap1	316.342	309.997	326.583	294.954	325.745	35.6367	44.7366	39.511	42.2099	39.2184	42.3199	36.3617	45.5444		314.724	40.5236	40.8611
XLOC_001831	1110058L19Rik	48.9114	44.6971	38.124	43.3767	37.0957	24.5739	27.1461	22.4632	20.8968	25.2771	26.6264	20.6738	26.7496		42.441	23.77	24.8317
XLOC_001832	Fam135a	71.1119	81.0413	73.7285	78.6257	70.8881	36.8329	39.3398	34.1569	41.517	7.16617	7.75374	4.32524	8.06582		75.0791	37.9616	6.82774
XLOC_001833	Col19a1	0.86294	0.760702	0.973054	1.43066	0.924057	0.00975123	0.0772039	0.0286771	0.0474917	0.0329432	0.00644235	0.00915671	0.0102892		0.990283	0.040781	0.0147079
XLOC_001835	Tubb4b-ps2	9.80758	11.7648	9.38534	9.2392	12.5712	0.774369	1.79589	1.53888	1.26931	1.19	0.654922	0.456385	1.02531		10.5536	1.34461	0.831654
XLOC_001836	Gm10222,Gm28439	0.57278	0.804335	0.11378	0.545451	0.177881	2.3896	0.900022	0.994369	1.61407	1.27257	1.52074	2.25215	1.39805		0.442845	1.47452	1.61088
XLOC_001837	Gm28438	0.258749	1.03344	0.529801	0.274217	0.1863	1.57372	1.3688	0.742011	1.65569	1.58004	2.67344	2.63178	0.632787		0.456501	1.33506	1.87951
XLOC_001838	Gm28437	0.758336	1.24491	1.29574	1.45703	0.699087	3.35176	2.37737	2.04591	2.76568	3.47047	2.0271	1.78946	1.90171		1.09102	2.63518	2.29718
XLOC_001839	Gm10925	1.44378	1.99057	2.18155	1.08995	1.47803	4.39481	3.66564	3.01356	4.61752	5.05116	3.64895	3.03814	3.07669		1.63678	3.92288	3.70373
XLOC_001840	Gm28661	0.826401	1.57339	0.866119	1.266	0.547845	3.31328	2.04031	2.3623	3.0002	3.21686	1.5115	1.75767	2.17742		1.01595	2.67902	2.16586
XLOC_001841	Gm29216	1.503	2.40144	2.39449	1.96546	1.81766	10.2829	7.27411	7.07262	7.66162	8.3622	8.38042	7.14792	4.71003		2.01641	8.07281	7.15014
XLOC_001844	Gm29414	9.39087	11.7227	10.1996	9.38698	13.9293	0	0.795239	0.9222	0.0986286	0.115999	0	0	0		10.9259	0.454017	0.0289998
XLOC_001845	Bai3	0.439797	0.585364	0.303785	0.519416	0.538568	0.00582298	0.128175	0.0590503	0.0291163	0.0514834	0.0132399	0.00643064	0.0298423		0.477386	0.0555411	0.0252491
XLOC_001864	RP23-184I13.6	0	0.0282966	0	0	0.0225501	0	0	0	0.00873344	0	0	0	0.00677507		0.0101693	0.00218336	0.00169377
XLOC_001868	4931408C20Rik	10.7245	10.5508	12.474	14.4382	15.1535	0.0108771	0.042216	0.029221	0	0.059114	0.00710795	0	0		12.6682	0.0205785	0.0165555
XLOC_001872	Gm7846	9.17284	7.71914	6.47712	10.7734	7.96313	13.3612	7.36883	11.7791	7.08326	19.1329	12.5335	8.23726	11.7858		8.42113	9.8981	12.9224
XLOC_001873	Gm597	16.0908	16.6836	18.4275	18.4106	19.2059	0.0423198	0.849752	0.685651	0.214967	0.14859	0	0.0142101	0		17.7637	0.448172	0.0407
XLOC_001874	Gm5697	0.316691	0.331432	0.435256	0.229166	0.496178	0.283413	0.168987	0.120806	0.231526	0.266553	0.272393	0.0799377	0.24592		0.361745	0.201183	0.216201
XLOC_001877	Gm5525	0.133775	0.164208	0.208869	0.0729439	0.12083	0.0444655	0.087888	0.0357723	0.0632085	0.102111	0.115656	0.106183	0.160821		0.140125	0.0578336	0.121193
XLOC_001879	Gm9898	0.322753	0.282377	0.466876	0.721545	0.20991	0	0.0782758	0.0213008	0	0.0317688	0	0	0		0.400692	0.0248942	0.0079422
XLOC_001881	Phf3	18.1926	23.2305	17.8378	27.2705	22.5868	14.6753	13.3637	12.2009	19.0399	14.982	13.3534	8.52867	13.6708		21.8236	14.82	12.6337
XLOC_001882	RP24-172B22.6	0.033041	0.0337756	0.0178451	0.0375455	0.0375766	0	0.0104812	0	0	0	0	0	0		0.0319568	0.0026203	0
XLOC_001883	RP23-471J16.2	0.03186	0.048052	0.0504633	0.0718858	0.024129	0.0205559	0	0.00750147	0.0289062	0.0121432	0.0403966	0	0.00751614		0.045278	0.0142409	0.015014
XLOC_001884	Ptp4a1	25.6638	25.4284	27.127	24.0036	30.8052	10.6979	8.40309	7.97853	10.9504	6.33755	7.91053	3.59943	8.44283		26.6056	9.50748	6.57259
XLOC_001885	Gm5698	0.204717	0.0673155	0.140981	0	0.247097	0	0.0904941	0.0365401	0	0	0.0595752	0	0		0.132022	0.0317585	0.0148938
XLOC_001886	Gm9458	0.60755	0.466091	0.557236	0.369605	0.395899	0.0456028	0	0.0715124	0	0.0520544	0	0	0.0332326		0.479276	0.0292788	0.0213218
XLOC_001887	Gm5699	1.97503	1.93784	2.64992	1.46508	1.47783	0	0.363039	0.256695	0.0873783	0	0	0.0369465	0.0333828		1.90114	0.176778	0.0175823
XLOC_001888	Gm29669	4.19759	2.62297	3.12386	1.95172	2.81549	0	0.783059	0.207705	0.0330121	0.0391949	0.046061	0	0.12778		2.94233	0.255944	0.053259
XLOC_001890	4931428L18Rik	58.3947	52.1032	58.0862	55.1923	61.4965	0.189575	7.80481	5.41837	1.68546	0.734636	0	0	0		57.0546	3.77455	0.183659
XLOC_001894	RP24-390L20.1	3.59411	3.05779	2.93679	3.54475	2.77234	0	0.374582	0.105297	0	0.0839133	0	0	0		3.18116	0.11997	0.0209783
XLOC_001895	Gm5415	7.30269	6.05121	6.08127	8.1289	5.36601	0	0.81504	0.241682	0.0446612	0.0992479	0	0	0		6.58602	0.275346	0.024812
XLOC_001902	Prim2	16.783	15.7619	17.7114	16.3811	16.6707	3.68449	6.80396	4.94649	4.62171	4.78924	3.76866	2.14248	3.83499		16.6616	5.01416	3.63384
XLOC_001903	RP24-423J19.3	0.0616409	0.0940537	0.0655786	0.0173648	0.0233599	0.00973546	0	0.0145422	0	0	0.0129805	0	0		0.0523996	0.00606941	0.00324513
XLOC_001904	RP24-423J19.7	0	0	0.0392018	0	0	0	0	0.00909883	0	0.0142543	0	0	0		0.00784036	0.00227471	0.00356357
XLOC_001905	Bag2	6.96731	6.96606	6.75795	7.20388	8.62656	35.3235	29.4456	26.7311	37.8235	5.86107	6.89019	7.10183	7.18715		7.30435	32.3309	6.76006
XLOC_001906	Zfp451	219.738	255.548	260.637	263.177	257.694	11.5712	20.952	13.0342	13.4257	10.4957	7.4342	4.18542	7.30338		251.359	14.7458	7.35468
XLOC_001907	Gm15455	0.223587	0.174275	0.137434	0.156507	0.187768	0.0507465	0.0802391	0.0554259	0.0668298	0.0112348	0.0261303	0.00827809	0.0434157		0.175914	0.0633103	0.0222647
XLOC_001908	Bend6	0.847948	0.848594	0.988216	1.35738	1.06279	5.19008	5.24995	3.32989	5.82153	0.581542	0.396454	0.225735	0.499255		1.02099	4.89786	0.425746
XLOC_001909	RP23-32P22.2	0.053775	0.0261648	0.108855	0.0586773	0.0592698	0	0.0173629	0	0.0335388	0	0	0	0		0.0613484	0.0127254	0
XLOC_001912	Gm26788	0.0131008	0.0528732	0.118148	0.0569016	0.0851044	0.00857704	0.00838023	0.0698756	0.0240581	0.00978246	0	0	0.0126717		0.0652256	0.0277227	0.00561354
XLOC_001915	Gm3052	0.0604764	0.0198367	0.0625091	0.0451273	0.015142	0.834726	0.46547	0.26811	0.658806	0.35932	0.297261	0.115668	0.280648		0.0406183	0.556778	0.263224
XLOC_001916	mmu-mir-5103	0.0397531	0.055156	0.017002	0.0425746	0.0287063	0.159773	0.158028	0.120971	0.121182	0.0781441	0.0581514	0.0504218	0.0656338		0.0366384	0.139988	0.0630878
XLOC_001917	Ccdc115,Gm28306	12.5863	12.0318	11.1765	9.84381	10.2483	18.2631	16.4171	16.2234	18.4862	13.1133	12.31	8.87375	13.0144		11.1773	17.3474	11.8279
XLOC_001918	Gm28417	4.35872	3.49404	2.45788	2.5142	2.72909	1.26413	1.38107	1.59338	0.936521	4.00854	3.00846	3.42494	3.09267		3.11079	1.29378	3.38365
XLOC_001919	4930568A12Rik	28.6288	26.7139	25.9369	25.5037	27.3136	0.229521	4.75239	2.48257	0.31163	0.27063	0.48372	0.384361	0.265532		26.8194	1.94403	0.351061
XLOC_001922	Prss40	63.8495	59.1141	64.832	61.6476	60.7591	0.398682	6.11001	3.02119	0.54479	0.574534	0.0515591	0.0115381	0.0234891		62.0405	2.51867	0.16528
XLOC_001923	1700101I19Rik	52.09	49.2347	54.1839	49.5861	52.6287	0.136819	8.05241	8.52559	1.43477	1.55616	0	0.273271	0		51.5447	4.5374	0.457358
XLOC_001927	RP24-70I14.4	0.0869655	0	0	0	0	0	0.0584008	0.101133	0	0.0673888	0.0737205	0.123532	0		0.0173931	0.0398835	0.0661603
XLOC_001928	RP23-348C6.3	0.0161143	0	0.0841593	0.0170825	0.0231469	0.144302	0.135395	0.0863084	0.110561	0.263635	0.163355	0.320139	0.239673		0.0281006	0.119142	0.2467
XLOC_001929	Fam168b	11.2574	14.1428	11.7552	12.9294	12.1008	25.3426	22.4859	20.104	24.951	31.9607	32.6292	22.5913	33.4182		12.4371	23.2209	30.1499
XLOC_001930	RP23-348C6.6	1.68953	4.22099	1.74361	1.79524	0.605772	1.71065	0.560638	0.981697	0.538869	1.2875	3.65518	2.40529	1.64976		2.01103	0.947964	2.24943
XLOC_001932	RP24-550I15.1	1.48749	1.78201	1.08059	1.35342	1.51014	0.105009	0	0	0	0	0.0653411	0.0520853	0		1.44273	0.0262523	0.0293566
XLOC_001934	RP24-424K5.4	4.76671	8.62678	7.44918	6.59173	6.01023	0.154735	0.913698	0.79705	0.0502021	0.353918	0	0	0		6.68893	0.478921	0.0884795
XLOC_001937	Uggt1	8.73424	9.46397	9.87922	8.49746	9.62806	25.6206	23.3159	20.4109	27.3554	16.8372	14.7361	10.1734	14.3341		9.24059	24.1757	14.0202
XLOC_001939	Neurl3	0.179831	0.415838	0.272296	0.124515	0.130415	2.86882	2.64128	2.05035	2.85537	19.8894	15.7722	13.2571	18.8367		0.224579	2.60396	16.9389
XLOC_001940	Kansl3	71.6913	74.6072	82.1114	79.9783	78.4374	93.1664	92.5638	92.4774	103.112	25.9465	25.5393	21.1076	23.9115		77.3651	95.3299	24.1262
XLOC_001942	Lman2l	20.055	19.7147	21.0348	17.8832	19.476	15.389	15.9928	17.2205	18.1762	11.0283	10.4961	7.5575	9.9623		19.6327	16.6946	9.76105
XLOC_001944	ANKRD23,Ankrd23,Ankrd39	13.2267	13.9702	16.1058	15.1922	14.2647	18.5795	22.376	22.2665	23.7034	20.0698	21.3897	20.9644	17.9585		14.5519	21.7313	20.0956
XLOC_001945	Sema4c	10.3071	12.2133	12.3265	13.425	14.0823	9.07343	10.3598	10.0328	10.5154	17.4973	16.1474	12.9758	15.2393		12.4708	9.99536	15.4649
XLOC_001946	Fam178b	254.265	245.926	247.419	244.64	243.842	4.71702	40.2807	32.1973	8.43711	6.18152	3.71508	3.35686	3.4829		247.218	21.408	4.18409
XLOC_001947	Actr1b	24.2195	27.3194	29.4297	28.0276	28.9392	23.9027	19.5038	20.7237	21.9327	30.9397	30.8522	33.2025	34.1756		27.5871	21.5157	32.2925
XLOC_001950	Tmem131	19.0115	22.8335	22.3418	22.9904	20.1881	19.3112	19.9225	16.6459	22.0439	10.2091	10.7734	6.76434	10.3853		21.4731	19.4809	9.53304
XLOC_001952	RP23-328J8.2	0	0.0187923	0.0197555	0	0	0	0.0119156	0.00905241	0	0	0	0	0		0.00770956	0.005242	0
XLOC_001953	RP23-328J8.3	0.0139111	0.0146519	0	0.0310717	0	0	0.00846663	0.00662422	0	0.0103878	0	0.0106734	0		0.0119269	0.00377271	0.0052653
XLOC_001956	RP23-271C13.1	3.10482	2.84165	2.1197	3.57174	2.41753	0	0.341363	0	0	0	0	0	0		2.81109	0.0853408	0
XLOC_001957	4930439A04Rik	9.75784	14.7645	10.4752	15.9671	11.5219	0.121512	0.909004	0.219584	0	0.0515825	0	0	0		12.4973	0.312525	0.0128956
XLOC_001958	RP23-271C13.2	2.48662	2.23098	2.74476	3.3691	2.15707	0	0.263728	0	0	0	0	0	0		2.59771	0.065932	0
XLOC_001959	Coa5	25.9843	28.7847	30.5749	26.6788	27.6825	25.2814	24.7369	20.9053	27.3674	25.4073	25.5772	15.2894	25.0666		27.941	24.5727	22.8351
XLOC_001960	Mgat4a	6.83789	8.32192	7.96638	7.32072	7.16857	3.38953	3.14772	2.80383	3.85994	1.83455	1.72594	0.870366	1.92399		7.5231	3.30025	1.58871
XLOC_001961	4930594C11Rik,RP23-285H9.2	9.37128	9.69543	9.40569	9.61551	7.51608	0.341009	0.640091	0.281881	0.421938	0.652847	0.270806	0.234446	0.29796		9.1208	0.42123	0.364015
XLOC_001962	2010300C02Rik	2.37849	2.49131	2.24849	2.82568	2.60722	7.45782	5.17631	6.38777	7.44189	10.2057	11.3373	9.3901	9.44951		2.51024	6.61595	10.0957
XLOC_001964	Tsga10	119.965	114.223	110.698	123.322	117.33	2.36228	16.3778	8.9181	3.68652	3.59248	1.98709	1.17627	2.07171		117.108	7.83618	2.20689
XLOC_001965	Mitd1	2.99388	2.84611	2.43902	3.95182	2.46834	11.0695	8.63994	6.58281	10.7504	21.3694	18.6469	10.5117	17.6225		2.93983	9.26066	17.0376
XLOC_001967	Lyg1	0.0562598	0.0547745	0	0.132335	0.0401913	0	0.0370817	0	0	0	0	0	0		0.0567121	0.00927043	0
XLOC_001968	Txndc9	85.3558	79.9799	75.8053	85.6991	83.2096	29.9298	36.968	26.515	29.8687	42.1985	34.2006	30.8593	37.696		82.0099	30.8204	36.2386
XLOC_001969	Rev1	24.6679	27.6584	29.0421	29.2528	27.0791	14.7787	17.7189	14.2254	16.438	11.7109	10.8289	6.49636	9.30865		27.5401	15.7903	9.5862
XLOC_001970	RP23-195A24.4	0.158333	0.482065	0.902174	0.434767	0.591666	0.208088	0.25354	0.12096	0.0486008	0.293822	0	0	0.0760265		0.513801	0.157797	0.0924621
XLOC_001971	Aff3	2.55893	3.02533	4.88085	4.96353	5.40695	1.53338	1.77348	1.16974	1.84059	1.1262	1.27723	0.767811	1.20733		4.16712	1.5793	1.09464
XLOC_001972	Lonrf2	0.419479	0.288145	0.306427	0.216912	0.24723	0.0868495	0.18682	0.15856	0.151212	0.188748	0.173701	0.0912662	0.177534		0.295639	0.14586	0.157812
XLOC_001973	Chst10	1.79106	1.58399	1.34773	0.964009	1.24086	1.52527	0.802835	0.883622	0.686901	0.457027	0.645244	0.231338	0.474837		1.38553	0.974657	0.452111
XLOC_001974	RP24-226L19.1	1.44816	1.66742	1.59966	2.2136	1.50971	0	0.234029	0.0337694	0	0.0168314	0	0	0		1.68771	0.0669496	0.00420785
XLOC_001978	Tbc1d8	7.2157	8.13881	7.38821	8.55766	8.62769	48.3346	40.0734	34.866	40.2732	24.1742	28.0079	21.2405	23.9523		7.98561	40.8868	24.3437
XLOC_001980	Gm15832,Rnf149	10.1372	12.3919	14.4185	11.72	12.7134	29.9668	21.088	18.8164	25.9381	17.7941	20.2642	13.4402	19.1274		12.2762	23.9523	17.6565
XLOC_001981	Snord89	0	14.2218	29.3733	15.1215	0	28.818	37.7786	24.8069	127.091	32.5344	24.6304	0	27.8377		11.7433	54.6236	21.2506
XLOC_001984	Creg2	0.554205	0.405553	0.461811	0.362748	0.473293	0.0128945	0.12924	0.100919	0.0524427	0.0723682	0.109526	0.0360964	0.0773217		0.451522	0.073874	0.0738281
XLOC_001985	Rfx8	58.293	55.0482	54.8954	49.1536	52.0757	1.03848	12.3117	7.57666	1.64417	1.58592	0.562987	0.301375	0.375568		53.8932	5.64275	0.706462
XLOC_001987	1700066B17Rik	64.4936	58.8939	64.1927	59.4309	54.08	0.464116	4.75365	0.231215	0.912439	0.808864	0.0967693	0.188806	0.0376321		60.2182	1.59035	0.283018
XLOC_001988	RP24-127D13.5	0.970144	0.83159	0.759727	1.01743	1.07177	0	0.0463314	0.0556631	0	0.0270036	0.0305506	0.0534116	0.0340292		0.930132	0.0254986	0.0362488
XLOC_001989	Gm16894	0	0	0	0	0.162425	0.2236	0.0366903	0.0539894	0.0356457	0.0853003	0	0	0.109716		0.032485	0.0874813	0.0487541
XLOC_001993	Mfsd9	8.56951	7.77032	8.81453	9.08053	8.97177	1.90281	1.50021	1.58044	1.94539	1.81861	1.92366	1.37253	2.26261		8.64133	1.73221	1.84435
XLOC_001995	RP24-532K6.1	4.40566	4.17947	2.84564	3.35772	3.22955	0	0.362866	0.119324	0	0.169583	0	0	0		3.60361	0.120548	0.0423958
XLOC_002000	Pantr1	1.63212	0.850134	0.737529	2.35031	2.09609	1.2763	0.34743	0.908215	1.12814	1.06063	0	0.121553	0.679529		1.53324	0.915021	0.465428
XLOC_002003	Tgfbrap1	4.69631	4.35629	5.40035	6.66553	4.97431	9.84542	8.33838	8.08671	10.8605	11.7929	12.1335	8.70007	11.5782		5.21856	9.28275	11.0512
XLOC_002004	Fhl2	5.72789	6.02247	6.57291	7.58877	5.52668	31.2902	26.7518	26.8716	31.6719	35.2486	29.9549	31.6438	40.6051		6.28774	29.1464	34.3631
XLOC_002005	Gm29040	0.895758	0.790418	1.15126	1.38164	0.878111	0.0735487	0.0487015	0.0718567	0.0689307	0.0560242	0	0	0.0350591		1.01944	0.0657594	0.0227708
XLOC_002006	Gm29155	4.11189	1.53643	3.70847	0	2.20508	5.17735	3.73182	0.296036	4.23692	1.55338	1.77159	1.44979	0.750664		2.31237	3.36053	1.38136
XLOC_002007	Gm29156	0.631226	0.496362	0	0.544822	0.639043	3.67464	1.92794	1.67159	2.81257	2.87101	3.26283	2.16652	2.51735		0.462291	2.52168	2.70443
XLOC_002008	Uxs1	16.3506	18.6746	17.6942	16.7103	18.5391	81.4342	62.8526	63.8808	88.2424	28.3118	30.064	24.0881	29.9551		17.5938	74.1025	28.1047
XLOC_002010	Mettl21c	0.251532	0.0416921	0.139641	0.105376	0.21477	0.143704	0.0304282	0.0663791	0.0407666	0.17777	0.200598	0.0751309	0.254561		0.150602	0.0703195	0.177015
XLOC_002012	Gm8251	13.4504	15.8416	17.2358	25.7732	21.8298	0.0759934	0.213238	0.125774	0.15034	0.155216	0.0111404	0.0105782	0.0147486		18.8262	0.141336	0.0479208
XLOC_002013	Gm29247,Kdelc1,Tex30	193.566	189.554	195.905	198.778	193.912	57.7155	72.8049	58.1332	62.7338	21.1024	19.745	13.5634	19.0882		194.343	62.8468	18.3747
XLOC_002016	Txn-ps1	5.54577	5.54689	1.78977	2.94576	4.22778	27.3167	13.7898	13.4943	24.2934	33.8032	27.5936	34.505	50.0573		4.01119	19.7235	36.4898
XLOC_002017	4930521E06Rik	0.104916	0.0491678	0.0523632	0.119518	0.0782773	0.037278	0	0.0240138	0	0	0	0	0		0.0808485	0.0153229	0
XLOC_002020	Col5a2	0.895285	0.573892	0.642843	0.698769	0.574776	2.33747	0.889183	1.26809	2.307	10.1528	9.96337	3.40462	8.854		0.677113	1.70044	8.0937
XLOC_002021	RP24-370G18.1	0.0120485	0	0	0.00690009	0	0.0119638	0.00380475	0.00509082	0	0	0.0157593	0.00321783	0.00856508		0.00378972	0.00521484	0.00688555
XLOC_002023	Gm7063	0	0.0501207	0	0.0557029	0	0	0.0332858	0	0	0	0	0	0		0.0211647	0.00832145	0
XLOC_002026	Gm5526	6.67557	4.97367	5.17959	7.08609	6.21046	0.224228	0.332974	0.0957893	0.426656	0.381861	0.145111	0.116763	0.244804		6.02508	0.269912	0.222135
XLOC_002027	Gm5269	0	0	0	0.0746794	0	0	0	0	0.0849393	0	0	0	0		0.0149359	0.0212348	0
XLOC_002028	Slc40a1	1.20381	3.47983	2.02743	2.14609	1.95609	11.5498	9.68925	11.0429	14.6085	12.7588	14.637	10.272	18.5462		2.16265	11.7226	14.0535
XLOC_002030	Gm4776	8.45365	9.64526	9.18689	11.3007	10.0395	0.010573	0.481224	0.0997126	0.0416618	0.0733389	0	0	0		9.7252	0.158293	0.0183347
XLOC_002031	Slc39a10	23.5878	31.8825	27.3521	29.2593	26.0282	6.57102	7.80363	5.74718	6.58172	4.47634	5.10825	2.79664	4.79623		27.622	6.67589	4.29436
XLOC_002032	Gm28151	3.27287	3.96324	4.72477	4.34785	3.41767	6.14287	3.83505	2.74451	4.6804	3.19383	3.98395	1.89647	3.87081		3.94528	4.35071	3.23627
XLOC_002035	Gm4852	0	0.218724	0.0789885	0.412213	0.16049	0	0.050307	0.0754136	0	0	0	0	0.0350278		0.174083	0.0314301	0.00875695
XLOC_002053	1700072G22Rik	8.78754	9.10333	8.54997	10.1336	8.21143	0.0693004	0.684226	0.397489	0	0.155775	0.1797	0	0		8.95717	0.287754	0.0838687
XLOC_002054	Nabp1	151.124	146.736	145.539	170.682	153.791	51.3328	52.4537	37.1933	59.1372	36.6662	35.611	21.8194	40.668		153.574	50.0292	33.6912
XLOC_002055	Gm17767	0.0588895	0	0.135181	0.101886	0.166464	0.135464	0.0760969	0.0689127	0.176014	0.0114047	0.063787	0.0104263	0.069599		0.0924841	0.114122	0.0388042
XLOC_002057	Gm28055	0	0.0350726	0	0	0.0258263	0	0.068548	0.0555336	0.0215717	0.078946	0	0	0.166331		0.0121798	0.0364133	0.0613193
XLOC_002058	Myo1b	2.61424	2.15152	2.71859	2.84555	2.51285	6.68483	7.38781	5.60875	8.37166	14.1598	10.7827	7.4421	11.1645		2.56855	7.01326	10.8873
XLOC_002066	Gls	25.0096	26.3594	22.204	24.4579	21.7605	27.7046	25.8379	19.4758	25.7255	15.9351	20.8076	14.392	20.9344		23.9583	24.686	18.0173
XLOC_002069	Nab1	4.75926	5.87373	4.77945	6.63525	5.1693	30.7391	27.2361	29.2712	34.5352	19.4051	27.5958	21.154	20.8367		5.4434	30.4454	22.2479
XLOC_002070	Gm5976	0.0915912	0	0.0948414	0.0483405	0	0	0	0.0234156	0	0	0	0.0243011	0		0.0469546	0.0058539	0.00607527
XLOC_002072	RP24-388H6.6	0	0	0	0	0.0182325	0	0	0.0113809	0.0145443	0	0	0	0		0.0036465	0.0064813	0
XLOC_002073	Mfsd6	2.96044	3.07809	3.35585	3.23027	2.70245	1.15112	1.6582	1.20183	1.51108	2.84099	2.93005	1.71991	3.73363		3.06542	1.38056	2.80614
XLOC_002075	Inpp1	51.8827	54.6761	56.4064	48.6683	56.6228	3.58656	3.16022	3.74265	3.42113	5.96099	7.61971	4.58829	7.2688		53.6513	3.47764	6.35945
XLOC_002077	1700019D03Rik	566.823	520.501	544.51	538.695	524.942	0.385163	10.9413	4.22486	1.92523	4.42825	0.150031	0.042619	0.284811		539.094	4.36914	1.22643
XLOC_002078	1700019A02Rik	304.944	258.485	272.414	276.195	241.33	2.20195	46.7612	22.618	5.26759	4.16221	0.078482	0.369255	0.163008		270.674	19.2122	1.19324
XLOC_002079	Pms1	1.51518	1.50536	1.32424	1.59971	1.27353	0.668463	0.964824	0.563227	1.39352	1.38342	0.83566	0.406605	1.13254		1.4436	0.897509	0.939556
XLOC_002080	Asnsd1,Gm18800,Gm28551	237.063	230.561	210.283	223.402	221.383	12.5957	31.9017	19.9878	15.299	21.4531	18.0745	8.0897	16.3612		224.538	19.946	15.9946
XLOC_002082	Dnah7a	27.1484	25.3295	25.0461	28.1873	25.1108	0.317836	4.27055	2.64076	0.81904	0.641222	0.322677	0.145992	0.212314		26.1644	2.01205	0.330551
XLOC_002084	Stk17b	20.9732	19.3568	21.54	20.3901	17.9419	5.3606	7.47536	4.71699	4.80537	9.70019	10.0936	3.92972	11.3652		20.0404	5.58958	8.77218
XLOC_002085	Hecw2	1.75674	2.80184	2.56277	2.4924	2.36965	0.18179	0.475107	0.158447	0.446047	0.676327	0.444988	0.158156	0.302195		2.39668	0.315348	0.395417
XLOC_002089	Gtf3c3	10.7293	10.232	9.39517	10.5522	10.0198	4.32791	5.13099	3.83287	4.99795	4.42272	4.97497	2.27905	4.51682		10.1857	4.57243	4.04839
XLOC_002090	Pgap1	1.98566	2.15996	1.80835	2.19155	1.79978	0.827475	0.706726	0.477492	0.618119	0.809574	0.698853	0.371261	0.788343		1.98906	0.657453	0.667008
XLOC_002092	Ankrd44	6.69855	6.84815	8.10192	6.39509	7.8282	4.26953	4.27965	3.59902	4.66388	7.89136	7.39275	3.63841	7.51945		7.17438	4.20302	6.61049
XLOC_002093	RP23-388I22.1	0	0	0	0	0.0271605	0.024037	0	0.0154224	0.0216794	0	0	0	0.016708		0.0054321	0.0152847	0.004177
XLOC_002095	Sf3b1	56.3588	57.2316	58.5545	61.9707	59.0452	49.2015	51.4049	36.8515	49.9996	55.7434	52.9085	26.574	50.9565		58.6322	46.8644	46.5456
XLOC_002096	RP23-16N14.2	0.973524	0.72841	0.813758	0.65916	0.931203	0.553326	0.541851	0.365724	0.444394	0.296956	0.296116	0.133013	0.314143		0.821211	0.476324	0.260057
XLOC_002097	Hspd1	19.5647	18.1677	18.3368	17.4131	22.2678	88.4644	63.301	58.5672	91.8486	105.297	102.327	62.5809	93.1116		19.15	75.5453	90.8291
XLOC_002098	Gm5147	0	0.240395	0	0.261073	0.088015	0.0818296	0.0400609	0	0.0777282	0	0	0.100524	0.0593302		0.117897	0.0499047	0.0399636
XLOC_002100	Rftn2	15.6809	13.9152	13.9976	14.2783	14.2788	2.39273	3.59821	3.39366	2.79478	4.50812	3.72374	2.74839	3.96012		14.4302	3.04485	3.73509
XLOC_002101	BOLL,Boll	161.416	192.49	164.69	177.006	192.659	2.04046	26.124	22.5184	5.09614	8.60674	0.118093	2.47186	0.0815522		177.652	13.9447	2.81956
XLOC_002102	Gm29138	0	0	0	0	0.182333	0.172284	0.169218	0	0.162434	0	0	0	0		0.0364666	0.125984	0
XLOC_002103	Gm8531	0	0.102969	0.0535986	0.164599	0.0738717	0.0346029	0	0	0	0	0	0	0		0.0790077	0.00865072	0
XLOC_002104	Gm6644	0.232389	0.0457935	0.23839	0.0496333	0.133706	0.280667	0.368038	0.216467	0.237622	0.213873	0.122186	0.117781	0.0452895		0.139982	0.275698	0.124782
XLOC_002106	Hsfy2	109.45	101.238	107.165	115.147	102.974	0.0827707	4.03849	0.792508	0.253896	1.20226	0.0283364	0.0120452	0		107.195	1.29192	0.31066
XLOC_002107	Satb2	0.79924	1.16639	1.09474	1.15407	0.920013	0.248441	0.341558	0.17129	0.0834874	0.0898481	0.138942	0.0332341	0.0708667		1.02689	0.211194	0.0832227
XLOC_002109	BC055402	0	0	0.0391984	0.0412984	0.00911269	0.0413269	0.0244041	0.0367697	0.0388839	0.114289	0.0436412	0.0806046	0.125724		0.0179219	0.0353461	0.0910647
XLOC_002111	4930558J18Rik	10.9131	10.6743	10.478	10.6824	9.3585	0.181467	2.09732	1.11773	0.37767	0.164	0	0.0330482	0.0201975		10.4213	0.943547	0.0543114
XLOC_002112	Tyw5	9.37798	8.76263	9.64273	7.36386	8.07273	11.6274	12.7349	9.05984	13.1805	11.1763	12.0573	9.04188	10.9669		8.64399	11.6507	10.8106
XLOC_002116	Gm17929	0	0	0.0857685	0	0.0608516	0.113098	0	0	0	0	0	0	0		0.029324	0.0282745	0
XLOC_002118	Kctd18	15.2892	14.0237	14.1706	12.6073	13.035	10.1869	12.7891	10.3765	12.1968	11.001	11.8091	8.25047	11.4895		13.8252	11.3873	10.6375
XLOC_002120	Gm15759	0	0.0104718	0	0	0	0	0	0	0.00663381	0	0.0186398	0	0.00512149		0.00209436	0.00165845	0.00594032
XLOC_002121	RP24-191N24.2	1.36609	1.79859	1.76241	2.04601	1.56719	0.83064	0.840233	0.655937	0.877043	0.794077	0.640908	0.327757	0.62823		1.70806	0.800963	0.597743
XLOC_002122	Clk1	36.0153	36.0872	31.398	39.463	34.8689	142.779	122.502	101.545	151.637	218.899	224.778	145.612	225.962		35.5665	129.616	203.813
XLOC_002123	Ppil3	15.7691	17.7141	14.6868	21.5591	16.3844	18.0866	17.8241	15.4606	15.3068	32.6686	28.289	23.3431	22.5712		17.2227	16.6695	26.718
XLOC_002124	Orc2	21.1583	21.3115	19.4358	21.5025	19.3453	10.251	11.6653	8.73309	11.5206	10.8363	9.78906	5.67514	10.3733		20.5507	10.5425	9.16845
XLOC_002126	Fam126b	6.87788	6.9314	8.26802	7.45606	8.77002	1.93436	2.41517	1.43845	1.98937	1.51364	2.14089	0.894441	2.001		7.66068	1.94434	1.63749
XLOC_002128	Als2cr12	103.23	96.2802	96.0568	103.053	94.2223	0.621398	17.4401	9.4166	2.59414	1.89638	0.0319938	0.135067	0.0638812		98.5685	7.51806	0.53183
XLOC_002129	Gm28802	18.9139	14.5559	15.7734	18.963	15.0157	0.519514	2.54829	1.40349	0.708276	0.362122	0.0443182	0.0185321	0.0903581		16.6444	1.29489	0.128833
XLOC_002130	Trak2	2.219	3.56398	2.99715	3.85662	2.72451	7.05376	6.41869	4.50841	7.34655	7.26723	7.72745	4.51004	6.8246		3.07225	6.33185	6.58233
XLOC_002131	Als2cr11	126.702	129.204	137.532	150.98	126.808	0.773098	16.9474	6.91966	2.33307	2.22697	0.0311357	0.0775617	0.0108572		134.245	6.74331	0.586631
XLOC_002132	Als2cr11	213.418	229.763	216.282	242.717	209.611	1.00465	23.9466	12.694	3.39095	3.84918	0.0916916	0.0929177	0.159996		222.358	10.2591	1.04845
XLOC_002133	Tmem237	57.1317	52.0754	52.8089	53.7017	55.6603	6.48624	11.5292	9.52866	7.88455	9.59262	8.51224	7.08785	9.40856		54.2756	8.85716	8.65032
XLOC_002134	Als2,Mpp4	10.114	11.0408	11.3658	12.1589	10.8281	2.16774	3.62976	2.93505	2.24658	2.78575	2.84462	1.9718	2.5465		11.1015	2.74478	2.53717
XLOC_002135	RP24-149E13.2	0.0267186	0.0267777	0.0823753	0.145522	0	0.0172327	0.0342979	0.0126046	0.016574	0	0	0	0		0.0562787	0.0201773	0
XLOC_002137	Gm28411	64.0405	71.8295	71.1958	62.4244	58.8094	0.184017	2.6631	0.634449	0.0964002	0.625817	0	0	0		65.6599	0.894492	0.156454
XLOC_002138	1700122D07Rik	9.24657	7.91534	7.38219	7.72237	7.05797	0	0.33447	0	0	0	0	0	0		7.86489	0.0836175	0
XLOC_002139	Sumo1	48.2467	48.7459	42.0165	47.5964	44.0805	52.213	49.1644	37.2641	50.7083	83.779	74.3017	42.0753	73.4971		46.1372	47.3375	68.4133
XLOC_002140	RP24-147G7.2	0.264433	0.210677	0.177814	0.443033	0.177946	0.642998	0.728862	0.389621	0.591486	0.488343	0.651608	0.337873	0.30641		0.254781	0.588242	0.446059
XLOC_002143	Ica1l	85.0376	83.5874	79.1599	84.3583	82.1929	0.773565	10.5401	6.5829	1.12885	1.517	0.554606	0.668885	0.481585		82.8672	4.75635	0.805519
XLOC_002144	Wdr12	102.371	95.5264	93.2304	92.7779	92.0754	9.02563	21.9393	15.3956	12.6443	10.8606	11.0444	7.3661	8.69843		95.1962	14.7512	9.49238
XLOC_002146	Raph1	2.02458	2.2397	1.87783	1.93383	1.41271	2.39278	2.50837	1.49425	2.27535	2.59213	2.11328	1.18436	2.15932		1.89773	2.16769	2.01227
XLOC_002148	Gm11578	0.293312	0.438967	0.453366	0.780262	0.211825	0.197505	0.193193	0.0808292	0.0932288	0	0.126935	0.273775	0.0713332		0.435546	0.141189	0.118011
XLOC_002149	RP23-17F2.6	0.0316205	0.0308398	0	0.0355365	0.023505	0.0423941	0.0413157	0.0144338	0.039364	0	0	0	0		0.0243004	0.0343769	0
XLOC_002152	Gm11582	1.53085	1.52982	0.789925	0	0	1.54998	0	0.444748	0	0.583288	0	0	0		0.770119	0.498682	0.145822
XLOC_002156	4930587A21Rik	0.697306	1.92732	1.35083	1.16609	1.12047	0	0.186928	0.0276152	0	0	0	0	0		1.2524	0.0536358	0
XLOC_002157	Pard3bos1	5.83335	5.3204	5.22501	6.62717	4.16006	0	0.18146	0	0	0.124422	0	0.0280334	0		5.4332	0.045365	0.0381139
XLOC_002161	Pard3bos3	0	0	0	0.0631712	0	0	0	0	0.0365328	0	0.0506076	0.0535501	0.113328		0.0126342	0.0091332	0.0543714
XLOC_002165	Gm4208	0	0.0600354	0	0	0	0.0386393	0	0	0	0.0920781	0.0518082	0.127312	0.143126		0.0120071	0.00965983	0.103581
XLOC_002166	Ino80d	2.26799	3.03288	2.61965	3.0779	2.49586	3.00968	2.98353	2.29022	2.93044	2.4182	2.72838	1.51088	2.60528		2.69886	2.80347	2.31569
XLOC_002167	Ndufs1	50.1973	48.4812	47.8266	49.5447	49.157	39.6579	39.7703	32.5656	38.143	55.6543	55.8777	45.8908	51.9297		49.0414	37.5342	52.3381
XLOC_002168	Gpr1	0.186555	0.0953172	0.0242065	0.126417	0.0685838	0.0442993	0.0147204	0.0447794	0.0429781	0.0691664	0.039131	0.0715161	0.0781811		0.100216	0.0366943	0.0644987
XLOC_002169	RP23-434D24.3	9.12969	10.8714	8.12139	6.67846	7.49623	0.181215	1.49076	1.9589	0.346887	0	0	0	0		8.45943	0.994441	0
XLOC_002170	Gm11608	17.1613	16.4081	16.407	17.7095	16.6399	0.0439281	0.12905	0.263903	0.146015	0.189948	0	0	0		16.8652	0.145724	0.047487
XLOC_002171	Gm24513	5.47625	0	11.303	0	0	0	3.63243	0	0	0	0	0	0		3.35585	0.908107	0
XLOC_002174	Gm11605	0.161201	0.0807141	0.33112	0.167275	0.172941	0.264639	0.156192	0.35186	0.306978	0.298543	0.339483	0.19489	0.19694		0.18265	0.269917	0.257464
XLOC_002176	Dytn	0.282747	0.0735936	0.177771	0.111425	0.135879	0	0	0.0155702	0.00997472	0	0.0139318	0	0		0.156283	0.00638623	0.00348295
XLOC_002177	Mdh1b	92.4265	83.4097	83.6667	83.5229	80.969	0.926976	16.1405	10.1822	2.40837	1.49902	0	0.15291	0.100941		84.799	7.41451	0.438218
XLOC_002178	4933402D24Rik	5.4797	6.03841	6.30458	6.0679	6.43329	0.015572	0.555689	0.136431	0	0.0350056	0	0	0		6.06478	0.176923	0.0087514
XLOC_002180	Klf7	0.467017	1.20847	1.06643	1.26004	0.905258	2.18256	2.14526	1.80011	2.31478	2.69695	2.61895	1.28757	2.94337		0.981443	2.11068	2.38671
XLOC_002182	Gm28981	0	0	0	0	0.0256581	0	0	0	0.0213617	0	0	0	0		0.00513162	0.00534043	0
XLOC_002184	Mettl21a	3.49942	3.00099	3.24398	3.01645	2.72048	9.14935	7.27094	8.18984	9.4074	10.8993	9.12412	9.63533	10.3656		3.09626	8.50438	10.0061
XLOC_002185	2810408I11Rik	149.537	142.815	128.507	145.612	133.66	1.11547	18.4014	9.0122	2.86217	2.08005	0.986623	0.33595	0.487317		140.026	7.84781	0.972485
XLOC_002186	Fzd5	0.891326	1.15374	0.866615	0.942636	0.889242	4.38121	4.4399	4.04053	3.88793	0.991874	0.902904	0.530627	0.760485		0.948712	4.18739	0.796473
XLOC_002187	Plekhm3	1.66379	2.5147	1.94451	1.92725	2.39909	1.89647	2.06889	1.89813	2.0535	1.65367	1.63909	1.09788	1.87467		2.08987	1.97925	1.56633
XLOC_002188	Rpl10a-ps1	5.78108	5.14393	5.62845	5.64752	5.27025	12.6476	9.49093	11.2092	11.3174	24.3468	25.1056	21.7738	26.8774		5.49425	11.1663	24.5259
XLOC_002190	RP23-31E12.2	0.2618	0.0865605	0.180478	0.423874	0.126473	1.43753	2.27181	1.15435	1.56767	2.0787	4.1412	2.66921	2.07349		0.215837	1.60784	2.74065
XLOC_002191	Akr1cl	101.282	92.8452	98.5851	114.928	135.948	1065.19	778.918	730.791	1069.82	2645.99	2673.72	1673.58	2498.03		108.718	911.18	2372.83
XLOC_002192	Cryge	0.505388	0.249357	0.513443	0.774213	0.760635	1.44899	1.05111	0.586944	0.905144	4.66892	2.60713	3.57283	3.83271		0.560607	0.998047	3.6704
XLOC_002194	Crygc	0.133953	0.284217	0.297587	0.344053	0.0930935	0.253934	0.262948	0.156445	0	1.05136	0.719368	0.984887	0.936609		0.230581	0.168332	0.923056
XLOC_002196	Cryga,D630023F18Rik,Gm28845	0.322323	0.310904	0	0.140232	0.281411	0.865073	0.676542	0.711579	0.867557	0.877717	0.4608	0.731105	0.517433		0.210974	0.780188	0.646764
XLOC_002197	Idh1	29.4936	27.3496	34.5259	31.3331	38.284	210.41	149.275	122.559	206.488	395.716	401.791	219.933	358.435		32.1972	172.183	343.969
XLOC_002206	RP23-198G19.1	0	0.024168	0	0.0280331	0	0.0166547	0.015927	0.0111372	0.0154525	0	0	0	0		0.0104402	0.0147929	0
XLOC_002207	Kansl1l,RP24-429G21.1	31.3394	32.7533	30.2734	36.244	32.3213	9.58681	11.8659	8.46619	10.9112	7.79578	8.75179	3.89655	8.00991		32.5863	10.2075	7.11351
XLOC_002208	RP24-429G21.5	0.174404	0.132219	0.132777	0.191129	0.274219	0.124179	0.199238	0.129716	0.111335	0	0.0123301	0.0345962	0.0363363		0.18095	0.141117	0.0208157
XLOC_002209	RP24-429G21.4	0.141566	0.29384	0.166122	0.201826	0.225315	0.214152	0.253602	0.162871	0.282188	0.151007	0.206851	0.10588	0.217051		0.205734	0.228203	0.170197
XLOC_002210	RP24-429G21.2	0.126029	0.22652	0.113522	0.198742	0.18998	0.0657356	0.0515048	0.0213631	0.0390903	0	0.0141509	0.0047949	0		0.170959	0.0444235	0.00473645
XLOC_002211	RP24-429G21.7	0.0275023	0.00913112	0.00948974	0.0205867	0.013829	0.131753	0.110031	0.05455	0.117829	0.118526	0.117369	0.0467539	0.0961355		0.0161078	0.103541	0.0946961
XLOC_002212	Acadl	16.222	14.3555	14.6342	15.9916	19.1831	121.398	89.4903	78.4148	110.65	156.706	153.154	85.5966	138.377		16.0773	99.9883	133.458
XLOC_002213	Gm15793	0	0.120369	0.251643	0.130514	0.175169	0.169185	0.331392	0.135554	0.160031	0.184756	0.108316	0	0.366295		0.135539	0.199041	0.164842
XLOC_002214	Myl1	1.03231	0.962544	1.05781	0.847875	1.04004	0.74328	0.446928	1.32143	1.06303	1.65244	1.47066	0.776407	1.42878		0.988116	0.893667	1.33207
XLOC_002215	Rpl31-ps14	0	0.213936	0	0.229241	0.153747	0.145568	0.430832	0.366456	0.274573	0.328196	0.749575	0.437641	0.209165		0.119385	0.304357	0.431144
XLOC_002216	Lancl1	485.223	487.059	481.388	471.016	538.287	25.6662	82.3952	68.743	33.5811	33.1011	27.994	25.2901	30.8175		492.595	52.5964	29.3007
XLOC_002217	Erbb4	0.162396	0.400617	0.40056	0.394601	0.201709	0.802968	0.612969	0.472855	0.748381	0.0128888	0.636191	0.00538181	0.0177758		0.311977	0.659293	0.168059
XLOC_002225	Gm16076	0	0.133637	0	0	0	0	0	0.148628	0.169784	0	0	0	0		0.0267274	0.079603	0
XLOC_002228	Ikzf2	0.191474	0.12061	0.108789	0.163737	0.184857	0.678772	0.527867	0.33816	0.645095	0.239897	0.492027	0.510574	0.430611		0.153893	0.547473	0.418277
XLOC_002236	Bard1	4.18876	4.71322	4.023	4.50962	4.4736	0.716085	1.45113	1.23636	0.820367	0.359957	0.247042	0.141437	0.267132		4.38164	1.05599	0.253892
XLOC_002239	Abca12	0.282269	0.260223	0.223454	0.287543	0.264375	0.129786	0.196631	0.178342	0.236338	0.012264	0.00354979	0.0183249	0.0119929		0.263573	0.185274	0.0115329
XLOC_002241	Fn1	3.78966	5.30626	6.1957	5.90769	5.78639	4.01456	4.4546	6.14149	3.77718	10.5548	11.8836	12.9324	14.8295		5.39714	4.59696	12.5501
XLOC_002242	Gm5829	20.6997	28.9202	18.9878	19.6002	22.3118	40.3301	34.3682	33.3075	43.5514	33.3087	28.9207	15.8886	38.0316		22.1039	37.8893	29.0374
XLOC_002243	Gm5256	0.0560567	0	0.0586968	0	0	0.182697	0.18104	0.0284257	0.174438	0.209675	0.14361	0.132627	0.053455		0.0229507	0.14165	0.134842
XLOC_002245	Gm28818	0.0139693	0.0134986	0	0.0464415	0	0	0.00905561	0.012918	0.00859789	0	0	0.00531021	0.0066404		0.0147819	0.00764288	0.00298765
XLOC_002246	4933417E11Rik	1.94137	1.50757	1.2965	1.41681	1.31935	0.0525209	0.334796	0.208336	0.148315	0.05865	0	0	0		1.49632	0.185992	0.0146625
XLOC_002247	4930556G22Rik	1.64971	0.8819	1.32443	0.405658	1.29498	0	0.243853	0.149809	0	0.055709	0	0	0		1.11134	0.0984155	0.0139273
XLOC_002249	Mreg	8.33108	7.56522	8.10056	8.32343	8.53887	0.468335	1.49667	1.91605	0.834801	0.419598	0.196786	0.118748	0.247355		8.17183	1.17896	0.245622
XLOC_002250	Pecr	1.12746	0.87579	1.73585	1.57306	1.32013	11.3276	7.83582	8.45565	9.3622	11.6014	12.0905	9.86981	11.8405		1.32646	9.24532	11.3506
XLOC_002251	2004-03-01	0.22572	0.155513	0.204881	0.227252	0.195376	0.0454963	0.0790104	0.0318099	0.0544199	0.0312213	0	0.0138591	0.0250124		0.201748	0.0526841	0.0175232
XLOC_002252	Ankar	38.0649	40.6595	40.8272	39.2695	40.7754	0.536174	8.15415	4.78885	1.28328	0.698915	0.0307445	0.0741782	0.02481		39.9193	3.69061	0.207162
XLOC_002253	Igfbp5	0.788665	0.925284	0.788683	1.05144	1.23986	6.2868	3.04276	5.03344	3.7987	13.2798	14.2009	4.86555	13.289		0.958786	4.54042	11.4088
XLOC_002254	Tnp1	12379.1	11264.4	10948.5	9831.01	11522.3	5.98956	39.6633	65.7861	23.1901	60.597	0	0.95347	1.5524		11189.1	33.6573	15.7757
XLOC_002258	C530043A13Rik	0.610588	0.531343	0.721125	0.618639	0.621854	0.606885	0.207067	0.094069	0.514828	0.0222508	0	0	0		0.62071	0.355712	0.0055627
XLOC_002259	6030407O03Rik	0.0697828	0.0332889	0	0.039326	0	0.0482101	0	0	0	0.0146769	0.0314155	0.0127381	0.0337546		0.0284795	0.0120525	0.0231463
XLOC_002262	Tns1	192.684	206.228	222.638	224.862	220.771	36.8914	43.1602	30.902	41.6085	124.018	115.418	75.2018	102.962		213.437	38.1405	104.4
XLOC_002265	Aamp	717.511	697.307	658.786	662.512	782.208	104.206	173.58	173.41	117.628	108.213	107.593	102.776	108.58		703.665	142.206	106.79
XLOC_002267	Tmbim1	3.19561	2.66813	2.57396	3.67562	3.18974	30.518	24.0408	29.5848	33.7608	44.2737	43.5297	35.2151	48.4557		3.06061	29.4761	42.8685
XLOC_002268	Usp37	57.4731	61.425	57.1328	62.5626	60.7743	9.49524	12.185	10.4517	10.7164	3.08941	3.18554	1.44434	2.56716		59.8736	10.7121	2.57161
XLOC_002270	Zfp142	3.37016	3.99615	4.26019	4.0537	4.07316	6.66407	6.09216	6.61135	6.78454	3.35816	3.72266	2.61446	3.61922		3.95067	6.53803	3.32862
XLOC_002272	Rnf25	107.8	92.6106	93.4571	102.885	94.4386	31.385	32.3947	31.2574	28.4924	35.7682	37.3022	28.4381	34.6816		98.2383	30.8824	34.0475
XLOC_002273	Prkag3	0.166928	0.18789	0.303801	0.164625	0.101853	1.63374	1.52819	1.01899	2.02078	2.93991	2.37932	2.32197	2.86382		0.185019	1.55043	2.62626
XLOC_002274	Gm29539	0.190482	0.37706	0.321377	0.464942	0.355968	0.63844	0.458423	0.759824	0.682119	0.466011	0.708253	0.661151	0.709916		0.341966	0.634702	0.636333
XLOC_002275	Fev	3.5418	3.54527	3.33643	3.55717	3.43793	0.0687117	0.652721	0.404554	0.11034	0.0769877	0	0	0.0167665		3.48372	0.309082	0.0234386
XLOC_002276	Cryba2	2.31973	1.67043	1.72959	1.69622	1.5069	0.0477505	0.436259	0.36945	0.0453662	0.0538116	0	0	0		1.78457	0.224706	0.0134529
XLOC_002278	Ccdc108	116.81	129.769	122.924	134.622	122.773	1.38773	20.3306	15.8727	3.57896	2.35734	0.179813	0.463585	0.30067		125.38	10.2925	0.825352
XLOC_002279	Ihh	0.163953	0.242934	0.249137	0.29624	0.242042	0.140591	0.141368	0.126147	0.149217	0.202725	0.194492	0.15364	0.245936		0.238861	0.139331	0.199198
XLOC_002280	Nhej1	12.0883	12.5818	12.9691	12.7509	13.3092	2.27562	3.98397	4.38819	2.16607	3.80353	3.20957	2.90883	2.89033		12.7399	3.20346	3.20307
XLOC_002282	Slc23a3	0.0632281	0.0240676	0.0485956	0.0669677	0.0621158	0.0410108	0.113608	0.0367461	0.0477548	0.23148	0.197655	0.112096	0.113766		0.052995	0.0597799	0.163749
XLOC_002283	Cnppd1	46.0634	43.5427	45.5714	45.7297	49.9016	21.7523	24.417	22.467	22.2653	28.0694	28.1216	24.6867	31.8377		46.1618	22.7254	28.1789
XLOC_002284	Abcb6,Atg9a,Gm29253	259.122	317.536	306.447	319.72	333.731	24.0104	45.5959	45.0561	23.6871	34.3308	34.2454	35.4311	32.0924		307.311	34.5874	34.0249
XLOC_002285	Glb1l,Gm27943	253.561	300.002	267.258	250.607	261.254	34.1315	62.1316	50.3794	38.2286	52.6931	46.0716	74.4516	40.1512		266.536	46.2178	53.3419
XLOC_002286	Tuba4a	215.863	217.966	222.849	199.031	246.115	20.7603	18.5365	15.1939	16.159	28.7258	31.4279	33.0346	27.6051		220.365	17.6624	30.1983
XLOC_002287	A630095N17Rik	20.1219	21.2397	18.5838	21.9614	17.0624	0	0.948816	0.329608	0.192699	0.347392	0	0.0393349	0		19.7938	0.367781	0.0966817
XLOC_002288	Ptprn	0.246696	0.206973	0.294642	0.243866	0.275618	0.249862	0.101911	0.129167	0.113529	0.207958	0.272864	0.240328	0.288979		0.253559	0.148617	0.252532
XLOC_002289	Resp18	0.514338	0.554232	0.777615	0.739062	1.3733	0.101363	0	0	0	0	0.223515	0	0.126368		0.791709	0.0253407	0.0874707
XLOC_002290	Dnpep	107.489	104.083	118.228	109.051	121.474	35.4216	40.9931	44.3872	33.2602	49.8144	50.9138	42.4267	51.0586		112.065	38.5155	48.5534
XLOC_002293	RP24-153E5.1	0.0178522	0.0361946	0.0373887	0.0191358	0.012867	0.130583	0.163907	0.142865	0.136105	0.0671816	0.0298064	0.0293764	0.0517835		0.0246877	0.143365	0.044537
XLOC_002294	Chpf	25.8874	23.7135	25.0708	23.1343	26.8647	96.6425	75.4126	106.895	110.783	28.2556	30.7504	35.1796	32.9044		24.9341	97.4333	31.7725
XLOC_002295	Obsl1	23.0571	25.8567	26.9053	33.803	24.7902	107.718	95.3115	113.582	104.743	59.3213	61.5789	64.7462	60.3644		26.8825	105.339	61.5027
XLOC_002301	Epha4	0.0668487	0.187138	0.0871355	0.0888196	0.268119	0.404212	0.134696	0.206656	0.314551	0.306122	0.252909	0.298852	0.2463		0.139612	0.265029	0.276046
XLOC_002305	Pax3	0.209624	0.147063	0.34897	0.266192	0.166295	0	0.041365	0.0123067	0	0.0188955	0.00862206	0	0.00610035		0.227629	0.0134179	0.00840448
XLOC_002306	Gm28410	0.114659	0.0557554	0.0892989	0.092728	0.0823002	0.0192409	0.113609	0.0282753	0.0724932	0.0213806	0.0748385	0.0254524	0.0414288		0.0869483	0.0584046	0.0407751
XLOC_002307	Farsb	36.1373	34.9418	33.691	36.0878	36.4126	20.0838	20.8338	17.4801	21.1829	18.5963	17.7128	12.499	16.7916		35.4541	19.8952	16.3999
XLOC_002308	RP24-300L5.1	0.302671	0.17122	0.144055	0.339354	0.203594	0.280589	0.318046	0.572806	0.615676	0.578083	0.423486	0.207937	0.301536		0.232179	0.446779	0.37776
XLOC_002309	BC035947	0.916737	0.724914	1.04798	0.680384	0.710665	0	0.144788	0.113892	0.0574465	0.0483997	0.0336117	0.0054892	0.0188305		0.816136	0.0790316	0.0265828
XLOC_002310	5730419F03Rik	0.241088	0.231392	0.319614	0.184838	0.202118	0	0.0122417	0.00879107	0	0	0	0	0		0.23581	0.00525819	0
XLOC_002311	Gm6159	0.140269	0.0220604	0.122745	0.155407	0.132174	0.0327194	0	0.0121009	0.0294858	0.0181859	0	0.0106152	0		0.114531	0.0185765	0.00720028
XLOC_002313	Gm5830	0.294982	0	0.453183	0	0.212538	0	0	0.0833687	0.189096	0.113236	0	0.0909196	0.144312		0.192141	0.0681162	0.0871169
XLOC_002314	Scg2	0.0919139	0.0431709	0.107618	0.084634	0.176859	0.0788917	0.0103185	0.0295832	0.0787782	0.0329124	0.0142436	0.019043	0.183742		0.100839	0.0493929	0.0624852
XLOC_002317	Ap1s3	0.133109	0.295204	0.304719	0.569103	0.185026	0.648277	0.262988	0.148272	0.216773	0.525145	0.52772	0.243617	0.397284		0.297432	0.319078	0.423441
XLOC_002319	Wdfy1	149.791	139.464	139.35	134.154	143.365	12.5592	16.6954	13.3807	12.4431	9.49711	9.93562	5.52182	8.20561		141.225	13.7696	8.29004
XLOC_002320	Serpine2	1.00279	1.36097	2.08635	1.08179	1.92255	3.57179	3.59966	3.80567	4.08318	10.3089	8.24277	5.46427	10.048		1.49089	3.76507	8.51599
XLOC_002321	Gm5529	0.335797	0.226325	0.349445	0.11911	0.123008	1.26153	0.929928	0.774139	0.938942	1.63181	1.21852	1.29329	0.986779		0.230737	0.976135	1.2826
XLOC_002322	RP23-470G12.2	0.0241061	0	0.0242415	0.0269237	0	0	0	0	0.0147577	0	0	0	0		0.0150543	0.00368943	0
XLOC_002323	Fam124b	17.1149	17.0728	17.4084	24.2657	24.0016	0.00963369	1.04953	0.389649	0.0793262	0.397335	0.0516114	0.0331457	0.0498448		19.9727	0.382035	0.132984
XLOC_002325	Cul3	399.555	401.905	379.09	390.077	361.805	51.8089	85.1023	56.5826	55.3477	68.5511	54.555	35.5823	50.6834		386.486	62.2104	52.343
XLOC_002326	RP24-193D9.4	0.282673	0.227991	0.322879	0.445897	0.411619	0.220529	0.177705	0.181075	0.275228	0.0625393	0.0701433	0.036677	0.0399355		0.338212	0.213634	0.0523238
XLOC_002327	RP24-193D9.3	0	0.0719913	0.0518149	0.029059	0.0190846	0	0.0161044	0.0115709	0	0	0.0223792	0	0		0.03439	0.00691882	0.0055948
XLOC_002328	Gm6189	0	0.0182756	0.01983	0	0	0	0	0	0.0122963	0	0	0	0		0.00762112	0.00307407	0
XLOC_002329	Dock10	0.106412	0.17649	0.15523	0.168655	0.175536	1.5451	1.10514	0.978685	1.1157	3.83561	4.3133	1.89744	3.37463		0.156465	1.18616	3.35525
XLOC_002336	Gm5530	0	0.0483959	0	0	0.104954	0.188682	0.222924	0.174418	0.244428	0.368576	0.627103	0.299394	0.422789		0.03067	0.207613	0.429466
XLOC_002337	Irs1	0.227354	0.356238	0.218535	0.215076	0.227793	3.1324	2.16954	1.35781	1.7647	2.95144	4.02099	2.95558	4.44382		0.248999	2.10611	3.59296
XLOC_002340	Col4a4	2.93378	3.28663	3.54638	3.91057	3.34106	7.42043	7.3313	5.41362	8.69067	10.59	11.179	6.66038	10.9919		3.40368	7.214	9.85532
XLOC_002341	C430014B12Rik	0.162424	0.385944	0.0641435	0.301403	0.115724	0.603823	0.451274	0.133927	0.467941	0.529706	1.0617	1.09207	0.971896		0.205928	0.414241	0.913843
XLOC_002345	Gm17764	0	0	0	0	0.144405	0	0	0.114256	0	0	0	0.130897	0		0.028881	0.028564	0.0327243
XLOC_002346	Gm7553	0.203591	0.287347	0.23972	0.182824	0.224217	0.353774	0.385364	0.39219	0.296402	0.152653	0.173464	0.117339	0.16986		0.22754	0.356932	0.153329
XLOC_002347	Slc19a3	0.0290282	0.0441041	0.142974	0.211103	0.114315	0.58944	0.53558	0.464435	0.399925	0.952131	1.0203	0.657764	1.18557		0.108305	0.497345	0.953941
XLOC_002350	Gm6244	19.5154	17.8217	19.2193	19.3908	16.3082	0.040514	1.6646	0.682165	0.151878	0.52463	0	0	0		18.4511	0.634789	0.131158
XLOC_002352	Sphkap	29.084	30.2347	29.4758	31.9963	30.2679	0.906384	5.06254	2.68232	1.44039	2.13407	1.24831	0.519983	0.968822		30.2117	2.52291	1.2178
XLOC_002355	4933436I20Rik	4.5303	3.8417	3.75819	3.74805	2.95252	0	0.616452	0.145672	0.0402951	0.0976734	0	0	0		3.76615	0.200605	0.0244183
XLOC_002356	Pid1	0.60867	0.687879	0.574472	1.10607	0.752187	5.95273	4.89307	3.98363	7.77125	22.2404	21.7584	11.8744	20.0617		0.745856	5.65017	18.9837
XLOC_002357	RP23-81L22.3	0	0.0268465	0	0	0	0	0	0	0.032558	0	0.0217917	0	0		0.0053693	0.0081395	0.00544793
XLOC_002359	Dner	0.364846	0.464853	0.362838	0.316494	0.418929	0.376638	0.50435	0.276858	0.413105	0.178233	0.213243	0.30666	0.343369		0.385592	0.392738	0.260376
XLOC_002362	Trip12	502.596	547.471	530.4	546.378	534.648	77.9256	140.345	102.152	93.2513	65.1928	51.0116	31.635	48.2014		532.299	103.418	49.0102
XLOC_002363	RP23-447L15.2	0.0792608	0.0790933	0.0821822	0.120807	0.0409817	0.0336962	0.0486803	0.0118484	0.0940367	0.0403656	0	0.0383895	0.02444		0.080465	0.0470654	0.0257988
XLOC_002364	RP23-447L15.3	0.144927	0.221964	0.30819	0.233049	0.20519	0.0311493	0.0674585	0.0670246	0.0755068	0.0521144	0.0667822	0.0125721	0.00899466		0.222664	0.0602848	0.0351158
XLOC_002365	Slc16a14	2.73968	2.005	1.3502	2.17354	1.14027	2.61331	3.17886	3.87341	3.73397	0.0679504	0.0221206	0.0107368	0.0125335		1.88174	3.34989	0.0283353
XLOC_002366	C130026I21Rik,Gm29284	0.171037	0.0709355	0.225371	1.27295	0.0618384	1.04139	0.166227	0.333317	0.048188	1.9749	2.16217	1.1373	2.51529		0.360426	0.39728	1.94741
XLOC_002367	Gm7582	0	0	0	0	0.0658009	0.122357	0.0601572	0.0482027	0	0	0.325645	0.0475517	0.133815		0.0131602	0.0576792	0.126753
XLOC_002368	Gm18342	0	0.0734844	0	0	0	0.201065	0.0492029	0.114629	0.189897	1.09779	0.330252	0.227501	0.766266		0.0146969	0.138698	0.605452
XLOC_002369	A530032D15Rik	0.423778	0.16812	0.375113	0.381814	0.420637	0	0.0183698	0.0410391	0.0817965	0.20613	0.45917	0.193362	0.132779		0.353892	0.0353013	0.24786
XLOC_002371	Gm2619	0.424452	0	0	0	0	0	0	0.121253	0.135032	0	0.184756	0.280198	0.0981837		0.0848904	0.0640712	0.140784
XLOC_002375	Sp110	0.198489	0.282768	0.288279	0.429575	0.0984115	3.19176	2.10068	1.92937	1.75507	9.45223	9.15618	5.12538	8.05506		0.259505	2.24422	7.94721
XLOC_002378	A630001G21Rik	0.586675	0.287246	0.205306	0.365994	0.191542	2.18555	1.83736	1.51357	2.36645	8.19674	7.5254	5.29483	7.78596		0.327353	1.97573	7.20073
XLOC_002379	Gm28884	0.444589	0.385646	0.618668	0.529408	0.453042	1.12391	0.999649	0.925618	0.951996	0.022386	0.0343977	0.0141654	0.00958407		0.486271	1.00029	0.0201333
XLOC_002380	Gpr55	4.48283	4.96559	4.58377	3.52199	3.95241	11.8568	19.3606	14.3798	16.6541	0.370936	0.057863	0.266192	0.180559		4.30132	15.5628	0.218887
XLOC_002381	Gm28100	0.683021	0.590908	0.810707	0.726968	0.631617	1.19806	1.65545	2.03135	1.59907	0	0	0.059215	0		0.688644	1.62098	0.0148037
XLOC_002382	Gm18180	0.053202	0.152857	0.408518	0.30333	0.156764	0	0.0364135	0	0.0173043	0.0414647	0	0.00965321	0.0132298		0.214934	0.0134295	0.0160869
XLOC_002383	Htr2b	0.180989	0.0800628	0.183056	0.0654868	0.267033	0.105301	0.0389389	0.0683149	0.115271	0.133909	0.318291	0.0951491	0.271827		0.155326	0.0819565	0.204794
XLOC_002386	Gm24148,Ncl,Snora75	45.6237	39.3857	43.8023	41.0776	39.0739	83.4411	84.7415	69.9275	85.0676	119.472	119.163	104.145	108.506		41.7926	80.7944	112.821
XLOC_002388	Nmur1	3.04555	3.61273	4.79376	1.39361	1.16061	0	0.0239315	0	0.0472844	0.0558609	0.0896293	0.0506877	0.0361821		2.80125	0.017804	0.05809
XLOC_002389	Pde6d	90.5222	86.9206	79.3858	80.1165	81.6552	15.5341	28.0807	21.8673	17.3476	22.865	19.9457	13.632	21.4526		83.7201	20.7074	19.4738
XLOC_002391	Nppc	0.0967266	0.0480485	0.0497877	0.10125	0.034063	0.715271	0.222101	0.537261	0.45172	0.638318	0.635411	0.477229	1.68558		0.0659752	0.481588	0.859134
XLOC_002392	Gm29097	0.169232	0.171512	0.174565	0.177287	0.2445	0	0	0.196	0	0	0	0	0		0.187419	0.049	0
XLOC_002393	Gm6136	10.2412	10.2266	8.27563	7.22616	10.0488	11.1681	7.40461	9.02489	12.2299	25.5297	21.2138	15.1986	30.2133		9.20368	9.95688	23.0389
XLOC_002395	Alppl2	2.13148	1.77953	2.22408	1.96152	1.24213	0.151044	0.162858	0.172051	0.0131468	0.0155065	0	0	0		1.86775	0.124775	0.00387662
XLOC_002398	Gm29374	0.0330199	0	0.0346694	0	0	0	0.0213037	0	0	0	0	0	0		0.0135379	0.00532592	0
XLOC_002399	Ecel1	2.41307	1.50988	2.62469	3.4407	3.16472	0.0673121	0.444506	0.493384	0.0196146	0.0798018	0.0510605	0.0100317	0.0148338		2.63061	0.256204	0.038932
XLOC_002400	Efhd1os	0.861528	2.00551	1.19032	0	2.05345	1.16719	0.958475	1.16772	0.366981	2.63269	0.749538	0.407311	0.699039		1.22216	0.915091	1.12214
XLOC_002402	Kcnj13	0.175837	0.0711622	0.106407	0.184324	0.286984	0.0223053	0.0661656	0	0	0	0.0286284	0	0.0170895		0.164943	0.0221177	0.0114295
XLOC_002404	Ngef	0.51136	0.748266	0.475743	0.690673	0.790357	1.99312	1.11492	1.90176	1.94584	2.37713	2.54669	3.16024	4.19738		0.64328	1.73891	3.07036
XLOC_002405	Gm6153	0.0449672	0.0862987	0	0	0.0322472	0	0.0308545	0.0470822	0.0276173	0.0364412	0.130113	0	0.0415669		0.0327026	0.0263885	0.0520303
XLOC_002406	Gm19582	0	0	0.0719582	0	0	0.0943625	0.046295	0.125548	0	0	0.221582	0.355115	0.0663829		0.0143916	0.0665514	0.16077
XLOC_002407	Usp40	7.05738	7.42124	8.11876	8.7463	8.33311	7.51744	8.14814	6.65043	8.52112	8.41765	7.00135	4.47374	7.03584		7.93536	7.70928	6.73215
XLOC_002408	Gm20528	0.969425	0.651596	0.869661	1.49826	0.689583	7.7489	4.39469	3.03409	2.78231	1.85298	10.6079	7.50631	7.61135		0.935705	4.49	6.89464
XLOC_002409	Dnajb3	1182.33	1116.89	987.757	996.899	1121.84	3.59565	65.3093	44.4542	9.00214	11.0411	0.770916	0.8184	0.877532		1081.14	30.5903	3.37699
XLOC_002410	Hjurp	37.6085	40.0675	38.5378	41.5287	40.9385	19.8471	19.5299	20.6621	17.6566	27.9112	27.842	17.0961	24.5846		39.7362	19.4239	24.3585
XLOC_002411	4930453O03Rik	4.43774	4.05591	3.92115	5.83575	6.79715	0	0.0434209	0.0515896	0	0.0247201	0	0	0		5.00954	0.0237526	0.00618002
XLOC_002413	Glrp1	1.26806	1.28565	1.63255	1.16792	1.09631	0.125018	0.109011	0.0315987	0	0.0293172	0	0	0.0100405		1.2901	0.0664069	0.00983943
XLOC_002414	Arl4c	3.94572	3.75986	3.78373	4.97239	4.66986	4.95556	5.35911	4.37413	4.33619	12.5904	11.0067	6.15973	14.3054		4.22631	4.75625	11.0156
XLOC_002417	Gm5259	0	0	0	0	0.0423656	0	0.0794211	0.0309021	0	0.0441931	0.104207	0	0.0577186		0.00847312	0.0275808	0.0515297
XLOC_002420	4933400F21Rik	37.9536	37.8352	35.1865	31.6798	30.9215	0.0191125	2.28836	0.922975	0.225461	0.43391	0.0120788	0	0.0216627		34.7153	0.863977	0.116913
XLOC_002421	Gbx2	0.0361647	0.0706661	0	0	0.0380216	0	0.071372	0.0752083	0.0229115	0.0266159	0.091552	0.0715491	0.0527899		0.0289705	0.0423729	0.0606267
XLOC_002422	Asb18	0.124928	0.142562	0.0688401	0.0987239	0.0225241	0	0.00689907	0	0	0.0529417	0	0	0		0.0915156	0.00172477	0.0132354
XLOC_002423	Iqca	16.548	14.6292	16.6348	17.0882	13.6967	0.0130183	2.5053	0.71585	0.112204	0.31767	0	0	0.00559065		15.7194	0.836593	0.0808152
XLOC_002424	RP24-548K2.1	0	0	0.0292288	0.0612358	0.0842403	0.0961674	0.0752461	0.0895249	0.0546177	0.0404649	0.0475589	0.0291205	0.0139049		0.034941	0.078889	0.0327623
XLOC_002427	Col6a3	3.11798	1.80663	2.27095	2.13398	2.81025	8.64956	3.91469	6.91202	9.96083	45.0143	36.0458	14.0374	36.1869		2.42796	7.35928	32.8211
XLOC_002430	Rab17	0.134502	0.23961	0.172845	0.234428	0.170764	0.435932	0.0919805	0.267162	0.137184	0.190208	0.0817452	0.231834	0.255403		0.19043	0.233065	0.189798
XLOC_002432	Gm7776	0	0	0	0.0747824	0.0477429	0.235329	0.229432	0.136618	0.346756	0.31312	0.373105	0.265646	0.729047		0.0245051	0.237034	0.42023
XLOC_002433	Gm26683	0.140553	0	0	0	0	0	0.0928869	0	0	0	0	0	0		0.0281106	0.0232217	0
XLOC_002435	Ilkap	25.1104	22.0969	21.117	21.3352	20.9935	53.957	45.5108	46.4923	57.1297	55.1624	50.0391	39.6026	50.7428		22.1306	50.7725	48.8867
XLOC_002436	1700020N18Rik	82.4187	78.5514	80.948	64.5617	66.3401	1.21494	16.2115	13.1468	3.00445	0.787518	0	0.121829	0		74.564	8.39442	0.227337
XLOC_002437	Hes6	3.49547	2.68362	3.71921	4.13483	4.68872	15.774	9.57055	15.347	13.5333	23.6322	27.5662	37.4807	25.1978		3.74437	13.5562	28.4692
XLOC_002438	Per2	1.94815	1.81212	5.6981	2.74241	4.01535	2.46063	3.81891	2.76429	2.86468	4.5337	7.18089	3.65229	4.79153		3.24323	2.97713	5.0396
XLOC_002440	Gm19085	0	0.0182836	0	0.0218445	0.0427898	0.0129181	0	0.00879809	0	0	0	0	0		0.0165836	0.00542905	0
XLOC_002441	Gm29100	0	0.031063	0.0214737	0.031831	0.00716937	0.0462562	0.0328766	0.0165282	0.0380721	0.113951	0.0900923	0.14547	0.134958		0.0183074	0.0334333	0.121118
XLOC_002442	Hdac4	9.57781	9.68181	10.7908	12.1709	11.2493	5.20251	4.6536	4.64274	4.56267	3.96229	4.46589	3.21147	4.14448		10.6941	4.76538	3.94603
XLOC_002445	Ndufa10	78.449	72.7554	64.3757	68.6373	72.6893	189.918	142.644	162.369	177.839	173.723	168.082	175.482	174.036		71.3813	168.192	172.831
XLOC_002451	Myeov2	273.797	242.171	244.182	235.464	226.154	129.109	123.152	125.532	120.596	168.675	166.429	168.064	180.721		244.354	124.597	170.972
XLOC_002452	Otos	0	0	0	0	0.0191908	0.0460116	0.0177633	0	0.0450478	0.0519978	0.0595757	0.0439715	0.0333497		0.00383816	0.0272057	0.0472237
XLOC_002453	Gm29483	0.333901	0.122707	0.300832	0.0449441	0.148075	0.110444	0	0	0.129326	0	0	0.0436311	0		0.190092	0.0599425	0.0109078
XLOC_002454	Gm29482	20.8176	24.1322	12.8904	23.8897	18.5108	0	0.552633	0	0	0.634558	0	0	0		20.0481	0.138158	0.158639
XLOC_002456	Gm29480	0.0250837	0	0	0.0271652	0	0.0325361	0.0324993	0	0	0	0	0.0133096	0		0.0104498	0.0162588	0.0033274
XLOC_002457	Ankmy1	23.2818	26.2304	26.7891	27.3826	25.8052	0.443581	3.53643	2.18986	0.633291	0.653271	0.313766	0.236227	0.351805		25.8978	1.70079	0.388767
XLOC_002458	5033417F24Rik	2.9648	2.27314	2.78516	3.36161	3.89679	1.45478	0.986168	0.74332	1.2678	0.721256	0.857482	0.656163	0.794265		3.0563	1.11302	0.757292
XLOC_002459	9430060I03Rik	0.2382	0.296697	0.252105	0.311853	0.18599	0.392371	0.176074	0.279855	0.466621	0.207034	0.176268	0.143112	0.169969		0.256969	0.32873	0.174096
XLOC_002460	Gm18697	0	0	0	0	0.0262378	0	0	0.00874734	0.0226061	0	0	0.0228029	0		0.00524756	0.00783836	0.00570073
XLOC_002461	Kif1a	8.87977	8.34831	9.92423	10.3961	11.9777	9.17134	8.98899	9.23689	9.20408	2.07031	3.24873	2.9165	2.19474		9.90522	9.15033	2.60757
XLOC_002462	Gm28086	0	0	0	0	0.231691	1.30935	0.214979	0.375533	0.206068	0.246514	0	0.228838	0.945023		0.0463382	0.526483	0.355094
XLOC_002463	2310007B03Rik	0	0.0186237	0	0	0.0144901	0.0132299	0	0.0338902	0.011496	0.0960963	0	0.0534535	0.044093		0.00662276	0.014654	0.0484107
XLOC_002464	Mterf4	17.7161	16.4739	17.1106	16.5219	15.3152	8.91578	10.5178	8.45275	7.91973	8.99999	8.87415	7.82563	8.9324		16.6275	8.95152	8.65804
XLOC_002465	Gm7867	0.461768	0.572266	0.854779	1.01051	1.08658	0	0.535327	0.195659	0.0726489	0.0890807	0.100301	0	0.055326		0.797181	0.200909	0.0611769
XLOC_002466	Pask	47.369	45.2991	49.3592	48.1084	47.7029	2.50487	10.4675	8.71194	3.62714	1.9602	1.21043	0.982842	1.12422		47.5677	6.32786	1.31942
XLOC_002467	Hdlbp	143.678	158.17	158.894	168.37	169.221	56.7661	66.0245	51.3138	61.9496	78.1924	82.3859	50.0524	69.2629		159.667	59.0135	69.9734
XLOC_002468	Stk25	167.724	166.938	167.323	148.036	160.157	61.0463	86.5531	86.6265	67.2878	63.5107	63.9445	56.4947	71.2035		162.036	75.3784	63.7883
XLOC_002469	Thap4	190.412	167.762	165.573	168	182.632	55.2329	70.0533	61.8653	59.9157	24.6813	26.3751	16.9442	25.2384		174.876	61.7668	23.3097
XLOC_002470	Dtymk	84.9997	71.1306	73.2358	71.3181	76.2258	67.2817	59.305	53.3955	69.563	51.0512	47.4365	33.0173	49.7782		75.382	62.3863	45.3208
XLOC_002472	Pdcd1	0.0389183	0.0193023	0.0404428	0.0625123	0.0275115	0.194628	0.28432	0.200066	0.0739723	0.276859	1.13658	0.295428	0.198463		0.0377374	0.188247	0.476832
XLOC_002473	Gm7895	21.3374	16.8695	14.8015	16.1746	16.7265	3.11585	3.60095	3.16524	3.33696	3.17028	2.72459	2.00324	3.26721		17.1819	3.30475	2.79133
XLOC_002477	St8sia4	0.158126	0.0947195	0.108085	0.051885	0.165879	0.855042	0.693135	0.411997	0.707448	2.33537	3.44196	1.64135	2.1052		0.115739	0.666905	2.38097
XLOC_002483	Gm29601	10.3641	11.4829	10.2868	9.30933	8.64876	0.0227525	0.744989	0.214708	0.0214459	0.107461	0	0	0.0165737		10.0184	0.250974	0.0310087
XLOC_002485	Slco4c1	0.0170186	0.0166059	0.0347883	0.0191778	0.0384266	0.0169639	0.00543764	0.00374636	0.00520935	0	0.00740346	0	0.0120958		0.0252034	0.00783931	0.00487482
XLOC_002486	Slco6b1	41.8925	39.9963	40.8751	38.3888	35.855	0.135271	4.94516	2.06968	0.512596	0.705368	0	0.0185454	0.0128211		39.4015	1.91568	0.184184
XLOC_002489	Slco6c1	104.326	105.421	96.024	96.4421	97.989	0.690509	17.6211	8.64604	1.77766	1.25607	0.0327821	0.0412062	0.045282		100.04	7.18383	0.343835
XLOC_002491	D1Ertd622e	6.74166	6.26003	6.50591	7.8252	7.27893	2.88417	3.33695	2.8456	2.12551	6.39415	5.66627	4.85898	6.87479		6.92235	2.79806	5.94855
XLOC_002492	Ppip5k2	19.0764	20.8616	20.1616	20.9252	19.7138	10.5258	11.2328	7.59297	12.0329	6.03038	7.87823	3.98844	7.29862		20.1477	10.3461	6.29892
XLOC_002493	Pam	15.5209	12.5506	14.7104	16.34	12.1647	59.1341	46.0069	39.7881	72.2139	92.7528	97.9493	59.8128	93.1962		14.2573	54.2858	85.9278
XLOC_002494	RP24-244I20.2	0.0271873	0.0266134	0	0.0301516	0	0	0.0171947	0	0	0	0	0	0		0.0167905	0.00429868	0
XLOC_002495	Gm3531	9.44924	8.55474	7.84681	6.52494	6.59132	3.44839	2.54668	1.97388	2.27396	1.76494	2.04855	2.97243	2.22236		7.79341	2.56073	2.25207
XLOC_002496	B230216N24Rik,Pam	0.100704	0	0.0578297	0	0.108642	0.277214	0.354823	0.266043	0.164786	0.0821787	0.190247	0.286067	0.268488		0.0534351	0.265717	0.206745
XLOC_002498	Tdpx-ps1	2.13028	2.32227	2.50755	1.43797	1.88339	2.60597	2.31444	1.91281	2.88264	2.64552	2.34663	2.55599	3.13626		2.05629	2.42897	2.6711
XLOC_002500	Gm29668	0.655799	0.327186	2.03202	2.7907	1.17622	1.32834	0.217768	0.759204	1.25474	1.49917	1.70783	1.38407	0.960487		1.39638	0.890013	1.38789
XLOC_002502	Gm28188	0	0.76491	0.789925	1.62663	0.548878	9.2999	3.55588	7.11596	4.39432	4.66631	9.93564	7.62785	6.35296		0.746069	6.09152	7.14569
XLOC_002503	Gm28187	0.09695	0.121655	0.0818151	0.255465	0.119829	0.193909	0.150799	0.14008	0.21737	0.268686	0.20783	0.158361	0.198135		0.135143	0.17554	0.208253
XLOC_002513	Rnf152	0.335219	0.377797	0.313601	0.433725	0.3743	0.809463	0.87102	0.701378	0.897727	0.266171	0.308591	0.118887	0.213453		0.366928	0.819897	0.226775
XLOC_002514	Gm28403,Pign	16.3421	17.8368	16.6534	18.3435	19.8568	5.76023	6.97985	4.97032	5.84712	5.36121	5.52267	3.21342	5.17348		17.8065	5.88938	4.8177
XLOC_002518	Gm7160	1.17411	1.91045	1.72184	0.853517	1.78865	2.07172	2.13357	2.30296	2.87044	5.29819	4.4821	3.32677	4.86673		1.48971	2.34467	4.49345
XLOC_002520	Gm20753	6.46265	5.74482	6.50215	8.49075	6.20041	0.150029	0.446584	0.0608913	0.141717	0.172726	0.0967268	0	0		6.68016	0.199805	0.0673632
XLOC_002522	Bcl2	0.166553	0.241995	0.312671	0.250398	0.247938	0.997341	0.697093	0.538299	0.962709	1.81862	1.95188	0.948828	2.04777		0.243911	0.79886	1.69177
XLOC_002525	Kdsr	1.79033	1.61646	1.49443	1.83415	1.78049	6.46034	4.51717	3.90262	6.02884	4.25746	4.79325	2.15488	4.59285		1.70317	5.22724	3.94961
XLOC_002526	Vps4b	19.9198	20.3872	21.5908	23.7119	20.8291	31.5364	29.4698	23.5484	33.0463	29.7508	30.2421	18.2746	26.4854		21.2878	29.4002	26.1882
XLOC_002528	Gm8080	0.291105	0.274182	0.256137	0.166578	0.329166	0	0.0738591	0	0	0	0	0	0		0.263434	0.0184648	0
XLOC_002539	Gm28282	10.4568	8.70815	3.59717	7.40738	12.4974	0	0	0	1.11172	0	0	0	0		8.53338	0.27793	0
XLOC_002546	Cdh19	0.102809	0.0286233	0.0101932	0.0114756	0.0376536	0.307721	0.487976	0.339264	0.41436	0.228586	0.184785	0.0448971	0.131533		0.0381509	0.38733	0.14745
XLOC_002550	Gm8173	0.118523	0.0770843	0.100994	0.0872238	0.161898	0.0913902	0.129799	0.00919439	0.0504534	0.134034	0.160297	0.0623801	0.0486005		0.109145	0.0702092	0.101328
XLOC_002551	Dsel	1.22149	1.05645	0.887167	0.940359	1.11537	3.34468	1.74062	1.78662	3.42722	6.68276	11.6302	4.81536	10.9304		1.04417	2.57479	8.51468
XLOC_002552	Gm6028	0.206647	0.101255	0	0	0.146087	0.20677	0.0690972	0.0542702	0.0648669	0.231956	0.645856	0.230227	0.0988959		0.0907978	0.0987511	0.301734
XLOC_002566	Tsn	35.3278	39.9653	32.8076	34.7386	37.0094	28.3482	28.4862	27.9023	30.8582	34.8922	39.715	25.4324	35.9364		35.9697	28.8987	33.994
XLOC_002572	Gli2	0.219994	0.338312	0.594327	0.547087	0.35302	0.660079	0.535393	0.544233	0.780794	1.4782	1.46582	1.28244	1.41637		0.410548	0.630125	1.41071
XLOC_002574	Gm29456	0.355379	0.22757	0.181015	0.387745	0.296232	0	0	0.0311069	0	0	0	0	0		0.289588	0.00777672	0
XLOC_002575	Inhbb	8.85407	9.99489	9.74775	8.77529	9.62349	31.1658	29.3934	31.7497	32.9564	2.74766	2.29115	2.0469	2.3342		9.3991	31.3163	2.35498
XLOC_002576	Ralb	14.3656	13.8043	14.5088	14.1034	15.1923	87.8217	71.9662	72.3751	91.3894	28.4598	26.908	19.8224	28.0663		14.3949	80.8881	25.8141
XLOC_002577	Gm27184	8.55364	3.9175	6.12623	4.89767	4.30609	0.619805	1.42008	1.93328	0.763716	0.285744	0.891463	0.757707	0.856663		5.56023	1.18422	0.697894
XLOC_002578	3830432H09Rik	0.191056	0.052702	0.109449	0.148992	0.040817	0.235009	0.233968	0.133102	0.328447	0.0517723	0.0145832	0.0331917	0.0167425		0.108603	0.232631	0.0290724
XLOC_002579	Epb4.1l5	10.2785	10.7154	10.5922	10.8331	10.9016	17.4859	16.4885	15.3898	17.908	7.52841	7.94777	5.62106	7.28002		10.6642	16.818	7.09431
XLOC_002581	Ptpn4	38.7804	40.2725	38.3962	44.4682	48.141	2.07131	3.8148	2.08391	2.35839	1.6429	2.19449	0.981591	1.9582		42.0117	2.5821	1.6943
XLOC_002582	RP23-274C16.4	0.0160857	0.0590464	0.0274874	0.0120298	0.012289	0	0	0.00240049	0.00324025	0	0.00452201	0	0		0.0253877	0.00141018	0.0011305
XLOC_002583	Tmem177	12.2546	12.1176	11.8556	11.9506	11.5424	2.54347	4.1565	3.47622	2.79017	3.82204	3.96555	2.52924	3.39503		11.9442	3.24159	3.42796
XLOC_002584	Cfap221	20.4707	20.9434	18.9008	24.5392	19.3583	0.270788	2.83453	1.5994	0.400436	0.558741	0.0394824	0.0775386	0.211084		20.8425	1.27629	0.221712
XLOC_002585	Tmem37	6.45477	6.70288	6.92943	12.4463	6.50549	10.6982	12.2791	14.5706	11.1454	15.3914	15.6891	14.3151	21.2291		7.80777	12.1733	16.6562
XLOC_002586	Dbi	121.954	104.335	111.418	127.66	118.106	654.457	389.765	491.248	561.416	886.234	831.194	889.738	760.84		116.695	524.221	842.002
XLOC_002587	Steap3	1.36915	1.12706	1.3162	1.78056	1.3985	6.99597	4.16382	5.85324	6.27241	19.2277	25.1306	19.5206	30.5625		1.39829	5.82136	23.6104
XLOC_002588	Marco	0.0195544	0.0928337	0.0418606	0.252646	0.162498	1.41171	0.165213	0.572877	0.263636	2.10405	1.76383	1.58348	2.2288		0.113879	0.603359	1.92004
XLOC_002592	Insig2	99.7016	114.342	101.859	97.5405	101.518	34.3263	50.9841	63.1763	49.9643	24.4172	18.588	30.4853	24.4487		102.992	49.6127	24.4848
XLOC_002593	2210011K15Rik	0.0724472	0.0464692	0.100325	0.0267376	0.0523597	0.0491565	0.0159972	0.0117627	0	0.0185587	0.0216874	0.0195686	0.0231039		0.0596677	0.0192291	0.0207296
XLOC_002594	Gm15392	0	0	0	0	0.047532	0.126704	0.0836463	0.0628115	0.124016	0	0	0	0		0.0095064	0.0992945	0
XLOC_002596	Htr5b	3.02058	2.80266	3.04619	1.58704	2.84987	0.110091	1.05901	0.695427	0.152152	0.036403	0	0.0280479	0		2.66127	0.50417	0.0161127
XLOC_002597	Ddx18	46.4988	43.5445	45.5309	48.4274	41.9025	15.177	21.6806	15.723	17.2531	16.3114	16.5457	11.4842	14.9931		45.1808	17.4584	14.8336
XLOC_002601	Dpp10	1.6148	2.13021	1.25005	1.94	1.55398	0.0120894	0.268823	0.0659306	0.0334039	0.0599358	0.0485706	0.324764	0.0300268		1.69781	0.0950617	0.115824
XLOC_002615	1700121L03Rik	21.1072	22.1331	20.5145	31.197	19.6519	0	1.08953	0.475645	0.0474512	0.297185	0	0.0299863	0.0367737		22.9207	0.403157	0.0909863
XLOC_002616	Actr3	18.2123	19.6556	19.1921	19.5986	21.2306	44.7762	42.7355	30.8566	56.4063	67.5625	51.5646	27.067	53.5341		19.5778	43.6937	49.932
XLOC_002618	Lypd1	0.0335414	0.159682	0	0	0.0485687	0.0802866	0.043351	0.0561422	0.0623945	0.0238698	0.473207	0	0.112186		0.0483584	0.0605436	0.152316
XLOC_002619	Nckap5	0.911872	0.552668	1.30727	0.905515	0.995314	11.604	9.33273	9.30442	12.9023	9.62336	8.41028	5.0886	4.56261		0.934528	10.7859	6.92121
XLOC_002620	RP23-462P13.1	0.0288526	0.0697782	0.088163	0.0480277	0.0106706	0.0388942	0.103208	0.0537146	0.0541419	0.0109353	0.0127419	0.0155687	0		0.0490984	0.0624897	0.00981148
XLOC_002626	Gm8451	0.898263	1.33827	1.36884	0.953214	0.64603	0.503766	0.0992961	0.418484	0.192066	0.338991	0.9168	0.375596	0.808336		1.04092	0.303403	0.609931
XLOC_002627	Tmem163	0.208416	0.197109	0.475639	0.501257	0.299107	0.117512	0.235263	0.218478	0.0824608	0.0128713	0.198328	0.0133172	0.0929921		0.336306	0.163428	0.0793772
XLOC_002628	2900009J06Rik	2.76401	2.74584	3.5706	2.48571	2.76881	0.370316	0.908276	0.818757	0.351353	1.24819	0.518143	0.915129	0.670025		2.86699	0.612175	0.837872
XLOC_002629	Map3k19	0.0197677	0.0506706	0.0200205	0.0321604	0.0283418	0.0398188	0	0	0.0557432	0.0228454	0.0272452	0.0289576	0.0385536		0.0301922	0.0238905	0.0294005
XLOC_002630	Zranb3	11.3799	11.8704	15.9969	12.7705	13.0451	2.47727	3.98424	2.81094	3.095	3.44219	2.48866	1.55436	2.14767		13.0126	3.09186	2.40822
XLOC_002631	RP24-338G10.1	0.109618	0.135755	0.126532	0.312315	0.162879	0.00901188	0.021785	0.0128054	0.0084847	0.00519093	0	0	0		0.16942	0.0130217	0.00129773
XLOC_002632	RP23-264E23.2	0.00900597	0.0179581	0.00933847	0.0399173	0.0402992	0	0	0.00408781	0	0	0	0	0		0.0233038	0.00102195	0
XLOC_002635	Lct	0.209307	0.330597	0.452735	0.416774	0.558621	0.0806096	0.081926	0.0745836	0.120772	0.0133265	0.00510346	0	0.00288364		0.393607	0.0894728	0.0053284
XLOC_002636	Mcm6	13.435	13.4737	13.2498	14.1649	13.8945	4.73872	9.04132	6.46612	8.90566	6.74204	2.99348	1.96526	3.0682		13.6436	7.28796	3.69225
XLOC_002637	Dars	56.2037	55.1455	55.4871	43.902	54.0559	30.0635	37.0603	24.4368	34.96	31.8735	30.3018	14.0452	27.0736		52.9588	31.6302	25.8235
XLOC_002640	Gm6170	0.434445	0.227359	0.269726	0.347079	0.403426	0.229592	0.263671	0.261461	0.146155	0.56446	0.398725	0.367645	0.390053		0.336407	0.22522	0.430221
XLOC_002641	Cxcr4	2.64483	2.85267	2.31064	2.73803	3.18737	10.0999	10.9307	10.8551	12.0604	8.08296	11.4939	7.6252	10.4785		2.74671	10.9865	9.42014
XLOC_002642	Gm26686	0.338644	0.256607	0.398887	0	0.288532	0	0.0300443	0.00564699	0	0.0173222	0	0	0		0.256534	0.00892282	0.00433055
XLOC_002644	Gm15790	0.962651	0.976758	1.06863	0.839509	0.98712	0.775943	1.40562	0.7986	0.908014	1.06204	0.721436	0.359451	0.952945		0.966934	0.972044	0.773968
XLOC_002645	Rpl31-ps9	0.214642	0	0.222219	0.229345	0	0.145572	0	0.365663	0	0	0.374405	0.145326	0.313744		0.133241	0.127809	0.208369
XLOC_002647	Daf2	189.99	177.757	179.442	172.777	171.842	1.24931	25.0926	13.3818	3.26776	2.61856	0.0281616	0.137705	0.0153011		178.362	10.7479	0.699932
XLOC_002648	Gm15675	1.02828	0.945986	1.21774	1.32071	1.00698	1.2007	0.535454	0.475459	0.579965	2.21283	1.96132	0.934018	1.92348		1.10394	0.697894	1.75791
XLOC_002649	Cd55	21.9064	19.9321	21.5808	23.4503	25.4885	3.41408	2.42712	1.70903	1.88124	6.71318	5.11574	1.78465	7.15345		22.4716	2.35787	5.19175
XLOC_002650	Zp3r	111.529	111.139	101.625	111.715	100.495	0.0933247	7.15774	2.20904	0.596048	1.30148	0.0175355	0	0		107.301	2.51404	0.329754
XLOC_002652	C4bp	0.109145	0.232883	0.0116774	0.13529	0.0807086	1.94164	0.0175802	0.0508784	0.0620303	0	0.0116663	0	0.0200387		0.113941	0.518032	0.00792625
XLOC_002653	C4bp-ps1,Gm29427,Pfkfb2	32.5862	34.09	37.4233	35.655	35.2169	15.0517	12.4462	11.2766	13.1812	11.654	11.1312	7.39356	9.67895		34.9943	12.9889	9.96443
XLOC_002654	RP24-87I22.4	0.399902	0.348599	0.593167	0.600809	0.430507	0.232784	0.12346	0.215989	0.308583	0.42418	0.352055	0.176958	0.347074		0.474597	0.220204	0.325067
XLOC_002655	Gm28857	0.172146	0	0.359809	0.365558	0.369074	0.456789	0.228761	0	0.108764	0.521362	0.59676	0.374292	0		0.253317	0.198578	0.373104
XLOC_002657	Il24	0	0	0	0	0.130024	0.0243815	0.0255916	0.0194798	0.0244637	0.130208	0.168307	0.0577979	0.212833		0.0260048	0.0234792	0.142286
XLOC_002659	Il19	0.0756403	0	0	0	0	0.0926332	0.0261389	0.038824	0.0337128	0.0718944	0.169246	0	0.117689		0.0151281	0.0478272	0.0897074
XLOC_002660	Mapkapk2	16.0723	14.44	15.3675	21.1732	16.0413	67.1077	54.5347	51.5895	67.0376	71.8726	72.575	58.2941	72.6519		16.6189	60.0674	68.8484
XLOC_002662	RP23-122P5.3	0.0214141	0.0946294	0.0537419	0.157302	0.0470884	0.00898531	0.00910027	0.0145234	0.013096	0.00540488	0	0	0.0135055		0.0748352	0.0114262	0.0047276
XLOC_002664	Dyrk3	109.591	116.223	109.706	121.284	120.157	3.25781	17.5656	9.31096	4.69483	2.75093	0.648103	0.457889	0.818832		115.392	8.7073	1.16894
XLOC_002665	Rassf5	1.02815	0.937139	1.06742	0.570781	1.03599	4.71748	4.01398	3.23383	4.42313	8.3022	7.85565	5.65815	8.96986		0.927896	4.0971	7.69646
XLOC_002666	Ikbke	1.35327	1.25988	1.29395	1.6716	1.2739	4.10065	2.938	2.69705	3.56036	13.3806	12.2794	9.81216	12.1073		1.37052	3.32402	11.8949
XLOC_002667	Srgap2	21.175	17.6297	22.6362	19.2793	19.9172	8.21378	9.51442	10.4367	6.44339	13.1467	13.3605	12.779	14.2909		20.1275	8.65207	13.3943
XLOC_002668	RP24-81A5.3	0	0.0315056	0.0325447	0	0	0	0	0	0.0202447	0	0.0278793	0	0		0.0128101	0.00506118	0.00696982
XLOC_002669	RP24-81A5.2	0	0	0	0	0.0120037	0	0	0	0.0213807	0	0	0	0		0.00240074	0.00534517	0
XLOC_002675	Mfsd4	0.0515798	1.04273	0.0401361	0.0566828	0.630614	0.815925	0.723018	0.369401	0.610298	1.29639	1.2461	0.91054	1.42539		0.364349	0.62966	1.21961
XLOC_002676	Cdk18	12.5216	11.7385	15.0635	16.5429	14.0646	6.79299	7.51584	6.44334	7.94798	14.8005	16.7286	16.7934	15.397		13.9862	7.17504	15.9299
XLOC_002677	1700037F24Rik	0.489009	0.520964	0.655364	0.0987245	0.416013	0.0303913	0.089874	0.0942905	0	0	0	0	0		0.436015	0.0536389	0
XLOC_002678	Gm10188	2.93556	1.51433	2.15804	2.30805	1.78447	0	0	0.0394734	0	0	0	0	0		2.14009	0.00986835	0
XLOC_002680	Tmcc2	1.53915	1.64465	2.12439	1.73641	1.61572	1.64012	1.87233	1.53001	1.91337	3.20525	3.18596	2.58336	4.33902		1.73206	1.73896	3.3284
XLOC_002681	6030442K20Rik	0.154708	0.149013	0.367282	0.266063	0.0862705	0.269963	0.231449	0.240773	0.205159	0.0550748	0.235111	0.120375	0.139018		0.204667	0.236836	0.137395
XLOC_002682	Cntn2	0.0901413	0	0.0138876	0.0750622	0.00609609	0.0102762	0.00870543	0.0198805	0	0.0196399	0.0756613	0.0251088	0.0376885		0.0370374	0.00971553	0.0395246
XLOC_002683	Nfasc	0.343351	0.241686	0.794177	5.08101	0.275323	0.125847	0.0753983	0.0983763	0.163693	0.805528	0.584462	0.20317	0.577833		1.34711	0.115829	0.542748
XLOC_002685	RP23-393D20.1	0	0	0	0.0262873	0	0.0157853	0.0157316	0	0	0	0	0	0.0113823		0.00525746	0.00787923	0.00284557
XLOC_002686	Mdm4	51.0221	54.8547	57.862	60.5953	55.4987	21.2047	24.321	18.7426	21.7055	21.0094	20.9899	12.365	19.4373		55.9666	21.4934	18.4504
XLOC_002687	Gm28609	0	0	0	0	0.0949938	0.0921848	0	0	0	0	0	0	0		0.0189988	0.0230462	0
XLOC_002688	RP23-304O9.1	1.05124	1.26268	0.806855	0.938874	0.807042	2.42598	1.96219	2.38303	2.4379	0.620887	0.7118	0.355518	0.513527		0.973338	2.30227	0.550433
XLOC_002689	Gm19461	1.99587	3.8273	1.59904	2.61743	2.89121	0.696441	0.520435	0.219824	0.616755	0.397182	0.364543	0.372001	0.245131		2.58617	0.513364	0.344714
XLOC_002690	Sox13	2.42039	3.09837	2.51483	2.55363	2.24791	14.8426	10.5893	13.0564	17.3315	10.2207	8.67651	8.33277	10.1493		2.56703	13.9549	9.34482
XLOC_002691	Snrpe	66.4729	57.667	53.1329	51.5718	54.3345	46.1881	54.9003	41.4621	46.0595	71.2963	60.155	45.4634	61.2833		56.6358	47.1525	59.5495
XLOC_002692	Zbed6,Zc3h11a	44.1348	46.1685	48.8403	50.622	42.0777	35.4511	40.9589	31.1217	40.3301	32.9422	36.3658	21.1699	31.5457		46.3687	36.9655	30.5059
XLOC_002693	Lax1	0.456208	0.205752	0.252958	0.403502	0.406144	0.773728	0.590064	0.488456	0.445388	1.21328	1.1092	0.591757	0.937152		0.344913	0.574409	0.962847
XLOC_002694	Atp2b4,Mir6903	27.0575	29.9369	30.5655	30.2711	31.278	19.8683	17.6687	16.6042	19.6025	7.06081	6.27486	3.75385	6.95853		29.8218	18.4359	6.01201
XLOC_002695	RP23-18J18.1	0	0	0	0.0429851	0.00960716	0	0.00834777	0	0.0242898	0	0	0	0		0.0105185	0.00815939	0
XLOC_002696	Optc	0.151706	0.446067	0.331174	0.405833	0.174233	0.624289	0.634596	0.547612	0.680065	0.529858	1.18428	0.582739	0.624992		0.301803	0.621641	0.730467
XLOC_002697	Prelp	2.8347	3.90984	3.09359	3.73653	4.04531	11.6187	9.56171	9.14745	14.3701	19.1278	17.688	11.4156	23.4963		3.52399	11.1745	17.9319
XLOC_002699	Btg2	1.419	1.60227	2.17505	2.11309	2.14335	20.5965	13.0403	10.991	13.5464	15.546	18.349	11.7769	16.1014		1.89055	14.5435	15.4433
XLOC_002700	RP23-393C3.4	0.0144455	0.0143714	0.0151873	0	0	0.0190117	0.0571032	0.0221814	0.0180278	0.0550399	0.0126123	0.0270653	0.0274963		0.00880084	0.029081	0.0305534
XLOC_002701	Adora1	14.3488	14.6187	15.9224	14.2151	14.6554	62.1224	51.8417	52.5865	63.9812	9.01675	12.7409	11.6011	14.5916		14.7521	57.633	11.9876
XLOC_002703	Ppfia4	3.22522	3.60077	3.9573	3.57838	3.43284	1.98382	1.8672	2.28264	1.88122	6.38419	5.36147	4.15814	5.0984		3.5589	2.00372	5.25055
XLOC_002704	Tmem183a	71.879	70.812	72.4138	72.3695	81.6697	35.9218	38.2522	37.5589	39.8899	19.1415	17.9333	13.2631	16.8716		73.8288	37.9057	16.8024
XLOC_002705	RP24-547I3.2	2.40354	1.75904	2.51684	3.23107	2.89178	0.488795	0.587574	0.652513	0.493811	0.162551	0.325637	0.294568	0.229371		2.56045	0.555673	0.253032
XLOC_002706	Mgat4e	41.5432	40.611	44.1851	42.6294	51.7509	0.0613795	0.444233	0.560434	0.158511	0.207477	0.0259303	0.0237202	0.0153435		44.1439	0.306139	0.0681178
XLOC_002707	Gm26783	0	0.0170139	0	0	0	0	0	0.00837969	0	0	0	0.0225656	0.0162748		0.00340278	0.00209492	0.0097101
XLOC_002708	Ppp1r12b	9.238	8.36865	10.4441	16.0058	10.6106	6.12833	6.32029	6.4191	7.08095	12.863	10.7721	9.03197	11.7662		10.9334	6.48717	11.1083
XLOC_002709	RP24-541A5.3	0.0646845	0.0865419	0.0669005	0.141236	0.0319035	0.0137451	0	0.0101724	0	0.0314977	0.0713993	0.00837445	0.0101083		0.0782533	0.00597938	0.0303449
XLOC_002710	RP24-541A5.1	0.0209079	0.0460621	0.081565	0.0893454	0.0273605	0.0174442	0.0169052	0.00986265	0.00644713	0.0281331	0.0366985	0.0203458	0.0347607		0.0530482	0.0126648	0.0299845
XLOC_002711	Lgr6	2.64458	3.15549	3.5461	3.08508	2.91897	0.205483	0.456874	0.555615	0.412515	0.32825	0.123438	0.0921918	0.126329		3.07004	0.407622	0.167552
XLOC_002712	Ptprv	40.8107	37.2008	34.4381	53.8536	29.4282	100.693	38.839	95.6776	67.5501	12.1748	15.6764	19.3235	20.9643		39.1463	75.6899	17.0348
XLOC_002714	Gpr37l1	0	0.020117	0	0	0.0696014	0.0241515	0.0121583	0.010469	0	0.0571124	0.107414	0.0467713	0.0649023		0.0179437	0.0116947	0.06905
XLOC_002715	Elf3	0.123827	0.102795	0	0.118267	0.0290105	0.912094	0.303379	0.334399	0.362257	0.393017	0.23462	1.05962	0.470936		0.0747799	0.478032	0.539548
XLOC_002716	Rnpep	24.6405	24.1869	23.6915	25.4631	25.7461	32.9565	36.989	25.3211	40.6995	30.7843	22.9825	20.415	22.4695		24.7456	33.9915	24.1628
XLOC_002717	Timm17a	76.1108	79.6322	74.5479	80.3474	80.9613	82.5107	69.8535	75.2257	78.7525	38.4513	37.7669	34.1275	41.1214		78.3199	76.5856	37.8668
XLOC_002719	Shisa4	0.521566	0.486487	0.366558	0.31874	0.213092	15.0478	16.7648	17.0183	18.2947	5.78544	4.84392	4.61243	5.48829		0.381289	16.7814	5.18252
XLOC_002720	Ipo9	24.8015	24.2807	24.4513	19.551	23.3213	15.0298	19.397	17.92	19.5308	24.0489	26.4625	18.6667	22.742		23.2812	17.9694	22.98
XLOC_002722	Nav1	1.10237	0.91202	1.12642	0.858143	1.64566	2.6614	2.51402	1.75268	3.06541	5.45767	3.5763	2.36108	3.95802		1.12892	2.49838	3.83827
XLOC_002725	RP24-331B5.1	0	0.0190135	0	0	0	0.0610596	0	0	0.0349954	0.139715	0.111049	0.0589865	0.215135		0.0038027	0.0240138	0.131221
XLOC_002726	Pkp1	2.80426	2.56475	3.08972	2.32658	2.29135	0.0160603	0.157547	0.028098	0.0106438	0.0126197	0	0.00420775	0.00395764		2.61533	0.0530873	0.00519627
XLOC_002728	Igfn1	0.313251	0.256306	0.167617	0.192305	0.20481	0.243389	0.157411	0.300915	0.287301	0.715902	0.748951	1.07168	0.782234		0.226858	0.247254	0.829692
XLOC_002729	RP23-211F21.1	0.0850166	0.0247021	0.0254976	0.0771911	0.0959791	0	0.0155934	0.0192363	0.0150984	0.00889066	0.0100048	0.00687482	0.00579894		0.0616773	0.012482	0.00789231
XLOC_002730	Gm15850	1.4796	2.48602	2.56829	2.11359	1.53473	0.0922244	0.213717	0.143508	0.185722	0.076107	0.0531566	0.128127	0.0496129		2.03645	0.158793	0.0767509
XLOC_002731	Mroh3	9.65972	9.19498	10.8657	9.0641	10.6005	0.0810111	0.261399	0.100943	0	0.040899	0	0	0		9.877	0.110838	0.0102247
XLOC_002732	5730559C18Rik	16.0534	13.0916	14.2049	11.5844	16.2997	0.54568	2.43859	1.8629	0.175016	0.194282	0.0218135	0.0546499	0.0398306		14.2468	1.25555	0.077644
XLOC_002734	Gpr25	0.32004	0.20475	0.0698124	0.126371	0.177235	0	0.0417637	0	0.0411705	0	0	0	0		0.179642	0.0207335	0
XLOC_002735	Camsap2	23.9683	24.1501	27.1264	27.3967	26.9164	7.52172	7.40039	5.45114	7.84039	5.95254	6.27707	2.95166	6.04945		25.9116	7.05341	5.30768
XLOC_002736	9230116N13Rik	0.516662	0.488385	0.490512	0.382101	0.423556	1.88673	1.44949	1.09769	1.48568	2.15385	2.1067	1.01311	1.76106		0.460243	1.4799	1.75868
XLOC_002737	RP24-68C1.4	0.0522427	0.0860491	0.0897169	0.153481	0.0511484	0	0.06691	0.0333281	0.0216765	0.0390355	0.0588846	0.0279582	0.016693		0.0865276	0.0304786	0.0356428
XLOC_002738	RP24-68C1.5	4.13932	3.6794	2.98713	3.4904	3.16522	0.0951301	0.941868	0.660706	0.126047	0.0440012	0	0	0		3.49229	0.455938	0.0110003
XLOC_002739	Gm26598	0.01734	0.0169111	0.0348605	0.0766516	0.01285	0.1163	0.0439388	0.0928361	0.0956338	0	0	0	0.00820835		0.0317226	0.0871772	0.00205209
XLOC_002743	Nr5a2	0.335046	0.180607	0.159755	0.232343	0.150792	0.129738	0.316601	0.151211	0.199326	0.152665	0.215182	0.0832175	0.0920804		0.211709	0.199219	0.135786
XLOC_002746	RP24-554P12.1	11.6234	5.41275	6.0975	5.06998	9.03512	0	0	0.0981078	0	0	0	0	0		7.44775	0.0245269	0
XLOC_002753	Ptprc	0.638833	0.535973	0.523676	0.371597	0.408812	5.08653	3.32784	2.55418	3.21839	12.8812	13.4603	6.07992	14.0401		0.495778	3.54673	11.6154
XLOC_002756	Nek7	3.05523	3.17484	3.40035	3.07361	3.47751	16.7926	13.0254	10.5225	17.3062	21.3696	23.8209	11.3381	23.2912		3.23631	14.4117	19.955
XLOC_002761	Lhx9	0.738878	0.681094	0.686692	0.652179	0.775634	2.08803	1.92022	1.52501	2.25841	5.04287	5.81023	3.89032	4.94309		0.706895	1.94792	4.92163
XLOC_002762	2310009B15Rik	4.90177	3.6378	4.62184	3.53787	4.49057	14.5241	10.4968	14.7232	13.0812	23.1451	22.2698	24.6184	22.7713		4.23797	13.2063	23.2011
XLOC_002763	1700019P21Rik	16.1415	17.1227	19.2498	23.4587	17.8797	0	0.11681	0	0	0.269672	0	0	0		18.7705	0.0292025	0.067418
XLOC_002766	RP23-114L12.1	0.090716	0.0891828	0.0186952	0.0209741	0.0139121	0.0606132	0.125955	0.0714181	0.0776341	0.0988691	0.0624883	0.0263547	0.0859731		0.046696	0.0839051	0.0684213
XLOC_002768	Gm16305	0	0.111607	0.228034	0.233066	0.0794352	0	0.072461	0	0.0702307	0.0839807	0.281068	0	0.214958		0.130428	0.0356729	0.145002
XLOC_002771	Crb1	1.15462	1.23501	1.65773	1.67012	1.5125	0.132644	0.153141	0.115266	0.154422	0.0308397	0	0.0104807	0.0118606		1.446	0.138868	0.0132952
XLOC_002772	Cfhr1	5.13656	5.11983	4.75697	4.64104	4.34742	0	0.366988	0.200185	0.0618423	0.113299	0	0.00793317	0.0118441		4.80036	0.157254	0.0332691
XLOC_002773	Cfhr3	8.71292	7.47171	7.07618	6.10789	5.85423	0	0.436772	0.0220881	0.0298029	0.111094	0	0	0		7.04459	0.122166	0.0277735
XLOC_002774	Gm4788	0.040681	0.0789018	0.0278531	0.111479	0.0303871	0.00920713	0	0	0	0	0	0.00866632	0.0131116		0.0578604	0.00230178	0.00544448
XLOC_002775	Cfhr2	0	0	0	0.0298517	0.0270582	0.0364774	0.0517759	0.0120541	0.0330822	0.0826514	0.0468572	0.0438565	0.0760428		0.011382	0.0333474	0.062352
XLOC_002776	Gm16332	0	0	0.0408206	0.044388	0.0198753	0.0178521	0.0255737	0.0297786	0.0413279	0.132634	0.140668	0.0717064	0.102031		0.0210168	0.0286331	0.11176
XLOC_002777	RP23-13N24.1	0.535706	0.170715	0.400379	0.194089	0.127558	0.122587	0.302589	0.0915738	0.114317	0.252438	0.136148	0.159969	0.173339		0.285689	0.157767	0.180474
XLOC_002780	Cfh	1.50169	1.52146	1.14291	1.73551	1.62802	13.307	8.99993	7.52072	13.633	39.9902	46.4327	21.2165	50.5129		1.50592	10.8652	39.5381
XLOC_002781	RP24-359F24.1	0.21464	0.21022	0.11026	0.352081	0.0781852	0	0	0.11307	0	0	0	0	0		0.193077	0.0282675	0
XLOC_002785	Gm5835	0.325499	0.245015	0.555777	0.276334	0.289551	0.39267	0.215681	0.296955	0.324506	0.39687	0.581097	0.450096	0.514884		0.338435	0.307453	0.485737
XLOC_002786	Cdc73	21.9286	22.1194	21.3896	21.1612	21.6482	11.4451	13.8572	9.46862	11.0189	3.70297	4.80669	2.55381	4.70848		21.6494	11.4475	3.94299
XLOC_002787	Trove2	0.681761	0.767073	0.738764	0.787729	0.696906	2.00903	1.78464	1.16109	2.10882	1.89461	2.90605	1.11544	2.5575		0.734447	1.76589	2.1184
XLOC_002788	Rgs2	4.00607	5.08565	3.43443	4.78775	5.70523	70.3285	47.7116	38.2876	55.1332	45.3563	58.5826	29.5639	64.6398		4.60383	52.8652	49.5356
XLOC_002790	Rbm6-ps2	0.303987	0.262389	0.313088	0.258551	0.237799	0.0900075	0.0881308	0.049298	0.208268	0.119637	0.0998108	0.0486491	0.134849		0.275163	0.108926	0.100736
XLOC_002791	Rgs1	0	0.0293074	0.0151506	0	0.0461926	1.1762	0.12313	0.175057	0.185096	1.0144	1.01693	0.560685	0.961021		0.0181301	0.414871	0.888259
XLOC_002792	Gm7266	11.759	10.5623	8.11888	8.95509	12.1259	6.74341	6.23978	4.85603	7.85402	19.5876	11.4156	14.0179	14.4241		10.3042	6.42331	14.8613
XLOC_002795	Rgs18	0.0207976	0.0797864	0.145265	0.0470941	0.0633436	0.718524	0.783967	0.418937	0.902941	2.86019	3.50113	1.88084	3.33083		0.0712573	0.706092	2.89325
XLOC_002804	A230059L01Rik	0	0.0165079	0	0	0.0121737	0.0108255	0	0.00732423	0	0	0.0285969	0	0.0231968		0.00573632	0.00453743	0.0129484
XLOC_002813	Gm15443	0.346845	0.870205	0.929401	0.391762	0.851909	1.66602	0.974219	0.579024	1.22565	1.54311	0.655012	0.609999	0.983372		0.678024	1.11123	0.947873
XLOC_002821	Pla2g4a	1.22944	1.28154	1.87284	1.82374	1.48652	9.38463	7.59678	5.9566	10.3804	6.70829	8.27905	3.63568	6.55695		1.53882	8.3296	6.29499
XLOC_002825	Gm15453	0.141931	0.280201	0.732073	0.150402	0.30053	3.4517	1.99615	2.53044	2.34431	3.66065	3.38885	4.56891	3.1719		0.321027	2.58065	3.69758
XLOC_002827	2310030A07Rik	0.843654	1.52353	1.83599	0.802638	0.960084	0.0608769	0.420672	0.147948	0.117199	0.20334	0.0769388	0.100112	0		1.19318	0.186674	0.0950977
XLOC_002828	BC003331	7.09353	7.83671	9.62417	9.84794	8.1867	23.6978	20.4644	13.3677	23.2013	26.4534	28.3694	10.8402	23.3158		8.51781	20.1828	22.2447
XLOC_002829	Prg4	0.160933	0.199333	0.330134	0.131746	0.277609	1.38511	0.382822	1.31838	0.865538	2.52858	1.3465	0.986488	1.85918		0.219951	0.987963	1.68019
XLOC_002830	Hmcn1	0.156499	0.536388	0.512753	0.358538	0.35683	1.49752	0.70141	0.943618	0.705695	3.38315	1.8967	1.75963	2.39371		0.384202	0.962061	2.3583
XLOC_002833	Gm10138	88.3637	76.686	47.0085	66.5524	67.4616	2.53067	7.07979	8.04952	1.73366	0.828337	0.633633	0.49237	0.862125		69.2144	4.84841	0.704116
XLOC_002834	Swt1	33.5974	42.0513	40.8801	39.9979	38.7617	17.415	19.2724	14.1291	18.1705	7.05843	7.6028	11.1639	6.63916		39.0577	17.2467	8.11607
XLOC_002835	Rnf2	49.8955	51.4517	44.231	54.4742	53.4634	28.2297	29.5065	26.4665	35.5682	20.5394	22.4535	13.9029	20.1766		50.7032	29.9427	19.2681
XLOC_002836	RP24-395F2.1	0.141979	0.126565	0.119553	0.240075	0.14795	0	0.0183025	0.0068634	0.00866002	0	0	0	0		0.155224	0.00845648	0
XLOC_002838	Gm28181	6.18813	5.32455	7.06693	4.56593	6.1412	0	0	0.040786	0	0	0	0	0.0366475		5.85735	0.0101965	0.00916187
XLOC_002839	2810414N06Rik	3.23825	2.78465	3.14392	3.03095	2.44856	2.93101	2.40733	1.94278	3.65077	3.79656	2.58159	2.38385	3.40485		2.92927	2.73297	3.04171
XLOC_002840	1700025G04Rik	30.1354	24.8838	25.1742	22.9535	22.8301	42.3412	33.448	25.336	46.9802	5.16622	5.55603	2.45983	5.88035		25.1954	37.0264	4.76561
XLOC_002842	RP23-293F4.2	1.04126	1.557	0.802292	1.10671	1.49511	0	0.344581	0	0	0	0	0	0		1.20047	0.0861453	0
XLOC_002843	Tsen15	6.61207	6.23508	7.36606	4.82506	5.77232	12.8877	10.657	9.32761	13.9849	11.4275	13.9727	9.03021	11.6617		6.16212	11.7143	11.523
XLOC_002845	Rgl1	46.2308	48.2866	49.2106	52.6505	47.9295	40.8254	40.7597	36.7282	43.229	10.7801	9.82565	7.52963	8.70219		48.8616	40.3856	9.20939
XLOC_002846	Gm15479	0.673773	0.459782	0.328845	0.391311	0.345759	0.0270705	0.0531891	0.0195056	0.0504303	0.0617118	0.0368969	0.0171625	0		0.439894	0.0375489	0.0289428
XLOC_002847	Gm7278	0.973018	1.05357	0.818288	0.72345	1.08184	0.381806	0.251477	0.214265	0.262487	0.14638	0.308719	0.170715	0.215903		0.930033	0.277509	0.210429
XLOC_002848	Gm28792	0.343734	0.172109	0	0	0	0	0.113276	0	0	0	0	0	0		0.103169	0.028319	0
XLOC_002849	Smg7	63.5613	67.9805	64.6489	69.6706	72.2865	9.51863	13.5062	11.7378	10.8619	8.29789	7.77831	4.91554	6.80868		67.6296	11.4061	6.9501
XLOC_002850	Gm28791	0.217657	0.135354	0.283572	0.217492	0.248809	0	0	0.0256185	0	0	0	0	0		0.220577	0.00640462	0
XLOC_002851	Gm8976	0	0	0	0.0859399	0	0.0525678	0	0.0443582	0	0	0.0659282	0.101537	0.19518		0.017188	0.0242315	0.0906613
XLOC_002853	Lamc2	1.75833	0.867114	1.02915	1.01759	0.718203	1.49221	1.21231	0.442733	1.59097	0.726891	0.371865	0.868625	0.613206		1.07808	1.18456	0.645147
XLOC_002854	Lamc1	2.4466	2.87712	3.44837	2.40618	2.67651	19.8585	14.0807	14.1263	21.2141	31.1625	30.4302	19.1796	35.5653		2.77096	17.3199	29.0844
XLOC_002855	RP24-571N3.1	0	0	0	0.0141169	0	0.00820632	0	0	0.0077026	0	0.0109476	0.00447496	0		0.00282338	0.00397723	0.00385564
XLOC_002856	E330020D12Rik	0.152552	0	0.0656182	0.0242782	0.0617809	0.118435	0.0568729	0.163145	0.110595	0.305026	0.205307	0.23256	0.368048		0.0608459	0.112262	0.277735
XLOC_002857	Dhx9	46.799	47.1351	47.7964	52.1959	45.9957	42.7669	41.5699	32.6841	43.8481	33.7931	35.4148	18.1713	29.3408		47.9844	40.2172	29.18
XLOC_002858	Npl	7.01459	6.33546	8.35039	7.46167	8.00619	38.3028	27.5058	24.6866	39.2534	13.3838	14.0834	12.3134	12.8212		7.43366	32.4372	13.1504
XLOC_002859	Gm6652	19.2202	16.5033	19.6457	19.7945	17.8671	0.508047	2.10217	1.68648	0.522771	0.654544	0.261619	0.376431	0.443854		18.6062	1.20487	0.434112
XLOC_002861	C230024C17Rik	0.453	0.310979	0.286917	0.396082	0.400632	0.0158773	0.0544536	0.0726467	0.0221337	0.052807	0.0310083	0.0143768	0.0336203		0.369522	0.0412778	0.0329531
XLOC_002862	Gm28513	0.291295	0.0964321	0.100425	0.207321	0.138856	0.584449	0.317816	0.391199	0.307207	0.151185	0.501301	0.24354	0.18784		0.166866	0.400168	0.270966
XLOC_002863	Rgsl1	31.4654	29.1882	29.4771	31.4291	27.6152	0.462057	1.59947	0.763027	0.343715	0.85635	0.302474	0.338168	0.521965		29.835	0.792067	0.504739
XLOC_002864	Teddm2	2.96603	2.41648	3.23172	3.77388	3.57311	0.395646	0.243216	0.340375	0.35761	0.314517	0.375447	0.163888	0.372338		3.19224	0.334212	0.306548
XLOC_002865	RP23-218F13.4	0.122438	0.213579	0.0940963	0.164626	0.122582	0.0200926	0.0293987	0.0151499	0.0667363	0.0572158	0	0.0286269	0.0220393		0.143464	0.0328444	0.0269705
XLOC_002866	Gm29291	0.322922	0.157105	0.506898	0.444623	0.407511	3.20869	2.50945	1.76252	2.71957	8.33656	5.88415	4.13519	7.5804		0.367812	2.55006	6.48407
XLOC_002867	Gm28286	0	0.513818	0.739333	0.110564	0.377186	2.51454	2.88363	1.96417	3.10995	6.28376	5.48737	4.87088	5.8646		0.34818	2.61807	5.62665
XLOC_002868	A830008E24Rik	1.13417	0.776717	0.704158	0.870585	0.77893	8.79063	5.57149	4.30841	6.8602	16.3812	16.5845	7.96886	15.5223		0.852912	6.38268	14.1142
XLOC_002873	Cacna1e	0.400994	0.376055	0.396696	0.431515	0.436545	0.0623036	0.0547143	0.0546181	0.05266	0.059376	0.0662259	0.0216372	0.0676141		0.408361	0.056074	0.0537133
XLOC_002875	Gm9530	1.60489	1.77012	1.88326	2.16423	1.76973	0.123885	0.115098	0.131513	0.0882243	0.182392	0.163021	0.119237	0.162632		1.83845	0.11468	0.15682
XLOC_002876	Ier5	6.68831	6.39392	5.21847	5.53686	5.90419	3.68066	3.67576	3.06745	3.42435	8.57595	7.82718	4.84909	8.87441		5.94835	3.46206	7.53166
XLOC_002877	Mr1	0.983488	1.08151	1.3322	1.43765	1.93008	11.1083	8.42921	7.40697	11.6099	21.2698	21.2027	11.5938	19.4688		1.35299	9.63859	18.3838
XLOC_002878	BC034090	4.2027	4.36698	2.78713	2.83872	3.12652	3.31114	2.73787	2.80458	4.17345	8.71235	7.55444	4.92026	7.3791		3.46441	3.25676	7.14154
XLOC_002879	Xpr1	34.0609	33.6718	35.7798	39.0919	34.1765	3.99088	6.60999	4.41185	4.75226	5.113	5.57196	2.78425	4.84705		35.3562	4.94125	4.57906
XLOC_002880	Gm5532	0.196723	0.265222	0.0777919	0.246118	0.490861	0.557403	0.531544	0.51826	0.602764	0.771044	0.658852	0.340913	1.04218		0.255343	0.552493	0.703247
XLOC_002881	Lhx4	0.122146	0.264724	0.104721	0.116585	0.0958975	0.0140246	0.0278962	0.028866	0.017899	0.133761	0.151477	0.0471807	0.134143		0.140815	0.0221714	0.11664
XLOC_002882	Qsox1	66.4425	61.3044	69.8251	63.4908	72.1996	140.65	109.066	118.719	143.265	111.053	120.248	129.094	108.399		66.6525	127.925	117.198
XLOC_002883	Cep350	109.009	103.989	102.468	121.222	110.656	3.25698	12.6988	6.76745	4.51417	3.13766	2.8247	1.35968	2.52976		109.469	6.80935	2.46295
XLOC_002885	Tor1aip1	342.959	327.626	349.309	342.321	368.589	40.6413	42.7669	32.2726	46.0233	50.8091	48.6234	31.0182	41.8364		346.161	40.426	43.0718
XLOC_002886	RP24-321N12.1	0.436319	0.396063	0.601259	0.775487	0.399782	0.104724	0.058661	0.0489698	0.0549921	0.184311	0.110178	0.0480512	0.10018		0.521782	0.0668367	0.11068
XLOC_002887	Fam163a	0.0524257	0.063671	0.0766917	0.0559656	0.015134	0.160153	0.0932986	0.111159	0.0708854	0.0378688	0.0170902	0.0151163	0.0198467		0.0527776	0.108874	0.0224805
XLOC_002889	Tdrd5	50.3165	53.2139	73.2234	53.8305	60.4806	1.60422	10.0955	10.6027	3.42349	0.613719	0.0532639	0.0782402	0.0290138		58.213	6.43148	0.193559
XLOC_002890	CH36-500J15.3	0.664326	1.32883	1.47898	1.16164	0.568285	0	0.0608913	0.0476595	0	0	0	0	0		1.04041	0.0271377	0
XLOC_002891	Axdnd1	92.3882	102.289	97.5757	96.1641	88.6228	1.59511	10.3408	7.15034	3.38486	2.0306	0.306392	0.340582	0.432766		95.408	5.61778	0.777585
XLOC_002892	Soat1	26.6496	31.8717	27.9712	27.4298	35.7225	94.5362	80.6166	95.5293	99.8036	55.3255	79.154	75.0866	63.9833		29.929	92.6214	68.3873
XLOC_002893	Tor3a	0.595084	0.46146	0.630513	0.809044	1.44218	7.70043	3.02159	4.76216	4.13531	12.1638	12.745	10.5318	13.4008		0.787656	4.90487	12.2104
XLOC_002894	Fam20b	27.8373	28.8202	29.8864	28.9746	31.1536	17.8043	17.7455	16.4372	19.1827	16.6615	17.0436	10.2119	15.0504		29.3344	17.7924	14.7418
XLOC_002895	Ralgps2	282.121	262.41	236.265	241.511	257.454	14.8618	45.5516	38.516	17.751	26.2093	22.7713	22.4069	21.7278		255.952	29.1701	23.2788
XLOC_002896	Gm28693	0	0.0326123	0.0348976	0.0563985	0.0372847	0.0110489	0.021517	0.015848	0	0	0.0293574	0.0300689	0.0237357		0.0322386	0.0121035	0.0207905
XLOC_002897	RP24-444I15.1	0.0355835	0.214069	0.091594	0.100439	0.109063	0.0114757	0.0221462	0.0316974	0.05408	0.054612	0.104937	0	0.00843049		0.11015	0.0298498	0.0419949
XLOC_002898	RP24-444I15.4	0	0.0390467	0.0540633	0.0474746	0.0301257	0	0.0137054	0.00483275	0.00633848	0.0163046	0	0	0.00971541		0.0341421	0.00621916	0.006505
XLOC_002899	Gm28694	0.0744758	0	0	0	0	0	0.048273	0.0358429	0	0.0555857	0.0646099	0.0310791	0.0730888		0.0148952	0.021029	0.0560909
XLOC_002900	Tex35	360.273	302.523	315.512	305.937	323.372	0.398032	3.06835	1.80809	0.781631	2.18187	0	0.0649377	0.0522061		321.523	1.51403	0.574753
XLOC_002901	Rasal2	17.0469	18.3553	19.8092	19.9323	18.9562	2.8964	3.41465	2.31475	3.07759	1.6391	1.40023	0.736464	1.35014		18.82	2.92585	1.28148
XLOC_002902	RP24-227F14.5	0.0360165	0.0710638	0.0554301	0.0834062	0	0.0234883	0.0223309	0.00767846	0.0108428	0	0.0306661	0.00485686	0.00849163		0.0491833	0.0160851	0.0110036
XLOC_002903	RP24-227F14.4	0.0869791	0	0	0.0997011	0	0	0	0	0.0264346	0	0	0	0		0.037336	0.00660865	0
XLOC_002904	Gm6058	0.19352	0	0.20003	0	0	0	0.128351	0	0	0	0	0	0		0.07871	0.0320877	0
XLOC_002905	RP24-227F14.1	0.0573106	0.0186608	0.0595919	0.0220924	0.0438585	0	0.012296	0	0.0235075	0	0	0	0		0.0403028	0.00895088	0
XLOC_002906	Gm15486	3.86819	4.27075	3.76972	4.39058	4.7187	0	0.418491	0.0960496	0	0.140498	0	0	0.0448589		4.20359	0.128635	0.0463392
XLOC_002909	Brinp2	0.0382452	0.0189843	0.0199933	0.0422377	0.0540726	0.119405	0.0952063	0.121292	0.126805	0.200524	0.287189	0.143609	0.285993		0.0347066	0.115677	0.229329
XLOC_002912	1600012P17Rik,Pappa2	0.825684	0.652644	1.33073	1.12094	0.679161	0.106496	0.107116	0.021265	0.0590945	0.267506	0.172579	0.0446992	0.0977184		0.921832	0.0734929	0.145626
XLOC_002913	Gm4953	0	0	0	0.140017	0	0	0	0.0708374	0	0	0.110762	0	0		0.0280034	0.0177093	0.0276905
XLOC_002914	RP23-375F6.3	0	0	0	0.041135	0.0276203	0	0	0.0199625	0	0	0	0	0		0.0137511	0.00499063	0
XLOC_002919	RP23-71J17.3	26.0647	27.0865	27.5886	29.2886	25.8534	0.0862734	0.425178	0	0	0	0	0	0		27.1764	0.127863	0
XLOC_002920	4930562F07Rik	18.0864	17.9692	20.3158	18.849	16.6091	0.0612023	1.54089	0.294346	0.0570875	0.226945	0.0542068	0.0341831	0.0660137		18.3659	0.488381	0.0953372
XLOC_002921	Tnn	0	0.00591315	0	0.0286597	0.0085476	0.00412135	0.00822545	0.00485062	0	0.0067002	0.0394964	0.00633842	0.0130148		0.00862409	0.00429936	0.0163875
XLOC_002922	Cacybp	37.822	37.9365	38.3038	37.8188	37.7634	19.3086	21.7119	14.3369	21.7792	20.5833	21.4425	9.08518	21.4001		37.9289	19.2842	18.1278
XLOC_002923	Rabgap1l	30.3612	32.1365	31.0807	36.5398	32.2408	7.42194	11.8126	9.11599	7.67739	7.49866	5.3224	3.1421	5.64073		32.4718	9.00698	5.40097
XLOC_002926	RP24-540L1.2	0.00913239	0.0268404	0	0.0102075	0.0205763	0	0.00578562	0.0120994	0.00564093	0	0	0.00275302	0		0.0133513	0.00588149	0.000688255
XLOC_002930	RP24-546N2.2	0.0127123	0.0371202	0.0393095	0.0736461	0.0194562	0.0169575	0.00810282	0.00571093	0	0.00997375	0	0.00374622	0		0.0364489	0.00769281	0.00342999
XLOC_002932	RP24-400M20.3	0	0	0	0.199338	0	0.122033	0	0.0441673	0.113333	0.0696994	0.0791453	0.0713862	0.0871946		0.0398676	0.0698833	0.0768564
XLOC_002933	RP24-400M20.2	0.867589	0.520328	0.723404	0.754239	0.76115	0.469959	0.685861	0.856782	0.877881	0.535923	0.753072	0.0916548	1.25991		0.725342	0.722621	0.66014
XLOC_002936	Zbtb37	6.26341	5.93242	8.8471	5.7014	6.78809	1.63641	1.79755	2.02187	2.03105	1.47288	1.40394	0.680331	1.2809		6.70648	1.87172	1.20951
XLOC_002937	Dars2	8.39757	7.07901	7.44376	8.53078	6.43716	11.9576	9.82426	8.53182	12.5931	9.27848	8.23776	7.30948	8.93724		7.57766	10.7267	8.44074
XLOC_002938	Klhl20	5.73269	5.31475	6.99394	7.56144	5.80703	9.02105	8.66051	8.53529	10.2415	8.85795	8.62123	4.86951	9.50987		6.28197	9.11459	7.96464
XLOC_002939	4930469G21Rik	113.231	102.473	111.182	94.1154	108.77	0.0605526	0.688123	0.44974	0.163331	0.912268	0	0.0201871	0.021976		105.954	0.340437	0.238608
XLOC_002940	Prdx6	186.907	157.762	159.089	162.297	163.864	251.47	207.547	184.982	244.401	118.852	126.39	84.0174	118.362		165.984	222.1	111.905
XLOC_002943	Gm15429	0.344019	0	0.143405	0.218805	0.0500971	0.174472	0.0442114	0.0363122	0.213564	0.154527	0.293093	0.0775199	0.230617		0.151265	0.11714	0.188939
XLOC_002944	Fasl	0.7465	0.729012	0.730616	0.753578	0.913498	0.404867	0.336934	0.274251	0.0776371	0.23102	0.213963	0.105347	0.359156		0.774641	0.273422	0.227372
XLOC_002945	RP24-75E15.5	0.104792	0.0298709	0.0153718	0.0339636	0.0804533	0.130483	0.0468706	0.0540254	0.127132	0.0234051	0	0.00441728	0.0279832		0.0528903	0.0896278	0.0139514
XLOC_002946	Suco	111.497	147.153	128.591	132.669	132.555	42.9711	49.923	36.357	45.1498	10.2293	8.97063	14.6529	11.8628		130.493	43.6002	11.4289
XLOC_002947	4930558K02Rik	28.1386	27.3218	23.9914	25.7962	22.2733	0.11863	1.53073	0.488162	0.196892	0.455664	0	0	0.0215154		25.5043	0.583603	0.119295
XLOC_002948	Dnm3	20.3343	18.7515	19.4649	20.3576	20.4121	27.0343	22.971	22.0291	28.4621	11.8962	11.8849	6.9665	11.9963		19.8641	25.1241	10.686
XLOC_002949	RP24-153N24.3	0	0	0	0.0237241	0	0.0146969	0.0280551	0.0190114	0.0134773	0	0	0	0		0.00474482	0.0188102	0
XLOC_002950	Mettl13	3.65246	3.95473	4.26577	4.13703	4.28461	4.41429	4.78189	5.47908	5.17339	5.6259	6.05907	4.91016	5.99762		4.05892	4.96216	5.64819
XLOC_002951	Gm5705	0	0.0747722	0	0.0803903	0	0	0	0	0.0475145	0	0	0	0		0.0310325	0.0118786	0
XLOC_002952	7420461P10Rik	2.22508	1.11439	1.21133	2.03153	2.22984	0	0.141147	0.0304957	0	0.163379	0.185978	0.0578827	0.104486		1.76243	0.0429107	0.127931
XLOC_002953	Prrc2c	16.2935	20.9082	20.675	22.743	20.1817	22.7418	22.975	18.2415	25.2575	12.67	13.6222	7.91335	12.9939		20.1603	22.304	11.7999
XLOC_002955	Fmo4	0.413535	0.394708	0.314038	0.11202	0.265028	0.936252	1.13168	1.04302	0.672925	0.242577	0.333394	0.201869	0.291863		0.299866	0.945969	0.267426
XLOC_002956	Fmo1	1.72823	2.00835	2.47107	1.51591	1.86775	11.9202	9.07043	8.20498	12.8401	25.1976	22.5816	13.7266	25.9869		1.91826	10.5089	21.8732
XLOC_002957	Fmo2	1.22071	1.36046	0.975485	1.30364	1.52859	7.987	4.02641	4.59735	6.43534	18.463	15.8547	4.08095	15.3618		1.27778	5.76152	13.4401
XLOC_002958	Fmo6	0.0209517	0.0520475	0.0675476	0.0471951	0.0321613	0	0.0285583	0	0	0.0495097	0.0192176	0	0.0319513		0.0439806	0.00713957	0.0251696
XLOC_002959	Fmo3	0.0681473	0.220549	0.125126	0.13265	0.313091	0.489504	0.0261385	0.22118	0.050466	0.691138	0.386759	0.168	0.603293		0.171913	0.196822	0.462298
XLOC_002960	Mroh9	25.8035	28.8561	26.2273	27.0094	23.4945	0.00898163	2.04801	0.551589	0.109399	0.381227	0	0.00470939	0.0194172		26.2782	0.679495	0.101338
XLOC_002962	Prrx1	0.573786	0.638426	0.565174	1.03635	0.612076	1.95684	1.62698	1.20172	2.65342	5.13502	5.22056	2.2222	5.98473		0.685162	1.85974	4.64063
XLOC_002963	Gm26523	0	0	0	0	0.0217691	0.0374303	0	0	0	0	0	0.00925851	0		0.00435382	0.00935757	0.00231463
XLOC_002965	Gorab	3.88959	3.55931	3.7278	3.36217	4.02116	5.31303	4.21539	3.53659	5.44361	4.87002	4.91296	2.83117	5.20683		3.71201	4.62716	4.45524
XLOC_002966	Mettl11b	0.391403	0.271541	0.286172	0.4037	0.190717	0	0.0449646	0.011562	0	0	0	0	0		0.308707	0.0141316	0
XLOC_002967	BC055324	11.7768	12.4658	11.1804	11.0724	11.9192	11.1787	9.45426	8.24497	10.5268	1.71506	1.50879	0.585604	0.739058		11.6829	9.85118	1.13713
XLOC_002969	Gm16548	0	0	0.109556	0	0	0.069922	0.0232413	0.017773	0.0448221	0.105801	0.0309242	0.113042	0.0172402		0.0219112	0.0389396	0.0667519
XLOC_002970	Blzf1	25.5285	26.1871	27.982	26.3082	25.1544	9.87161	12.1281	9.49143	9.90953	7.56317	8.30108	3.93937	7.16906		26.232	10.3502	6.74317
XLOC_002971	Atp1b1	22.6444	22.9771	23.826	23.2211	26.5971	72.8598	55.3635	48.9969	72.7564	11.0398	9.25758	8.45374	13.0343		23.8531	62.4941	10.4464
XLOC_002974	RP23-152I6.2	0.97125	1.05242	2.22769	1.16421	1.39795	0.730064	0.356145	0.814873	0.706409	0	0.26468	0.0562793	0.0970102		1.3627	0.651873	0.104492
XLOC_002976	Xcl1	0.908037	0.54589	0.837782	0.496708	0.807803	1.34152	0.547798	0.374647	0.290972	2.68351	0.933977	0.719013	1.04429		0.719244	0.638734	1.3452
XLOC_002977	RP23-187M7.3	2.99628	3.879	3.03296	3.16603	2.83879	0.0321028	0.501666	0.30574	0.0455684	0	0	0	0		3.18261	0.221269	0
XLOC_002978	Tbx19	6.59045	6.56963	6.78089	6.48602	5.83295	0.0397451	0.37252	0.159696	0.029944	0.0614676	0	0	0		6.45199	0.150476	0.0153669
XLOC_002979	Gm16550	79.4347	55.5669	90.175	109.726	79.7464	10.7237	0	23.0777	10.1341	12.1066	13.7481	16.963	11.6347		82.9298	10.9839	13.6131
XLOC_002980	Sft2d2	6.13034	7.88216	7.59067	7.69256	8.33675	31.4073	27.9494	24.0339	31.7004	21.6697	22.4771	14.7202	20.302		7.5265	28.7728	19.7922
XLOC_002981	Tiprl	137.324	125.773	118.236	129.672	133.977	19.131	33.0165	25.8522	19.3345	22.2589	16.1031	13.2262	18.277		128.996	24.3336	17.4663
XLOC_002982	RP23-187M7.5	0.606757	1.04861	0.780327	0.812864	0.820379	0.171994	0.236796	0.172596	0.252324	0.0606961	0.0920181	0.0609964	0.0701981		0.813787	0.208427	0.0709772
XLOC_002983	Dcaf6	211.26	214.814	202.52	194.445	204.169	22.2279	34.842	30.1272	30.0637	13.0236	8.56894	6.07916	8.76387		205.442	29.3152	9.10889
XLOC_002984	RP24-323I23.1	0.686275	0.665492	0.733868	0.823028	0.753445	0.00924366	0.0180444	0.0129013	0.0173216	0.0106288	0.0122661	0.00475587	0		0.732422	0.0143777	0.00691269
XLOC_002985	RP23-469D21.1	0.031887	0	0.0336178	0	0	0.0207356	0	0	0.0198788	0	0	0	0		0.013101	0.0101536	0
XLOC_002988	Mpzl1	27.8921	28.1656	28.6438	29.2312	25.9091	75.1394	58.728	56.3401	72.7822	17.6848	14.5029	10.8313	15.298		27.9684	65.7474	14.5793
XLOC_002989	RP23-469D21.5	0.404257	0.49937	0.373343	0.323587	0.332613	0.119076	0	0.129202	0.181405	0.140616	0	0	0		0.386634	0.107421	0.035154
XLOC_002991	Rcsd1	0.845117	0.933837	0.895657	0.678313	0.976811	4.93147	4.37787	3.91333	5.77244	14.7016	14.0683	9.40727	18.249		0.865947	4.74878	14.1065
XLOC_002992	RP23-132G24.3	0.0846762	0.279892	0.459831	0.240633	0.36339	0.0587143	0.0293692	0.0889526	0.05305	0	0	0	0		0.285684	0.0575215	0
XLOC_002999	Pou2f1	9.30287	11.4876	9.7238	9.92977	11.3805	1.299	1.84128	2.51135	1.58867	1.23373	1.45959	0.680968	1.2931		10.3649	1.81007	1.16685
XLOC_003001	Dusp27	0.202786	0.108609	0.222272	0.15399	0.152672	0.0373301	0.0619675	0.0532693	0.0399036	0.0412742	0.0754252	0.0153938	0.0561578		0.168066	0.0481176	0.0470628
XLOC_003002	Mael	1029.19	993.573	964.583	996.08	1002.36	7.46564	135.425	86.8866	20.9062	14.6855	0.259028	1.0574	0.560127		997.157	62.6709	4.14051
XLOC_003004	Gm15853,RP24-229G16.1	0.80417	1.14311	0.711809	0.948671	0.918751	0.469244	0.546809	0.561821	0.604463	0.565251	0.578736	0.648586	0.714083		0.905302	0.545584	0.626664
XLOC_003005	Pogk	6.92021	8.07745	10.0797	9.41086	8.92921	4.86995	4.94623	4.17867	4.75641	3.4799	3.4845	2.37374	2.86324		8.68349	4.68781	3.05035
XLOC_003006	Gm16418	40.4314	30.8973	49.0888	70.7594	39.2257	102.743	66.2926	96.7339	65.2356	170.364	162.592	110.041	116.117		46.0805	82.7513	139.779
XLOC_003008	Gm4846	0.841409	0.752883	0.65717	0.881196	0.823706	2.58505	2.27644	2.16931	3.90358	0.0499994	0.0596429	0.0200075	0.0212707		0.791273	2.73359	0.0377301
XLOC_003012	Gm6286	0	0	0.134971	0.0694366	0.140486	0.130674	0.0861917	0.141379	0.165747	0.147828	0.448784	0.080095	0.126345		0.0689787	0.130998	0.200763
XLOC_003013	Gm16701,RP24-192L21.1	0.277309	0.296728	0.264506	0.340497	0.320885	1.26758	0.856947	0.760489	1.22563	1.18251	0.765041	0.503094	0.98225		0.299985	1.02766	0.858224
XLOC_003015	Uck2	131.57	128.858	122.903	133.628	140.27	7.45401	15.0711	11.9363	10.1181	15.696	15.5265	10.5304	13.5132		131.446	11.1449	13.8165
XLOC_003018	Mgst3	10.105	10.2105	9.92776	10.5368	9.04051	19.6921	14.5224	17.0025	18.3849	20.7396	16.6978	13.6162	19.9189		9.96411	17.4005	17.7431
XLOC_003019	Lrrc52	38.5708	37.5094	40.0087	35.8628	36.4298	0	1.38845	0.160611	0.171081	0.252425	0.0318063	0	0		37.6763	0.430036	0.0710578
XLOC_003020	Pbx1	6.38481	7.24575	6.55873	7.62808	5.93428	7.63162	6.16348	4.77481	7.97918	12.5241	14.2315	7.92263	11.8908		6.75033	6.63727	11.6423
XLOC_003021	RP24-93F24.2	0	0	0	0	0.0196414	0	0	0.0124787	0.0162549	0	0.0233468	0	0		0.00392828	0.0071834	0.0058367
XLOC_003022	RP24-93F24.1	1.8185	1.63669	1.7417	2.07373	1.48386	0	0.177465	0.0802611	0.0113367	0.0564135	0.0161627	0	0.00878231		1.7509	0.0672657	0.0203396
XLOC_003024	RP24-496C20.1	44.9577	40.2862	43.6705	41.7903	38.873	0.516044	7.17399	3.83654	0.835789	0.843476	0	0	0.0427956		41.9155	3.09059	0.221568
XLOC_003026	RP23-167H24.1	1.67084	2.14914	2.11801	3.08049	2.721	0	0.0848401	0	0	0	0	0	0		2.3479	0.02121	0
XLOC_003027	Gm5265	0	0	0.548749	0	0.573036	0	0	0.152448	0	0	0	0	0.130507		0.224357	0.038112	0.0326268
XLOC_003028	Nuf2	45.022	42.8909	41.1743	44.0139	41.5024	1.26951	10.1089	6.31433	2.66218	1.68005	0.764406	0.280911	0.782091		42.9207	5.08873	0.876865
XLOC_003031	Rgs4	0.551497	0.955981	0.701295	0.588709	0.728398	3.47735	3.79261	2.37304	4.24285	7.031	9.23497	3.97707	7.92737		0.705176	3.47146	7.0426
XLOC_003033	Gm15852	3.81418	4.58026	5.03922	4.88576	4.19166	0.0735977	0.553261	0.241578	0.0358131	0.476576	0.38937	0.0294525	0.222435		4.50222	0.226062	0.279458
XLOC_003034	Hsd17b7	1.58042	1.84845	2.0476	2.13012	3.09499	13.1472	9.56772	9.02592	12.0491	11.1684	16.4817	12.0296	14.2524		2.14032	10.9475	13.483
XLOC_003035	Ddr2	1.12157	1.37973	1.03042	1.47681	1.24976	6.20096	5.30728	3.8014	6.36923	15.9944	14.5374	8.16994	14.012		1.25166	5.41972	13.1784
XLOC_003036	Uap1	15.5226	14.8537	14.7846	14.5024	15.4599	13.5332	15.9533	12.4279	13.5962	21.4549	21.404	16.9189	24.0456		15.0246	13.8776	20.9558
XLOC_003038	Uhmk1	6.44678	6.8697	6.48631	7.093	6.21636	8.95896	8.54397	6.69691	9.53586	6.88071	8.08211	4.2801	7.74296		6.62243	8.43392	6.74647
XLOC_003039	Gm6345	0.117242	0.18024	0.0304075	0.0932759	0.107063	2.63808	0.561507	0.495707	0.320828	0.491274	0.335367	1.67919	0.465199		0.105646	1.00403	0.742757
XLOC_003040	Gm7694,Nos1ap	1.57476	1.91385	2.33347	2.41012	2.31538	5.17896	5.39937	5.71928	6.58441	12.9734	13.121	9.92674	10.3402		2.10952	5.72051	11.5903
XLOC_003041	Atf6	4.78422	5.23833	4.94822	5.28199	5.50432	8.70272	7.84724	6.59319	9.46705	10.5987	10.1577	5.37907	9.47883		5.15142	8.15255	8.90358
XLOC_003044	Dusp12	7.49962	11.3651	11.7072	10.1702	8.69739	24.8724	23.2845	23.9972	23.5698	18.1538	21.5862	11.5434	16.3203		9.8879	23.931	16.9009
XLOC_003045	Fcrlb	0.117125	0.0398109	0	0.0774017	0.0266056	0.0772802	0.0253991	0.118244	0.149667	0.382944	0.18264	0.362029	0.357591		0.0521886	0.0926476	0.321301
XLOC_003046	Fcrla	5.05797	4.24441	3.90402	3.94608	4.1648	0.184476	0.977761	0.403362	0.310265	1.37348	0.677257	0.655615	0.714404		4.26346	0.468966	0.855189
XLOC_003047	Gm2962	38.4625	39.1476	32.184	34.1583	29.649	36.9757	28.5043	26.4832	27.5593	55.2126	48.8714	43.3588	48.4341		34.7203	29.8806	48.9692
XLOC_003048	Fcgr2b	4.11467	4.23096	3.59637	4.89924	4.78637	32.0734	24.2884	17.9775	28.6039	108.118	94.2782	67.5833	102.936		4.32552	25.7358	93.2289
XLOC_003049	Fcgr3	19.0952	16.9346	18.7717	19.5006	17.0656	23.5629	21.0097	16.709	19.7846	82.9658	72.8189	52.0365	95.417		18.2735	20.2665	75.8096
XLOC_003053	Sdhc	143.911	159.731	142.006	144.925	146.367	181.412	155.399	147.038	170.993	213.887	194.693	192.081	217.657		147.388	163.711	204.58
XLOC_003054	Pcp4l1	3.60646	3.01619	3.96773	2.97359	4.08695	15.0323	11.6136	13.4025	17.6057	41.5084	36.2967	22.4912	39.2335		3.53018	14.4135	34.8824
XLOC_003055	Tomm40l	5.05781	4.29525	5.75578	4.07903	6.69992	17.9374	14.2984	16.3119	15.7124	11.7315	12.679	15.1768	14.3256		5.17756	16.065	13.4782
XLOC_003056	Fcer1g	6.25029	5.98453	5.78374	5.15682	6.74671	85.4187	50.4914	56.7962	64.4324	207.724	181.337	155.21	201.102		5.98442	64.2847	186.343
XLOC_003057	Ndufs2	144.092	146.39	146.425	131.441	145.77	180.222	163.36	187.346	190.106	255.746	241.096	252.692	228.418		142.824	180.258	244.488
XLOC_003058	Ppox	3.99811	3.86118	3.32516	4.91524	4.22989	21.3695	17.3283	19.3053	22.8612	36.2466	31.2065	30.6132	34.0972		4.06592	20.2161	33.0409
XLOC_003059	Usp21	30.8996	25.3057	30.7437	33.1203	30.0766	44.6745	38.8464	39.6474	48.9411	44.3613	38.7667	31.7501	39.163		30.0292	43.0274	38.5103
XLOC_003060	Ufc1	45.3688	40.4214	41.3861	38.0765	38.4099	66.4351	53.3057	47.9177	63.5001	89.852	83.7581	64.9076	87.3358		40.7325	57.7897	81.4634
XLOC_003061	Rpl27-ps1	4.1609	1.97294	2.03876	2.48939	2.72925	0.490263	1.20315	0.842673	0.34952	0.2774	0.471939	0.639902	0.446057		2.67825	0.721402	0.458824
XLOC_003062	RP23-395H6.2	0.809157	0.780667	0.768009	0.899534	0.582267	1.12958	1.64015	1.04278	1.10154	0.870066	1.3224	0.592005	0.787996		0.767927	1.22851	0.893117
XLOC_003063	Nit1	69.5674	64.44	67.6245	63.7287	74.1609	25.568	30.5499	28.9812	30.4203	40.2315	36.5252	29.4732	38.0278		67.9043	28.8799	36.0644
XLOC_003064	Klhdc9	5.82831	6.58672	6.90556	7.84699	8.49377	1.84	1.87073	2.06063	1.55545	2.87302	2.66037	2.20752	3.15643		7.13227	1.8317	2.72433
XLOC_003065	Gm26641	0.665199	0.354769	0.63953	0.504986	0.556864	2.15483	1.8196	2.31838	2.46364	2.1415	1.31082	1.13993	2.67551		0.54427	2.18911	1.81694
XLOC_003066	B930036N10Rik	0.0800106	0.120342	8.57474	0.0423102	0.0286206	0.0527589	0.0771655	0.0629359	0.0248482	0.0912959	0.196399	0.056283	0.0942176		1.7692	0.0544271	0.109549
XLOC_003068	Ly9	1.27957	1.18763	1.44405	1.50667	1.13668	1.18587	0.821633	0.777249	0.841147	4.30999	3.77143	2.48329	4.68464		1.31092	0.906475	3.81234
XLOC_003069	Slamf7	26.4488	27.8247	21.4495	25.0371	25.9021	1.84422	4.61465	2.50622	0.884407	4.23812	3.39713	1.69357	4.08496		25.3324	2.46237	3.35344
XLOC_003071	RP23-145F9.4	0.0667151	0.193775	0.187631	0.239986	0.183959	0.0147501	0	0	0.01385	0.182538	0	0.00938663	0.0591806		0.174413	0.00715002	0.0627763
XLOC_003072	RP23-145F9.2	0	0.337196	0.232583	0.120559	0.244498	0	0	0.0616189	0	0.169624	0.196996	0.132206	0		0.186967	0.0154047	0.124706
XLOC_003076	RP23-77A8.2	0.151393	0	0.154071	0	0.238436	0	0	0.0832748	0	0.11538	0.0879038	0.102099	0		0.10878	0.0208187	0.0763457
XLOC_003077	Vangl2	2.89229	1.98767	2.25375	2.46237	2.02538	0.636778	0.91344	0.757689	0.805301	1.19227	1.53928	1.4739	1.54935		2.32429	0.778302	1.4387
XLOC_003078	Nhlh1	0.189699	0.253987	0.139653	0.177212	0.107176	0.0119751	0.0478282	0.0392289	0.0233334	0.0414163	0.029697	0.010319	0		0.173545	0.0305914	0.0203581
XLOC_003079	Ncstn	41.2023	42.1008	42.6257	41.5306	44.8066	102.869	84.694	87.6123	116.434	70.1441	79.2269	59.2896	79.0129		42.4532	97.9023	71.9184
XLOC_003081	Gm10171	0	0.0891836	0.0930408	0	0.131871	0	0	0.0473293	0	0	0.156982	0	0		0.0628191	0.0118323	0.0392455
XLOC_003082	Pea15a	11.6595	11.4071	12.7528	11.0378	10.9139	72.068	59.2041	56.1475	78.2681	52.9296	48.4912	31.2661	56.2534		11.5542	66.4219	47.2351
XLOC_003083	Casq1	7.44855	7.11106	6.82317	8.1564	6.78358	0.306394	0.732238	0.536821	0.346	0.574053	0.523113	0.288227	0.652379		7.26455	0.480363	0.509443
XLOC_003084	Atp1a4	332.632	337.489	340.159	324.83	354.169	0.238379	4.99654	2.04863	0.975969	2.79647	0.138442	0.114299	0.128125		337.856	2.06488	0.794334
XLOC_003085	Atp1a2	13.0778	14.1678	15.6666	15.3577	16.2072	43.9414	31.4015	29.5602	48.5119	34.3507	33.5652	26.9727	32.1115		14.8954	38.3537	31.75
XLOC_003086	Kcnj9	39.8741	34.4117	39.8159	32.3793	35.9963	0.702394	8.0934	6.19863	1.5426	0.50818	0.0619412	0.148719	0.0824294		36.4955	4.13426	0.200317
XLOC_003087	RP23-157J4.3	0	0	0	0.0174588	0	0	0	0.0077237	0	0.0595865	0.0399394	0.0328847	0.00752351		0.00349176	0.00193093	0.0349835
XLOC_003088	4933439K11Rik	2.62957	2.45678	2.71144	2.767	3.09494	0.0279356	0.191667	0.0709764	0.110102	0.562089	0.318712	0.211087	0.474765		2.73195	0.10017	0.391663
XLOC_003089	Slamf8	0.0720888	0.0242981	0	0.0251947	0.0861848	1.83599	0.679391	0.771088	0.589235	4.744	2.79982	1.92466	5.18953		0.0415533	0.968926	3.6645
XLOC_003091	Dusp23	4.55714	3.73042	3.75181	3.88903	3.66673	3.52804	3.16272	3.09363	3.676	7.1523	6.31669	4.03237	6.87307		3.91903	3.3651	6.09361
XLOC_003100	Fcer1a	0.0460977	0	0	0	0	0.0385012	0	0	0.0365265	0.246224	0.0798388	0.0997214	0.0571314		0.00921954	0.0187569	0.120729
XLOC_003102	Ackr1,Cadm3	0.0550502	0.0815338	0.0334193	0.111652	0.139159	0.404263	0.232001	0.192514	0.257524	0.505649	0.384046	0.377438	1.11771		0.0841629	0.271575	0.596211
XLOC_003103	Gm4955	0.151118	0.195056	0.184925	0	0.0737743	0.314255	0.194674	0.201599	0.500856	2.42495	1.89534	1.20826	2.4385		0.120975	0.302846	1.99176
XLOC_003104	Gm4955	0.017367	0	0.0347106	0.0184654	0.012776	0.216247	0.0988733	0.193668	0.153897	0.562583	0.658717	0.316881	0.836521		0.0166638	0.165671	0.593676
XLOC_003105	BC094916	0.0593648	0.12042	0.0793663	0.0445743	0.0729453	0	0	0	0.0127129	0.0456535	0.0563244	0.0045256	0.0487581		0.0753341	0.00317822	0.0388154
XLOC_003106	Pydc4	0.11279	0.0994487	0.0467577	0.0831611	0.0338271	1.68262	0.437371	0.628439	0.788256	4.56318	3.60557	2.51459	4.05434		0.0751969	0.884171	3.68442
XLOC_003108	AI607873	0.157157	0.222393	0.204701	0.350034	0.145927	2.46431	2.2392	1.55089	2.78379	9.91989	9.5731	5.32753	12.7067		0.216042	2.25955	9.3818
XLOC_003109	Ifi204	0.319776	0.477861	0.369408	0.510536	0.338653	4.29145	3.03115	2.48061	3.22317	14.8547	14.3547	7.06708	17.4496		0.403247	3.25659	13.4315
XLOC_003110	Gm16340	0.0727257	0.257604	0.222678	0.21233	0.233752	0.480685	0.341346	0.216599	0.452243	0.766329	1.06163	0.523127	0.798783		0.199818	0.372718	0.787467
XLOC_003111	RP24-210L3.2	0.106282	0.524229	0.749427	1.03512	0.473912	0	0	0.0493452	0	0	0	0	0		0.577794	0.0123363	0
XLOC_003113	Ifi203,Mndal	1.87278	1.60657	1.87584	1.79231	1.82728	16.5101	11.1705	9.33937	13.5444	50.2521	48.5171	25.2738	47.3868		1.79496	12.6411	42.8575
XLOC_003114	Mnda	0.106683	0.200017	0.0431806	0.119875	0.0936279	1.14636	0.613686	0.569254	0.46801	3.32205	3.36631	1.50763	3.49216		0.112677	0.699327	2.92204
XLOC_003115	Ifi202b	0.11893	0.178781	0.169888	0.218165	0.160193	0	0	0.0104719	0	0.0366123	0	0	0.0115047		0.169191	0.00261797	0.0120293
XLOC_003117	Ifi205	0.0696718	0.108309	0.0231781	0.0261657	0.0731336	0.765494	0.438225	0.432273	0.391657	3.44521	3.21916	1.58463	4.83439		0.0600916	0.506912	3.27085
XLOC_003120	Grem2	0.0210542	0.0310188	0.0659862	0.0923844	0.0460353	0.805287	0.475634	0.605415	0.71124	1.13138	1.20655	0.301297	0.824337		0.0512958	0.649394	0.865891
XLOC_003121	Rgs7	0.0556759	0.0853963	0.0885112	0.0201101	0.0413283	0.170767	0.115455	0.0502425	0.135263	0.247585	0.232218	0.0730596	0.181606		0.0582044	0.117932	0.183617
XLOC_003123	Fh1	27.5462	27.4391	23.1162	27.2543	27.8083	46.5467	35.8022	31.6128	46.0989	53.6478	61.0844	42.4659	57.4283		26.6328	40.0152	53.6566
XLOC_003124	Opn3	11.5441	10.0987	10.1793	11.4638	11.3714	10.261	7.47058	8.68472	8.96893	9.15961	10.2003	8.07447	10.0379		10.9315	8.84631	9.36807
XLOC_003125	Chml	3.88251	4.17469	4.08575	4.68053	4.27154	2.03906	2.02026	1.40988	2.11758	1.363	1.65007	0.892114	1.68102		4.219	1.89669	1.39655
XLOC_003127	Pld5	0.0223255	0.0216096	0.0128153	0.0240832	0.0488897	0.0340945	0.0246552	0.030187	0.028625	0.0508315	0.0573679	0.0135505	0.050772		0.0259447	0.0293904	0.0431305
XLOC_003128	B020018G12Rik	0.135511	0.322604	0.240759	0.33888	0.368688	0.141467	0.15722	0.233657	0.234754	0.584779	0.367545	0.133585	0.162896		0.281288	0.191775	0.312201
XLOC_003134	Cep170	85.7989	81.8254	84.6068	86.549	76.2491	4.42996	7.87716	5.57231	5.16944	8.39099	7.32816	3.73621	7.01919		83.0058	5.76222	6.61864
XLOC_003136	RP23-440J24.4	0.14193	0.165531	0.348207	0.268279	0.354994	0	0.0527802	0	0.0168702	0	0	0	0		0.255788	0.0174126	0
XLOC_003140	Akt3	12.2368	11.0596	12.0629	13.8013	14.2922	4.89746	6.05004	4.31768	5.1053	3.08819	3.1011	1.47117	2.77664		12.6906	5.09262	2.60927
XLOC_003141	RP23-268A12.1	0.179965	0.0215973	0.180573	0.103697	0.13822	0.031369	0.0143652	0	0.0138847	0	0	0	0		0.12481	0.0149047	0
XLOC_003142	RP23-268A12.2	0.260975	0.161106	0.337002	0.18454	0.273476	0	0	0.0296548	0.0200343	0	0	0.0104386	0.0155404		0.24342	0.0124223	0.00649475
XLOC_003143	RP23-268A12.3	0	0	0	0	0.0315536	0	0	0	0.0247284	0	0	0	0		0.00631072	0.0061821	0
XLOC_003144	RP23-379C24.1	0.184447	0.0369705	0.113234	0.081663	0.111312	0	0	0.0172791	0	0	0	0	0		0.105525	0.00431977	0
XLOC_003145	RP23-379C24.2	0.0344992	0.0865004	0.0902435	0.0393259	0.0918781	0.0111122	0	0.007966	0.0208713	0	0.0148621	0.00572592	0		0.0684894	0.00998737	0.005147
XLOC_003147	Gm26801	0.193897	0.387402	0.119076	0.172627	0.171758	0.867565	0.93595	0.745557	0.514884	0.176165	0.119805	0.0715861	0.161257		0.208952	0.765989	0.132203
XLOC_003148	RP23-326H11.2	1.56064	0.895222	0.23132	0.236474	0.479042	0.299071	0	0	0.142196	0.170537	0	0	0		0.68054	0.110317	0.0426342
XLOC_003150	2310043L19Rik	0	0	0.071015	0	0	0.50985	0.230401	0.220092	0.26275	0	0	0	0		0.014203	0.305773	0
XLOC_003151	Adss	72.969	70.2194	64.6013	71.755	67.3875	16.4559	26.1309	17.8237	18.5519	21.7691	20.7358	9.55834	19.4607		69.3864	19.7406	17.881
XLOC_003152	RP23-243J5.2	21.7835	16.0153	16.5318	15.7174	12.0866	1.66402	4.36206	4.52854	1.8351	1.25238	0.710924	1.44979	2.80931		16.4269	3.09743	1.5556
XLOC_003154	4930527J03Rik	77.1058	74.5916	39.9495	74.6682	74.3859	2.59411	3.83775	1.48908	1.29307	0.427785	0.918363	1.20301	0.833995		68.1402	2.3035	0.845788
XLOC_003155	B230369F24Rik	1.54881	1.53703	1.88996	1.56099	1.53229	0.600634	0.716996	0.491253	0.564877	0.524962	0.584725	0.395095	0.537449		1.61382	0.59344	0.510558
XLOC_003156	Gm16586,Gm28062,Hnrnpu	410.038	419.105	382.644	416.668	348.981	236.898	262.467	211.437	243.486	233.741	206.604	170.681	187.277		395.487	238.572	199.576
XLOC_003159	Smyd3	3.18384	3.01812	3.17859	3.33035	2.90893	4.43303	4.71356	4.74225	4.63067	4.64699	4.46227	3.40446	4.1841		3.12397	4.62988	4.17446
XLOC_003160	Gm5561	0	0	0	0.142897	0	0	0	0	0.0855405	0	0	0	0		0.0285794	0.0213851	0
XLOC_003161	Tfb2m	4.44986	3.85196	3.84196	4.84837	6.18538	5.45121	5.99986	4.88865	6.61811	5.20757	4.05591	3.50196	5.40579		4.63551	5.73946	4.54281
XLOC_003162	Ahctf1,Gm1305	117.184	119.546	125.447	120.097	120.692	28.7196	41.2911	34.528	35.8189	16.7437	18.0328	9.27556	16.0065		120.593	35.0894	15.0146
XLOC_003163	RP23-204N23.1	0	0	0.146196	0	0.204199	0.287272	0.0940448	0.0790164	0.180987	0.428371	0.491158	0.0880912	0		0.070079	0.16033	0.251905
XLOC_003164	RP23-226J18.3	0	0.0148474	0.0154618	0.0508731	0.011499	0	0.00986301	0	0	0	0	0	0		0.0185363	0.00246575	0
XLOC_003165	Adck3	13.7566	11.7165	11.4555	15.8625	16.7037	79.1739	55.9455	58.8755	70.333	101.567	105.981	115.594	93.3356		13.899	66.082	104.119
XLOC_003166	RP23-226J18.4	0.0639877	0.0643151	0	0.155931	0.207766	1.648	1.4175	0.618739	0.893356	0.599285	1.22457	0.486781	0.655965		0.0984	1.1444	0.74165
XLOC_003167	Psen2	4.17528	3.30779	4.61823	4.19356	3.87289	41.5317	31.3933	32.8363	35.7103	25.1724	26.5618	27.3612	26.375		4.03355	35.3679	26.3676
XLOC_003168	Gm5069	0.214728	0.0915581	0.154651	0.314754	0.126865	0.865717	1.23517	0.91296	1.38999	0.973932	1.02989	0.967416	0.843389		0.180511	1.10096	0.953657
XLOC_003169	6330403A02Rik	0.0719666	0.21035	0.075621	0.025592	0.158273	0.282825	0.202204	0.172229	0.275657	0.555065	0.54309	0.406777	0.556863		0.108361	0.233229	0.515449
XLOC_003171	RP23-453G13.2	0	0.0775047	0	0.169678	0.111661	0	0	0.0432275	0.0499614	0.120955	0	0.046925	0		0.0717687	0.0232972	0.04197
XLOC_003172	Mixl1	0	0	0	0.0222046	0	0	0	0	0.0125623	0	0.0166292	0	0		0.00444092	0.00314058	0.0041573
XLOC_003175	H3f3a	299.868	294.214	272.192	298.824	312.642	128.079	127.874	125.826	129.304	171.805	152.254	135.219	174.103		295.548	127.771	158.345
XLOC_003178	Ephx1,RP23-390I1.4	46.4746	39.6122	46.7068	43.8142	62.8007	447.998	286.309	347.895	449.184	586.557	723.157	599.629	597.064		47.8817	382.846	626.602
XLOC_003181	Nvl	8.94135	8.6245	8.98587	10.1265	7.82742	12.7917	12.8418	11.3913	13.9371	11.7479	11.7817	8.29587	11.2998		8.90113	12.7405	10.7813
XLOC_003182	Wdr26	135.179	134.851	134.514	138.339	129.019	32.2562	40.9127	31.7845	36.7368	26.84	25.5042	15.0512	24.7884		134.38	35.4226	23.0459
XLOC_003189	Gm26004,Lbr	25.4303	29.2749	21.5018	32.8435	39.7648	7.54741	8.29624	9.45454	7.21646	15.5618	13.5035	17.0018	13.6473		29.7631	8.12866	14.9286
XLOC_003190	Gm5533	0.0690562	0	0	0	0	0	0	0.0172949	0	0	0.0294158	0	0		0.0138112	0.00432372	0.00735395
XLOC_003191	Enah	124.328	105.378	113.209	119.674	106.047	40.7108	46.7822	41.3276	48.1803	14.2171	14.0046	8.36908	11.4289		113.727	44.2502	12.0049
XLOC_003192	RP23-73N8.4	0.0307487	0.0618618	0.0319529	0.0866051	0.0235841	0.00970508	0.00953732	0.00685506	0.0185224	0	0.0129335	0	0.00724049		0.0469505	0.011155	0.0050435
XLOC_003193	RP23-73N8.3	0.14251	0.224516	0.234483	0.590247	0.167199	0	0	0.00975603	0.012465	0	0	0	0		0.271791	0.00555526	0
XLOC_003194	RP23-73N8.2	0.223939	0.228339	0.185523	0.211916	0.199476	0.00787365	0.00773897	0.00572681	0.0373875	0	0	0	0		0.209839	0.0146817	0
XLOC_003195	RP23-73N8.1	0.15196	0.211059	0.253785	0.4152	0.207638	0	0	0.0553229	0	0	0	0	0		0.247928	0.0138307	0
XLOC_003198	Degs1	9.3263	10.8916	8.61124	8.8747	11.114	30.5664	24.9097	23.1819	33.6706	45.338	41.8484	27.0844	49.8603		9.76357	28.0821	41.0328
XLOC_003199	Fbxo28	10.3015	10.9168	13.1665	12.1203	10.2908	14.1112	14.012	11.6265	16.8646	6.87206	7.20485	3.76546	6.20827		11.3592	14.1536	6.01266
XLOC_003200	Gm5706	0.088415	0.132071	0.0458509	0	0.0648517	0.0289242	0	0	0	0	0	0	0		0.0662377	0.00723105	0
XLOC_003201	Gm10517	0.874731	1.09123	0.770366	0.776869	0.978587	0	0.195327	0.204892	0.0462863	0.0550649	0.0624926	0.265117	0		0.898357	0.111626	0.0956686
XLOC_003202	Capn2	3.80237	2.76151	3.04521	3.27522	3.28668	12.2883	11.5252	9.85188	14.3374	31.9231	31.574	18.9403	34.0087		3.2342	12.0007	29.1115
XLOC_003203	Ccdc185	143.559	134.991	154.54	148.996	164.259	0.07941	0.656755	1.01379	0.295267	1.03298	0	0	0.00924042		149.269	0.511305	0.260555
XLOC_003204	Disp1	1.87472	2.08885	2.04681	1.75333	2.23285	4.63497	4.49013	4.63076	5.24721	4.2072	3.75337	2.92335	4.3903		1.99931	4.75077	3.81855
XLOC_003205	RP24-268A16.1	0.055886	0.0528906	0.0571072	0.0624305	0	0.019838	0.0575446	0.0404521	0.071314	0	0.151212	0.0102982	0		0.0456629	0.0472872	0.0403776
XLOC_003206	Brox	9.66697	10.82	10.1689	7.41695	10.9649	15.2396	13.4035	12.2431	15.0072	12.7568	13.931	7.72948	13.7729		9.80754	13.9733	12.0475
XLOC_003207	Mia3	122.107	120.085	149.547	120.878	117.501	77.0621	78.8256	75.2105	85.4267	96.1687	115.833	82.68	98.1263		126.024	79.1312	98.202
XLOC_003208	Mia3	12.0571	17.4262	15.5792	19.4068	16.5193	3.77185	4.67617	3.64897	4.59295	2.61614	3.3737	2.08063	1.89898		16.1977	4.17248	2.49236
XLOC_003210	1700056E22Rik	95.0023	86.6968	72.0442	75.075	90.9959	1.15659	2.01237	1.61958	1.05948	1.44039	0.896137	1.42141	1.77226		83.9628	1.462	1.38255
XLOC_003212	1700112H15Rik	0.63062	1.28448	0.665635	1.22723	0.626979	0	0.135898	0.181585	0.087384	0	0	0	0		0.886989	0.101217	0
XLOC_003214	RP24-286C21.1	0	0	0	0.217043	0	0	0	0.0385913	0	0.0561425	0	0	0.0484418		0.0434086	0.00964783	0.0261461
XLOC_003215	Hlx	0.156682	0.22857	0.260324	0.146396	0.318127	2.81841	1.60609	2.17565	2.17187	7.36116	8.80035	7.75973	7.85533		0.22202	2.19301	7.94414
XLOC_003216	2001-03-01	0.179594	0.116101	0.266189	0.108258	0.0510242	0.192951	0.114233	0.208479	0.174061	0.35634	0.0741834	0.139268	0.205264		0.144233	0.172431	0.193764
XLOC_003217	2002-03-01	64.2055	57.3795	65.6514	62.8337	64.3398	277.426	210.544	214.823	272.795	298.398	283.823	280.106	280.408		62.882	243.897	285.684
XLOC_003220	C130074G19Rik	7.94104	5.95863	6.98921	6.42689	6.06546	23.729	15.6881	16.1217	23.1805	27.2703	21.4363	16.2828	21.9152		6.67625	19.6798	21.7261
XLOC_003221	Mark1	1.72881	2.66074	1.92362	1.64069	1.98552	0.852949	1.11675	0.859603	0.911406	2.27416	2.25506	1.47229	2.2092		1.98788	0.935177	2.05268
XLOC_003222	RP23-450D2.2	27.3994	24.9237	22.3899	27.7435	20.4303	0	0.893879	0.0837625	0	0.229311	0	0	0		24.5774	0.24441	0.0573277
XLOC_003223	RP23-321A12.2	0.245196	0.151751	0.0501736	0	0.0723707	0	0	0.0495943	0	0	0	0	0		0.103898	0.0123986	0
XLOC_003224	Iars2	10.3646	11.0643	10.3549	11.3886	11.5028	22.9666	19.2561	16.9504	22.5797	24.4557	25.0132	14.5347	24.2059		10.935	20.4382	22.0524
XLOC_003225	4930532G15Rik	4.02233	3.80582	3.01705	3.86353	2.7781	0.309347	0.756907	0.500032	0.0762584	0.370573	0.219543	0.0769384	0.248543		3.49737	0.410636	0.228899
XLOC_003227	Gm2061	0	0	0	0.0154538	0.0207244	0	0.00943464	0.014366	0	0	0	0.0062469	0		0.00723564	0.00595016	0.00156172
XLOC_003228	RP23-155G2.1	0	0	0.0640062	0	0.0449442	0	0	0.0295273	0	0	0.0571254	0	0		0.0217901	0.00738182	0.0142813
XLOC_003229	Lyplal1	3.9977	4.47428	5.14394	5.0665	4.30855	19.7962	14.4696	12.4067	17.698	9.03916	9.1136	5.81181	9.4345		4.59819	16.0926	8.34977
XLOC_003232	Tgfb2	0.180956	0.17947	0.195732	0.331121	0.245878	1.26905	0.787959	1.1687	1.56497	5.18211	5.19365	2.77863	4.98063		0.226631	1.19767	4.53375
XLOC_003234	Rrp15	13.9421	11.7087	11.6535	12.0484	12.4117	12.5208	12.1825	9.10333	12.3127	10.9932	11.2482	7.021	11.22		12.3529	11.5298	10.1206
XLOC_003235	RP23-429I18.2	4.22748	4.19347	4.56004	4.65033	4.4861	0.0622408	0.488755	0.325445	0.0502387	0.0301683	0	0.0113894	0		4.42348	0.23167	0.0103894
XLOC_003236	RP23-438D3.2	0.293896	0	0.819404	0.526775	0.76879	0	0	0.0539317	0	0	0	0	0		0.481773	0.0134829	0
XLOC_003237	Spata17	156.263	146.787	146.084	142.892	139.164	0.748587	14.7875	8.19404	1.41704	1.43295	0.0821159	0.121902	0.145944		146.238	6.28679	0.445728
XLOC_003238	Gm15508	0	0.610008	0	0.648993	0	0	0	0.176074	0	0	0	0	0		0.2518	0.0440185	0
XLOC_003239	Gm15509	2.06754	2.35621	2.68895	2.95353	1.9233	0.0132331	0.171727	0.0502285	0	0.0307192	0	0	0		2.39791	0.0587971	0.0076798
XLOC_003246	Kctd3	10.2511	10.351	10.9369	11.7595	12.7421	16.2033	15.194	19.0938	17.2437	8.53473	11.6698	11.3672	11.2002		11.2081	16.9337	10.693
XLOC_003248	Kcnk2	5.32573	5.64158	3.01574	4.93749	5.08286	6.00873	3.11833	3.45222	5.27857	1.39072	1.13109	0.521942	1.20767		4.80068	4.46446	1.06286
XLOC_003249	RP23-411B11.4	0	0.0925505	0.199267	0.10124	0.133815	0.368773	0.545256	0.305674	0.760316	0	0	0	0.0441856		0.105374	0.495005	0.0110464
XLOC_003250	RP23-411B11.2	170.318	151.476	145.878	152.04	151.226	18.812	29.0406	28.1774	20.7454	25.7211	18.939	20.9631	20.981		154.188	24.1939	21.651
XLOC_003251	RP24-511M8.3	0.163678	0.161357	0	0.118472	0.19707	0	0	0.0826574	0	0	0	0	0.0262142		0.128115	0.0206644	0.00655355
XLOC_003252	Cenpf	32.4169	28.5442	29.8757	35.5188	29.0631	1.30745	14.8499	9.09564	0.908207	1.13959	0.138824	0.844919	1.03233		31.0837	6.5403	0.788916
XLOC_003254	Smyd2	17.6158	15.6307	15.4401	15.4119	17.0624	87.7316	67.059	80.8644	92.0945	42.2562	38.2222	37.9755	42.8006		16.2322	81.9374	40.3136
XLOC_003255	RP24-288J3.1	0	0.0333002	0	0.0882836	0.0120424	0.0315978	0.0207846	0.0316393	0.0709513	0.0119454	0	0	0.00783093		0.0267252	0.0387432	0.00494408
XLOC_003256	Prox1	5.52413	5.30176	5.53986	7.60211	6.25354	0.574965	0.400678	0.24919	0.530954	0.812474	0.740991	0.460886	1.2247		6.04428	0.438947	0.809763
XLOC_003259	Rps6kc1	3.81069	3.86141	4.68817	5.52242	3.82875	5.37447	4.93817	5.10428	6.52563	6.86511	5.6358	5.57873	6.82737		4.34229	5.48564	6.22675
XLOC_003260	Vash2	69.0678	69.7839	66.3745	66.9316	65.4137	0.760494	4.22689	2.09581	0.983496	1.14747	0.330755	0.223245	0.279702		67.5143	2.01667	0.495293
XLOC_003261	RP23-399N18.2	0	0	0	0	1.76606	0	0	0.715506	0	0	0	0	0		0.353212	0.178876	0
XLOC_003263	Mfsd7b	3.88954	3.44291	3.66246	3.64836	2.83047	3.0227	3.18266	2.07284	3.08969	5.5453	6.52451	3.1054	5.69988		3.49475	2.84197	5.21877
XLOC_003264	Tatdn3	18.436	21.6842	22.341	23.8313	20.5328	6.04492	9.24907	9.06513	7.00718	13.865	13.3759	10.3047	13.6251		21.3651	7.84158	12.7927
XLOC_003266	Fam71a	73.653	76.5101	82.8716	82.1422	92.0565	0.0341946	0.177484	0.301403	0.139666	0.430631	0.0437201	0.0157395	0.00815118		81.4467	0.163187	0.12456
XLOC_003267	Atf3	0.121799	0.102486	0.126348	0.110082	0.0439648	1.95279	2.01261	1.62884	2.9456	2.3928	3.46312	1.70675	3.13903		0.100936	2.13496	2.67542
XLOC_003268	Nenf	20.5918	20.5504	18.7235	19.5703	22.0202	127.29	91.1163	104.942	114.799	156.452	149.458	148.642	172.623		20.2912	109.537	156.794
XLOC_003269	Ppp2r5a	42.2405	45.6419	58.1578	50.1392	48.501	27.1774	16.1066	17.6571	28.8527	40.9486	57.2478	25.341	43.2186		48.9361	22.4485	41.689
XLOC_003270	RP23-103B18.8	0	0	0	0	0.012106	0.0110175	0	0	0.0419977	0.0631616	0.014834	0.023535	0.0242946		0.0024212	0.0132538	0.0314563
XLOC_003272	RP24-566B6.4	0.229518	0.181312	0.368624	0.404186	0.241393	0.0304549	0.146832	0.0639689	0	0	0	0	0		0.285007	0.0603139	0
XLOC_003273	Dtl	23.6958	24.5766	24.3436	24.0756	23.2925	0.715055	5.39027	3.52372	1.1806	0.973649	0.405761	0.239323	0.40571		23.9968	2.70241	0.506111
XLOC_003276	RP24-377A16.1	0.288599	0	0	0	0.207266	0	0.191201	0	0	0	0.248774	0	0		0.099173	0.0478003	0.0621935
XLOC_003277	RP23-355E19.1	2.69413	1.90318	2.19455	1.74855	2.00008	0	0.34839	0.272338	0.0891701	0.0861097	0.0233128	0.0439685	0.095282		2.1081	0.177475	0.0621683
XLOC_003278	1700034H15Rik	65.6319	63.7434	54.1228	67.0896	59.7617	2.50281	4.53379	3.94289	2.1478	0.873734	0.222785	0.0570943	0.248909		62.0699	3.28182	0.350631
XLOC_003279	Gm26670	1.13136	0.990981	0.820154	1.07975	0.971622	0.285873	0.411772	0.388356	0.289786	0.275687	0.0947072	0.0710833	0.175703		0.998773	0.343947	0.154295
XLOC_003280	Mir3473c,Traf5	3.1832	2.78108	1.6638	2.65962	2.08124	4.46288	5.34657	4.31552	3.60346	6.82414	7.97625	5.61226	8.93689		2.47379	4.43211	7.33738
XLOC_003281	WI1-1003N17.1	3.36377	1.90297	3.43361	4.34598	3.82249	22.6374	15.0904	16.2633	21.1976	19.3596	22.0169	19.2205	21.3576		3.37376	18.7972	20.4886
XLOC_003282	Rcor3	94.587	92.5943	89.6539	90.6799	94.88	14.6878	24.752	23.7246	18.6036	9.77671	9.98057	6.25893	9.009		92.479	20.442	8.7563
XLOC_003283	Hhat	1.56766	1.63287	1.67048	2.38829	2.05872	1.59008	1.34371	1.55686	1.63597	3.17587	2.88962	2.7964	3.27203		1.8636	1.53166	3.03348
XLOC_003285	A730013G03Rik	0.15153	0.139169	0.193571	0.158055	0.127028	0	0.0151323	0	0	0	0.0254669	0	0		0.153871	0.00378307	0.00636673
XLOC_003286	Sertad4	1.29068	1.35762	1.03707	1.15108	1.41069	0.798579	1.50449	1.00359	1.00259	1.08925	1.28379	0.68017	1.45323		1.24943	1.07731	1.12661
XLOC_003287	Syt14	0.849528	1.04673	1.20461	1.11219	0.996524	0.995762	1.28793	0.788959	1.11418	1.01181	1.18743	0.592518	1.0426		1.04192	1.04671	0.958589
XLOC_003289	RP23-95L22.1	2.01368	1.73494	2.73801	2.02554	1.78849	0	0.216907	0.0439188	0	0.190058	0.0730839	0	0.116407		2.06013	0.0652064	0.0948872
XLOC_003290	Diexf	5.66277	8.76553	7.55977	9.30528	8.64923	5.92616	6.87184	5.89986	7.21513	7.2351	8.41457	4.96521	6.95314		7.98852	6.47825	6.89201
XLOC_003291	Traf3ip3	0	0.336584	0	0.078704	0.374348	2.03458	0.761698	1.72882	1.26507	7.05151	5.96749	4.98703	7.06251		0.157927	1.44754	6.26713
XLOC_003292	Hsd11b1	0.561288	0.490923	0.618369	0.668627	0.328561	2.43716	0.96696	1.03044	1.43728	4.54737	3.37858	1.41824	4.39983		0.533554	1.46796	3.43601
XLOC_003294	G0s2	2.04816	2.382	2.45449	1.96727	2.6075	13.5789	12.0091	12.1509	15.3423	30.8046	31.0384	34.498	34.7685		2.29188	13.2703	32.7774
XLOC_003296	Camk1g	2.93997	3.20313	3.49709	3.3916	2.66483	0.107634	0.438782	0.341512	0.121849	0.138757	0	0.10062	0.0616527		3.13932	0.252444	0.0752574
XLOC_003297	4631405K08Rik,Mir205	0.0190863	0	0	0	0	0.0244602	0	0	0	0	0	0	0		0.00381726	0.00611505	0
XLOC_003298	RP23-204C6.1	0.773286	1.58221	2.19231	0.849457	0.760024	0	0.0645048	0	0	0	0	0	0		1.23146	0.0161262	0
XLOC_003299	RP24-84B18.1	19.0313	16.0779	20.0306	20.5697	20.7554	10.0127	9.96572	8.08645	8.82628	7.0788	5.40959	6.32859	7.81287		19.293	9.22279	6.65746
XLOC_003300	Gm16897	2.93439	2.42725	2.56953	3.193	2.63942	0.0835855	0.161054	0.0801703	0.0911776	0.0830743	0.0592134	0.0151203	0.0957103		2.75272	0.103997	0.0632796
XLOC_003301	RP23-445K23.7	18.0651	19.3507	19.9377	17.8517	14.7692	0	0.206048	0.180569	0	0	0	0	0		17.9949	0.0966542	0
XLOC_003302	RP23-445K23.6	0	0.591425	0	0.628852	1.27317	0	0.785539	0.3446	0.378076	0.901992	1.02429	1.26382	2.02297		0.498689	0.377054	1.30327
XLOC_003303	RP23-82P18.2	0.861126	0.880895	0.961953	1.52757	0.858307	0.899488	0.696786	0.502582	0.812654	1.42165	1.55743	0.79982	1.36732		1.01797	0.727877	1.28656
XLOC_003304	Cd46	18.0462	17.5622	18.0803	20.7818	21.7821	1.51249	1.13169	0.803349	1.04922	1.29237	1.41354	0.794344	1.33783		19.2505	1.12419	1.20952
XLOC_003305	RP23-82P18.4	0.106833	0.135846	0.0886212	0.16117	0.214959	0.0618186	0.0919054	0.0235005	0.0889889	0.0267437	0.0155741	0.0104706	0.0255414		0.141486	0.0665533	0.0195825
XLOC_003306	Cr1l	4.84158	4.61629	6.44988	5.1948	4.7986	32.9859	25.3095	22.5669	30.1816	51.7417	52.0366	24.7678	48.0824		5.18023	27.761	44.1571
XLOC_003307	Cr2	0.637812	2.26521	1.06116	0.974143	0.756143	0.0680144	0.104365	0.0674732	0.062666	1.07369	0.0126691	0.0185114	0.591927		1.13889	0.0756297	0.424199
XLOC_003312	Ppp1r14c	0.200042	0.199022	0.227305	0.257768	0.251777	0.589385	0.402216	0.365355	0.59086	1.04286	1.29412	0.732321	1.27891		0.227183	0.486954	1.08705
XLOC_003314	Iyd	0.129809	0.02616	0.0671536	0.0616607	0.0450575	0.0962845	0.0651799	0.0688364	0.149817	0.570409	0.183411	0.083095	0.911565		0.0659682	0.0950295	0.43712
XLOC_003315	Plekhg1	3.92097	5.49525	4.90297	4.5514	4.36332	17.8341	15.0857	13.4664	19.4178	4.36423	4.02919	2.31325	3.74297		4.64678	16.451	3.61241
XLOC_003316	Mthfd1l	1.50818	2.0941	1.81163	1.53673	1.53904	7.14458	4.88024	4.7539	7.63844	2.77489	2.62426	1.91049	2.82972		1.69794	6.10429	2.53484
XLOC_003317	Gm16074	0	0	0.315286	0	0.220607	0.203913	0.301527	0.333373	0.194538	0	0.132651	0	0		0.107179	0.258338	0.0331627
XLOC_003320	Akap12	607.399	611.555	627.2	706.097	608.641	86.1518	102.234	78.4799	92.7975	18.9694	12.6353	8.48091	12.1187		632.178	89.9158	13.0511
XLOC_003321	Gm21781	2.94153	3.12854	3.13817	3.52347	2.62376	10.0924	8.09511	7.28031	10.5379	7.21983	7.51322	4.29748	7.07337		3.07109	9.00143	6.52597
XLOC_003322	Gm16153	0.00990915	0.0198701	0.0104826	0.0110421	0.00734749	0.00644737	0	0.0144735	0.0184609	0.0149251	0	0	0		0.0117303	0.00984544	0.00373128
XLOC_003323	1700052N19Rik	75.6773	76.9914	79.1011	80.5133	75.0276	11.6427	19.8554	17.1651	13.042	10.4204	9.65968	5.76043	8.73659		77.4621	15.4263	8.64428
XLOC_003324	Ccdc170	1.94689	1.98809	1.50149	2.0224	1.54725	6.81685	7.61362	6.05382	7.70939	0.928449	0.714394	0.454739	0.700745		1.80122	7.04842	0.699582
XLOC_003325	Gm22739	0	0	0	0	2.19482	2.06626	0	0	1.95323	0	0	0	0		0.438964	1.00487	0
XLOC_003326	Esr1	1.76004	1.28504	1.78009	1.48138	2.12551	8.63912	6.82006	5.81159	10.3144	17.8295	18.6752	10.9485	15.0449		1.68641	7.89629	15.6245
XLOC_003329	Myct1	0.274132	0.268879	0.124075	0.283757	0.189635	0.59401	0.595486	0.511818	0.813084	1.83497	1.59698	0.826422	1.42101		0.228096	0.628599	1.41985
XLOC_003332	Gm15536	0	12.1547	25.1045	12.9239	17.4438	8.20995	0	14.1345	0	9.26869	31.5763	25.9735	0		13.5254	5.58611	16.7046
XLOC_003333	Lrp11	3.33407	3.17655	3.02453	2.97134	3.34365	2.58899	2.58148	2.62878	2.74718	0.874852	1.00301	0.526165	0.858889		3.17003	2.63661	0.815729
XLOC_003334	Nup43	23.9589	22.5328	23.2383	25.5003	23.8793	5.47135	7.1732	4.87339	5.37597	6.31251	4.9542	3.53548	6.01308		23.8219	5.72348	5.20382
XLOC_003335	Lats1	11.6011	12.6309	12.3427	13.5907	14.0215	8.54314	8.35485	6.38336	9.09721	5.28285	6.52201	3.14106	5.75561		12.8374	8.09464	5.17538
XLOC_003336	Katna1	18.6354	17.0074	16.5083	17.4546	16.7549	16.0096	13.4316	14.074	15.8788	16.878	17.6501	15.4477	15.5609		17.2721	14.8485	16.3842
XLOC_003337	B430219N15Rik	0.195861	0.131122	0.0662292	0.228528	0.265501	0.476808	0.34365	0.40071	0.123289	0.720636	0.724042	0.516093	0.587684		0.177448	0.336114	0.637114
XLOC_003338	Ppil4	15.1754	14.8955	15.3461	15.1595	13.4721	10.84	11.9067	8.90209	11.8215	14.9171	13.5078	6.43411	12.9996		14.8097	10.8676	11.9647
XLOC_003339	Zc3h12d	0.0931307	0.0523387	0.0866085	0.0658691	0.0963447	0.160871	0.173469	0.217964	0.167416	0.907203	0.79171	0.473674	0.658092		0.0788583	0.17993	0.70767
XLOC_003346	Gm5177	0.227671	0.184044	0.130692	0.192485	0.0386181	0.0292843	0	0.00994423	0.0288051	0.0684187	0.0566093	0	0		0.154702	0.0170084	0.031257
XLOC_003349	Shprh	4.1857	5.38293	7.35494	5.87078	5.75352	4.62484	4.75432	3.467	4.66773	2.66286	3.2465	1.6861	2.74804		5.70957	4.37847	2.58587
XLOC_003350	Fbxo30	171.09	161.784	151.581	167.117	156.061	3.32747	22.2128	10.7498	4.92119	5.244	3.25539	1.38539	2.55507		161.527	10.3028	3.10996
XLOC_003351	Epm2a	2.9457	2.63131	2.5654	2.69279	2.33455	3.38976	2.87623	2.63574	3.5873	3.24061	3.75796	1.92114	3.61003		2.63395	3.12226	3.13244
XLOC_003352	Gm9797	0.0404049	0.119411	0.042578	0	0.0303941	0	0.0263247	0.0196678	0.0501245	0.0315913	0	0.0155272	0		0.0465576	0.0240293	0.0117796
XLOC_003358	Sf3b5	7.33362	6.42328	6.7927	6.23427	7.09205	6.23792	5.33341	6.00224	6.25618	7.77316	8.39639	4.42576	8.70376		6.77518	5.95744	7.32477
XLOC_003359	Plagl1	1.69101	2.42808	2.04061	2.497	2.08287	2.54175	3.0237	3.22611	2.78352	1.09106	1.79122	1.24557	1.5062		2.14791	2.89377	1.40851
XLOC_003360	Fuca2	21.4428	20.2131	20.7024	21.3401	21.7122	77.4339	50.0434	46.4855	71.6806	19.6184	16.5831	12.2135	18.3066		21.0821	61.4108	16.6804
XLOC_003361	Adat2	17.9842	17.0175	15.1717	18.444	15.0684	0.972085	2.4214	1.3723	0.819798	1.75658	1.77933	0.949745	1.59645		16.7372	1.3964	1.52053
XLOC_003362	Hivep2	0.608674	0.803373	0.727437	0.790094	0.77693	2.59029	2.04612	1.61598	2.31407	1.70444	2.05748	1.24387	2.01988		0.741302	2.14161	1.75642
XLOC_003365	Gm10335	0.564261	0.13989	0.143229	0.296133	0.602682	0.477389	0.371704	0.394684	0.180291	1.60167	1.43996	0.365638	1.4457		0.349239	0.356017	1.21324
XLOC_003366	Gm16234	0	0	0	0	0.042609	0.0397665	0	0	0	0	0	0	0		0.0085218	0.00994163	0
XLOC_003367	Nmbr	17.6121	16.7001	18.9781	16.748	17.5361	0.483826	3.53854	2.93051	1.19132	0.246168	0.155614	0.267378	0.240108		17.5149	2.03605	0.227317
XLOC_003370	Cited2	11.3035	12.7629	12.6484	12.2102	12.8453	91.8384	68.9175	66.7928	86.6105	21.333	28.5671	19.2091	32.066		12.3541	78.5398	25.2938
XLOC_003371	Txlnb	0.764057	0.653119	0.80825	0.92624	0.77937	0.671186	0.3881	0.450078	0.569038	0.24101	0.253888	0.112137	0.28434		0.786207	0.519601	0.222844
XLOC_003372	Gm7584	5.41936	4.67087	4.1693	6.45008	5.23401	0.43407	0.641673	0.195024	0.409273	0.126358	0.190539	0.159546	0.15638		5.18872	0.42001	0.158206
XLOC_003374	Reps1	29.784	32.0616	32.1766	31.599	29.7935	47.1682	40.9889	37.6358	50.3993	26.9014	25.0871	16.2114	25.5011		31.0829	44.0481	23.4252
XLOC_003375	Gm10827	4.95622	5.32111	5.26422	6.32329	6.4435	0.174834	0.300655	0.169529	0.22359	0.0879012	0.0440523	0	0.0157042		5.66167	0.217152	0.0369144
XLOC_003376	Nhsl1	7.18656	8.08576	7.01754	7.94582	7.3772	14.3485	14.8622	11.9937	15.8995	1.20968	1.27309	0.922077	1.07948		7.52258	14.276	1.12108
XLOC_003377	Perp	1.0723	1.08855	0.707163	0.795436	0.906754	1.92982	1.17142	1.33068	1.54622	3.90425	3.55402	1.70856	4.39807		0.914041	1.49453	3.39123
XLOC_003378	Olig3	0.0670224	0.0223767	0.0925281	0.0698834	0.0473557	0	0	0.0471083	0.0140929	0.0166168	0	0.0120544	0		0.0598333	0.0153003	0.0071678
XLOC_003379	Ifngr1	7.18556	6.63516	8.70287	7.26866	8.82908	32.28	26.9354	24.18	36.5328	61.5387	52.9375	34.5845	59.6999		7.72427	29.9821	52.1902
XLOC_003380	Il22ra2	0	0	0	0	0.0130276	0.152062	0	0.00812128	0	0.0540433	0.0310172	0.0305256	0.0416931		0.00260552	0.0400458	0.0393198
XLOC_003382	Il20ra	0.876728	1.00994	0.967864	0.699945	0.872736	0.0253681	0.149896	0.0463919	0.0241295	0.0569089	0	0.0333487	0.0185748		0.885443	0.0614464	0.0272081
XLOC_003384	Map3k5	2.48532	3.5095	3.78346	3.34764	2.68682	3.98462	4.21162	3.98443	5.1848	12.8822	11.0124	9.18409	11.4731		3.16255	4.34137	11.1379
XLOC_003385	Map7	63.7428	57.518	61.4178	63.5009	67.4057	51.2824	44.1728	39.4572	49.9654	9.36977	9.40431	5.71656	8.05813		62.717	46.2194	8.13719
XLOC_003386	Bclaf1	44.0018	39.0903	40.9384	45.0931	40.789	45.2078	45.881	34.2886	46.0644	42.8607	44.2935	22.3596	38.1282		41.9825	42.8605	36.9105
XLOC_003387	Mtfr2	7.91374	7.36254	6.7007	7.96861	7.97637	0.462109	1.97593	1.26864	0.743654	0.584506	0.331065	0.257489	0.446624		7.58439	1.11258	0.404921
XLOC_003388	Gm17230	0.0370944	0.0729241	0.0870765	0.110208	0.0788332	0.0248062	0.0491013	0.0296079	0.0412686	0.0418627	0.0804701	0.0609167	0.0720067		0.0772272	0.036196	0.0638141
XLOC_003389	Ahi1	66.4479	63.087	64.1726	62.6693	64.0677	6.56767	16.7652	12.2139	8.18772	6.29517	6.09028	3.28241	5.48206		64.0889	10.9336	5.28748
XLOC_003391	Gm2467	0.0451247	0	0.0938854	0	0.099708	0	0	0.0231917	0.057085	0	0.038681	0.0239371	0.0219412		0.0477436	0.0200692	0.0211398
XLOC_003392	Hbs1l	87.5964	80.2964	82.7176	84.0735	81.0463	15.6107	22.3991	15.9337	15.8585	15.8863	16.4991	9.44633	15.0452		83.146	17.4505	14.2192
XLOC_003393	Aldh8a1	1.53308	1.47815	2.27547	1.71961	1.37623	0	0.08093	0.0630334	0.0111656	0.0260497	0.0304418	0	0.00857622		1.67651	0.0387823	0.0162669
XLOC_003394	1700021A07Rik	3.88873	4.14531	4.37098	3.18879	3.30633	2.25309	1.07773	1.95229	1.55939	0.362202	0.158894	0.0832449	0		3.78003	1.71063	0.151085
XLOC_003395	1700020N01Rik	275.869	255.041	234.959	296.052	317.642	3.2095	49.7843	15.8704	8.06084	4.44632	0.0822214	0.143227	0.0685108		275.913	19.2313	1.18507
XLOC_003396	Gm5420	0	0	0.116808	0	0.0793537	0.0481367	0	0	0	0	0	0.0972963	0		0.0392323	0.0120342	0.0243241
XLOC_003398	Sgk1	2.49084	3.17594	3.99777	2.38938	2.90152	16.5864	14.5225	13.0078	17.7724	12.3504	13.0438	8.70376	17.5654		2.99109	15.4723	12.9158
XLOC_003399	Gm2539	0.364012	0.723527	1.06737	0.54883	0.510687	0	0.651456	0.0725489	0	0	0	0	0		0.642885	0.181001	0
XLOC_003400	Gm19791	0	0	0.190555	0.26596	0.045765	0	0.0380803	0	0.0375917	0	0	0	0		0.100456	0.018918	0
XLOC_003402	H60b,Raet1d,Raet1e	0.308748	0.432552	0.295817	0.21622	0.263382	0.63807	0.673698	0.281126	0.595591	1.27887	1.08362	0.429709	1.26164		0.303344	0.547121	1.01346
XLOC_003405	C920009B18Rik	0	0.00960751	0	0	0	0.173662	0.201261	0.0673549	0.0777781	0.672159	0.458363	0.359377	0.588476		0.0019215	0.130014	0.519594
XLOC_003406	Gm5421	3.97405	3.28097	3.92696	3.82656	4.14976	2.84936	2.92226	2.75178	3.42983	4.55115	4.65261	3.25304	4.55075		3.83166	2.98831	4.25189
XLOC_003409	Slc2a12	1.51963	3.10409	1.82962	1.31964	1.50354	4.30558	4.64864	5.0598	5.55709	0.225534	0.174613	0.133803	0.145742		1.8553	4.89278	0.169923
XLOC_003410	Slc18b1	3.6814	2.28212	1.78299	4.52212	5.66556	23.5981	21.6569	26.5322	32.4195	23.3231	38.9171	24.5004	33.2879		3.58684	26.0517	30.0071
XLOC_003411	Vnn3	0.178987	0.422688	0.276171	0.480854	0.405404	1.30401	0.701061	0.797157	0.789937	2.59163	2.53549	1.49734	2.97395		0.352821	0.898041	2.3996
[truncated: 23,257 more rows]
