# Supplementary material for: Identification of Sertoli cell-specific transcripts in the mouse testis and the role of FSH and androgen in the control of Sertoli cell activity
Source: BMC Genomics. 2017 Dec 15;18:972. doi: 10.1186/s12864-017-4357-3 (PMC5731206; doi:10.1186/s12864-017-4357-3)
Supplement: Supplementary file 4 — “Transcripts significantly altered by busulfan and/or busulfan + DTX.” List of transcripts significantly altered in the RNAseq data following treatment with busulfan or busulfan + DTX. (XLSX 960 kb) [file 12864_2017_4357_MOESM4_ESM.xlsx]

## Sheet: Sheet1
Transcripts significantly (P<0.05, FDR=0.05) altered by:
Busulfan vs control					DTX + busulfan vs busulfan
gene id	gene symbol	fold change			gene id	gene symbol	fold change
XLOC_008918	Gm10425	118.553			XLOC_022845	Sirpb1a	48.3302
XLOC_020473	Gcg	111.234			XLOC_018456	Obp2a	36.4881
XLOC_019628	Mylk2	106.956			XLOC_035507	Cbln1	34.4496
XLOC_022375	Lingo4	83.3563			XLOC_017045	Mc2r	25.8547
XLOC_009499	Cd83	82.0702			XLOC_001039	Ctse	23.3639
XLOC_017913	Rln1	75.4044			XLOC_020232	Gm13373	23.1323
XLOC_030686	Gys2	73.8515			XLOC_015224	Runx2os2	22.4421
XLOC_003405	C920009B18Rik	67.6627			XLOC_009220	Gm5445	22.084
XLOC_038396	Timp1	64.74			XLOC_036922	Ccr2	20.6303
XLOC_028536	Pilrb1	64.2477			XLOC_030574	Clec7a	20.4787
XLOC_025298	Tnfrsf18	59.854			XLOC_020188	Fcna	17.9396
XLOC_037567	Bcl2a1d	52.9207			XLOC_034036	Ifitm6	17.0496
XLOC_006369	Igfbp3	52.8753			XLOC_030562	BC035044	14.3403
XLOC_005745	Wfdc18	52.6138			XLOC_032091	Gm15677	13.9435
XLOC_008220	Serpina3n	52.4535			XLOC_018898	Gm13653	13.0861
XLOC_002719	Shisa4	44.0123			XLOC_007600	Cd300lb	13.0716
XLOC_016375	Ttr	43.9014			XLOC_007601	Cd300c	12.7729
XLOC_040503	Tceal6	43.6494			XLOC_016144	C3	12.376
XLOC_009780	F2rl2	43.5537			XLOC_015277	Treml2	12.1698
XLOC_016115	Lrg1	42.2448			XLOC_032546	Apoc2,Apoc4	11.7957
XLOC_021175	Il1a	40.8188			XLOC_012085	Phf11a	11.5845
XLOC_004402	Gm16143	39.0636			XLOC_014982	4833413E03Rik	11.0541
XLOC_007213	Gm11510	38.2085			XLOC_022303	S100a8	10.8401
XLOC_010415	Ube2ql1	37.8803			XLOC_007151	Ccl9	10.4065
XLOC_025001	Wnt4	37.7271			XLOC_006719	Slc36a2	10.3422
XLOC_018459	Lcn3	36.0056			XLOC_001620	Batf3	10.3174
XLOC_031407	Klk1b22	35.276			XLOC_001082	Chil1	10.2503
XLOC_038759	Plxnb3	33.5212			XLOC_010871	1810011H11Rik	10.1105
XLOC_023802	Clca2	33.2603			XLOC_015027	H2-Oa	9.99994
XLOC_030952	Pglyrp1	32.831			XLOC_025408	Atp6v0d2	9.71671
XLOC_004909	Lif	32.7269			XLOC_017282	Ms4a4c	9.23487
XLOC_035588	Rrad	30.1688			XLOC_035390	Cyp4f18	9.03932
XLOC_032183	Tnni2	29.8112			XLOC_008407	Dnmt3aos	8.86688
XLOC_005713	Ccl8	29.3596			XLOC_026849	Gckr	8.73845
XLOC_013160	Ly6d	29.07			XLOC_027884	Spon2	8.46165
XLOC_015631	Tnfrsf12a	28.9251			XLOC_005364	Nlrp3	8.44387
XLOC_029511	Clec4d	28.5151			XLOC_012775	Miox	8.33087
XLOC_035046	Fam155a	28.5118			XLOC_011271	Ltb4r1	8.3096
XLOC_021173	9830144P21Rik	28.3095			XLOC_014101	Gm15537	8.27559
XLOC_022373	C2cd4d	27.12			XLOC_013901	Retnla	7.88896
XLOC_028849	Akr1d1	26.974			XLOC_028822	Plxna4os1	7.80296
XLOC_007693	Nptx1	26.6005			XLOC_014542	Samsn1	7.55998
XLOC_010331	4930486L24Rik	26.3507			XLOC_035972	AB124611	7.55711
XLOC_033019	Saa3	26.3016			XLOC_024929	Ptafr	7.5501
XLOC_040251	Vsig4	26.2769			XLOC_028862	Tbxas1	7.45005
XLOC_007650	Gm29292	26.2547			XLOC_018461	Gm13539	7.3648
XLOC_015891	Gm20442	25.5682			XLOC_028536	Pilrb1	7.35154
XLOC_012840	Aqp5	25.4081			XLOC_027223	Spp1	7.29048
XLOC_037477	Hcrtr2	25.3304			XLOC_013492	Krt80	7.28497
XLOC_007446	Plekhh3	25.2222			XLOC_029585	Clec12a	7.2553
XLOC_008215	Serpina3h	25.0526			XLOC_020189	A230005M16Rik	7.09512
XLOC_027400	Sds	24.742			XLOC_028376	Oas3	7.07563
XLOC_005637	Tmigd1	24.6101			XLOC_031423	Napsa	7.07309
XLOC_031401	Klk1b1	24.4728			XLOC_018539	Prrx2	7.00529
XLOC_036324	Lctl	24.4512			XLOC_010820	Gm16241	6.88418
XLOC_031405	Klk1b27	24.0185			XLOC_032269	Sbk2	6.75544
XLOC_030626	A630073D07Rik	23.6438			XLOC_003587	Gm26947	6.72026
XLOC_001356	Ildr2	23.4032			XLOC_011249	Il25	6.70203
XLOC_038865	5430427O19Rik	23.1713			XLOC_035965	Gm16754	6.67523
XLOC_029117	Tnip3	23.1329			XLOC_003103	Gm4955	6.57682
XLOC_028537	Pilrb2	23.0256			XLOC_019648	Bpifb6	6.56258
XLOC_020807	Olfr1251	22.9263			XLOC_016606	Arsi	6.55999
XLOC_020291	Lcn2	22.871			XLOC_013653	Aifm3	6.51186
XLOC_028347	Hspb8	22.8555			XLOC_001939	Neurl3	6.50505
XLOC_008216	Serpina3i	22.6745			XLOC_000689	B3gnt7	6.48698
XLOC_007152	Ccl6	22.6029			XLOC_038559	Arhgap36	6.44491
XLOC_012480	Gm16291	22.3617			XLOC_005836	Chad	6.35444
XLOC_035539	Ces1f	22.3554			XLOC_015280	Treml1	6.34836
XLOC_012839	Aqp2	22.3345			XLOC_022847	Sirpb1c	6.33126
XLOC_021643	Gm14393	22.2838			XLOC_036315	Calml4	6.2472
XLOC_027996	Tlr1	22.0558			XLOC_029539	Lpar5	6.24495
XLOC_021988	RP23-403H2.2	21.7582			XLOC_018616	Gm13431	6.23873
XLOC_015844	Cyp21a2-ps	21.739			XLOC_025703	Susd1	6.22933
XLOC_014410	Gm9968	21.7104			XLOC_004739	Lyz1	6.19586
XLOC_001767	Msc	21.6509			XLOC_012086	Phf11b	6.09261
XLOC_035860	Casp4	21.6377			XLOC_029507	Clec4b1	6.01526
XLOC_041595	Gm28509	21.5593			XLOC_015279	Trem2	5.99139
XLOC_003150	2310043L19Rik	21.5288			XLOC_027604	C130050O18Rik	5.98348
XLOC_023716	Myoz2	21.3561			XLOC_010299	Tifab	5.97159
XLOC_036057	Robo4	21.2648			XLOC_012854	Mettl7a3	5.94589
XLOC_003267	Atf3	21.1516			XLOC_036154	Trim29	5.93138
XLOC_026348	Sfn	21.0583			XLOC_006642	Ltc4s	5.92145
XLOC_014306	Gm26569	20.9678			XLOC_032191	Tspan32	5.91097
XLOC_016143	Tnfsf14	20.8488			XLOC_033674	Trim30b	5.8881
XLOC_016605	Cd74,Mir5107	20.7159			XLOC_018416	Psd4	5.86115
XLOC_005625	Gm16075	20.7048			XLOC_021304	Cd93	5.80371
XLOC_005744	Wfdc17	20.6995			XLOC_014097	Mefv	5.79429
XLOC_006184	Smim5	20.6957			XLOC_026020	Gm12739	5.78769
XLOC_033953	Gm15503	20.6412			XLOC_009412	Irf4	5.72259
XLOC_037720	Col6a6	20.3054			XLOC_019473	Bmp2	5.69043
XLOC_022374	Rorc	20.2057			XLOC_034696	Rps6-ps2	5.64226
XLOC_032011	Il21r	19.6692			XLOC_008840	Ifi27l2a	5.60449
XLOC_035448	Gm10645	19.6383			XLOC_034730	Ccl17	5.59958
XLOC_037911	Ccr1	19.6067			XLOC_005726	Slfn4	5.55204
XLOC_014239	Iglv2	19.6048			XLOC_023615	Cym	5.53346
XLOC_008851	Serpina1d	19.554			XLOC_008361	Pld4	5.50818
XLOC_028380	Oas1g	19.5442			XLOC_002194	Crygc	5.48355
XLOC_033587	Folr2	19.4208			XLOC_000805	E030010N08Rik	5.47645
XLOC_029579	BC064078,Gm16187	19.3065			XLOC_000081	Gm9947	5.47345
XLOC_011234	Trac	19.0987			XLOC_026453	Igsf21	5.47141
XLOC_018456	Obp2a	19.036			XLOC_028781	Irf5	5.44201
XLOC_018903	Gm13669	18.985			XLOC_006838	Gm12275	5.40642
XLOC_016620	Gm9949	18.8305			XLOC_014651	Mx1	5.39654
XLOC_032715	Papl	18.6537			XLOC_012294	Ednrb	5.37047
XLOC_032230	Pirb	18.6166			XLOC_006971	Nlrp1a	5.34894
XLOC_024731	9530034E10Rik	18.5914			XLOC_009464	Ly86	5.30314
XLOC_027118	Cxcl1	18.5485			XLOC_018762	Gm13572	5.29577
XLOC_035587	Cdh16	18.5215			XLOC_025023	Pla2g2e	5.29314
XLOC_028683	Gm26736	18.1218			XLOC_005744	Wfdc17	5.2927
XLOC_005724	Slfn2	17.9494			XLOC_006192	Galr2	5.28358
XLOC_008540	Scin	17.8164			XLOC_032224	Tarm1	5.25447
XLOC_004738	Lyz2	17.7974			XLOC_025546	Ccl19	5.24554
XLOC_001200	C730036E19Rik	17.7588			XLOC_015334	Tnfsf9	5.23147
XLOC_008112	Fos	17.6726			XLOC_010602	Gapt	5.19618
XLOC_009493	Edn1	17.6635			XLOC_036153	D630033O11Rik	5.18819
XLOC_004264	Fam26f	17.6596			XLOC_032011	Il21r	5.18405
XLOC_031406	Klk1b21	17.6236			XLOC_032261	Tmem150b	5.17401
XLOC_024917	Gm10300	17.537			XLOC_012651	Cyth4	5.15937
XLOC_015909	C920025E04Rik,Gm7030	17.5149			XLOC_012647	Csf2rb,Mir7676-2	5.14743
XLOC_018965	Ube2l6	17.4674			XLOC_007603	AF251705	5.14473
XLOC_007539	Cd79b	17.4507			XLOC_032230	Pirb	5.13768
XLOC_036923	Ccr5	17.4399			XLOC_028535	Pilra	5.13158
XLOC_004569	Gm15917	17.3629			XLOC_012193	Sftpc	5.1241
XLOC_004276	Gm16364	17.2598			XLOC_012056	Gm16573	5.09766
XLOC_025048	Padi2	17.0555			XLOC_008356	Adssl1	5.08739
XLOC_005624	Gm12339	17.0014			XLOC_028537	Pilrb2	5.07436
XLOC_020853	2900072N19Rik	16.997			XLOC_039596	Was	5.0611
XLOC_028107	Ugt2b34	16.912			XLOC_027621	Amz1	5.05864
XLOC_036272	Rpp25	16.8986			XLOC_030580	Klrc1	5.01668
XLOC_019964	Gm14341	16.7975			XLOC_012915	Pde1b	5.00215
XLOC_017648	Syt12	16.7337			XLOC_000904	Serpinb8	4.99896
XLOC_000491	Adam23	16.7183			XLOC_009574	Rgs14	4.99277
XLOC_033858	Igsf6	16.6924			XLOC_031041	Kcnn4	4.98323
XLOC_007669	Socs3	16.6311			XLOC_015034	H2-Ob	4.98202
XLOC_015828	H2-Aa	16.5689			XLOC_032060	Itgam	4.92562
XLOC_040769	Tlr7	16.5077			XLOC_002366	C130026I21Rik,Gm29284	4.90186
XLOC_005514	Asgr1	16.4376			XLOC_024974	Myom3	4.89351
XLOC_028522	Trip6	16.4123			XLOC_005554	Ggt6	4.88475
XLOC_016601	BC023105	16.386			XLOC_018457	Bmyc	4.87057
XLOC_039516	Gm1720	16.3143			XLOC_007791	Osr1	4.86146
XLOC_000206	RP23-87D8.4	16.2568			XLOC_028467	Ncf1	4.84594
XLOC_030574	Clec7a	16.2019			XLOC_037386	Snx22	4.84456
XLOC_008907	Dio3os,Mir1247	16.1654			XLOC_007350	Tns4	4.8076
XLOC_036103	Olfr920	15.9785			XLOC_013487	Cela1	4.74378
XLOC_027114	Ppbp	15.9234			XLOC_004738	Lyz2	4.7417
XLOC_039057	P2ry10	15.8965			XLOC_034909	Crispld2	4.73583
XLOC_032109	Gm9358	15.8167			XLOC_012004	Cebpe	4.7095
XLOC_001635	WI1-2736D10.3	15.7709			XLOC_031375	Siglecf	4.7035
XLOC_005516	Mgl2	15.7704			XLOC_033781	BC051019	4.70269
XLOC_015032	Psmb8	15.735			XLOC_035514	Snx20	4.70224
XLOC_031409	Klk1b24	15.7133			XLOC_020203	Card9	4.68868
XLOC_015379	Lbh	15.6894			XLOC_025052	Mfap2	4.68364
XLOC_026372	Extl1	15.6703			XLOC_031584	Acan	4.68063
XLOC_012643	Apol9b	15.6667			XLOC_015029	H2-DMb2	4.67578
XLOC_020188	Fcna	15.6456			XLOC_005395	Tnfrsf13b	4.66447
XLOC_017035	Mc4r	15.6042			XLOC_019632	Hck	4.65639
XLOC_005517	Clec10a	15.4207			XLOC_037007	S1pr2	4.63751
XLOC_026412	C1qc	15.3265			XLOC_033858	Igsf6	4.634
XLOC_015102	Gm4577	15.2629			XLOC_016885	Cd14	4.63061
XLOC_022862	RP23-427B4.1	15.2534			XLOC_015051	Tnxb	4.61702
XLOC_032492	C5ar1	15.1564			XLOC_014249	Klhl6	4.60734
XLOC_028529	Irs3	15.1234			XLOC_000328	Col3a1	4.60205
XLOC_013235	Apol11b	15.0961			XLOC_030281	Arhgap25	4.59916
XLOC_026297	Gm10570	15.0592			XLOC_001774	Sbspon	4.58765
XLOC_005640	Slc6a4	15.0402			XLOC_015225	Runx2os1	4.58338
XLOC_033675	Trim30c	15.0064			XLOC_033789	1600010M07Rik	4.57715
XLOC_035960	Icam1	14.9266			XLOC_016139	Dennd1c	4.57361
XLOC_005212	Scgb3a1	14.8993			XLOC_024836	Csf3r	4.56708
XLOC_020614	Gm13710	14.8841			XLOC_028381	Oas1a	4.56672
XLOC_023629	Gstm3	14.853			XLOC_000574	Slc11a1	4.56125
XLOC_029505	Clec4a3	14.8123			XLOC_030039	Inmt	4.55448
XLOC_034858	Gm15895	14.7329			XLOC_005798	Mir142hg	4.54737
XLOC_038809	Gm15063	14.7326			XLOC_006553	Dock2	4.53827
XLOC_023502	Fcgr1	14.7182			XLOC_009556	Hrh2	4.52755
XLOC_026413	C1qa	14.7019			XLOC_030778	Ssc5d	4.51283
XLOC_007605	Gm11710	14.6693			XLOC_031169	Tyrobp	4.49519
XLOC_022591	Cnn3	14.6651			XLOC_039499	Ace2	4.48529
XLOC_028812	Gm13844	14.6497			XLOC_023471	Tnfaip8l2	4.47377
XLOC_028862	Tbxas1	14.6166			XLOC_017985	Blnk	4.466
XLOC_015910	H2-T10	14.5849			XLOC_004032	Arhgap9	4.46011
XLOC_012424	Gm2862	14.5707			XLOC_003783	Matk	4.4551
XLOC_038760	Srpk3	14.5158			XLOC_024205	Col15a1	4.45474
XLOC_029884	Gm13859	14.485			XLOC_028195	Plac8	4.4492
XLOC_008262	Gm27300,Meg3,Mir1906-1,Mir770	14.4632			XLOC_021709	Chrna4	4.44545
XLOC_028364	Tbx3os1	14.4107			XLOC_006091	Milr1	4.44171
XLOC_032185	Tnnt3	14.3752			XLOC_010292	Dok3	4.42616
XLOC_005181	Timd4	14.3566			XLOC_012472	Baalc	4.41617
XLOC_025440	Bhmt-ps1	14.3555			XLOC_027996	Tlr1	4.41597
XLOC_034993	A730098A19Rik	14.325			XLOC_034642	Lyl1	4.40299
XLOC_007728	Cbr2	14.3112			XLOC_011312	Arl11	4.39267
XLOC_036138	Scn3b	14.3085			XLOC_014963	Fgd2	4.38739
XLOC_028239	Mfsd7a	14.247			XLOC_017275	Slc15a3	4.38558
XLOC_015031	Tap1	14.1874			XLOC_012616	Rps6-ps1	4.38401
XLOC_015104	Ier3	14.1802			XLOC_026331	Themis2	4.37917
XLOC_016418	Tslp	14.1751			XLOC_022596	Abca4	4.37882
XLOC_031416	Snord88c	14.165			XLOC_026477	Cela2a,Ctrc	4.37676
XLOC_015815	H2-K2	14.1131			XLOC_008936	Gpr132	4.37601
XLOC_005190	Ifi47,Olfr56	14.1063			XLOC_012635	Apol6	4.36865
XLOC_016139	Dennd1c	14.0522			XLOC_036705	Tlr9	4.36824
XLOC_008950	Ighd	13.9709			XLOC_013253	Rac2	4.3574
XLOC_013593	Ciita	13.9517			XLOC_010243	Fgd3	4.3562
XLOC_009908	BC147527	13.9315			XLOC_007609	Cd300lf	4.33109
XLOC_040493	RP23-316A19.7	13.9115			XLOC_003291	Traf3ip3	4.3295
XLOC_034642	Lyl1	13.8996			XLOC_013255	Mfng	4.31901
XLOC_004149	Rab32	13.8853			XLOC_008220	Serpina3n	4.31233
XLOC_011409	Lcp1	13.8738			XLOC_029067	Adcyap1r1	4.31005
XLOC_009464	Ly86	13.8569			XLOC_035196	Nrg1	4.29312
XLOC_005712	Ccl12	13.8532			XLOC_015009	Myo1f	4.27024
XLOC_022403	Ctss	13.8418			XLOC_008483	Gm16372	4.26384
XLOC_017781	Ms4a10	13.823			XLOC_016141	Gm11110	4.25322
XLOC_017538	Nfkb2	13.8212			XLOC_016776	Gm6277	4.24678
XLOC_026984	0610040J01Rik	13.7531			XLOC_016605	Cd74,Mir5107	4.23564
XLOC_025301	Perm1	13.731			XLOC_003739	Hmha1	4.23352
XLOC_017148	Ptprcap	13.7196			XLOC_017136	Unc93b1	4.23293
XLOC_024929	Ptafr	13.7087			XLOC_033445	Il16	4.22092
XLOC_001915	Gm3052	13.7076			XLOC_005517	Clec10a	4.21533
XLOC_013634	Cebpd	13.704			XLOC_033563	Slco2b1	4.21328
XLOC_015034	H2-Ob	13.6559			XLOC_006588	Adra1b	4.21097
XLOC_020220	Slc2a6	13.5888			XLOC_030474	Apobec1	4.20794
XLOC_025084	Lrrc38	13.5849			XLOC_007108	Evi2a,Evi2b,Gm21975	4.20629
XLOC_013487	Cela1	13.5756			XLOC_003068	Ly9	4.20567
XLOC_022676	Adh1	13.5734			XLOC_024715	Tctex1d4	4.19076
XLOC_026653	Mmp23	13.566			XLOC_005951	Igfbp4	4.18219
XLOC_006705	Pdlim4	13.4864			XLOC_029567	Tspan11	4.1707
XLOC_028136	Btc	13.459			XLOC_003106	Pydc4	4.16709
XLOC_034391	B430010I23Rik	13.4339			XLOC_015310	Ebi3	4.16379
XLOC_022592	A530020G20Rik	13.425			XLOC_011739	Stab1	4.16192
XLOC_022693	Gbp2	13.4115			XLOC_028301	Tmem119	4.1546
XLOC_006754	2210407C18Rik	13.3415			XLOC_019601	Angpt4	4.15231
XLOC_004480	Gm22394,Gm22871,Trpm2	13.2739			XLOC_019096	Spi1	4.14953
XLOC_032548	Apoe	13.2717			XLOC_001467	Kmo	4.13821
XLOC_023243	RP23-321H9.2	13.2677			XLOC_023502	Fcgr1	4.13536
XLOC_016813	Gm15972	13.1722			XLOC_032752	Hcst	4.13294
XLOC_015903	H2-T23	13.1263			XLOC_018459	Lcn3	4.12978
XLOC_031138	Rasgrp4	13.1259			XLOC_017626	Tcirg1	4.1282
XLOC_028490	Ccl24	13.1043			XLOC_034527	Lrrc25	4.12483
XLOC_028119	Sult1e1	13.0888			XLOC_038547	Sash3	4.12268
XLOC_020428	Rprm	13.0405			XLOC_012829	Prph	4.11302
XLOC_010074	Hist1h2be	13.0194			XLOC_013160	Ly6d	4.10489
XLOC_017433	Fas	12.9979			XLOC_002795	Rgs18	4.09755
XLOC_025823	6030471H07Rik	12.981			XLOC_033578	P2ry6	4.09581
XLOC_006624	Irgm1	12.9808			XLOC_026423	Cela3b	4.08692
XLOC_023603	I830077J02Rik	12.9785			XLOC_003845	Igf1	4.08387
XLOC_019097	Mybpc3	12.969			XLOC_015036	H2-Ab1	4.06761
XLOC_032785	Scn1b	12.9578			XLOC_040769	Tlr7	4.06509
XLOC_017633	BC021614	12.9104			XLOC_009812	Ccdc125	4.06435
XLOC_036815	Lrrc2	12.8907			XLOC_024907	Laptm5	4.05952
XLOC_036179	Mpzl2	12.8748			XLOC_002587	Steap3	4.05581
XLOC_001417	Slamf6	12.8575			XLOC_030658	Art4	4.05005
XLOC_021029	2700033N17Rik	12.8215			XLOC_027857	Gm9899	4.04906
XLOC_019826	Gm11476	12.804			XLOC_003894	Dcn	4.04431
XLOC_011726	Il17rb	12.7526			XLOC_004463	Col6a1	4.04226
XLOC_035956	A230050P20Rik	12.7443			XLOC_032184	Lsp1	4.03723
XLOC_010623	Fst	12.7255			XLOC_003681	Itgb2	4.03557
XLOC_032166	Tspan4	12.6869			XLOC_006239	Card14	4.02992
XLOC_003120	Grem2	12.6598			XLOC_017990	Slit1	4.02937
XLOC_007558	C330019F10Rik	12.6579			XLOC_033902	Coro1a	4.01027
XLOC_012587	Ly6e	12.6142			XLOC_015828	H2-Aa	4.00983
XLOC_035532	Gm3272	12.6073			XLOC_032548	Apoe	4.00698
XLOC_016611	Csf1r	12.5724			XLOC_001443	Aim2	4.00598
XLOC_014153	Gm21859	12.5639			XLOC_018491	Col5a1	4.00218
XLOC_003536	Gp49a,Lilrb4	12.5489			XLOC_027872	Fndc4	4.00186
XLOC_026487	Pdpn	12.528			XLOC_025116	Dhrs3	4.0017
XLOC_007602	Cd300ld	12.4876			XLOC_003405	C920009B18Rik	3.99644
XLOC_005395	Tnfrsf13b	12.4697			XLOC_035752	Sult5a1	3.9911
XLOC_012110	Gucy1b2	12.464			XLOC_037877	Cx3cr1	3.96953
XLOC_039044	Tlr13	12.4571			XLOC_018393	Apbb1ip	3.96936
XLOC_037813	Camp	12.4534			XLOC_003584	4632428N05Rik	3.96605
XLOC_026525	Tnfrsf1b	12.4419			XLOC_029022	Gpnmb	3.96485
XLOC_014260	Thpo	12.4398			XLOC_028302	Selplg	3.96204
XLOC_011739	Stab1	12.4274			XLOC_004608	Igf1os	3.95419
XLOC_016380	4930426D05Rik	12.4178			XLOC_008451	Greb1	3.95351
XLOC_029929	Clec5a	12.4098			XLOC_007864	Fam110c	3.94766
XLOC_034921	RP24-414A22.1	12.3404			XLOC_003339	Zc3h12d	3.93303
XLOC_011415	Snora31	12.3211			XLOC_032149	Ifitm1	3.9279
XLOC_029504	Clec4a1	12.3021			XLOC_025840	Ptplad2	3.92394
XLOC_032781	Fxyd7	12.2795			XLOC_019171	Lmo2	3.91536
XLOC_024907	Laptm5	12.2707			XLOC_010257	Sema4d	3.90901
XLOC_020387	Arhgap15os	12.2673			XLOC_016611	Csf1r	3.90708
XLOC_030480	C3ar1	12.2556			XLOC_002776	Gm16332	3.90317
XLOC_036920	Cxcr6	12.2445			XLOC_019129	Alx4	3.9009
XLOC_008852	Gm17043	12.2322			XLOC_040359	Cysltr1	3.89348
XLOC_023705	A730020M07Rik	12.2319			XLOC_027619	Lfng	3.88268
XLOC_035390	Cyp4f18	12.2312			XLOC_028285	Cryba4	3.88193
XLOC_001040	5430435G22Rik	12.1902			XLOC_025058	Arhgef19	3.8798
XLOC_022437	Gm16253	12.156			XLOC_019417	Sirpa	3.87766
XLOC_020622	Serping1	12.1547			XLOC_017084	Slc14a1	3.87386
XLOC_028897	Trbv13-2	12.1523			XLOC_010332	Ctla2b	3.87264
XLOC_032547	Apoc1	12.1228			XLOC_031120	Gmfg	3.87002
XLOC_010177	F13a1	12.1196			XLOC_034034	Ifitm2	3.86534
XLOC_017069	Lipg	12.1146			XLOC_001212	Ncf2	3.86427
XLOC_017305	Mpeg1	12.0937			XLOC_014332	Nrros	3.85894
XLOC_016596	Gm4951	12.0674			XLOC_026411	C1qb	3.85416
XLOC_011029	Rnase6	12.0624			XLOC_032984	Cd37	3.84792
XLOC_020806	Olfr1250	12.0308			XLOC_035457	Il27ra	3.84189
XLOC_033419	Fes	12.0198			XLOC_028380	Oas1g	3.84078
XLOC_007154	Ccl3	12.0148			XLOC_021156	Gm14005	3.83533
XLOC_005325	Igtp,Irgm2	12.0066			XLOC_015037	H2-Eb1	3.82958
XLOC_006304	Gm11951	11.9956			XLOC_029689	Lrmp	3.82895
XLOC_004200	Gm26740	11.9834			XLOC_015393	Rasgrp3	3.81615
XLOC_032955	Spib	11.9764			XLOC_023746	Ccdc109b	3.81107
XLOC_025987	Bsnd	11.9447			XLOC_021202	Siglec1	3.80939
XLOC_001083	Mybph	11.94			XLOC_005465	Pik3r6	3.80571
XLOC_034553	Insl3,Jak3	11.94			XLOC_014948	Mapk13	3.80443
XLOC_031680	Rab38	11.9319			XLOC_001100	Ptpn7	3.80194
XLOC_011382	Loxl2,Mir6950	11.888			XLOC_026410	Ephb2	3.79805
XLOC_008214	Serpina3g	11.8783			XLOC_003232	Tgfb2	3.78548
XLOC_012834	Kcnh3	11.8744			XLOC_028375	Oas2	3.78544
XLOC_027583	Nxpe5	11.8613			XLOC_010327	Gas1	3.78403
XLOC_036850	Gm26614	11.8543			XLOC_027995	Gm20033	3.779
XLOC_006687	Gm10447	11.853			XLOC_006549	Gabrp	3.77893
XLOC_023569	Mab21l3	11.8465			XLOC_025077	Tmem51os1	3.77141
XLOC_007603	AF251705	11.8195			XLOC_013834	Hcls1	3.76476
XLOC_029015	Tmem176a	11.7995			XLOC_018582	Sh2d3c	3.76256
XLOC_012908	Hoxc4	11.7981			XLOC_015902	H2-T24	3.76113
XLOC_006930	Kctd11	11.7526			XLOC_016015	Ankrd66	3.75903
XLOC_006626	Gm12185,Tgtp1	11.7436			XLOC_029065	Aqp1	3.75647
XLOC_020485	Grb14	11.7296			XLOC_032713	Nccrp1	3.751
XLOC_024943	Nr0b2	11.7017			XLOC_013326	Nfam1	3.74132
XLOC_026293	Hcrtr1	11.7005			XLOC_003049	Fcgr3	3.74062
XLOC_003768	Amh	11.6797			XLOC_021049	Plcb2	3.73674
XLOC_003166	RP23-226J18.4	11.6301			XLOC_034694	Nod2	3.73367
XLOC_014284	Masp1	11.6215			XLOC_008215	Serpina3h	3.72861
XLOC_012422	Gm5468	11.6096			XLOC_019265	G630016G05Rik	3.72776
XLOC_001939	Neurl3	11.5948			XLOC_028506	Sh2b2	3.72117
XLOC_002619	Nckap5	11.5415			XLOC_003654	Adora2a	3.72015
XLOC_011947	Klhl33	11.5363			XLOC_036257	Pstpip1	3.71689
XLOC_019343	B2m	11.5341			XLOC_031724	Lrrc32	3.71565
XLOC_016810	Klhl14	11.5309			XLOC_021381	Tspyl3	3.7146
XLOC_018415	Il1rn	11.5121			XLOC_017169	Gal3st3	3.71379
XLOC_014035	Mrap	11.4909			XLOC_005697	Rhbdl3	3.70168
XLOC_002788	Rgs2	11.4829			XLOC_015873	Lst1	3.70125
XLOC_021770	Fabp5	11.4724			XLOC_008453	2410004P03Rik	3.69264
XLOC_006091	Milr1	11.4676			XLOC_009908	BC147527	3.68712
XLOC_017725	Fermt3	11.4553			XLOC_003551	Gm16998	3.68554
XLOC_007179	2610027K06Rik	11.4482			XLOC_034035	Ifitm3	3.68362
XLOC_004620	Ano4	11.4249			XLOC_038505	Zfp36l1-ps	3.68187
XLOC_022299	S100a4	11.4051			XLOC_004513	Lppr3	3.68085
XLOC_003796	Tle2	11.3763			XLOC_029504	Clec4a1	3.6797
XLOC_035309	Cpe	11.3762			XLOC_006625	Gm5431	3.67905
XLOC_031169	Tyrobp	11.3758			XLOC_002192	Cryge	3.67758
XLOC_032157	Drd4	11.3635			XLOC_028570	Card11	3.67592
XLOC_023269	Tlr2	11.3491			XLOC_013245	Csf2rb2,Mir7676-1	3.6715
XLOC_018617	Ptgs1	11.3419			XLOC_011382	Loxl2,Mir6950	3.65473
XLOC_016144	C3	11.3109			XLOC_028472	Lat2	3.65464
XLOC_003870	Ntn4	11.2946			XLOC_027689	Gm15408	3.651
XLOC_034765	Cmtm3	11.2911			XLOC_019800	Cd40	3.65014
XLOC_007607	Cd300lh	11.2869			XLOC_001402	Arhgap30	3.64946
XLOC_012307	Gm17366	11.2501			XLOC_029508	Clec4a2	3.6492
XLOC_012635	Apol6	11.2399			XLOC_034736	Gpr97	3.64689
XLOC_035670	Ldhd	11.2394			XLOC_016252	Haao	3.64551
XLOC_007108	Evi2a,Evi2b,Gm21975	11.2312			XLOC_004409	Lrrtm3	3.64511
XLOC_013127	Sla	11.2185			XLOC_002378	A630001G21Rik	3.64459
XLOC_015083	H2-D1	11.1923			XLOC_014715	Airn	3.64044
XLOC_029986	Tmem176b	11.1867			XLOC_021189	Cpxm1	3.64038
XLOC_000211	Ptpn18	11.1772			XLOC_013520	Rarg	3.63664
XLOC_038383	Chst7	11.1557			XLOC_006914	Cd68	3.63282
XLOC_015873	Lst1	11.1496			XLOC_004908	Osm	3.62779
XLOC_011027	Ang,Rnase4	11.1436			XLOC_000211	Ptpn18	3.62457
XLOC_005301	Slc36a3os	11.1301			XLOC_002441	Gm29100	3.62267
XLOC_005324	Gm12250	11.1277			XLOC_003048	Fcgr2b	3.62254
XLOC_015279	Trem2	11.117			XLOC_003215	Hlx	3.62249
XLOC_003970	Tspan8	11.1016			XLOC_009818	Cd180	3.61916
XLOC_001762	Gm5523	11.1008			XLOC_010281	Hk3	3.60725
XLOC_022691	Gbp3	11.1001			XLOC_012914	Nckap1l	3.60438
XLOC_031678	Ctsc	11.0745			XLOC_033419	Fes	3.60392
XLOC_029022	Gpnmb	11.0738			XLOC_018617	Ptgs1	3.60293
XLOC_033390	AU020206	11.0251			XLOC_032945	Cd33	3.59607
XLOC_000606	Slc4a3	11.0167			XLOC_033953	Gm15503	3.59521
XLOC_029590	Klrd1	11.0043			XLOC_037073	Adamts15	3.59472
XLOC_006749	Olfr330	11.0005			XLOC_035737	Cyba	3.58835
XLOC_014127	AU021092	10.977			XLOC_024984	Id3	3.58327
XLOC_022794	Il7	10.9538			XLOC_033898	Nupr1	3.58235
XLOC_026658	Vwa1	10.9214			XLOC_015030	H2-DMb1	3.58179
XLOC_012540	Myc	10.884			XLOC_002666	Ikbke	3.57846
XLOC_028478	Cldn4	10.8832			XLOC_023481	Ecm1,Mir7014	3.56973
XLOC_016520	Stk32a	10.8671			XLOC_026413	C1qa	3.55831
XLOC_005058	Efemp1	10.8502			XLOC_021622	Pmepa1	3.55612
XLOC_035901	Vstm5	10.8444			XLOC_012192	Bmp1	3.54407
XLOC_030039	Inmt	10.8394			XLOC_005648	Abhd15	3.54317
XLOC_039692	Cfp	10.8337			XLOC_027003	Rhoh	3.54148
XLOC_015888	Ddr1	10.8226			XLOC_002375	Sp110	3.54119
XLOC_010880	Gdf10	10.8162			XLOC_022592	A530020G20Rik	3.53986
XLOC_017190	Gm10814	10.8095			XLOC_015039	Btnl2	3.53862
XLOC_006408	Plek	10.8069			XLOC_019103	Lrp4	3.53614
XLOC_029523	Cd163	10.7865			XLOC_030428	Rassf4	3.53609
XLOC_035482	Junb	10.7862			XLOC_026412	C1qc	3.53599
XLOC_034350	Rnf122	10.785			XLOC_026929	Cd38	3.53457
XLOC_010299	Tifab	10.7684			XLOC_032784	Hpn	3.53194
XLOC_025648	Olfr272	10.7582			XLOC_035078	Rasa3	3.53067
XLOC_009545	Nxnl2	10.7498			XLOC_004319	Prdm1	3.52845
XLOC_003056	Fcer1g	10.742			XLOC_007702	2810410L24Rik	3.52576
XLOC_027523	Gm10369	10.7118			XLOC_030917	Meis3	3.51398
XLOC_035861	Casp12	10.6907			XLOC_021028	Meis2	3.51239
XLOC_023471	Tnfaip8l2	10.6864			XLOC_034961	Dpep1	3.5036
XLOC_007662	Gm16045	10.6526			XLOC_006286	Metrnl	3.50136
XLOC_030212	Reg3g	10.646			XLOC_026294	Tinagl1	3.49877
XLOC_014097	Mefv	10.6308			XLOC_033918	Qprt	3.49614
XLOC_007151	Ccl9	10.6304			XLOC_027997	Tlr6	3.49519
XLOC_005280	Irf1	10.6117			XLOC_008250	Hhipl1	3.49451
XLOC_013879	Cd200r4	10.563			XLOC_031926	Ampd3	3.4945
XLOC_019829	Cebpb	10.5563			XLOC_004130	Ipcef1	3.4909
XLOC_013158	2300005B03Rik	10.5417			XLOC_036282	Cyp11a1,Gm17322	3.49051
XLOC_021708	Nkain4	10.5379			XLOC_006229	C1qtnf1	3.48669
XLOC_012352	Sepp1	10.5333			XLOC_016552	Tnfaip8	3.48315
XLOC_028208	Hsd17b11	10.5206			XLOC_034127	Mcemp1	3.48223
XLOC_029797	Tfec	10.5037			XLOC_023269	Tlr2	3.48028
XLOC_034133	Cd209g	10.4773			XLOC_000722	Inpp5d	3.47779
XLOC_035457	Il27ra	10.4641			XLOC_021560	Prex1	3.47011
XLOC_030661	Arhgdib	10.4603			XLOC_007561	Cacng4	3.47002
XLOC_003108	AI607873	10.4588			XLOC_015276	Treml4	3.46989
XLOC_007291	Hoxb3os	10.4486			XLOC_026928	Bst1	3.46901
XLOC_002594	Gm15392	10.445			XLOC_012239	Tnfsf11	3.46833
XLOC_007637	Trim47,Trim65	10.4435			XLOC_003045	Fcrlb	3.46799
XLOC_001109	Tnni1	10.4348			XLOC_001639	Kcnh1	3.46495
XLOC_024841	Gm12946	10.4296			XLOC_020187	Tmem141	3.45857
XLOC_033902	Coro1a	10.4187			XLOC_028475	Eln	3.45561
XLOC_014549	RP23-239I17.5	10.4038			XLOC_006044	Fmnl1	3.45123
XLOC_037478	Fam83b	10.3776			XLOC_026525	Tnfrsf1b	3.4493
XLOC_032079	Htra1	10.3645			XLOC_007315	Gm11611	3.44885
XLOC_015314	Mpnd	10.3619			XLOC_017795	Ms4a7	3.44846
XLOC_018158	RP23-413M3.5	10.3524			XLOC_028867	8030453O22Rik	3.44816
XLOC_013489	Fignl2	10.3383			XLOC_018099	Hspa12a	3.44447
XLOC_015365	Gm20703	10.332			XLOC_036163	Ccdc153	3.4304
XLOC_029385	Lrrn1	10.3258			XLOC_011392	Lgi3	3.425
XLOC_038359	Gpr34	10.3203			XLOC_015337	Emr1	3.42169
XLOC_013606	Tnfrsf17	10.3135			XLOC_010852	Nt5dc2	3.41087
XLOC_035947	Olfr873	10.264			XLOC_021201	Adam33	3.40757
XLOC_015033	Tap2	10.2379			XLOC_017013	Adrb2	3.40532
XLOC_019830	A530013C23Rik	10.235			XLOC_009255	Tcrg-C1	3.4044
XLOC_023612	Cd53	10.2305			XLOC_026372	Extl1	3.4021
XLOC_010245	Gm7251	10.2222			XLOC_012338	Gpr183	3.39723
XLOC_000780	Gm28382	10.2162			XLOC_026297	Gm10570	3.39546
XLOC_011679	Myoz1	10.2141			XLOC_026254	Gja4	3.39155
XLOC_018534	Cstad	10.2022			XLOC_017263	Fads3	3.38496
XLOC_032753	Aplp1	10.1954			XLOC_034045	Irf7	3.38372
XLOC_012365	Gm15937	10.1828			XLOC_027605	Gper1	3.38138
XLOC_027115	Pf4	10.1711			XLOC_036291	6030419C18Rik	3.38108
XLOC_000099	Ly96	10.1706			XLOC_000761	D130058E05Rik	3.37848
XLOC_023481	Ecm1,Mir7014	10.1694			XLOC_023499	Gm20627	3.37621
XLOC_002546	Cdh19	10.1526			XLOC_037843	Cmtm7	3.36973
XLOC_034638	Gm26532,Mir24-2	10.1391			XLOC_017437	Ifit3	3.36741
XLOC_039596	Was	10.1155			XLOC_011785	Sh2d4b	3.36459
XLOC_026672	Isg15	10.1098			XLOC_002356	Pid1	3.35985
XLOC_025058	Arhgef19	10.1059			XLOC_030280	Gkn3	3.35641
XLOC_010432	Gm15912	10.0965			XLOC_002728	Igfn1	3.35563
XLOC_013229	Apol9a	10.0816			XLOC_028312	Trpv4	3.35541
XLOC_026641	Fam213b	10.0652			XLOC_030653	Plbd1	3.35376
XLOC_026411	C1qb	10.0652			XLOC_033995	5830432E09Rik	3.34862
XLOC_027011	Gm6517	10.0575			XLOC_032785	Scn1b	3.34526
XLOC_007328	Arl5c	10.0462			XLOC_017989	Pik3ap1	3.34069
XLOC_013071	Tnfrsf11b	10.0306			XLOC_027693	Alox5ap	3.33947
XLOC_033898	Nupr1	10.0283			XLOC_032657	Atp1a3	3.33687
XLOC_006914	Cd68	10.0231			XLOC_015045	Ager	3.33621
XLOC_030502	C1s1	10.021			XLOC_017725	Fermt3	3.3359
XLOC_015904	H2-T22	10.0065			XLOC_005297	Gpx3	3.32967
XLOC_028467	Ncf1	10.0047			XLOC_025240	Gpr153	3.32677
XLOC_021050	A430105I19Rik	9.99983			XLOC_026837	Emilin1	3.30954
XLOC_010982	Gm15222	9.9783			XLOC_012337	Gpr18	3.3059
XLOC_034923	Irf8	9.97437			XLOC_037220	Il10ra	3.30572
XLOC_028375	Oas2	9.95248			XLOC_005094	Sh3pxd2b	3.30471
XLOC_003104	Gm4955	9.94199			XLOC_018004	Pyroxd2	3.30304
XLOC_024412	Lurap1l	9.91508			XLOC_038864	Gm14762	3.29428
XLOC_032779	Lsr	9.91087			XLOC_040289	Rgag4	3.29051
XLOC_002795	Rgs18	9.90905			XLOC_018887	Gm14396	3.28603
XLOC_003215	Hlx	9.87752			XLOC_016535	Kcnn2	3.28543
XLOC_017777	Tmem132a	9.85746			XLOC_029551	Vwf	3.28464
XLOC_012651	Cyth4	9.84651			XLOC_026166	Guca2b	3.2823
XLOC_034034	Ifitm2	9.84117			XLOC_029985	Gimap3	3.27933
XLOC_015825	Psmb9	9.84094			XLOC_037695	Gm20425,Srprb,Trf	3.27305
XLOC_016960	C030005K06Rik	9.83061			XLOC_004961	Ikzf1	3.27159
XLOC_037824	Tdgf1	9.81571			XLOC_025063	Fam131c	3.26844
XLOC_001337	Dpt	9.81441			XLOC_019680	Procr	3.26603
XLOC_005219	Rasgef1c	9.80495			XLOC_024828	Rspo1	3.26596
XLOC_015391	Ltbp1	9.80111			XLOC_000132	Gsta3	3.26596
XLOC_008850	Gm17042	9.79083			XLOC_011340	Sox7	3.26408
XLOC_023693	Lppr4	9.78588			XLOC_020314	Mvb12b	3.25904
XLOC_005371	1810063I02Rik	9.78046			XLOC_016969	Ppic	3.25412
XLOC_030090	Vmn1r32	9.77785			XLOC_032152	Pkp3	3.2526
XLOC_038927	F630028O10Rik,Mir223	9.77676			XLOC_021765	C030034L19Rik	3.25103
XLOC_030261	Cml5,Gm11128	9.77567			XLOC_005522	Arrb2,Mir7115	3.24117
XLOC_017136	Unc93b1	9.77272			XLOC_027811	Smarcd3	3.23666
XLOC_030086	Hpgds	9.76863			XLOC_010971	Ptger2	3.23426
XLOC_014125	Ppl	9.75295			XLOC_005413	Trpv2	3.23322
XLOC_013704	Chrd	9.6963			XLOC_017871	Anxa1	3.22106
XLOC_001300	RP24-75E15.1	9.68949			XLOC_013878	Cd200r1	3.21687
XLOC_017795	Ms4a7	9.67872			XLOC_001255	RP24-329K22.1	3.21286
XLOC_002432	Gm7776	9.67285			XLOC_024135	RP23-411B7.7	3.21068
XLOC_006943	Alox12e	9.66933			XLOC_016193	Gm26510	3.21018
XLOC_017094	RP24-281O20.5	9.66918			XLOC_015048	Prrt1	3.20993
XLOC_029193	Cd8a	9.66439			XLOC_015028	H2-DMa	3.20971
XLOC_008361	Pld4	9.64815			XLOC_021724	Rgs19	3.20481
XLOC_002267	Tmbim1	9.63079			XLOC_016902	RP23-407E2.27	3.20381
XLOC_004931	Aebp1	9.58467			XLOC_021723	Sox18	3.20291
XLOC_012450	Osr2	9.58467			XLOC_032034	AI467606	3.20214
XLOC_024159	A630077J23Rik	9.58046			XLOC_037042	1810064F22Rik	3.19962
XLOC_006352	Myo1g	9.57926			XLOC_004730	Myrfl	3.19888
XLOC_003942	Pawr	9.57862			XLOC_033949	Cox6a2	3.19876
XLOC_014379	Cd86	9.5775			XLOC_034893	Plcg2	3.19645
XLOC_036181	Amica1	9.57613			XLOC_003659	Ggt5	3.19207
XLOC_018022	Scd1	9.56559			XLOC_015844	Cyp21a2-ps	3.19105
XLOC_036518	Prss35	9.55436			XLOC_029887	Gm13861	3.18938
XLOC_004303	Gm9855	9.55057			XLOC_016143	Tnfsf14	3.18791
XLOC_009975	Epdr1	9.53719			XLOC_027595	Fam20c	3.18764
XLOC_024343	Orm1	9.52604			XLOC_019496	Ism1	3.18753
XLOC_028784	Gm13717	9.50863			XLOC_026375	Sepn1	3.1852
XLOC_013725	Fetub	9.50714			XLOC_030547	Tead4	3.18413
XLOC_023101	P2ry13	9.49524			XLOC_011699	Zmiz1os1	3.18279
XLOC_024633	Rab3b	9.49389			XLOC_033973	Chst15	3.17788
XLOC_013468	Gm17349	9.48098			XLOC_013736	Rtp4	3.17606
XLOC_030281	Arhgap25	9.47288			XLOC_004712	Glipr1	3.17496
XLOC_004344	Man1a	9.45922			XLOC_039692	Cfp	3.17423
XLOC_032752	Hcst	9.45386			XLOC_016960	C030005K06Rik	3.17275
XLOC_005174	Havcr2	9.4518			XLOC_033558	Serpinh1	3.17154
XLOC_025690	Txn1	9.4463			XLOC_023691	Palmd	3.17045
XLOC_002368	Gm18342	9.43727			XLOC_008214	Serpina3g	3.169
XLOC_020851	Creb3l1	9.4357			XLOC_017756	Scgb1a1	3.16475
XLOC_011284	Parp4	9.43472			XLOC_027930	Slc2a9	3.16424
XLOC_025332	4930430E12Rik	9.41844			XLOC_034729	Cx3cl1	3.16334
XLOC_036282	Cyp11a1,Gm17322	9.41035			XLOC_022573	Lrrc39	3.16317
XLOC_006824	Slc47a1	9.40739			XLOC_030395	Camk1	3.16081
XLOC_010787	Plau	9.40082			XLOC_007045	Serpinf1	3.1603
XLOC_039262	Il1rapl2	9.39263			XLOC_016476	Pcdhb9	3.15887
XLOC_007727	Dcxr	9.38817			XLOC_033396	Gm26633	3.15307
XLOC_029584	Clec2d	9.38228			XLOC_013756	Fam43a	3.15196
XLOC_012338	Gpr183	9.37679			XLOC_029572	Nrip2	3.14902
XLOC_032954	Mybpc2	9.36795			XLOC_027967	8030423F21Rik	3.14781
XLOC_034812	1810019D21Rik	9.3646			XLOC_034037	Sigirr	3.14749
XLOC_023624	Csf1	9.34615			XLOC_026376	Man1c1	3.14728
XLOC_007791	Osr1	9.32971			XLOC_022299	S100a4	3.14723
XLOC_000583	Cyp27a1	9.32829			XLOC_035381	Plvap	3.14664
XLOC_006198	Sphk1	9.32541			XLOC_029986	Tmem176b	3.14647
XLOC_035820	Agt	9.31766			XLOC_021993	5031434O11Rik	3.14621
XLOC_022509	Rhoc	9.31357			XLOC_028239	Mfsd7a	3.14604
XLOC_040513	Bex2	9.30605			XLOC_008688	Plek2	3.14407
XLOC_018887	Gm14396	9.30202			XLOC_027138	Stbd1	3.1403
XLOC_013878	Cd200r1	9.29867			XLOC_031737	Gm15635	3.1395
XLOC_027269	Gm20629	9.29304			XLOC_019623	Id1	3.13923
XLOC_013171	Ly6a	9.29048			XLOC_024986	Asap3	3.13767
XLOC_032975	Fcgrt	9.27675			XLOC_023324	Mir7011,Sema4a	3.12908
XLOC_029390	Bhlhe40	9.27046			XLOC_026642	Tnfrsf14	3.12863
XLOC_037187	Oaf	9.26649			XLOC_030425	Alox5	3.12726
XLOC_008762	Gm26698	9.26429			XLOC_030508	Ptpn6	3.12577
XLOC_026423	Cela3b	9.25728			XLOC_023306	Ntrk1	3.12397
XLOC_015423	Pkdcc	9.25594			XLOC_030699	Bcat1	3.12339
XLOC_009553	Syk	9.25309			XLOC_022436	Txnip	3.12262
XLOC_039502	Figf	9.24358			XLOC_026307	Ptpru	3.12186
XLOC_015849	Cyp21a1	9.24116			XLOC_026129	Tie1	3.1187
XLOC_038541	Gm4908	9.23146			XLOC_005528	Pld2	3.11836
XLOC_033946	Pycard	9.22676			XLOC_017202	Gpha2	3.11707
XLOC_026805	Gm5067	9.22024			XLOC_008907	Dio3os,Mir1247	3.11563
XLOC_039497	Tmem27	9.20978			XLOC_040263	Ophn1	3.1145
XLOC_020903	Cd44	9.20822			XLOC_010854	Sema3g	3.10953
XLOC_029525	C1ra	9.20443			XLOC_024729	Slc6a9	3.10852
XLOC_029510	Clec4n	9.19938			XLOC_030086	Hpgds	3.10709
XLOC_039919	C430049B03Rik	9.18476			XLOC_031138	Rasgrp4	3.10687
XLOC_015039	Btnl2	9.17619			XLOC_022381	Selenbp2	3.1062
XLOC_016006	9130008F23Rik	9.17517			XLOC_025005	Hspg2	3.10526
XLOC_022690	Gbp7	9.17517			XLOC_030661	Arhgdib	3.10505
XLOC_007278	Abi3	9.16937			XLOC_030510	Eno2	3.09861
XLOC_003291	Traf3ip3	9.16588			XLOC_016744	Map3k8	3.09814
XLOC_038945	Eda	9.16097			XLOC_010819	4933413J09Rik	3.09244
XLOC_013053	Sybu	9.15656			XLOC_024842	Eva1b	3.0917
XLOC_023680	Vcam1	9.14917			XLOC_018906	Osbpl6	3.09029
XLOC_016744	Map3k8	9.13687			XLOC_026480	Tmem51	3.08879
XLOC_035737	Cyba	9.13657			XLOC_028425	Hcar1	3.08862
XLOC_012041	Cma1	9.13471			XLOC_005158	AL603913.1,Ebf1	3.08564
XLOC_032018	G730046D07Rik	9.12826			XLOC_012656	Lgals1	3.08346
XLOC_035310	Msmo1	9.12819			XLOC_015845	C4b	3.08013
XLOC_026856	Fosl2	9.12661			XLOC_027401	Slc8b1	3.07903
XLOC_036502	Bckdhb	9.12479			XLOC_031759	Arap1	3.07799
XLOC_013834	Hcls1	9.11711			XLOC_033408	Anpep	3.07545
XLOC_015601	4930515G13Rik	9.09672			XLOC_015043	Notch4	3.07437
XLOC_000281	Il1rl2	9.09359			XLOC_011495	Gpc6	3.07218
XLOC_004494	Syde1	9.08498			XLOC_012880	Soat2	3.06958
XLOC_019717	Lbp	9.07375			XLOC_013387	Rpl31-ps8	3.06877
XLOC_012376	Gdnf	9.05892			XLOC_023317	RP23-168E14.10	3.06596
XLOC_040359	Cysltr1	9.04899			XLOC_000545	Gm8885	3.06551
XLOC_010150	Serpinb1a	9.04768			XLOC_040103	Mpp1	3.06498
XLOC_028480	Abhd11os	9.04329			XLOC_034339	Gpr124	3.0638
XLOC_016069	Foxp4	9.0418			XLOC_037819	Nradd	3.06188
XLOC_020099	A930004D18Rik	9.02887			XLOC_007328	Arl5c	3.05797
XLOC_015088	H2-Q4	9.01224			XLOC_030674	Gm28523	3.05415
XLOC_004043	Gm28046,Rdh1,Rdh9	8.99985			XLOC_012873	Krt7	3.05357
XLOC_029961	Fam115c	8.96586			XLOC_005999	Aoc3	3.05316
XLOC_039889	Frmd7	8.96099			XLOC_033013	Kcnj11	3.04568
XLOC_027603	Gpr146	8.9276			XLOC_015336	Vav1	3.04149
XLOC_036572	Plscr1	8.92239			XLOC_001408	Cd244	3.04087
XLOC_023797	Lmo4	8.92024			XLOC_028554	Adap1	3.04086
XLOC_016885	Cd14	8.91751			XLOC_014379	Cd86	3.03629
XLOC_033607	Olfr78	8.90674			XLOC_023350	Efna1	3.03236
XLOC_001360	Fam78b	8.90665			XLOC_015846	Stk19-ps1	3.02727
XLOC_035473	Ier2	8.89907			XLOC_004344	Man1a	3.0265
XLOC_016417	Bin1	8.8964			XLOC_013077	Gm9920	3.02484
XLOC_022563	Olfm3	8.89411			XLOC_000780	Gm28382	3.02392
XLOC_026331	Themis2	8.88528			XLOC_029806	Gm15596	3.02282
XLOC_006858	F930015N05Rik	8.86091			XLOC_013764	Pigz	3.02037
XLOC_033579	P2ry2	8.85725			XLOC_017190	Gm10814	3.02
XLOC_029524	C1rl	8.8536			XLOC_033405	Plin1	3.0186
XLOC_012044	Mcpt4	8.84803			XLOC_017274	A430093F15Rik	3.0144
XLOC_004020	Ctdsp2,Mir26a-2,Mir546	8.84266			XLOC_023488	BC028528	3.01422
XLOC_035691	Maf	8.83688			XLOC_027309	Crybb1	3.01415
XLOC_041606	Gm28955	8.83183			XLOC_019431	1700020A23Rik,Gm28372,Tmem239	3.01111
XLOC_004818	Slc39a5	8.82641			XLOC_015872	Aif1	3.01081
XLOC_027653	Arpc1b	8.82208			XLOC_018600	Gm13408	3.00423
XLOC_005494	Dnah2os	8.82049			XLOC_035364	Ifi30	3.00156
XLOC_003681	Itgb2	8.8166			XLOC_036708	Dusp7	2.99499
XLOC_003493	Mical1	8.80468			XLOC_023520	Cd160	2.99443
XLOC_034035	Ifitm3	8.79818			XLOC_000311	1500015O10Rik	2.99405
XLOC_032241	Lair1	8.7956			XLOC_007433	Dhx58	2.99375
XLOC_033919	Spn	8.78181			XLOC_006692	Il4	2.99331
XLOC_003167	Psen2	8.76843			XLOC_015910	H2-T10	2.9929
XLOC_034045	Irf7	8.76382			XLOC_015335	Trip10	2.99259
XLOC_000205	RP23-87D8.2	8.76234			XLOC_029338	Fbln2	2.99238
XLOC_020937	Rcn1	8.75867			XLOC_024933	Fgr	2.98848
XLOC_008089	Acot1	8.75717			XLOC_030222	Dok1	2.98321
XLOC_032974	Rcn3	8.75179			XLOC_019767	Wisp2	2.98285
XLOC_004012	Avpr1a	8.73461			XLOC_014904	Rgs11	2.98242
XLOC_004622	Nr1h4	8.73104			XLOC_034133	Cd209g	2.98191
XLOC_028745	Kcnd2	8.7306			XLOC_021635	Ctsz	2.98096
XLOC_027528	Stx1a	8.72291			XLOC_031760	Pde2a	2.98063
XLOC_004802	Lrp1	8.719			XLOC_031180	Atp4a	2.97977
XLOC_017873	Aldh1a7	8.7172			XLOC_014102	Nlrc3	2.97967
XLOC_015157	H2-M3	8.70281			XLOC_017645	Adrbk1	2.97773
XLOC_019101	Pacsin3	8.69367			XLOC_029577	Clec2i	2.97675
XLOC_040293	Rps4x	8.68237			XLOC_037765	Fam212a	2.97505
XLOC_000311	1500015O10Rik	8.68159			XLOC_006030	Grn	2.97303
XLOC_036200	2900052N01Rik	8.67013			XLOC_025261	Gm13111	2.97083
XLOC_004210	Snora33	8.66692			XLOC_022295	S100a16	2.9682
XLOC_024898	Fabp3	8.65418			XLOC_029584	Clec2d	2.96784
XLOC_002375	Sp110	8.6481			XLOC_005401	Grap	2.96577
XLOC_036938	Birc3	8.64511			XLOC_015560	Dll1	2.96315
XLOC_018576	St6galnac4	8.6449			XLOC_011728	Prkcd	2.96015
XLOC_033897	Il27	8.63202			XLOC_005832	B230206L02Rik	2.95971
XLOC_029039	Gm27477	8.6298			XLOC_026233	Map7d1	2.95797
XLOC_010847	Mustn1	8.62429			XLOC_005694	Adap2	2.95784
XLOC_033794	Lyve1	8.61827			XLOC_035378	Ushbp1	2.95771
XLOC_030934	Ccdc8	8.60956			XLOC_000599	Speg	2.95723
XLOC_038625	Ddx26b	8.60617			XLOC_000669	Gm16026	2.9563
XLOC_036212	Plet1	8.59876			XLOC_007314	Srcin1	2.95629
XLOC_033900	Sult1a1	8.59874			XLOC_021146	Kcnip3	2.95617
XLOC_024419	Gm11266	8.59532			XLOC_015317	Tnfaip8l1	2.95609
XLOC_038390	Rgn	8.59405			XLOC_029014	Gimap1,Gimap5,Gimap7,Gm28053	2.95403
XLOC_020335	Ggta1	8.59063			XLOC_036183	Scn4b	2.95388
XLOC_013981	RP23-65G17.2	8.58542			XLOC_029919	Dennd2a	2.95359
XLOC_015790	Cyp4f14	8.56548			XLOC_022206	RP24-363G13.1	2.95332
XLOC_035028	Cd209f	8.56357			XLOC_032488	Ehd2	2.95331
XLOC_030531	Kcna5	8.5565			XLOC_004383	Col13a1	2.95132
XLOC_039622	Cybb	8.55495			XLOC_017287	Gm8369	2.94965
XLOC_019632	Hck	8.53563			XLOC_021074	Ehd4	2.94953
XLOC_038756	Slc6a8	8.52612			XLOC_023731	Gm15551	2.94913
XLOC_035255	Fam149a	8.52035			XLOC_035107	Defb8	2.94729
XLOC_021594	RP23-123O12.2	8.51757			XLOC_018817	Nostrin	2.94473
XLOC_035166	Htra4	8.51661			XLOC_035616	Dpep2,Gm22972	2.9442
XLOC_009134	RP23-354D10.2	8.5137			XLOC_032164	Cracr2b	2.94359
XLOC_034017	Fuom	8.50418			XLOC_025084	Lrrc38	2.94197
XLOC_028831	Akr1b10	8.50358			XLOC_013331	A4galt	2.94055
XLOC_033975	Nkx1-2	8.50087			XLOC_030515	Leprel2	2.93812
XLOC_012086	Phf11b	8.49451			XLOC_037821	Pth1r	2.93719
XLOC_016878	Tmem173	8.49191			XLOC_036584	Slc9a9	2.93674
XLOC_036767	Lamb2	8.48442			XLOC_014937	Def6	2.93507
XLOC_021306	Cst11	8.47672			XLOC_023564	Ptgfrn	2.93493
XLOC_029962	Fam115a	8.47653			XLOC_014090	Igsf5,Pcp4	2.93019
XLOC_038731	Cnga2	8.47586			XLOC_018667	Olfml2a	2.9284
XLOC_033995	5830432E09Rik	8.47177			XLOC_019101	Pacsin3	2.92745
XLOC_003894	Dcn	8.46849			XLOC_026010	Podn	2.92679
XLOC_017756	Scgb1a1	8.46482			XLOC_012655	Sh3bp1	2.92491
XLOC_002337	Irs1	8.45831			XLOC_032024	Ypel3	2.92171
XLOC_028151	Cxcl10	8.45038			XLOC_032975	Fcgrt	2.92023
XLOC_017084	Slc14a1	8.44745			XLOC_016878	Tmem173	2.91654
XLOC_003659	Ggt5	8.4413			XLOC_000890	Tnfrsf11a	2.91511
XLOC_012647	Csf2rb,Mir7676-2	8.43793			XLOC_031170	Nfkbid	2.91358
XLOC_003117	Ifi205	8.43565			XLOC_001612	Prox1os	2.91244
XLOC_023631	Gstm1	8.4306			XLOC_007653	Cygb	2.91205
XLOC_030962	Six5	8.41603			XLOC_018060	Sh3pxd2a	2.90693
XLOC_032242	9430041J12Rik	8.41459			XLOC_029205	Capg	2.90461
XLOC_008419	Klhl29	8.41412			XLOC_021501	Gm16316	2.90356
XLOC_004158	Stx11	8.41276			XLOC_029523	Cd163	2.90276
XLOC_007227	Gm11494	8.40949			XLOC_006055	Mapt	2.90145
XLOC_023302	Fcrls	8.39356			XLOC_011648	Lrrc3b	2.90075
XLOC_002191	Akr1cl	8.38116			XLOC_010787	Plau	2.89999
XLOC_002273	Prkag3	8.3798			XLOC_005359	Wnt9a	2.89928
XLOC_039298	Tmem164	8.37069			XLOC_003056	Fcer1g	2.89872
XLOC_040494	Armcx6	8.36722			XLOC_037855	Tgfbr2	2.89555
XLOC_001212	Ncf2	8.3619			XLOC_012737	Arhgap8	2.89521
XLOC_004037	Stat6	8.35915			XLOC_035901	Vstm5	2.89514
XLOC_010877	Arhgap22	8.35742			XLOC_038571	Gm14582	2.89291
XLOC_025279	B930041F14Rik	8.35556			XLOC_035555	Ccdc102a	2.88995
XLOC_007882	Twist1	8.34815			XLOC_019863	Cass4	2.88799
XLOC_021202	Siglec1	8.3426			XLOC_005464	Pik3r5	2.88766
XLOC_006787	Rasd1	8.33688			XLOC_032079	Htra1	2.88303
XLOC_009420	Gm11377	8.33079			XLOC_034441	Vegfc	2.88298
XLOC_019657	Bpifb1	8.32604			XLOC_019717	Lbp	2.88287
XLOC_018325	Vim	8.32456			XLOC_010888	Syt15	2.88187
XLOC_001382	Olfml2b	8.32126			XLOC_034632	Podnl1	2.87967
XLOC_029655	Mgst1	8.31789			XLOC_032183	Tnni2	2.8778
XLOC_013125	Tmem71	8.31379			XLOC_037373	Slc24a1	2.87615
XLOC_016050	Gnmt	8.31257			XLOC_031678	Ctsc	2.8759
XLOC_008210	Gm23289	8.31239			XLOC_017185	Ltbp3	2.87316
XLOC_029560	Fgf23	8.31184			XLOC_018473	Egfl7,Fam69b,Gm20532,Mir126a	2.87175
XLOC_035976	Ldlr	8.31183			XLOC_023870	AI838599	2.86774
XLOC_010799	RP24-428B12.3	8.3108			XLOC_040645	Gpr173	2.86697
XLOC_008840	Ifi27l2a	8.31075			XLOC_010800	1700112E06Rik	2.86408
XLOC_005550	Xaf1	8.30998			XLOC_028490	Ccl24	2.8627
XLOC_005992	Cntnap1	8.30992			XLOC_016880	Nrg2	2.86225
XLOC_035514	Snx20	8.30877			XLOC_024938	Cd164l2	2.86178
XLOC_031446	Mtag2	8.30161			XLOC_017642	Ssh3	2.85703
XLOC_027936	Hs3st1	8.29949			XLOC_026830	Kcnk3	2.85526
XLOC_014975	Abcg1	8.29322			XLOC_000108	Crispld1	2.85283
XLOC_017230	Pla2g16	8.28837			XLOC_005929	Ppp1r1b	2.8504
XLOC_016476	Pcdhb9	8.28641			XLOC_021359	Rps15a-ps7	2.84905
XLOC_007274	Nxph3	8.28277			XLOC_007612	Fdxr	2.84797
XLOC_029585	Clec12a	8.27999			XLOC_010890	Mmrn2	2.84609
XLOC_031160	Cox7a1	8.27769			XLOC_011679	Myoz1	2.8451
XLOC_019978	Uckl1os	8.27742			XLOC_007542	Icam2	2.84384
XLOC_030457	Cecr6	8.27108			XLOC_016338	Cables1	2.84383
XLOC_003476	Traf3ip2	8.25702			XLOC_031993	Prkcb	2.84199
XLOC_001108	Phlda3	8.25513			XLOC_015782	Rasal3	2.84028
XLOC_032068	Gm16044	8.25513			XLOC_027269	Gm20629	2.8386
XLOC_026045	Gm12805	8.25431			XLOC_026017	Gpx7	2.83719
XLOC_023541	Hsd3b6	8.25393			XLOC_039942	Arhgef6	2.83527
XLOC_024984	Id3	8.24334			XLOC_013562	Glis2	2.8328
XLOC_011766	Sncg	8.23945			XLOC_011757	Wdfy4	2.83134
XLOC_011688	Zfp503	8.23382			XLOC_007042	Hic1	2.83027
XLOC_029333	Aldh1l1	8.22696			XLOC_020848	Mdk	2.82513
XLOC_010994	RP23-117H6.2	8.21927			XLOC_022267	Gm10702	2.82142
XLOC_034789	Nol3	8.21868			XLOC_027926	Msx1	2.81685
XLOC_007323	Gm27326	8.20187			XLOC_033703	Prkcdbp	2.81661
XLOC_031557	B130024G19Rik	8.20158			XLOC_035557	Kifc3	2.81625
XLOC_005892	Copz2	8.1946			XLOC_020222	Fam163b	2.816
XLOC_017351	Prune2	8.1909			XLOC_026784	Nos3	2.81571
XLOC_035268	Gm16675	8.18723			XLOC_001525	Lefty1	2.81449
XLOC_035003	Mir1903,Nrp1	8.18187			XLOC_027909	Htra3	2.81258
XLOC_020224	Sardh	8.16774			XLOC_004557	Tjp3	2.80672
XLOC_002502	Gm28188	8.16482			XLOC_015783	Pglyrp2	2.80522
XLOC_013159	Lynx1	8.16352			XLOC_034813	Pla2g15	2.80482
XLOC_031096	Blvrb	8.1604			XLOC_040283	Cxcr3	2.80321
XLOC_013191	Naprt	8.15494			XLOC_016755	Mkx	2.80295
XLOC_036557	Ctsh	8.13874			XLOC_023830	Ifi44	2.80028
XLOC_026096	Gm12993	8.13222			XLOC_023353	Adam15	2.7992
XLOC_006534	Rhbdf1	8.12743			XLOC_030926	Slc1a5	2.79807
XLOC_020019	Proser2	8.10806			XLOC_029120	Prdm5	2.79761
XLOC_006004	Ifi35	8.10471			XLOC_016060	Guca1a	2.79755
XLOC_023298	Cd1d1	8.09918			XLOC_018590	Angptl2	2.79717
XLOC_013423	Hdac7	8.09889			XLOC_016116	Sema6b	2.797
XLOC_039663	Maob	8.096			XLOC_003473	Lama4	2.7953
XLOC_001526	Tmem63a	8.0959			XLOC_020245	6530402F18Rik,Ntng2	2.79501
XLOC_009556	Hrh2	8.09338			XLOC_021047	Bmf	2.79411
XLOC_009574	Rgs14	8.08528			XLOC_011272	Nfatc4	2.79391
XLOC_016844	A830052D11Rik	8.08467			XLOC_012781	Shank3	2.79356
XLOC_011045	Arhgef40	8.08341			XLOC_020184	Gm996	2.79351
XLOC_003109	Ifi204	8.07594			XLOC_013484	Smagp	2.79273
XLOC_025986	Pcsk9	8.0655			XLOC_031282	Cebpa	2.79251
XLOC_023488	BC028528	8.05261			XLOC_010617	Gpx8	2.79161
XLOC_009524	Ninj1	8.04469			XLOC_012853	Mettl7a1	2.789
XLOC_002825	Gm15453	8.03872			XLOC_005167	Adam19	2.78781
XLOC_037266	Layn	8.03514			XLOC_007539	Cd79b	2.78754
XLOC_013491	A330009N23Rik	8.03089			XLOC_032994	Nucb1	2.7868
XLOC_038584	Cxx1c	8.02698			XLOC_012868	Grasp	2.78485
XLOC_026275	Zbtb8b	8.02676			XLOC_004822	Esyt1	2.78342
XLOC_022352	S100a10	8.02085			XLOC_027583	Nxpe5	2.78339
XLOC_015009	Myo1f	8.01579			XLOC_000107	Pi15	2.78224
XLOC_013736	Rtp4	8.01461			XLOC_028528	Fbxo24,Pcolce	2.78145
XLOC_030659	Mgp	8.013			XLOC_036189	Fxyd2	2.7811
XLOC_029452	Cxcl12	8.01287			XLOC_027644	Bhlha15	2.77603
XLOC_006030	Grn	8.00917			XLOC_007249	Cacna1g	2.77354
XLOC_007652	Rhbdf2	8.00844			XLOC_029982	Rarres2	2.77022
XLOC_017942	Lipa	7.99722			XLOC_035748	Cbfa2t3	2.76946
XLOC_005807	Cuedc1	7.996			XLOC_029525	C1ra	2.76898
XLOC_003178	Ephx1,RP23-390I1.4	7.99567			XLOC_008518	Pik3cg	2.76648
XLOC_000586	Wnt10a	7.99552			XLOC_007677	Lgals3bp	2.76509
XLOC_029475	Il17ra	7.98803			XLOC_010177	F13a1	2.763
XLOC_030036	Nod1	7.9808			XLOC_016474	Pcdhb7	2.76202
XLOC_012728	Tspo	7.98013			XLOC_013215	Slc39a4	2.76182
XLOC_037496	Gsta2	7.96312			XLOC_030659	Mgp	2.7613
XLOC_024090	Spink4	7.95908			XLOC_011273	Nynrin	2.76031
XLOC_030395	Camk1	7.95789			XLOC_015815	H2-K2	2.76007
XLOC_014548	RP23-428H16.1	7.95561			XLOC_007307	Tbkbp1	2.75772
XLOC_035688	Gm16118	7.95479			XLOC_013269	Csnk1e	2.75743
XLOC_018749	Gm13546	7.95433			XLOC_013250	C1qtnf6	2.75616
XLOC_007052	Doc2b	7.94842			XLOC_028313	Gltp	2.7561
XLOC_028368	Sdsl	7.94598			XLOC_029015	Tmem176a	2.7475
XLOC_005109	Lcp2	7.94555			XLOC_014143	Emp2	2.74532
XLOC_008863	Serpina3c	7.9441			XLOC_030531	Kcna5	2.74531
XLOC_038940	Efnb1	7.94144			XLOC_018122	Csf2ra	2.74373
XLOC_011392	Lgi3	7.93889			XLOC_026280	Fam167b	2.74295
XLOC_020369	Nr5a1	7.93699			XLOC_021391	Snta1	2.74167
XLOC_000675	Sp140	7.93187			XLOC_006902	Tmem88	2.74038
XLOC_012677	Apobec3	7.92648			XLOC_007482	Fam171a2	2.7397
XLOC_020178	Ptgds	7.92501			XLOC_031734	Arrb1	2.73947
XLOC_034708	Lpcat2	7.92098			XLOC_037033	Epor	2.73905
XLOC_017306	Fam111a	7.91877			XLOC_017010	Afap1l1	2.73829
XLOC_031043	Plaur	7.91847			XLOC_039386	Fgd1	2.73802
XLOC_030793	Galp	7.91429			XLOC_002262	Tns1	2.73724
XLOC_029401	Cav3	7.91404			XLOC_035167	Plekha2	2.73576
XLOC_000165	Gm19028	7.9042			XLOC_034091	Cdkn1c	2.73403
XLOC_014249	Klhl6	7.89717			XLOC_017151	Clcf1	2.73281
XLOC_028838	Tmem140	7.89209			XLOC_002241	Fn1	2.73008
XLOC_023630	Gstm2	7.88148			XLOC_000586	Wnt10a	2.72788
XLOC_006698	Gm12216	7.87824			XLOC_016709	Pqlc1	2.72737
XLOC_005496	Sat2	7.87716			XLOC_034714	Mt3	2.72724
XLOC_030386	Oxtr	7.86851			XLOC_011666	Gng2	2.72587
XLOC_012367	Dab2	7.86407			XLOC_037128	Slc37a2	2.7243
XLOC_028682	Gm26814	7.85616			XLOC_035691	Maf	2.72402
XLOC_011698	Gm26660	7.85182			XLOC_019631	Ccm2l	2.72336
XLOC_016488	Pcdhb20	7.8495			XLOC_006697	Gm17334	2.72237
XLOC_032553	Bcl3	7.84825			XLOC_029510	Clec4n	2.72213
XLOC_033705	Hpx	7.84487			XLOC_040075	Renbp	2.72157
XLOC_034714	Mt3	7.84159			XLOC_033011	Emp3	2.71794
XLOC_003698	Cstb	7.83741			XLOC_028945	Trbc2	2.71539
XLOC_027045	Mir7025,Pdgfra	7.83246			XLOC_040569	Col4a6	2.71451
XLOC_005446	Tmem220	7.83172			XLOC_023569	Mab21l3	2.71445
XLOC_016665	Ccdc68	7.82747			XLOC_007858	Pxdn	2.71146
XLOC_004032	Arhgap9	7.8262			XLOC_033575	Relt	2.71073
XLOC_033578	P2ry6	7.82595			XLOC_008039	Plekhg3	2.70923
XLOC_035556	Gm10286	7.82365			XLOC_008645	Pygl	2.70915
XLOC_021822	Cp	7.81257			XLOC_020905	Gm13869	2.70831
XLOC_016286	Lhcgr	7.81198			XLOC_016908	Arap3	2.7069
XLOC_038464	Il13ra1	7.80613			XLOC_040293	Rps4x	2.70495
XLOC_028352	Gm10399	7.80308			XLOC_034309	Ank1	2.70277
XLOC_035454	Gm26721	7.79913			XLOC_031143	Ppp1r14a	2.70016
XLOC_015094	H2-Q10	7.79869			XLOC_019831	9230111E07Rik,Gm14321	2.69782
XLOC_015858	Hspa1b	7.7972			XLOC_018587	Fam129b	2.69642
XLOC_026928	Bst1	7.79564			XLOC_036059	Esam	2.69557
XLOC_035819	Pgbd5	7.79009			XLOC_030502	C1s1	2.69551
XLOC_007100	Lgals9	7.78916			XLOC_024153	Npr2	2.69463
XLOC_039231	Wbp5	7.78889			XLOC_015634	Paqr4	2.69427
XLOC_034055	Gm10575	7.78402			XLOC_028946	Ephb6	2.69426
XLOC_012138	Scara3	7.78186			XLOC_026612	Thap3	2.69373
XLOC_010499	Bhmt	7.77936			XLOC_038383	Chst7	2.69246
XLOC_032019	Apobr	7.77692			XLOC_005248	Col23a1	2.6922
XLOC_032544	Relb	7.77273			XLOC_016417	Bin1	2.69063
XLOC_010365	Hsd17b3	7.77041			XLOC_026452	Klhdc7a	2.69022
XLOC_013733	St6gal1	7.76852			XLOC_030749	Prkcg	2.68986
XLOC_009887	Emb	7.76431			XLOC_001292	Gas5,Gm22357,Gm22489,Gm23212,Gm23436,Gm24489,Gm25789,Gm26224,Mir5117,Snord47	2.68958
XLOC_036412	RP23-296I6.7	7.75416			XLOC_026330	Smpdl3b	2.68835
XLOC_019795	Ctsa	7.75217			XLOC_032027	Doc2a	2.688
XLOC_028865	Rab19	7.74888			XLOC_022384	Selenbp1	2.68743
XLOC_007442	Ptrf	7.74298			XLOC_015008	Adamts10	2.68742
XLOC_028376	Oas3	7.73875			XLOC_012928	Ptger4	2.68217
XLOC_026473	Slc25a34	7.73169			XLOC_037313	Neil1	2.68038
XLOC_008354	A530016L24Rik	7.73099			XLOC_010453	Nr2f1	2.67852
XLOC_030983	Gm19345	7.73072			XLOC_006939	Bcl6b	2.67524
XLOC_011261	Pck2	7.72958			XLOC_026455	Arhgef10l	2.674
XLOC_011264	Psme1	7.72333			XLOC_013675	Cldn5	2.67288
XLOC_040686	Sat1	7.71556			XLOC_041483	Gm4017	2.67256
XLOC_024177	Grhpr	7.71123			XLOC_004021	Avil	2.67198
XLOC_018381	Gm13375	7.702			XLOC_026672	Isg15	2.67084
XLOC_027923	Evc	7.69748			XLOC_020864	Tspan18	2.66953
XLOC_015875	Lta	7.69718			XLOC_029847	Impdh1	2.66853
XLOC_020021	Echdc3	7.69598			XLOC_032019	Apobr	2.66638
XLOC_030054	Gm26712,Pyurf,RP23-291E6.6	7.69584			XLOC_023603	I830077J02Rik	2.66174
XLOC_027872	Fndc4	7.69474			XLOC_026765	Lrrc17	2.66133
XLOC_033922	37135	7.69449			XLOC_012036	Adcy4	2.66089
XLOC_027646	Gm15708	7.69447			XLOC_031130	Rinl	2.65999
XLOC_002699	Btg2	7.69275			XLOC_036760	Gpx1	2.6583
XLOC_021858	RP24-468O23.2	7.69199			XLOC_023490	Plekho1	2.65791
XLOC_003882	Gm25266	7.69195			XLOC_008749	Pgf	2.6579
XLOC_040495	Armcx2	7.68363			XLOC_004655	Socs2	2.6568
XLOC_011334	Ctsb	7.67497			XLOC_004285	Slc16a10	2.65491
XLOC_036576	Plod2	7.66838			XLOC_013606	Tnfrsf17	2.64873
XLOC_006947	Cxcl16	7.66477			XLOC_026984	0610040J01Rik	2.64708
XLOC_000422	Casp8	7.66112			XLOC_037795	Gm7628	2.6458
XLOC_000279	Il1r1	7.65956			XLOC_016877	Ecscr	2.6454
XLOC_012806	Pced1b	7.6589			XLOC_007052	Doc2b	2.64348
XLOC_026838	Khk	7.65532			XLOC_032852	Lrp3	2.64068
XLOC_026442	Nbl1	7.64919			XLOC_013364	1810021B22Rik	2.64061
XLOC_007677	Lgals3bp	7.64698			XLOC_029452	Cxcl12	2.64002
XLOC_030931	Ptgir	7.64439			XLOC_017522	Sema4g	2.63972
XLOC_007635	Unc13d	7.64349			XLOC_020827	Ptprj	2.63817
XLOC_011903	Bmp4	7.63834			XLOC_014994	Cyp4f16	2.63475
XLOC_027711	Fzd1	7.63326			XLOC_005513	Dlg4	2.6343
XLOC_038265	Gm14379	7.63065			XLOC_018875	Chn1os3	2.63371
XLOC_033676	Trim30a	7.63029			XLOC_032547	Apoc1	2.63049
XLOC_004984	Cnrip1	7.62686			XLOC_028470	Clip2	2.63019
XLOC_027986	Rell1	7.62647			XLOC_026292	Gm12963	2.63008
XLOC_037855	Tgfbr2	7.62367			XLOC_022664	Emcn	2.627
XLOC_039600	Ebp	7.62157			XLOC_014114	Coro7	2.62623
XLOC_036584	Slc9a9	7.62108			XLOC_006542	Rpsa-ps4	2.62476
XLOC_037780	Klhdc8b	7.61153			XLOC_002703	Ppfia4	2.6204
XLOC_009352	Hist1h1c	7.60965			XLOC_012744	Fbln1	2.61957
XLOC_017013	Adrb2	7.60595			XLOC_028783	Smo	2.61948
XLOC_022769	Wls	7.60447			XLOC_006938	Slc16a13	2.61937
XLOC_012866	Acvrl1	7.60112			XLOC_030370	Pdzrn3	2.61893
XLOC_035382	Bst2	7.59976			XLOC_000583	Cyp27a1	2.61855
XLOC_006909	Shbg	7.59351			XLOC_015044	Gpsm3,Pbx2	2.61704
XLOC_003627	Egr2	7.59136			XLOC_012437	Cmbl	2.61603
XLOC_028781	Irf5	7.58659			XLOC_001918	Gm28417	2.61533
XLOC_002329	Dock10	7.58099			XLOC_014908	Neurl1b	2.61486
XLOC_029238	Lbx2	7.58044			XLOC_012513	Mal2	2.6144
XLOC_002356	Pid1	7.57542			XLOC_036669	Slco2a1	2.61201
XLOC_027910	Sh3tc1	7.55733			XLOC_007728	Cbr2	2.61126
XLOC_005396	Aldh3a1	7.55143			XLOC_017800	Ms4a6d	2.60933
XLOC_018319	RP23-415C3.6	7.54973			XLOC_012576	Ptp4a3	2.60865
XLOC_006962	Scimp	7.5444			XLOC_031418	Syt3	2.6083
XLOC_020164	Tor4a	7.54037			XLOC_008863	Serpina3c	2.60786
XLOC_016213	Xdh	7.53784			XLOC_007580	Abca9	2.60666
XLOC_023879	Lyn	7.53284			XLOC_002191	Akr1cl	2.60413
XLOC_013415	Slc38a1	7.52465			XLOC_017227	2700081O15Rik	2.60259
XLOC_012214	Lrch1	7.52323			XLOC_005414	2410006H16Rik	2.60059
XLOC_002867	Gm28286	7.5193			XLOC_029400	Lmcd1	2.6
XLOC_012905	Hoxc8	7.51659			XLOC_015509	Rnaset2a	2.59852
XLOC_028636	Slc46a3	7.51538			XLOC_005885	Hoxb3	2.59731
XLOC_031143	Ppp1r14a	7.49712			XLOC_001253	Angptl1	2.59657
XLOC_018002	Loxl4	7.49469			XLOC_003787	Tbxa2r	2.59423
XLOC_026424	Gm13010	7.49396			XLOC_000832	Gm15427	2.59153
XLOC_016680	Acaa2	7.49076			XLOC_027341	Oasl1	2.59108
XLOC_015220	Rcan2	7.48709			XLOC_028458	Gusb	2.58954
XLOC_022575	Frrs1	7.48352			XLOC_007278	Abi3	2.58854
XLOC_002868	A830008E24Rik	7.4834			XLOC_038753	Bgn	2.58757
XLOC_030517	Cd4	7.47884			XLOC_008582	Rpl18a-ps1	2.58723
XLOC_023349	Slc50a1	7.47527			XLOC_011947	Klhl33	2.58552
XLOC_022947	Anxa5	7.47419			XLOC_029233	Loxl3	2.58454
XLOC_003605	Tacr2	7.47306			XLOC_036387	Gm10642	2.58435
XLOC_024595	Dhcr24	7.46868			XLOC_021918	1810062G17Rik	2.58217
XLOC_035217	Cldn23	7.46687			XLOC_013159	Lynx1	2.57769
XLOC_032782	Fxyd1	7.45732			XLOC_007100	Lgals9	2.57741
XLOC_012702	Csdc2	7.45672			XLOC_013884	Gm6030	2.57703
XLOC_007047	Serpinf2	7.45538			XLOC_004984	Cnrip1	2.57481
XLOC_013539	Itga5	7.45311			XLOC_024817	Fhl3	2.57444
XLOC_016113	Plin4	7.45263			XLOC_020164	Tor4a	2.57419
XLOC_002190	RP23-31E12.2	7.44932			XLOC_030270	2310040G24Rik	2.57359
XLOC_016067	Mdfi	7.44565			XLOC_035003	Mir1903,Nrp1	2.57266
XLOC_016730	Gm5096	7.44562			XLOC_009608	Dapk1	2.57226
XLOC_027997	Tlr6	7.44346			XLOC_019783	Wfdc6b	2.57101
XLOC_034995	Kcnk1	7.44046			XLOC_012906	Hoxc6	2.56986
XLOC_000603	Inha	7.43782			XLOC_013570	Smim22	2.56972
XLOC_014045	Gm21970,Ifnar2,Il10rb	7.43137			XLOC_035380	Ano8	2.56962
XLOC_023037	Mgarp	7.42802			XLOC_017708	Gm14964	2.56706
XLOC_004140	Ust	7.42634			XLOC_028294	Crybb2	2.566
XLOC_016287	Fshr	7.42424			XLOC_003384	Map3k5	2.56554
XLOC_017800	Ms4a6d	7.41591			XLOC_028777	Flnc	2.56511
XLOC_013724	Ahsg	7.40986			XLOC_008950	Ighd	2.56492
XLOC_030474	Apobec1	7.40789			XLOC_004224	Arg1	2.56199
XLOC_023545	Hsd3b1	7.40778			XLOC_030543	Tspan9	2.56188
XLOC_036956	Fut4	7.39899			XLOC_019803	Slc2a10	2.56153
XLOC_026317	Gm13252	7.39849			XLOC_009506	Gmpr	2.55703
XLOC_023102	P2ry12	7.39672			XLOC_018576	St6galnac4	2.55596
XLOC_023273	Trim2	7.39575			XLOC_036861	Vill	2.55455
XLOC_017113	Cndp1	7.39458			XLOC_039200	Rpl36a	2.55383
XLOC_005615	Rilp	7.38179			XLOC_035956	A230050P20Rik	2.55353
XLOC_020515	Gm13624	7.37995			XLOC_001064	Lrrn2	2.55135
XLOC_034668	Gpt2	7.37922			XLOC_019094	Rapsn	2.54906
XLOC_013366	Hdac10	7.37877			XLOC_039901	Gpc3	2.5488
XLOC_022190	Tmem154	7.36639			XLOC_036438	Myo5a	2.54831
XLOC_037291	Acsbg1	7.36591			XLOC_037327	Islr	2.54721
XLOC_003590	Pcbd1	7.36277			XLOC_024621	Echdc2	2.54712
XLOC_018897	2600014E21Rik	7.35337			XLOC_032781	Fxyd7	2.54672
XLOC_015902	H2-T24	7.3481			XLOC_009194	Asb13	2.54649
XLOC_026452	Klhdc7a	7.3469			XLOC_020866	Cd82	2.54502
XLOC_033726	Gm1966	7.3431			XLOC_004931	Aebp1	2.54403
XLOC_013537	Gpr84	7.34252			XLOC_035382	Bst2	2.54403
XLOC_029562	9330179D12Rik	7.32625			XLOC_023827	Rpsa-ps10	2.54335
XLOC_024733	Hyi	7.32571			XLOC_034782	Gm3830	2.54301
XLOC_001042	Pm20d1	7.32399			XLOC_012010	Efs	2.54283
XLOC_025547	Ccl21a	7.32326			XLOC_009571	Fgfr4	2.54189
XLOC_024842	Eva1b	7.32005			XLOC_034189	Tmem255b	2.54185
XLOC_027811	Smarcd3	7.31921			XLOC_030365	Tpt1-ps3	2.54142
XLOC_012878	Tenc1	7.31909			XLOC_003844	Pah	2.54109
XLOC_004616	Spic	7.3138			XLOC_036787	Shisa5	2.53976
XLOC_023546	Hao2	7.30491			XLOC_016472	Pcdhb5	2.53919
XLOC_011896	Gm22637	7.30426			XLOC_012894	Rpl39-ps	2.53809
XLOC_030569	2310001H17Rik	7.30296			XLOC_011688	Zfp503	2.53792
XLOC_005515	Asgr2	7.30201			XLOC_012879	Igfbp6	2.53587
XLOC_002391	Nppc	7.29954			XLOC_027410	Rpl6	2.53463
XLOC_017724	Nudt22	7.2995			XLOC_029874	Podxl	2.53445
XLOC_029637	Emp1	7.29451			XLOC_025748	Whrn	2.53188
XLOC_015854	C2,Cfb,Gm20547	7.29428			XLOC_036893	Zfp651	2.53136
XLOC_031326	Gm28582	7.29037			XLOC_039203	Armcx4	2.5308
XLOC_028716	Mdfic	7.28934			XLOC_006752	Olfr328	2.52826
XLOC_032692	Ltbp4	7.28861			XLOC_002761	Lhx9	2.52661
XLOC_008761	Irf2bpl	7.28845			XLOC_012587	Ly6e	2.52646
XLOC_007317	Gm11613,Gm24158	7.28738			XLOC_035591	B3gnt9	2.52589
XLOC_013331	A4galt	7.27065			XLOC_025289	Mxra8	2.5235
XLOC_003410	Slc18b1	7.26313			XLOC_016564	Snx24	2.523
XLOC_032245	Cdc42ep5	7.26298			XLOC_017153	A930001C03Rik	2.52281
XLOC_006529	Stc2	7.26176			XLOC_022293	S100a13	2.52259
XLOC_007746	Rab40b	7.25966			XLOC_020835	Madd	2.52228
XLOC_034097	Tnfrsf26	7.25509			XLOC_036156	Pvrl1	2.5207
XLOC_010525	Hexb	7.2485			XLOC_009546	S1pr3	2.52059
XLOC_036760	Gpx1	7.2459			XLOC_016610	Pdgfrb	2.51949
XLOC_024157	Hrct1	7.24255			XLOC_032660	Mir6537,Pou2f2	2.51942
XLOC_016393	Mocos	7.24232			XLOC_037760	Sema3f	2.51942
XLOC_003936	Gm15663	7.23509			XLOC_013312	Cyp2d22	2.51939
XLOC_022235	Glmp	7.23359			XLOC_016358	Gm10036	2.51813
XLOC_000890	Tnfrsf11a	7.23144			XLOC_017697	Capn1	2.51813
XLOC_010176	Nrn1	7.22981			XLOC_028081	Igfbp7	2.51777
XLOC_017914	Plgrkt	7.22967			XLOC_025994	Acot11	2.51274
XLOC_035380	Ano8	7.22917			XLOC_032946	Siglece	2.50989
XLOC_012906	Hoxc6	7.2288			XLOC_007442	Ptrf	2.50595
XLOC_005430	Pmp22	7.22419			XLOC_010650	Gm20900	2.5054
XLOC_021464	Tgm2	7.22344			XLOC_033930	Zfp764	2.50294
XLOC_035381	Plvap	7.22181			XLOC_007704	2900052L18Rik	2.5024
XLOC_008088	Acot2	7.21907			XLOC_005983	Stat5a	2.50218
XLOC_002780	Cfh	7.21498			XLOC_037722	Col6a4	2.50178
XLOC_026612	Thap3	7.21198			XLOC_015904	H2-T22	2.50044
XLOC_000048	Adhfe1	7.19829			XLOC_015662	Slc9a3r2	2.50037
XLOC_029034	Snx10	7.19766			XLOC_030421	Plxnd1	2.50015
XLOC_025988	Tmem61	7.1922			XLOC_015032	Psmb8	2.49941
XLOC_009799	Foxd1	7.18922			XLOC_001044	Rab29	2.49721
XLOC_000132	Gsta3	7.18165			XLOC_016911	Pcdh1	2.49643
XLOC_010871	1810011H11Rik	7.17281			XLOC_007318	Pcgf2	2.49636
XLOC_008452	Pqlc3	7.17169			XLOC_004012	Avpr1a	2.49558
XLOC_026375	Sepn1	7.16579			XLOC_012005	Slc7a8	2.49545
XLOC_027530	Mlxipl	7.15614			XLOC_011971	Ndrg2	2.49303
XLOC_012477	Gm9522	7.15407			XLOC_017926	Rpl9-ps6	2.49267
XLOC_002753	Ptprc	7.15387			XLOC_031048	Ethe1	2.49137
XLOC_022212	RP23-145A18.2	7.15174			XLOC_027303	Mn1	2.49067
XLOC_010842	Mir3076,Tkt	7.1487			XLOC_022190	Tmem154	2.49046
XLOC_025922	Cyp2j6	7.14442			XLOC_028217	Rps15a-ps5	2.49029
XLOC_008113	Jdp2	7.13942			XLOC_017351	Prune2	2.48997
XLOC_031408	Klk1b16	7.13829			XLOC_002893	Tor3a	2.48943
XLOC_036614	Rbp1	7.13435			XLOC_012650	Kctd17	2.48734
XLOC_037877	Cx3cr1	7.13405			XLOC_007274	Nxph3	2.48557
XLOC_010553	Naip5	7.13284			XLOC_036961	Panx1	2.48294
XLOC_026830	Kcnk3	7.12945			XLOC_010873	Vstm4	2.48143
XLOC_004446	Gstt1	7.12911			XLOC_000784	Twist2	2.48068
XLOC_011239	Lrp10	7.1291			XLOC_021113	Bambi-ps1	2.48034
XLOC_002877	Mr1	7.12394			XLOC_030669	Rergl	2.48018
XLOC_019403	Mertk	7.12134			XLOC_017682	Sipa1	2.47832
XLOC_004922	Rasl10a	7.11894			XLOC_015776	Notch3	2.47718
XLOC_038983	Gm14858	7.11664			XLOC_012450	Osr2	2.47663
XLOC_033588	Folr1	7.11484			XLOC_035366	Mast3	2.47518
XLOC_021635	Ctsz	7.11108			XLOC_030519	Ptms	2.47367
XLOC_033331	Peg12	7.111			XLOC_030759	Rps9	2.4725
XLOC_004451	Mmp11	7.10518			XLOC_023598	Wnt2b	2.47038
XLOC_020406	Rnd3	7.09965			XLOC_003294	G0s2	2.46998
XLOC_004463	Col6a1	7.09865			XLOC_014148	Socs1	2.4678
XLOC_013293	Gm17025	7.08893			XLOC_036178	Cd3d	2.46732
XLOC_029014	Gimap1,Gimap5,Gimap7,Gm28053	7.08829			XLOC_013441	Adcy6	2.4668
XLOC_039309	Zcchc16	7.08684			XLOC_027936	Hs3st1	2.46634
XLOC_010366	Slc35d2	7.08587			XLOC_026349	Zdhhc18	2.46135
XLOC_034053	Slc25a22	7.0823			XLOC_028955	Gstk1	2.46095
XLOC_039070	5730416F02Rik	7.08128			XLOC_013281	Pdgfb	2.45912
XLOC_000423	RP24-273P12.4	7.07893			XLOC_026708	Abcb1a	2.45782
XLOC_031190	Lgi4	7.07459			XLOC_005847	Samd14	2.45694
XLOC_006229	C1qtnf1	7.07343			XLOC_018833	Sp5	2.45688
XLOC_032991	Ftl1,Gm22133	7.07218			XLOC_040081	Dnase1l1	2.4562
XLOC_041817	Gm28427	7.07012			XLOC_013423	Hdac7	2.45618
XLOC_027406	Oas1b	7.06975			XLOC_023367	Rps27	2.45559
XLOC_018078	5830416P10Rik	7.06967			XLOC_008653	L3hypdh	2.45524
XLOC_034635	RP24-64D24.3	7.06646			XLOC_018888	Hoxd9	2.45174
XLOC_003695	Icosl	7.06226			XLOC_028861	Clec2l	2.45139
XLOC_034777	Ces2g	7.05549			XLOC_017722	Vegfb	2.45094
XLOC_027175	Gm5560	7.0474			XLOC_000806	Mir6901,Sned1	2.45075
XLOC_022009	Lhfp	7.04722			XLOC_034323	Fgfr1	2.44994
XLOC_008653	L3hypdh	7.04476			XLOC_026369	Grrp1	2.44827
XLOC_010510	Crhbp	7.04471			XLOC_009844	Rps3a3	2.44827
XLOC_012005	Slc7a8	7.04286			XLOC_003485	Ddo	2.44738
XLOC_003113	Ifi203,Mndal	7.04256			XLOC_016480	Pcdhb12	2.44697
XLOC_008177	Kcnk13	7.04214			XLOC_035053	Col4a1	2.4469
XLOC_020613	Tfpi	7.04086			XLOC_006341	Gck	2.44638
XLOC_032763	Upk1a	7.02417			XLOC_039791	Rpl39	2.44519
XLOC_000432	Fzd7	7.02374			XLOC_020849	Dgkz	2.44421
XLOC_030190	Vamp8	7.02199			XLOC_012939	Slc1a3	2.44374
XLOC_000676	Sp100,n-R5s215	7.01474			XLOC_007579	Abca8a	2.44242
XLOC_011910	Gch1	7.01387			XLOC_010775	Nid2	2.44187
XLOC_014809	Zfp948	7.01261			XLOC_018806	Gm13597	2.44079
XLOC_014221	Prodh	7.00689			XLOC_030782	Zfp580	2.44042
XLOC_006625	Gm5431	7.00682			XLOC_007629	Caskin2	2.4402
XLOC_033420	Furin	7.00381			XLOC_032667	Lipe	2.44003
XLOC_010211	Mcur1	7.00362			XLOC_017628	Aldh3b1	2.43865
XLOC_021534	Pltp	7.00085			XLOC_010263	Ror2	2.43736
XLOC_024621	Echdc2	7.00078			XLOC_012165	Slc25a37	2.43684
XLOC_029709	Rep15	6.99785			XLOC_032148	Athl1	2.43442
XLOC_034331	Star	6.99719			XLOC_015264	AI661453	2.43419
XLOC_005668	Aldoc	6.99443			XLOC_027567	Gm16089	2.434
XLOC_023627	Gstm6	6.99368			XLOC_018145	Bend7	2.43388
XLOC_040086	G6pdx	6.9853			XLOC_007765	Adcy3	2.43321
XLOC_001509	RP23-226J18.5	6.98231			XLOC_013660	Scarf2	2.43275
XLOC_012141	Ephx2	6.97755			XLOC_006046	Arhgap27os2	2.43148
XLOC_028159	Sowahb	6.97156			XLOC_011995	Slc7a7	2.42881
XLOC_009705	Glrx	6.9703			XLOC_037330	Loxl1	2.42864
XLOC_002250	Pecr	6.96993			XLOC_029547	Scnn1a	2.42758
XLOC_003473	Lama4	6.96383			XLOC_023842	St6galnac3	2.42638
XLOC_034078	Igf2	6.95913			XLOC_003738	Abca7	2.42319
XLOC_032192	Cd81	6.95651			XLOC_001226	Glul,Mir8114	2.42283
XLOC_033802	2310014F06Rik	6.95497			XLOC_034135	Lrrc8e	2.42217
XLOC_031835	Trim34a,Trim34b	6.949			XLOC_021568	Ptgis	2.42194
XLOC_036787	Shisa5	6.94635			XLOC_036382	Myo1e	2.42146
XLOC_035619	Esrp2	6.94494			XLOC_012652	Cdc42ep1	2.42093
XLOC_023632	Gm12498	6.9422			XLOC_029343	Slc6a6	2.42052
XLOC_013465	Faim2	6.94203			XLOC_005430	Pmp22	2.41989
XLOC_029816	Aass	6.94098			XLOC_030036	Nod1	2.41911
XLOC_030329	Grip2	6.93694			XLOC_028451	Rps16-ps2	2.41352
XLOC_012184	Pdlim2	6.93616			XLOC_026169	Kcnq4	2.41332
XLOC_002866	Gm29291	6.93305			XLOC_012352	Sepp1	2.41178
XLOC_040653	Mageh1	6.92554			XLOC_009589	Slc25a48	2.41157
XLOC_040081	Dnase1l1	6.92477			XLOC_029693	Rps25-ps1	2.41108
XLOC_028374	Dtx1	6.92104			XLOC_026795	2900005J15Rik	2.40974
XLOC_036517	RP23-363K7.5	6.91811			XLOC_034650	Dnase2a	2.4089
XLOC_031307	1600014C10Rik	6.91736			XLOC_005846	Ppp1r9b	2.40582
XLOC_004559	Gipc3	6.91539			XLOC_021035	Rasgrp1	2.40491
XLOC_034406	Pdlim3	6.91485			XLOC_037560	Snhg5,Snord50a,Snord50b	2.40295
XLOC_018888	Hoxd9	6.91151			XLOC_025559	Cd72	2.40273
XLOC_003463	Frk	6.9113			XLOC_028721	Cav1	2.40219
XLOC_000276	Il1r2	6.90075			XLOC_007440	Stat5b	2.40168
XLOC_032695	Gm15541	6.89962			XLOC_007632	B230344G16Rik	2.40091
XLOC_009260	Tcrg-C4,Trgj4	6.89418			XLOC_010302	Cxcl14	2.39824
XLOC_026271	C77080	6.89252			XLOC_008216	Serpina3i	2.39805
XLOC_029548	Tnfrsf1a	6.88951			XLOC_027431	Mir8115,P2rx7	2.39788
XLOC_039925	Cxx1b	6.88367			XLOC_036557	Ctsh	2.39755
XLOC_033347	Lrrk1	6.88274			XLOC_030750	Cacng7	2.3969
XLOC_030099	Gadd45a	6.87923			XLOC_028235	Fam69a	2.395
XLOC_007438	Ghdc	6.87905			XLOC_029238	Lbx2	2.39467
XLOC_039204	Armcx1	6.875			XLOC_032219	Mrgprf	2.39294
XLOC_036848	Gm17396	6.8734			XLOC_015693	Metrn	2.39212
XLOC_025699	Ptgr1	6.87239			XLOC_010241	1110007C09Rik	2.39124
XLOC_033396	Gm26633	6.86669			XLOC_005625	Gm16075	2.38968
XLOC_017006	Mir143hg	6.86322			XLOC_027172	Anxa3	2.38893
XLOC_004822	Esyt1	6.8631			XLOC_009601	Ntrk2	2.38803
XLOC_011687	Comtd1	6.85453			XLOC_006989	Spns2	2.38772
XLOC_038717	Mamld1	6.8492			XLOC_008326	Dio3	2.38747
XLOC_021752	Gm16685	6.84889			XLOC_015825	Psmb9	2.38725
XLOC_000771	Lrrfip1	6.84751			XLOC_030966	Gpr4	2.38689
XLOC_027422	Hvcn1	6.84538			XLOC_012908	Hoxc4	2.38517
XLOC_008830	Lgmn	6.83987			XLOC_036341	Igdcc3	2.38456
XLOC_008735	Elmsan1	6.83006			XLOC_017714	Ccdc88b	2.38456
XLOC_014904	Rgs11	6.82337			XLOC_005563	P2rx1	2.38452
XLOC_005563	P2rx1	6.82243			XLOC_009496	Sirt5	2.38402
XLOC_006908	Atp1b2	6.82201			XLOC_009367	Fam65b	2.38387
XLOC_033412	Idh2	6.82034			XLOC_006194	Rps11-ps2	2.38364
XLOC_032060	Itgam	6.81881			XLOC_027406	Oas1b	2.38352
XLOC_010332	Ctla2b	6.81778			XLOC_038770	Rpl10,Snora70	2.38298
XLOC_022682	Adh5	6.81466			XLOC_011643	Rpl19-ps4	2.3811
XLOC_016114	Plin5	6.81427			XLOC_035446	Il15	2.38067
XLOC_027394	Tbx3	6.81397			XLOC_027490	Gm22905,Mmp17	2.38029
XLOC_011255	Gm10364	6.81363			XLOC_025279	B930041F14Rik	2.37911
XLOC_008209	Serpina5	6.80751			XLOC_016423	2410004N09Rik	2.37883
XLOC_010242	Susd3	6.80697			XLOC_023480	Adamtsl4	2.37709
XLOC_016969	Ppic	6.80516			XLOC_012756	Gramd4	2.37496
XLOC_025052	Mfap2	6.79749			XLOC_037029	Dock6	2.37453
XLOC_018849	Itga6	6.79292			XLOC_004587	Nuak1	2.37444
XLOC_034448	Hpgd	6.79285			XLOC_012367	Dab2	2.37439
XLOC_037313	Neil1	6.7921			XLOC_012069	Cryl1	2.37383
XLOC_036580	Gm29397	6.79163			XLOC_033576	Arhgef17	2.37242
XLOC_039206	Armcx3	6.79105			XLOC_034017	Fuom	2.37186
XLOC_039867	Apln	6.7873			XLOC_017148	Ptprcap	2.37158
XLOC_031884	Olfml1	6.78729			XLOC_004274	Wisp3	2.37147
XLOC_011971	Ndrg2	6.78267			XLOC_035031	BC068157	2.36874
XLOC_018524	Pkn3	6.77917			XLOC_012670	Kdelr3	2.36576
XLOC_039586	Pqbp1	6.77726			XLOC_001042	Pm20d1	2.36474
XLOC_036465	Gsta4	6.77652			XLOC_005516	Mgl2	2.36433
XLOC_036573	Plscr2	6.77614			XLOC_000585	Wnt6	2.36336
XLOC_010172	Eci2	6.77607			XLOC_007295	Gm11517	2.3625
XLOC_006152	Ttyh2	6.76984			XLOC_034159	Col4a2	2.36126
XLOC_002336	Gm5530	6.76926			XLOC_006698	Gm12216	2.35993
XLOC_000228	Hs6st1	6.76616			XLOC_026560	Plod1	2.35966
XLOC_007612	Fdxr	6.76465			XLOC_028635	Flt1	2.35934
XLOC_029332	Klf15	6.76346			XLOC_023325	Lmna	2.35927
XLOC_021504	Rims4	6.76166			XLOC_025531	Cntfr	2.35735
XLOC_028955	Gstk1	6.75734			XLOC_035979	Lppr2	2.35669
XLOC_017072	Gm20544	6.7536			XLOC_023624	Csf1	2.35639
XLOC_028294	Crybb2	6.75263			XLOC_034995	Kcnk1	2.35634
XLOC_012025	Emc9	6.74051			XLOC_031741	Chrdl2	2.35437
XLOC_027967	8030423F21Rik	6.74024			XLOC_010165	Tubb2a	2.35286
XLOC_008230	D430019H16Rik	6.73581			XLOC_037244	Nnmt	2.35154
XLOC_035990	Bmper	6.73517			XLOC_036710	Abhd14b	2.35145
XLOC_029831	Tmem229a	6.73451			XLOC_038757	Abcd1	2.35079
XLOC_005769	Tbx2	6.73304			XLOC_009471	Bmp6	2.34686
XLOC_008664	Tmem30b	6.73272			XLOC_033922	37135	2.34601
XLOC_023170	Rarres1	6.73267			XLOC_017079	A330094K24Rik	2.34326
XLOC_015277	Treml2	6.72928			XLOC_006918	Tnfsf12,Tnfsf12Tnfsf13,Tnfsf13	2.34151
XLOC_012393	Amacr	6.71746			XLOC_023302	Fcrls	2.34023
XLOC_017275	Slc15a3	6.71695			XLOC_020210	Agpat2	2.33937
XLOC_025923	Cyp2j9	6.71662			XLOC_001394	Adamts4	2.33671
XLOC_036704	Twf2	6.7117			XLOC_035688	Gm16118	2.33623
XLOC_026703	Sri	6.71008			XLOC_008114	Batf	2.33587
XLOC_011730	Itih3	6.70425			XLOC_029524	C1rl	2.33553
XLOC_015213	Tnfrsf21	6.70284			XLOC_027310	Tpst2	2.33325
XLOC_031940	Spon1	6.69961			XLOC_030518	Lag3	2.33021
XLOC_035537	Ces1d	6.69898			XLOC_031699	Prcp	2.32981
XLOC_039423	2210013O21Rik	6.69887			XLOC_010098	C530050E15Rik	2.32972
XLOC_035972	AB124611	6.69588			XLOC_015076	Ltb	2.32904
XLOC_019718	Gm25187,Snhg11	6.69342			XLOC_012540	Myc	2.32897
XLOC_009424	Foxc1	6.69283			XLOC_035099	Xkr5	2.32823
XLOC_021526	Wfdc9	6.69176			XLOC_026895	Acox3	2.32798
XLOC_035945	Olfr872	6.6882			XLOC_027115	Pf4	2.32771
XLOC_010881	Gdf2	6.68747			XLOC_037733	Parp3	2.32702
XLOC_005863	Gngt2	6.68432			XLOC_023340	Rusc1	2.32496
XLOC_020245	6530402F18Rik,Ntng2	6.67976			XLOC_032728	2200002D01Rik	2.32451
XLOC_034562	Tpm4	6.67511			XLOC_007705	Gm11772	2.32268
XLOC_018051	Cyp17a1	6.67325			XLOC_012018	Ap1g2	2.32175
XLOC_022423	RP24-201C14.12	6.67205			XLOC_024106	Il11ra1	2.32105
XLOC_009349	Hist1h2bc	6.67108			XLOC_029562	9330179D12Rik	2.31868
XLOC_024586	Ppap2b	6.666			XLOC_030920	Tmem160	2.31606
XLOC_020290	1110008P14Rik	6.66427			XLOC_006035	Adam11	2.31599
XLOC_034390	Pdgfrl	6.66251			XLOC_001401	Pvrl4	2.31404
XLOC_037532	Fam46a	6.66168			XLOC_005437	Hs3st3a1	2.31362
XLOC_007560	Cacng1	6.65885			XLOC_005616	Scarf1	2.31336
XLOC_012994	Snhg18	6.6561			XLOC_009684	Lpcat1	2.31318
XLOC_016438	Egr1	6.65395			XLOC_012866	Acvrl1	2.3127
XLOC_010516	Gm27031	6.6529			XLOC_025823	6030471H07Rik	2.31267
XLOC_001044	Rab29	6.64868			XLOC_019620	Rem1	2.3126
XLOC_022268	Gm15417	6.64726			XLOC_033584	Gm7027	2.31109
XLOC_007600	Cd300lb	6.64497			XLOC_005274	39692	2.30989
XLOC_014088	Sh3bgr	6.64298			XLOC_022469	Gm12474	2.30584
XLOC_031600	Sema4b	6.63923			XLOC_010835	Wnt5a	2.30584
XLOC_024768	Cited4	6.63772			XLOC_025060	Epha2	2.30534
XLOC_035641	Hp	6.63199			XLOC_023343	Hcn3	2.30433
XLOC_012437	Cmbl	6.63127			XLOC_006534	Rhbdf1	2.30298
XLOC_026376	Man1c1	6.62647			XLOC_024090	Spink4	2.30283
XLOC_017437	Ifit3	6.62578			XLOC_004916	Nipsnap1	2.3028
XLOC_026292	Gm12963	6.6232			XLOC_026641	Fam213b	2.3024
XLOC_022562	Col11a1	6.62027			XLOC_004443	Susd2	2.30237
XLOC_030669	Rergl	6.61544			XLOC_036743	Mst1r	2.30153
XLOC_031701	Fam181b	6.61016			XLOC_012863	Slc4a8	2.3011
XLOC_028960	Zyx	6.60026			XLOC_015733	Tead3	2.30099
XLOC_018923	Itga4	6.59808			XLOC_005981	Dhx58os	2.30009
XLOC_006690	Sowaha	6.59611			XLOC_003947	Csrp2	2.29999
XLOC_022605	Sec24d	6.59087			XLOC_035368	Kcnn1	2.29911
XLOC_005979	Cnp	6.59055			XLOC_004981	Egfr	2.29779
XLOC_017697	Capn1	6.58695			XLOC_018603	Cutal	2.29777
XLOC_035611	Psmb10	6.58648			XLOC_019290	Chst14	2.29754
XLOC_032112	Dpysl4	6.58616			XLOC_026437	Pla2g5	2.29746
XLOC_038925	Msn	6.58114			XLOC_015903	H2-T23	2.29712
XLOC_015497	Ezr	6.57389			XLOC_011738	Smim4	2.29699
XLOC_036102	Vwa5a	6.57137			XLOC_006094	1810010H24Rik	2.29661
XLOC_025676	Ctnnal1	6.57132			XLOC_033412	Idh2	2.29592
XLOC_035612	Lcat	6.56317			XLOC_010735	Pxk	2.2949
XLOC_036530	Nt5e	6.5621			XLOC_034725	Cpne2	2.29472
XLOC_020203	Card9	6.55784			XLOC_030970	Rtn2	2.29422
XLOC_018318	Pter	6.55745			XLOC_031969	Tmem159	2.29159
XLOC_035826	Egln1	6.55486			XLOC_007101	Ksr1	2.29156
XLOC_007045	Serpinf1	6.55034			XLOC_005220	Rnf130	2.29127
XLOC_029720	3010003L21Rik	6.54765			XLOC_034588	0610038B21Rik	2.28823
XLOC_017708	Gm14964	6.54285			XLOC_018353	Plxdc2	2.28782
XLOC_015337	Emr1	6.54032			XLOC_005882	Hoxb5	2.28772
XLOC_024797	Nt5c1a	6.53456			XLOC_014836	9530082P21Rik	2.28677
XLOC_033600	Trim21	6.53404			XLOC_032842	Gpi1	2.28673
XLOC_006938	Slc16a13	6.53358			XLOC_032507	Hif3a	2.28668
XLOC_038928	Heph	6.5311			XLOC_030329	Grip2	2.28667
XLOC_017514	Mir5114,Scd2	6.52859			XLOC_035718	Fendrr	2.28602
XLOC_005528	Pld2	6.52293			XLOC_010612	Gm9025	2.28592
XLOC_011238	Mmp14	6.52062			XLOC_017715	Prdx5	2.28583
XLOC_008355	Inf2	6.5203			XLOC_017144	Pitpnm1	2.28289
XLOC_026167	Foxo6	6.52016			XLOC_035475	Nfix	2.28271
XLOC_007783	Hs1bp3	6.51756			XLOC_036751	Amigo3	2.28187
XLOC_034372	Ppp1r3b	6.51558			XLOC_022547	Psrc1	2.28156
XLOC_018056	Calhm2	6.5133			XLOC_036898	Fam198a	2.28154
XLOC_008415	Fkbp1b	6.5128			XLOC_033538	Usp35	2.28132
XLOC_011402	Lpar6	6.50823			XLOC_005562	Atp2a3	2.2809
XLOC_040731	Gm15201	6.49699			XLOC_015650	Ntn3,Tbc1d24	2.28075
XLOC_012385	Ugt3a2	6.48614			XLOC_004372	Unc5b	2.27995
XLOC_009802	Gm807	6.48318			XLOC_020542	Gpr155	2.27994
XLOC_029586	Clec1b,Clec9a	6.48273			XLOC_026838	Khk	2.27908
XLOC_034725	Cpne2	6.48046			XLOC_007267	Itga3	2.27805
XLOC_034040	Rnh1	6.47771			XLOC_006032	Fzd2	2.27618
XLOC_030951	Mill2	6.47377			XLOC_016449	Psd2	2.27616
XLOC_019658	Bpifb5	6.47214			XLOC_020252	2600006K01Rik	2.2752
XLOC_007890	Ankmy2	6.46458			XLOC_009752	Ssbp2	2.27326
XLOC_018092	Afap1l2	6.46408			XLOC_029763	Gm5873	2.27247
XLOC_028210	Sparcl1	6.45934			XLOC_037195	Abcg4	2.26997
XLOC_037843	Cmtm7	6.45835			XLOC_031441	Tead2	2.26932
XLOC_017438	I830012O16Rik	6.45767			XLOC_011903	Bmp4	2.26872
XLOC_034485	Npy1r	6.45698			XLOC_037031	Rab3d	2.26871
XLOC_017362	Aldh1a1	6.45692			XLOC_028295	Crybb3	2.26822
XLOC_018890	Gm28230,Hoxd3,Hoxd4	6.4563			XLOC_000598	Des	2.26597
XLOC_000328	Col3a1	6.45585			XLOC_024987	Tcea3	2.26576
XLOC_016564	Snx24	6.45442			XLOC_009559	Arl10	2.26493
XLOC_018004	Pyroxd2	6.4536			XLOC_004277	Gm16365	2.26417
XLOC_028213	Gbp4,Gbp8,Gbp9	6.4531			XLOC_005472	Slc25a35	2.26388
XLOC_013200	Nrbp2	6.45118			XLOC_023300	Kirrel	2.2635
XLOC_017704	Ppp2r5b	6.45029			XLOC_027807	Asb10	2.26236
XLOC_025563	Gm12454	6.44597			XLOC_010291	Mir6945,Pdlim7	2.26202
XLOC_009528	Ecm2	6.44464			XLOC_017781	Ms4a10	2.26114
XLOC_011982	Sall2	6.44377			XLOC_032064	Tgfb1i1	2.26086
XLOC_037220	Il10ra	6.43881			XLOC_019303	Dll4	2.25797
XLOC_028381	Oas1a	6.43871			XLOC_035000	Pard3	2.25777
XLOC_014468	Gpr128	6.43745			XLOC_037329	Pml	2.25756
XLOC_029206	Retsat	6.4367			XLOC_018493	Olfm1	2.25276
XLOC_012844	Gpd1	6.43222			XLOC_031096	Blvrb	2.24986
XLOC_019623	Id1	6.43097			XLOC_006629	9930111J21Rik2	2.24878
XLOC_002211	RP24-429G21.7	6.428			XLOC_004801	Nxph4	2.24835
XLOC_027292	A630023P12Rik	6.42789			XLOC_003601	Aifm2	2.24775
XLOC_035446	Il15	6.42787			XLOC_021615	Gm14303	2.24773
XLOC_037625	BC043934	6.42188			XLOC_005564	Camkk1	2.2476
XLOC_036216	Cryab	6.42134			XLOC_014980	Pde9a	2.24742
XLOC_014068	Cbr3	6.42066			XLOC_013539	Itga5	2.24718
XLOC_034994	BC021891	6.41769			XLOC_000322	Gulp1	2.24583
XLOC_025960	E130102H24Rik,Mir101a	6.41621			XLOC_018588	Rpl12,Snora65	2.24564
XLOC_023480	Adamtsl4	6.4159			XLOC_012009	Slc22a17	2.24498
XLOC_022384	Selenbp1	6.41492			XLOC_027618	Chst12	2.24412
XLOC_019004	Olfr1034	6.41427			XLOC_009802	Gm807	2.2436
XLOC_030920	Tmem160	6.41341			XLOC_028006	Rbm47	2.24216
XLOC_032053	Stx4a	6.41072			XLOC_010808	Zmiz1	2.24188
XLOC_005364	Nlrp3	6.40848			XLOC_012346	Ggact	2.24177
XLOC_017264	Fads1	6.40784			XLOC_037040	Acp5	2.24148
XLOC_001812	6720483E21Rik	6.4073			XLOC_019826	Gm11476	2.24139
XLOC_006714	Tnip1	6.40699			XLOC_033545	Capn5	2.23899
XLOC_032939	Gm9294	6.40583			XLOC_034741	Mmp15	2.2389
XLOC_003485	Ddo	6.40354			XLOC_002572	Gli2	2.23877
XLOC_010835	Wnt5a	6.40119			XLOC_037246	Htr3a	2.23813
XLOC_037212	Ttc36	6.40111			XLOC_025618	Anks6	2.23663
XLOC_014131	Cldn26	6.39866			XLOC_020613	Tfpi	2.2363
XLOC_030172	Igkv6-15	6.39827			XLOC_024898	Fabp3	2.23406
XLOC_009559	Arl10	6.39674			XLOC_015286	Mocs1	2.23349
XLOC_019641	Gm14490	6.39562			XLOC_013491	A330009N23Rik	2.23318
XLOC_006041	Acbd4	6.39503			XLOC_016620	Gm9949	2.23031
XLOC_023681	Gpr88	6.39501			XLOC_007432	Zfp385c	2.2302
XLOC_022650	Cxxc4	6.39346			XLOC_006924	Tmem102	2.22991
XLOC_037194	Nlrx1	6.39046			XLOC_025009	Ece1	2.22768
XLOC_006752	Olfr328	6.38755			XLOC_001048	Elk4,Gm29103,Slc45a3	2.22695
XLOC_019594	Gm14150	6.38738			XLOC_027597	6330403L08Rik	2.22686
XLOC_035634	Nqo1	6.38621			XLOC_020622	Serping1	2.22514
XLOC_012193	Sftpc	6.38354			XLOC_025988	Tmem61	2.22506
XLOC_015286	Mocs1	6.3835			XLOC_018579	Eng	2.22242
XLOC_037583	Tbc1d2b	6.38183			XLOC_006310	Slc35e4	2.22222
XLOC_019601	Angpt4	6.38128			XLOC_018874	Chrna1os	2.22196
XLOC_025300	AW011738	6.38037			XLOC_021502	Ada	2.22026
XLOC_005662	Rab34	6.37959			XLOC_002676	Cdk18	2.22018
XLOC_020475	Ifih1	6.377			XLOC_039298	Tmem164	2.21936
XLOC_027120	Cxcl2	6.37589			XLOC_025747	Akna	2.21889
XLOC_012026	Psme2	6.37565			XLOC_007254	Acsf2	2.21681
XLOC_013923	Abi3bp	6.37562			XLOC_001776	Rpl7	2.21572
XLOC_028215	Gbp6	6.37448			XLOC_022407	Rps10-ps1	2.21497
XLOC_019625	Cox4i2	6.37133			XLOC_024761	Hivep3	2.21343
XLOC_010858	Btd	6.36814			XLOC_001056	Klhdc8a	2.21323
XLOC_033930	Zfp764	6.36667			XLOC_033581	Atg16l2	2.2132
XLOC_032995	Ppp1r15a	6.36635			XLOC_014125	Ppl	2.21279
XLOC_037034	Rgl3	6.36411			XLOC_016045	Ptk7	2.21237
XLOC_027223	Spp1	6.36191			XLOC_032025	Tbx6	2.21218
XLOC_003370	Cited2	6.35741			XLOC_015861	Sapcd1	2.21205
XLOC_039500	Pir	6.35386			XLOC_000555	Rpl37a	2.21158
XLOC_015791	Cyp4f13	6.35208			XLOC_003169	6330403A02Rik	2.21006
XLOC_008218	Serpina3k,Serpina3m	6.3517			XLOC_000709	Akp-ps1	2.20901
XLOC_034482	36951	6.3512			XLOC_005674	Vtn	2.20841
XLOC_007749	Zfp750	6.35107			XLOC_007053	Rph3al	2.20829
XLOC_014320	Apod	6.35041			XLOC_030934	Ccdc8	2.20815
XLOC_036882	Entpd3	6.35034			XLOC_017362	Aldh1a1	2.20782
XLOC_026280	Fam167b	6.34882			XLOC_034787	Fbxl8	2.20768
XLOC_028390	Aldh2	6.3448			XLOC_014231	Tbx1	2.20601
XLOC_029247	B230319C09Rik	6.34466			XLOC_031921	Swap70	2.2056
XLOC_038737	Nsdhl	6.34065			XLOC_040074	Arhgap4,L1cam,Naa10	2.20404
XLOC_017546	Sfxn2	6.33996			XLOC_009626	2010111I01Rik	2.20334
XLOC_029982	Rarres2	6.33831			XLOC_028210	Sparcl1	2.20198
XLOC_014469	Tmem45a	6.33788			XLOC_008497	Colec11	2.20195
XLOC_035256	Tlr3	6.33711			XLOC_020225	Vav2	2.20194
XLOC_012853	Mettl7a1	6.33698			XLOC_032551	Bcam	2.20132
XLOC_034336	Zfp703	6.33087			XLOC_017755	Rom1	2.20084
XLOC_027562	Ephb4	6.32839			XLOC_030378	Gm4604	2.2008
XLOC_020873	Hsd17b12	6.32805			XLOC_032185	Tnnt3	2.19941
XLOC_001416	Gm10521	6.32564			XLOC_000963	3110009E18Rik	2.19917
XLOC_022988	RP24-86C19.2	6.319			XLOC_019694	Epb4.1l1	2.19915
XLOC_032184	Lsp1	6.31798			XLOC_036848	Gm17396	2.19702
XLOC_029205	Capg	6.3164			XLOC_002188	Rpl10a-ps1	2.19642
XLOC_022237	Paqr6	6.31579			XLOC_023516	Rpl21-ps11	2.19616
XLOC_039400	Gm15191	6.31055			XLOC_018093	Ablim1	2.19604
XLOC_012855	Higd1c,Mettl7a2,Mettl7a2Higd1c	6.30859			XLOC_020176	Uap1l1	2.19566
XLOC_001139	RP23-44N5.3	6.30414			XLOC_003221	Mark1	2.19496
XLOC_009697	Gm10116	6.30406			XLOC_003812	Chst11	2.19465
XLOC_031069	B3gnt8	6.29992			XLOC_006008	Tmem106a	2.1937
XLOC_037913	2010315B03Rik	6.29928			XLOC_004077	Mmp19	2.19341
XLOC_003592	Prf1	6.29735			XLOC_013518	Csad	2.19303
XLOC_012977	Basp1	6.29516			XLOC_013789	Rpl35a	2.19284
XLOC_004796	Gli1	6.2934			XLOC_006936	Acadvl	2.19038
XLOC_022606	Prss12	6.29332			XLOC_014260	Thpo	2.18889
XLOC_037028	Kank2	6.2926			XLOC_012878	Tenc1	2.18821
XLOC_040045	Cd99l2	6.29102			XLOC_013237	Myh9	2.18707
XLOC_029415	Il17re	6.28754			XLOC_034923	Irf8	2.18403
XLOC_038474	Slc25a5	6.28745			XLOC_000485	Eef1b2,Gm27390	2.18097
XLOC_023099	P2ry14	6.2808			XLOC_033499	Rps13-ps2	2.17973
XLOC_025559	Cd72	6.27884			XLOC_005721	Unc45b	2.17949
XLOC_030222	Dok1	6.27671			XLOC_009397	Gm11361	2.17875
XLOC_032987	Ppfia3	6.27585			XLOC_029301	Gata2	2.17827
XLOC_031073	Gm26707	6.27535			XLOC_020183	Mamdc4,Phpt1	2.1777
XLOC_032271	Zfp579	6.27453			XLOC_020289	Dnm1	2.17754
XLOC_027878	RP23-415E17.1	6.27293			XLOC_031382	Zfp658	2.17714
XLOC_023731	Gm15551	6.27214			XLOC_037903	Tmem158	2.17706
XLOC_018527	Endog	6.26882			XLOC_005884	Hoxb4	2.17701
XLOC_008769	Ism2	6.2655			XLOC_006230	Engase	2.17651
XLOC_006627	9930111J21Rik1,Psme2b	6.26218			XLOC_013669	Arvcf	2.17588
XLOC_033563	Slco2b1	6.25908			XLOC_019738	Lpin3	2.17517
XLOC_009207	Klf6	6.25271			XLOC_012139	Gulo	2.17463
XLOC_002854	Lamc1	6.25051			XLOC_011334	Ctsb	2.17452
XLOC_030572	Clec12b	6.24554			XLOC_029979	Zfp467	2.17405
XLOC_008205	Ifi27	6.24304			XLOC_036711	Pcbp4	2.17381
XLOC_028830	Akr1b8	6.23762			XLOC_023681	Gpr88	2.17365
XLOC_032127	Cd163l1	6.23645			XLOC_005892	Copz2	2.17308
XLOC_027014	Gm26756	6.23607			XLOC_032974	Rcn3	2.17272
XLOC_038513	Mcts1	6.23272			XLOC_022964	Nudt6	2.16839
XLOC_032250	Gm24605,Rdh13	6.23164			XLOC_033971	Gm16477	2.16819
XLOC_014709	Agpat4	6.23014			XLOC_013753	4632428C04Rik	2.16808
XLOC_002893	Tor3a	6.22717			XLOC_021151	Mal	2.16772
XLOC_006715	Anxa6	6.22357			XLOC_001721	2610203C22Rik	2.16655
XLOC_011489	Slitrk5	6.21985			XLOC_030339	Lrig1	2.16624
XLOC_002212	Acadl	6.21923			XLOC_035371	Rpl18a	2.16594
XLOC_040644	Tspyl2	6.21798			XLOC_014424	Cd200	2.16584
XLOC_027272	Gm8473	6.21713			XLOC_003737	Cnn2	2.1658
XLOC_039194	Tmem35	6.20839			XLOC_033559	Rps3,Snord15b	2.16559
XLOC_027619	Lfng	6.20819			XLOC_007669	Socs3	2.16521
XLOC_003114	Mnda	6.2065			XLOC_030509	Atn1,Grcc10,Rnu7	2.16383
XLOC_000574	Slc11a1	6.20633			XLOC_004382	H2afy2	2.16372
XLOC_009428	Serpinb6b	6.20631			XLOC_014420	Boc	2.1635
XLOC_038772	Taz	6.2059			XLOC_030025	Tril	2.16327
XLOC_035594	Exoc3l	6.19895			XLOC_008452	Pqlc3	2.16323
XLOC_031622	Tm6sf1	6.19579			XLOC_032839	Wtip	2.16302
XLOC_006137	Sox9	6.19309			XLOC_014227	Tango2	2.16237
XLOC_011355	Clu	6.19249			XLOC_034553	Insl3,Jak3	2.16168
XLOC_012650	Kctd17	6.19001			XLOC_008030	Rhoj	2.16136
XLOC_036276	Ulk3	6.18242			XLOC_012361	Rpl37	2.16111
XLOC_026031	8030443G20Rik	6.18147			XLOC_038903	Arx	2.16109
XLOC_038903	Arx	6.18089			XLOC_020175	Dpp7	2.16108
XLOC_009608	Dapk1	6.18048			XLOC_023349	Slc50a1	2.16073
XLOC_040515	Tceal8	6.17679			XLOC_005701	Tmem98	2.16029
XLOC_007414	Krt19	6.17613			XLOC_035978	Ccdc159	2.15932
XLOC_018376	Etl4	6.1751			XLOC_025839	Mllt3	2.15882
XLOC_000575	Ctdsp1	6.17414			XLOC_012978	Fbxl7	2.15803
XLOC_000322	Gulp1	6.17351			XLOC_005876	Gm53	2.15786
XLOC_027909	Htra3	6.16905			XLOC_015262	Guca1b	2.15782
XLOC_035355	Klhl26	6.16492			XLOC_011264	Psme1	2.15731
XLOC_028676	Col1a2	6.16154			XLOC_024145	Rusc2	2.15617
XLOC_022455	Hmgcs2	6.16094			XLOC_034638	Gm26532,Mir24-2	2.15457
XLOC_019290	Chst14	6.15933			XLOC_006209	Sec14l1	2.15313
XLOC_017965	Myof	6.15788			XLOC_018042	Ldb1	2.15266
XLOC_012890	Prr13	6.15554			XLOC_026104	Gm26330,Rps8,Snord38a	2.1518
XLOC_033452	Fah	6.15503			XLOC_017864	Pcsk5	2.15171
XLOC_038329	Mid1ip1	6.15501			XLOC_034390	Pdgfrl	2.15084
XLOC_036341	Igdcc3	6.15234			XLOC_015854	C2,Cfb,Gm20547	2.15053
XLOC_026330	Smpdl3b	6.15002			XLOC_032124	Paox	2.14932
XLOC_032148	Athl1	6.14593			XLOC_002867	Gm28286	2.14916
XLOC_040767	Tmsb4x	6.14464			XLOC_013355	Celsr1	2.14792
XLOC_006242	Rnf213	6.14414			XLOC_007266	Pdk2	2.14689
XLOC_040074	Arhgap4,L1cam,Naa10	6.14216			XLOC_003872	Gm3571	2.14632
XLOC_039900	Gpc4	6.14204			XLOC_004802	Lrp1	2.14546
XLOC_023568	Atp1a1	6.13949			XLOC_005769	Tbx2	2.14493
XLOC_020416	Nmi	6.1391			XLOC_029421	Irak2	2.14458
XLOC_028301	Tmem119	6.1347			XLOC_034377	6430573F11Rik	2.14435
XLOC_010171	Eci3	6.13441			XLOC_030011	Hoxa7	2.14325
XLOC_004206	Tcf21	6.13387			XLOC_036872	Rpsa	2.14301
XLOC_014266	Ehhadh	6.12738			XLOC_026237	Ago1	2.14166
XLOC_004255	Nkain2	6.12591			XLOC_035709	Cotl1	2.14028
XLOC_004462	Col6a2	6.12404			XLOC_004494	Syde1	2.1376
XLOC_039576	2010204K13Rik	6.11683			XLOC_006958	Camta2	2.13734
XLOC_039402	Hsd17b10	6.11606			XLOC_023749	Rpl34	2.13643
XLOC_032709	Zfp36	6.11551			XLOC_035359	Ssbp4	2.13555
XLOC_036387	Gm10642	6.11523			XLOC_016604	Rps14	2.13501
XLOC_039071	Gm6377,Sh3bgrl	6.11424			XLOC_006284	Fn3k	2.13444
XLOC_022448	Fmo5	6.11302			XLOC_034760	Cdh5	2.13444
XLOC_025485	AL844160.1,Lingo2	6.11301			XLOC_031523	Ndn	2.13375
XLOC_007466	Mpp3	6.11172			XLOC_031178	2200002J24Rik	2.1329
XLOC_019215	Lgr4	6.11081			XLOC_019947	Rps21	2.13102
XLOC_012649	Mpst	6.10977			XLOC_005188	Gm25296,Gnb2l1,Snord95,Snord96a	2.12989
XLOC_012894	Rpl39-ps	6.10837			XLOC_031149	Zfp30	2.12964
XLOC_006338	Polm	6.10771			XLOC_025314	Gm24016,Rps20	2.12606
XLOC_017690	Neat1	6.10696			XLOC_040073	Pdzd4	2.12599
XLOC_017626	Tcirg1	6.10685			XLOC_002491	D1Ertd622e	2.12596
XLOC_038951	Igbp1	6.10384			XLOC_004040	Myo1a	2.1254
XLOC_034877	Nudt7	6.09942			XLOC_020547	Atp5g3	2.12468
XLOC_003168	Gm5069	6.09912			XLOC_005856	Spop	2.12406
XLOC_035175	Hgsnat	6.09848			XLOC_012129	Msra	2.12356
XLOC_031750	Ucp2	6.09832			XLOC_036589	Paqr9	2.12356
XLOC_033549	Tsku	6.09307			XLOC_038584	Cxx1c	2.12246
XLOC_024987	Tcea3	6.0887			XLOC_017549	As3mt	2.12086
XLOC_033350	Aldh1a3	6.08805			XLOC_019825	Snai1	2.12026
XLOC_029751	Pon3	6.08669			XLOC_037356	Coro2b	2.12008
XLOC_017944	2010002M12Rik	6.07915			XLOC_033959	Ctbp2,Fgfr2	2.12002
XLOC_013081	Sntb1	6.0785			XLOC_007507	Arhgap27	2.11975
XLOC_005020	9130230N09Rik	6.078			XLOC_005115	Slit3	2.11962
XLOC_005610	Rtn4rl1	6.06911			XLOC_023341	Fdps	2.11943
XLOC_013810	Parp9	6.06801			XLOC_033795	Mrvi1	2.11924
XLOC_004900	Sec14l4	6.06707			XLOC_004242	Gm10275	2.11872
XLOC_038908	AU015836	6.06707			XLOC_025564	Tpm2	2.11845
XLOC_026193	Mfsd2a	6.06581			XLOC_016933	Dpysl3	2.11832
XLOC_035387	B3gnt3	6.06204			XLOC_015323	Rpl36	2.11783
XLOC_007426	Leprel4	6.06098			XLOC_018973	Tnks1bp1	2.11758
XLOC_034452	Hand2	6.06018			XLOC_037395	Aph1c	2.11754
XLOC_027125	Parm1	6.05783			XLOC_017249	Eml3	2.11738
XLOC_025235	Plekhg5	6.05658			XLOC_008921	Ckb	2.11417
XLOC_018932	Gm13752	6.05481			XLOC_020372	Rpl35	2.11134
XLOC_003795	Aes	6.04461			XLOC_007468	Mpp2	2.11107
XLOC_029983	Gimap6	6.03933			XLOC_019267	D330050G23Rik	2.111
XLOC_014997	Cyp4f15	6.03736			XLOC_020862	Prdm11	2.11058
XLOC_002378	A630001G21Rik	6.03549			XLOC_020851	Creb3l1	2.11053
XLOC_020445	Acvr1	6.03421			XLOC_014314	Tmem44	2.11037
XLOC_008583	Nfkbia	6.02775			XLOC_007633	Galk1	2.10945
XLOC_015609	Zfp947	6.02707			XLOC_012678	Syngr1	2.10915
XLOC_035237	Asah1	6.0266			XLOC_018832	Rpl9-ps7	2.10898
XLOC_033712	Tpp1	6.02615			XLOC_036962	Hephl1	2.10634
XLOC_012807	Rapgef3os1,Rapgef3os2	6.02466			XLOC_013704	Chrd	2.10539
XLOC_004378	Pald1	6.02386			XLOC_026877	Nat8l	2.10485
XLOC_038770	Rpl10,Snora70	6.02317			XLOC_028504	Orai2	2.1039
XLOC_031167	Syne4	6.02116			XLOC_013524	Map3k12	2.10371
XLOC_033703	Prkcdbp	6.01917			XLOC_029727	Mettl20	2.10352
XLOC_031072	Tgfb1	6.01698			XLOC_005976	Fkbp10	2.10292
XLOC_016838	Gm6665	6.01485			XLOC_034721	Herpud1	2.10205
XLOC_017525	Sfxn3	6.0147			XLOC_038737	Nsdhl	2.10164
XLOC_022402	Ctsk	6.01461			XLOC_027910	Sh3tc1	2.10054
XLOC_008895	Slc25a29	6.01162			XLOC_030417	Rpl32	2.10046
XLOC_016800	Dsc2	6.00519			XLOC_013919	Gm28037,Rpl24,Zbtb11	2.09898
XLOC_014215	Slc7a4	6.00432			XLOC_022442	Ankrd35	2.09617
XLOC_028483	Vps37d	6.00421			XLOC_017177	Efemp2	2.09551
XLOC_018353	Plxdc2	6.00351			XLOC_036789	Plxnb1	2.09471
XLOC_017711	Hmgb1-ps4	6.00314			XLOC_008252	Eml1	2.094
XLOC_029233	Loxl3	6.00136			XLOC_036423	RP24-176F12.12	2.09397
XLOC_038939	Stard8	5.99794			XLOC_034791	Elmo3	2.09304
XLOC_039473	Gpr64	5.99651			XLOC_016772	Abhd3	2.09241
XLOC_022870	Gyg	5.9933			XLOC_007746	Rab40b	2.09226
XLOC_040374	Hmgn5	5.99288			XLOC_006302	Smtn	2.09191
XLOC_010629	Gm17509	5.99195			XLOC_037211	Tmem25	2.09065
XLOC_030809	Zfp418	5.9904			XLOC_025837	Rps6	2.09054
XLOC_015091	H2-Q6	5.98985			XLOC_010365	Hsd17b3	2.09052
XLOC_016489	Pcdhb21,Pcdhb22	5.98836			XLOC_019162	Apip	2.09011
XLOC_029897	Fam180a	5.9883			XLOC_017221	Macrod1	2.08944
XLOC_017863	Gcnt1	5.9869			XLOC_016489	Pcdhb21,Pcdhb22	2.08807
XLOC_039926	AW822252	5.98676			XLOC_024107	Galt	2.08694
XLOC_010065	C230035I16Rik	5.98552			XLOC_007081	Rpl23a,Snord42b	2.08672
XLOC_007304	Gm11574	5.98487			XLOC_040322	Slc16a2	2.0839
XLOC_004063	Cnpy2	5.9843			XLOC_038291	Slc38a5	2.08379
XLOC_040246	Zc4h2	5.98369			XLOC_026472	Tmem82	2.08325
XLOC_037062	Glb1l2	5.97983			XLOC_013191	Naprt	2.08239
XLOC_037073	Adamts15	5.97867			XLOC_016844	A830052D11Rik	2.08174
XLOC_025025	Tmco4	5.97767			XLOC_006824	Slc47a1	2.08146
XLOC_029400	Lmcd1	5.97745			XLOC_034112	Tpcn2	2.08092
XLOC_008448	Trib2	5.97697			XLOC_036191	Bace1	2.08081
XLOC_010441	Zfp825	5.97571			XLOC_019536	Rin2	2.07983
XLOC_033539	Thrsp	5.97369			XLOC_027912	2210406O10Rik	2.07951
XLOC_011469	Cln5	5.9729			XLOC_006156	Gprc5c	2.07828
XLOC_029330	Uroc1	5.97226			XLOC_028434	Rilpl1	2.07763
XLOC_008277	AF357355,DQ267100,Gm23508,Gm24895,Gm27350,Rian	5.97213			XLOC_007717	P4hb	2.07737
XLOC_035053	Col4a1	5.96718			XLOC_004446	Gstt1	2.07638
XLOC_017675	Ccdc85b	5.96698			XLOC_030223	Htra2	2.0753
XLOC_022351	S100a11	5.9656			XLOC_003493	Mical1	2.07478
XLOC_007668	Tha1	5.96458			XLOC_020177	BC029214	2.07368
XLOC_017825	Dtx4	5.9644			XLOC_017766	Dagla	2.07355
XLOC_017423	Papss2	5.95846			XLOC_037124	Ei24	2.07343
XLOC_003048	Fcgr2b	5.94976			XLOC_032167	Ap2a2	2.07281
XLOC_022295	S100a16	5.94973			XLOC_029903	Creb3l2	2.07235
XLOC_017289	Ms4a4d	5.94895			XLOC_026665	Gm16008,RP23-118E21.11	2.07166
XLOC_013756	Fam43a	5.9479			XLOC_035611	Psmb10	2.07093
XLOC_031165	Clip3	5.94751			XLOC_017627	Ndufs8	2.07034
XLOC_015451	Rhoq	5.94687			XLOC_020575	Fkbp7	2.07024
XLOC_001525	Lefty1	5.94293			XLOC_023547	5730437C11Rik	2.06984
XLOC_004521	Gamt	5.9399			XLOC_010185	Txndc5	2.06943
XLOC_029349	A730049H05Rik	5.93573			XLOC_026942	Slit2	2.06917
XLOC_034729	Cx3cl1	5.93425			XLOC_026891	Dok7	2.06886
XLOC_028523	Slc12a9	5.93085			XLOC_022260	Thbs3	2.0664
XLOC_009374	Gpld1	5.92705			XLOC_007737	Sectm1a	2.06537
XLOC_034735	Gpr56	5.92607			XLOC_003698	Cstb	2.0652
XLOC_000585	Wnt6	5.92589			XLOC_028529	Irs3	2.06188
XLOC_016127	Lonp1	5.92479			XLOC_035166	Htra4	2.06154
XLOC_021374	Gm26841	5.92374			XLOC_015814	Rps18	2.06033
XLOC_000130	Tmem14a	5.9203			XLOC_006947	Cxcl16	2.05956
XLOC_034377	6430573F11Rik	5.91908			XLOC_035143	Nek3	2.05953
XLOC_010302	Cxcl14	5.91475			XLOC_003732	Kiss1r	2.05897
XLOC_023864	Cth	5.91437			XLOC_036236	Gm16124	2.05865
XLOC_000447	Cyp20a1	5.91072			XLOC_007866	Lamb1	2.05787
XLOC_017439	Ifit1	5.91005			XLOC_038967	Gm21986,Med12,Nlgn3	2.05672
XLOC_008557	Prkd1	5.90765			XLOC_028835	Cald1	2.05663
XLOC_019846	Tshz2	5.90705			XLOC_014469	Tmem45a	2.05636
XLOC_011273	Nynrin	5.90623			XLOC_028000	Rpl9	2.05613
XLOC_039232	Ngfrap1	5.90312			XLOC_014145	Tvp23a	2.0561
XLOC_034010	Gm2044,Mir202	5.90278			XLOC_032066	Bag3	2.0556
XLOC_009971	Tcrg-C2	5.90196			XLOC_003972	Ptprb	2.0553
XLOC_040488	Timm8a1	5.90128			XLOC_037291	Acsbg1	2.05517
XLOC_007664	Tmc6	5.90114			XLOC_017578	Adra2a	2.0543
XLOC_037317	Scamp5	5.90102			XLOC_040494	Armcx6	2.05375
XLOC_039222	Gprasp2	5.9007			XLOC_014993	Cyp4f17	2.0537
XLOC_005224	Mgat4b	5.89959			XLOC_005886	Hoxb2	2.05192
XLOC_031926	Ampd3	5.89911			XLOC_018443	Entpd2,Npdc1	2.05188
XLOC_016902	RP23-407E2.27	5.89655			XLOC_007253	Rsad1	2.05162
XLOC_003661	Chchd10	5.89521			XLOC_030932	Pnmal2	2.0506
XLOC_030768	Eps8l1	5.88801			XLOC_007216	Scpep1	2.04914
XLOC_005843	Col1a1	5.88401			XLOC_004385	Tspan15	2.04874
XLOC_025116	Dhrs3	5.88319			XLOC_032193	Tssc4	2.04758
XLOC_020911	Cat	5.87704			XLOC_011656	Ube2e2	2.04687
XLOC_034692	Adcy7	5.86826			XLOC_010767	Gm6781	2.04649
XLOC_039278	Mid2	5.8634			XLOC_022271	Pbxip1	2.0462
XLOC_029753	Pdk4	5.86096			XLOC_027455	RP24-492O4.4	2.04449
XLOC_001443	Aim2	5.85822			XLOC_004838	Gdf11	2.04386
XLOC_030270	2310040G24Rik	5.85583			XLOC_015725	Rps10	2.04383
XLOC_010552	Naip2	5.85548			XLOC_006934	Slc2a4	2.04374
XLOC_021533	Neurl2	5.85391			XLOC_033016	Sergef	2.04252
XLOC_016755	Mkx	5.85259			XLOC_008844	Serpina6	2.04182
XLOC_010102	Aldh5a1	5.85251			XLOC_021308	Cst3	2.04144
XLOC_034856	Mtss1l	5.84936			XLOC_023635	Ampd2	2.04087
XLOC_019698	Myl9	5.84854			XLOC_037208	Phldb1	2.03966
XLOC_023626	Gstm7	5.84423			XLOC_012435	Dap	2.03813
XLOC_012924	C7	5.84338			XLOC_005408	Gm12276	2.0381
XLOC_037427	RP23-79K5.4	5.843			XLOC_000755	Agap1	2.0368
XLOC_020604	Gm13680	5.84055			XLOC_036775	Slc25a20	2.03641
XLOC_029689	Lrmp	5.83786			XLOC_017724	Nudt22	2.03638
XLOC_030687	Ldhb	5.83597			XLOC_003751	Rps15	2.03601
XLOC_036922	Ccr2	5.83498			XLOC_035076	Gas6	2.03477
XLOC_027095	Prol1	5.83179			XLOC_037633	Pxylp1	2.03477
XLOC_016893	Gm10544	5.82846			XLOC_031908	Eif3f	2.03475
XLOC_022519	Dennd2d	5.82138			XLOC_026599	H6pd	2.03474
XLOC_017980	Pdlim1	5.82101			XLOC_034297	Thsd1	2.03438
XLOC_008689	Tmem229b	5.8193			XLOC_028985	Arhgef5	2.03237
XLOC_014091	Bace2	5.81887			XLOC_007506	1700028N14Rik,Map3k14	2.03132
XLOC_026927	Cc2d2a	5.81853			XLOC_012627	Gpt	2.03017
XLOC_027541	Hspb1	5.81813			XLOC_024343	Orm1	2.02985
XLOC_030265	Cml1	5.81657			XLOC_022539	Gm12500	2.02922
XLOC_033410	2610034B18Rik	5.81524			XLOC_000776	Scly	2.02745
XLOC_013247	Tst	5.81271			XLOC_018497	Gbgt1	2.02722
XLOC_037195	Abcg4	5.81088			XLOC_028565	Snx8	2.02664
XLOC_013129	St3gal1	5.81018			XLOC_003040	Gm7694,Nos1ap	2.0261
XLOC_001404	F11r	5.80959			XLOC_017560	Gsto1	2.02546
XLOC_029567	Tspan11	5.80916			XLOC_029401	Cav3	2.02392
XLOC_002293	RP24-153E5.1	5.80715			XLOC_001161	Kcnt2	2.02366
XLOC_026340	Sytl1	5.80598			XLOC_031451	Gys1	2.02101
XLOC_034498	Lpl	5.80585			XLOC_029307	Tpra1	2.02077
XLOC_001553	CAAA01116243.1	5.80553			XLOC_035367	Arrdc2	2.01952
XLOC_010797	A430057M04Rik	5.80515			XLOC_033404	Kif7	2.0184
XLOC_004889	Selm	5.80333			XLOC_038354	Rpl3-ps1	2.01832
XLOC_038526	Gm22413,Gria3	5.80325			XLOC_029992	Dfna5	2.01753
XLOC_008871	Gm28875	5.8026			XLOC_020290	1110008P14Rik	2.0161
XLOC_028783	Smo	5.80209			XLOC_012703	Gm5805	2.01423
XLOC_003294	G0s2	5.79013			XLOC_037793	Atrip,Trex1	2.01323
XLOC_004541	Jsrp1	5.78825			XLOC_028459	Asl	2.01306
XLOC_004283	BC021785,G630090E17Rik	5.78782			XLOC_009705	Glrx	2.01268
XLOC_040850	Gm28593	5.78537			XLOC_009701	Gm4149	2.01195
XLOC_027760	Cd36	5.78231			XLOC_005242	Zfp354a	2.01164
XLOC_003583	Psap	5.78203			XLOC_004061	Stat2	2.0116
XLOC_020436	A930012O16Rik	5.78198			XLOC_035383	Tmem221	2.01144
XLOC_031633	Stard5	5.78162			XLOC_004265	Dse	2.01119
XLOC_034813	Pla2g15	5.77801			XLOC_031453	Plekha4	2.01001
XLOC_005502	Tmem256	5.77759			XLOC_000271	Rpl31	2.00974
XLOC_008921	Ckb	5.77651			XLOC_037339	Rps11-ps1	2.00971
XLOC_019096	Spi1	5.77487			XLOC_010603	Gm15285	2.00959
XLOC_018546	Ass1	5.77428			XLOC_040080	Flna	2.0095
XLOC_038545	Ocrl	5.77284			XLOC_014833	Hcfc1r1	2.00803
XLOC_039866	Smarca1	5.77277			XLOC_018047	Cuedc2	2.00742
XLOC_032064	Tgfb1i1	5.77237			XLOC_026403	Rpl11	2.00734
XLOC_001086	Cyb5r1	5.77231			XLOC_022258	Fam189b	2.00713
XLOC_019388	Adra2b	5.77141			XLOC_025535	Sigmar1	2.0056
XLOC_007267	Itga3	5.76763			XLOC_037281	Acat1	2.0034
XLOC_010208	Gfod1	5.76739			XLOC_029009	Zfp775	2.00219
XLOC_036666	Amotl2	5.76732			XLOC_029700	Rassf8	2.00009
XLOC_001102	Gm15445	5.76536			XLOC_027923	Evc	1.99987
XLOC_026159	Ppcs	5.76249			XLOC_014852	Eci1	1.99976
XLOC_002477	St8sia4	5.76216			XLOC_033822	Rps13	1.99853
XLOC_036343	Cilp	5.76153			XLOC_008769	Ism2	1.99817
XLOC_004743	Slc35e3	5.75955			XLOC_016456	Tmco6	1.99461
XLOC_000230	Arid5a	5.75819			XLOC_038959	Dlg3	1.99424
XLOC_015417	Tmem178	5.75621			XLOC_005470	Rpl26	1.99383
XLOC_023740	Enpep	5.75394			XLOC_008205	Ifi27	1.99373
XLOC_006697	Gm17334	5.75197			XLOC_017650	Lrfn4	1.99314
XLOC_012069	Cryl1	5.75156			XLOC_032049	Ctf1	1.99217
XLOC_038729	Prrg3	5.7496			XLOC_012574	Dennd3	1.99213
XLOC_003082	Pea15a	5.74872			XLOC_004377	Adamts14	1.99213
XLOC_006455	Mdh1	5.74788			XLOC_037312	Man2c1os	1.99126
XLOC_040761	Egfl6	5.73907			XLOC_015012	Gm17251	1.99073
XLOC_024993	6030445D17Rik	5.73831			XLOC_031056	Rps19	1.98909
XLOC_038803	Fundc2	5.7379			XLOC_000219	Plekhb2	1.98805
XLOC_001257	BC026585	5.73607			XLOC_007882	Twist1	1.9875
XLOC_013250	C1qtnf6	5.73063			XLOC_014146	Dexi	1.98732
XLOC_030078	Fam13a	5.72919			XLOC_015033	Tap2	1.98716
XLOC_004157	B230208H11Rik	5.7284			XLOC_018088	Nrap	1.98668
XLOC_020270	Ptges	5.72708			XLOC_030517	Cd4	1.98591
XLOC_001379	Sh2d1b1	5.72647			XLOC_026354	Rps6ka1	1.98556
XLOC_007290	Gm11536	5.72415			XLOC_017675	Ccdc85b	1.98532
XLOC_034707	Mmp2	5.72294			XLOC_005534	Kif1c	1.98473
XLOC_004926	Xbp1	5.72287			XLOC_032186	Mrpl23	1.98385
XLOC_037380	Slc51b	5.71888			XLOC_016310	Svil	1.98375
XLOC_022065	Rap2b	5.71808			XLOC_032162	Rplp2,Snora52	1.98313
XLOC_035832	Irf2bp2	5.71684			XLOC_032486	Gltscr2	1.98247
XLOC_035266	Helt	5.71465			XLOC_024188	Aldh1b1	1.98231
XLOC_008104	D030025P21Rik	5.71402			XLOC_034548	Gtpbp3	1.9819
XLOC_031511	Cyfip1	5.71084			XLOC_026609	Per3	1.98144
XLOC_018969	Slc43a3	5.70553			XLOC_031049	Phldb3	1.98137
XLOC_026599	H6pd	5.70415			XLOC_003283	Hhat	1.98052
XLOC_028154	Scarb2	5.69081			XLOC_025208	Ctnnbip1	1.97947
XLOC_010763	Thrb	5.6885			XLOC_022263	Dpm3	1.9793
XLOC_038941	Gm14808	5.68356			XLOC_004829	Rps26	1.97837
XLOC_028500	Ssc4d	5.68217			XLOC_029634	Gprc5a	1.9777
XLOC_018147	Phyh	5.68163			XLOC_013334	Pacsin2	1.97753
XLOC_012284	Tbc1d4	5.67617			XLOC_036709	Rpl29	1.97493
XLOC_017871	Anxa1	5.67518			XLOC_032976	Rps11	1.97483
XLOC_017763	Fads2	5.67515			XLOC_006252	Bahcc1	1.97343
XLOC_013848	Cd80	5.67412			XLOC_024870	Trim62	1.9723
XLOC_031698	Rab30	5.67253			XLOC_023257	Gucy1a3,Mir7010	1.97124
XLOC_004385	Tspan15	5.67197			XLOC_012256	Rps3a2	1.96939
XLOC_028549	Got2-ps1	5.67195			XLOC_037524	Hmgn3	1.96686
XLOC_019371	Eid1	5.66619			XLOC_005807	Cuedc1	1.96505
XLOC_011702	Zcchc24	5.66533			XLOC_008740	Abcd4	1.96497
XLOC_010729	Gm16741	5.66329			XLOC_007613	Fads6	1.96484
XLOC_035364	Ifi30	5.66315			XLOC_031117	Rps16	1.96476
XLOC_004785	Tspan31	5.6627			XLOC_026591	Pik3cd	1.96441
XLOC_023118	B430305J03Rik	5.66265			XLOC_033706	Trim3	1.96429
XLOC_030658	Art4	5.65412			XLOC_005610	Rtn4rl1	1.96331
XLOC_004377	Adamts14	5.65219			XLOC_007785	Sdc1	1.96277
XLOC_016606	Arsi	5.65145			XLOC_019795	Ctsa	1.96251
XLOC_004481	Pfkl	5.65134			XLOC_006003	Rpl27	1.96093
XLOC_022572	Dbt	5.65049			XLOC_008484	Gm6969	1.96012
XLOC_023007	Pabpc4l	5.65025			XLOC_031380	Etfb,Mir7051	1.95874
XLOC_005503	Plscr3	5.6465			XLOC_013002	Gm24523,Rpl30	1.95855
XLOC_023751	Hadh	5.64206			XLOC_028339	Gm13841	1.95661
XLOC_033832	Itpripl2	5.63593			XLOC_016464	PCDHA4,PCDHA9,PCDHGA12,PCDHGA9,PCDHGB6,PCDHGC5,Pcdha10,Pcdha3,Pcdha4,Pcdha5,Pcdha6,Pcdha7,Pcdha8,Pcdha9,Pcdhga1,Pcdhga10,Pcdhga2,Pcdhga4,Pcdhga5,Pcdhga6,Pcdhga7,Pcdhgb1,Pcdhgb2,Pcdhgb4,Pcdhgb5,Pcdhgb6,Pcdhgb7,Pcdhgb8,Pcdhgc4,RP23-407E2.30,RP23-407E2.5,RP23-407E2.6,RP23-6P18.3	1.95604
XLOC_027432	P2rx4	5.63132			XLOC_012013	Myh7	1.95586
XLOC_039527	Arhgap6,Gm27980	5.62883			XLOC_012032	Tgm1	1.95535
XLOC_006704	Slc22a4	5.62622			XLOC_014122	Rogdi	1.95534
XLOC_019835	Pard6b	5.62586			XLOC_034856	Mtss1l	1.95518
XLOC_001082	Chil1	5.62499			XLOC_017261	Fth1	1.95437
XLOC_023849	Acadm	5.62377			XLOC_030774	Rpl28	1.95433
XLOC_026284	Ccdc28b	5.62042			XLOC_007329	Cacnb1	1.95415
XLOC_002576	Ralb	5.61923			XLOC_039204	Armcx1	1.9537
XLOC_030252	Spr	5.61909			XLOC_028636	Slc46a3	1.95344
XLOC_004177	Abracl	5.61814			XLOC_008416	Mfsd2b	1.95309
XLOC_039791	Rpl39	5.61061			XLOC_035377	Nr2f6	1.95282
XLOC_001642	Gm15867	5.60908			XLOC_035738	Mvd	1.9512
XLOC_017639	Tbc1d10c	5.6057			XLOC_020291	Lcn2	1.95113
XLOC_029208	Gm15401	5.60357			XLOC_024349	6330416G13Rik	1.9492
XLOC_030557	Klrb1a	5.60326			XLOC_013796	Slc12a8	1.9492
XLOC_008030	Rhoj	5.60137			XLOC_021714	Helz2	1.94852
XLOC_036912	Clec3b	5.6009			XLOC_037194	Nlrx1	1.94758
XLOC_039420	Ubqln2	5.59855			XLOC_009450	Bphl	1.94745
XLOC_036579	Gm28054	5.59628			XLOC_034926	Foxf1	1.9468
XLOC_008758	Tgfb3	5.59543			XLOC_027636	Daglb	1.94624
XLOC_002069	Nab1	5.59309			XLOC_034118	Zfp358	1.94617
XLOC_019312	Tyro3	5.58992			XLOC_003798	Ankrd24	1.94554
XLOC_034650	Dnase2a	5.58856			XLOC_037126	Pknox2	1.94519
XLOC_025564	Tpm2	5.58641			XLOC_027332	Mvk	1.94444
XLOC_014302	Mb21d2	5.58396			XLOC_021533	Neurl2	1.94399
XLOC_033369	Nr2f2	5.58319			XLOC_006124	Arsg	1.94394
XLOC_021308	Cst3	5.58146			XLOC_036351	Rbpms2	1.94365
XLOC_020457	Cd302	5.57927			XLOC_010208	Gfod1	1.94202
XLOC_007653	Cygb	5.57915			XLOC_004371	Slc29a3	1.94157
XLOC_016246	Thumpd2	5.57843			XLOC_015706	Arhgdig,Pdia2	1.9414
XLOC_009194	Asb13	5.57504			XLOC_008230	D430019H16Rik	1.94109
XLOC_014864	Msrb1	5.57427			XLOC_034078	Igf2	1.93827
XLOC_014852	Eci1	5.57317			XLOC_009585	Pcbd2	1.93804
XLOC_005094	Sh3pxd2b	5.57309			XLOC_020911	Cat	1.93782
XLOC_003281	WI1-1003N17.1	5.57157			XLOC_002675	Mfsd4	1.93692
XLOC_004025	Agap2	5.57133			XLOC_008931	Akt1	1.93443
XLOC_039200	Rpl36a	5.57045			XLOC_017219	Ppp1r14b	1.9329
XLOC_011362	Gm5464	5.56967			XLOC_001683	Gm6085	1.93194
XLOC_016351	Impact	5.56587			XLOC_006748	Gm12254	1.93184
XLOC_036146	2610203C20Rik	5.56097			XLOC_035976	Ldlr	1.93154
XLOC_013463	Nckap5l	5.56097			XLOC_032485	Sepw1	1.92783
XLOC_037421	Lipc	5.56074			XLOC_029203	Tmem150a	1.92772
XLOC_032208	Dhcr7	5.56057			XLOC_035388	Fcho1	1.92772
XLOC_025069	Agmat	5.55855			XLOC_005991	Tubg2	1.9277
XLOC_018950	Itgav	5.55822			XLOC_036010	Adamts8	1.92733
XLOC_005931	Tcap	5.55333			XLOC_013760	Bdh1	1.92728
XLOC_001071	Etnk2	5.55208			XLOC_034074	Ctsd,Ifitm10	1.92651
XLOC_039686	Ndufb11	5.54754			XLOC_023374	S100a1	1.92627
XLOC_006855	Hmgb1-ps3	5.54639			XLOC_028279	Hscb	1.92611
XLOC_022394	Sema6c	5.54372			XLOC_028480	Abhd11os	1.92604
XLOC_035592	Tradd	5.54157			XLOC_024722	Gm12843	1.92599
XLOC_005694	Adap2	5.53936			XLOC_014223	Zdhhc8	1.92581
XLOC_020145	Hnmt	5.53926			XLOC_030844	Rps5	1.92537
XLOC_012505	Aard	5.53768			XLOC_035623	Gm10073	1.92489
XLOC_029011	Gimap8	5.5372			XLOC_014940	Rpl10a	1.9247
XLOC_000236	D430040D24Rik	5.53688			XLOC_017252	Eef1g	1.92445
XLOC_016918	Fgf1	5.53655			XLOC_012325	Abcc4	1.92411
XLOC_030262	Nat8	5.53531			XLOC_029893	Wdr91	1.9236
XLOC_040322	Slc16a2	5.53517			XLOC_030640	Mansc1	1.92337
XLOC_003953	Phlda1	5.53374			XLOC_026680	Gm15772	1.92211
XLOC_001056	Klhdc8a	5.53341			XLOC_035510	Zfp423	1.9212
XLOC_026840	Tcf23	5.52632			XLOC_008485	Cys1	1.92037
XLOC_016725	Cyb5a	5.52551			XLOC_026296	Serinc2	1.91966
XLOC_004415	Reep3	5.5224			XLOC_019304	Chac1	1.9194
XLOC_014715	Airn	5.52084			XLOC_038774	Gdi1	1.91841
XLOC_016486	Pcdhb18	5.5204			XLOC_006004	Ifi35	1.91744
XLOC_001445	Pydc3	5.518			XLOC_032750	Lrfn3	1.91732
XLOC_013092	Fbxo32	5.51564			XLOC_007148	Mmp28	1.91684
XLOC_010086	Slc17a4	5.51507			XLOC_023272	Mnd1	1.91674
XLOC_040259	Eda2r	5.5127			XLOC_002518	Gm7160	1.91645
XLOC_005616	Scarf1	5.51223			XLOC_012728	Tspo	1.91545
XLOC_024836	Csf3r	5.51166			XLOC_037754	Sema3b	1.91529
XLOC_012120	Blk	5.51141			XLOC_005088	Mpg	1.91506
XLOC_038906	Pcyt1b	5.50907			XLOC_011401	Rcbtb2	1.91469
XLOC_030515	Leprel2	5.5084			XLOC_000048	Adhfe1	1.91336
XLOC_036575	Plscr4	5.50807			XLOC_010514	Iqgap2	1.91281
XLOC_012668	Maff	5.50594			XLOC_000733	Ugt1a1,Ugt1a10,Ugt1a2,Ugt1a5,Ugt1a6a,Ugt1a6b,Ugt1a7c,Ugt1a8,Ugt1a9	1.91275
XLOC_018116	Prdx3	5.5048			XLOC_017164	B3gnt1	1.91179
XLOC_021883	Cldn11	5.50397			XLOC_032764	Cox6b1	1.91131
XLOC_014154	Litaf	5.5006			XLOC_028060	Lnx1	1.91043
XLOC_034652	Prdx2	5.49352			XLOC_035598	Fhod1	1.90997
XLOC_010356	Fbp2	5.49279			XLOC_005854	Fam117a	1.90911
XLOC_011408	5031414D18Rik	5.48876			XLOC_036801	Scap	1.9082
XLOC_022954	Trpc3	5.48571			XLOC_036340	Igdcc4	1.90788
XLOC_002991	Rcsd1	5.48391			XLOC_013267	Tmem184b	1.90764
XLOC_003553	Gja1	5.48307			XLOC_004283	BC021785,G630090E17Rik	1.90761
XLOC_012066	Gjb2	5.48277			XLOC_015331	Alkbh7	1.9071
XLOC_040713	Pdha1	5.48247			XLOC_009491	Gm28707	1.90702
XLOC_004908	Osm	5.48061			XLOC_023849	Acadm	1.90662
XLOC_024084	Aco1	5.48059			XLOC_040077	Irak1,Mir5132,Mir718	1.90574
XLOC_028532	Gm15753	5.48033			XLOC_035612	Lcat	1.90572
XLOC_016953	Cdo1	5.47923			XLOC_005722	Slfn5	1.90542
XLOC_002956	Fmo1	5.47836			XLOC_025592	Fbxo10	1.90526
XLOC_038774	Gdi1	5.47737			XLOC_032782	Fxyd1	1.90362
XLOC_013432	Zfp641	5.47604			XLOC_017193	Fau	1.90332
XLOC_009961	Gm26645	5.47589			XLOC_014221	Prodh	1.90325
XLOC_033373	Mctp2	5.4752			XLOC_012184	Pdlim2	1.90283
XLOC_024915	Tmem200b	5.46616			XLOC_033914	Mvp,Pagr1a,Pagr1b,Prrt2	1.90147
XLOC_034098	Tnfrsf22	5.46322			XLOC_033428	Rps17	1.90145
XLOC_039808	Rhox8	5.46054			XLOC_004220	Gm15270	1.90142
XLOC_007681	Rbfox3	5.45956			XLOC_004819	Nabp2	1.90051
XLOC_002007	Gm29156	5.45476			XLOC_028392	Acad10	1.89898
XLOC_038505	Zfp36l1-ps	5.45201			XLOC_037844	Cmtm8	1.89833
XLOC_019417	Sirpa	5.45125			XLOC_027920	Wfs1	1.89825
XLOC_028516	Trim56	5.44976			XLOC_012643	Apol9b	1.89775
XLOC_003737	Cnn2	5.44855			XLOC_029751	Pon3	1.89774
XLOC_020228	2810430I11Rik	5.44516			XLOC_034373	Mfhas1	1.89717
XLOC_013451	Dhh	5.44379			XLOC_035567	Got2	1.89683
XLOC_026992	Fam114a1	5.44349			XLOC_017720	Plcb3	1.89683
XLOC_005074	Gm8098	5.44153			XLOC_001496	Cox20	1.89666
XLOC_030521	Gapdh	5.43719			XLOC_024552	Cachd1	1.89548
XLOC_012192	Bmp1	5.43629			XLOC_034521	Cers1,Gdf1	1.89499
XLOC_002690	Sox13	5.43623			XLOC_000814	Farp2	1.89421
XLOC_012879	Igfbp6	5.43521			XLOC_017212	Pygm	1.89405
XLOC_005274	39692	5.43325			XLOC_005897	Sp6	1.89159
XLOC_014703	A230009B12Rik	5.4329			XLOC_016380	4930426D05Rik	1.89138
XLOC_015262	Guca1b	5.43041			XLOC_019609	Gm14165	1.89045
XLOC_006723	Sparc	5.42942			XLOC_006328	Emid1	1.88914
XLOC_020559	Gm13652	5.4269			XLOC_040083	Lage3	1.88776
XLOC_021749	Pkia	5.42456			XLOC_024922	Snhg12,Snora44,Snora61,Snord99	1.88439
XLOC_024107	Galt	5.42347			XLOC_028645	1810059H22Rik	1.88406
XLOC_026264	Tlr12	5.42119			XLOC_034959	Mir7079,Rpl13,Snord68	1.88356
XLOC_002028	Slc40a1	5.42049			XLOC_010438	Sdha	1.88356
XLOC_038633	Htatsf1	5.41835			XLOC_017159	Ctsf	1.88348
XLOC_007477	Ubtf	5.4183			XLOC_014061	Clic6	1.88175
XLOC_015817	H2-K1	5.41785			XLOC_012771	Trabd	1.88155
XLOC_032696	Pld3	5.41554			XLOC_037297	Etfa	1.88039
XLOC_032556	Pvr	5.41533			XLOC_024177	Grhpr	1.88026
XLOC_002821	Pla2g4a	5.41299			XLOC_021394	Pxmp4	1.88023
XLOC_008092	Acot5	5.41185			XLOC_005249	Phykpl	1.87991
XLOC_016363	Gm15328	5.41131			XLOC_021594	RP23-123O12.2	1.87922
XLOC_026121	St3gal3	5.41089			XLOC_034136	Map2k7,Tgfbr3l	1.87873
XLOC_022858	Cyp7b1	5.41069			XLOC_016874	Prob1	1.87857
XLOC_031759	Arap1	5.41068			XLOC_002665	Rassf5	1.87851
XLOC_005818	Trim25	5.4092			XLOC_037826	Ccrl2	1.87709
XLOC_005231	Adamts2	5.40849			XLOC_032529	Vasp	1.87502
XLOC_008039	Plekhg3	5.40748			XLOC_012624	Adck5	1.87386
XLOC_033940	Stx1b	5.40739			XLOC_015237	Mrpl14	1.87322
XLOC_011657	Gm20678	5.40729			XLOC_032939	Gm9294	1.87303
XLOC_016030	Tmem63b	5.40656			XLOC_008257	Slc25a47	1.87301
XLOC_032149	Ifitm1	5.40602			XLOC_035636	Rps26-ps1	1.87221
XLOC_009951	Gpr137b	5.4045			XLOC_032524	Mypopos	1.87141
XLOC_021478	Mafb	5.39982			XLOC_011634	Fhit	1.87074
XLOC_003268	Nenf	5.39823			XLOC_006559	Wwc1	1.87029
XLOC_025905	Jun	5.39724			XLOC_026473	Slc25a34	1.87015
XLOC_012119	Gata4	5.39684			XLOC_030951	Mill2	1.86961
XLOC_025446	Gm11914	5.39497			XLOC_034570	Tmem38a	1.86858
XLOC_038847	Tmem47	5.39297			XLOC_021988	RP23-403H2.2	1.86783
XLOC_020624	Rtn4rl2	5.38987			XLOC_029337	Hdac11	1.86752
XLOC_035158	1810011O10Rik	5.38976			XLOC_019429	Ebf4	1.86727
XLOC_027265	Idua	5.38922			XLOC_030253	Sfxn5	1.86683
XLOC_016493	Rell2	5.38643			XLOC_036160	C1qtnf5,Mfrp	1.86591
XLOC_005994	Wnk4	5.38509			XLOC_003748	Ndufs7	1.86572
XLOC_034046	Cdhr5	5.38321			XLOC_033388	Sv2b	1.86563
XLOC_028179	Gm3470	5.38304			XLOC_005363	4933439C10Rik	1.86422
XLOC_036813	Als2cl	5.38276			XLOC_005645	Coro6	1.86369
XLOC_007254	Acsf2	5.38194			XLOC_021696	Lama5	1.86319
XLOC_026603	Gm13091	5.37759			XLOC_018023	Gm20538,Ndufb8,Sec31b	1.86256
XLOC_011926	3632451O06Rik	5.37755			XLOC_023770	Nfkb1	1.86253
XLOC_038470	Pgrmc1	5.37733			XLOC_017139	Acy3	1.86027
XLOC_021517	Sdc4	5.37533			XLOC_038392	Uba1	1.86017
XLOC_004162	Phactr2	5.37374			XLOC_006037	Higd1b	1.86011
XLOC_031282	Cebpa	5.37373			XLOC_021416	BC029722	1.85966
XLOC_028673	Gng11	5.37344			XLOC_022237	Paqr6	1.85896
XLOC_032265	Tmem238	5.36651			XLOC_007635	Unc13d	1.85868
XLOC_003772	Gadd45b	5.36541			XLOC_024254	Gm12470	1.85846
XLOC_029850	Kcp	5.36345			XLOC_031462	Rpl18	1.85818
XLOC_026642	Tnfrsf14	5.36045			XLOC_008895	Slc25a29	1.85794
XLOC_005673	Slc46a1	5.3597			XLOC_017152	Pold4	1.85699
XLOC_003306	Cr1l	5.35902			XLOC_003606	Hk1os	1.85675
XLOC_016610	Pdgfrb	5.35846			XLOC_011786	Tspan14	1.8543
XLOC_008093	Acot6	5.35687			XLOC_008419	Klhl29	1.85398
XLOC_034403	Fat1	5.35544			XLOC_040651	Gm6472	1.85383
XLOC_027572	Azgp1	5.35412			XLOC_018890	Gm28230,Hoxd3,Hoxd4	1.85377
XLOC_038851	Dmd	5.35205			XLOC_005922	Gm11629,Gm27597,Rpl19	1.85301
XLOC_015045	Ager	5.34842			XLOC_017721	Fkbp2	1.85248
XLOC_035434	Hhip	5.34841			XLOC_006268	Lrrc45	1.85221
XLOC_004805	Gpr182	5.34823			XLOC_005913	Cisd3	1.85209
XLOC_002197	Idh1	5.34776			XLOC_031121	Lrfn1	1.85207
XLOC_028039	AU023070	5.34479			XLOC_013974	Mir99ahg	1.85093
XLOC_039283	Atg4a	5.34161			XLOC_024985	E2f2	1.85026
XLOC_008523	F730043M19Rik	5.33881			XLOC_028859	1110001J03Rik	1.84907
XLOC_032010	Il4ra	5.33853			XLOC_003077	Vangl2	1.84851
XLOC_014564	Adamts5	5.33717			XLOC_005374	Rai1	1.84769
XLOC_019881	Gnas	5.33538			XLOC_013243	Ift27	1.84698
XLOC_026665	Gm16008,RP23-118E21.11	5.33442			XLOC_013053	Sybu	1.84611
XLOC_030219	Hk2	5.33392			XLOC_017008	Pcyox1l	1.84607
XLOC_039251	Gm15038,Zcchc18	5.32871			XLOC_018048	2310034G01Rik	1.84542
XLOC_023020	Pcdh18	5.32747			XLOC_026789	Chpf2,Mir671	1.84528
XLOC_020040	Itih2	5.32669			XLOC_006749	Olfr330	1.84463
XLOC_013234	Apol10b	5.32267			XLOC_010529	Arhgef28	1.84419
XLOC_008657	Dhrs7	5.322			XLOC_032106	Mgmt	1.8438
XLOC_005216	Gfpt2	5.32053			XLOC_022064	P2ry1	1.84308
XLOC_026926	C1qtnf7	5.31993			XLOC_017499	Marveld1	1.84281
XLOC_038753	Bgn	5.31676			XLOC_025499	Ddx58	1.84223
XLOC_006751	Olfr329-ps	5.31576			XLOC_023037	Mgarp	1.84188
XLOC_028721	Cav1	5.31208			XLOC_021835	Gm7536	1.8418
XLOC_000215	AC107766.1,Arhgef4	5.31169			XLOC_017262	Rab3il1	1.84162
XLOC_003690	Tspear	5.31109			XLOC_033713	Dchs1	1.84113
XLOC_031865	Smpd1	5.30877			XLOC_012633	Rpl8	1.83957
XLOC_028091	Gm15626	5.30858			XLOC_027201	Mrps18c	1.83926
XLOC_009507	5033430I15Rik	5.30796			XLOC_025825	Bnc2	1.83744
XLOC_017146	Gpr152	5.30704			XLOC_033390	AU020206	1.83721
XLOC_032677	Axl	5.30697			XLOC_003189	Gm26004,Lbr	1.83654
XLOC_035567	Got2	5.30486			XLOC_031546	Chsy1	1.83622
XLOC_020936	Gm27308	5.30449			XLOC_010842	Mir3076,Tkt	1.83519
XLOC_026849	Gckr	5.30376			XLOC_014938	Ppard	1.83475
XLOC_027807	Asb10	5.30243			XLOC_005317	Sap30l	1.83456
XLOC_003739	Hmha1	5.30148			XLOC_007215	Akap1	1.83435
XLOC_026294	Tinagl1	5.29624			XLOC_003678	Slc19a1	1.83344
XLOC_037582	RP24-89F9.4	5.2946			XLOC_012523	Wdyhv1	1.83338
XLOC_011349	Fbxo16	5.29121			XLOC_028311	Mmab	1.83151
XLOC_013248	Tmprss6	5.29115			XLOC_008347	Klc1	1.83084
XLOC_039270	Rnf128	5.29106			XLOC_028334	Cox6a1	1.83054
XLOC_007057	Abr	5.28908			XLOC_013527	Atp5g2,Mir688	1.83027
XLOC_024585	1700024P16Rik	5.28854			XLOC_035310	Msmo1	1.82982
XLOC_026381	Tmem50a	5.2872			XLOC_022455	Hmgcs2	1.82976
XLOC_032002	Aqp8	5.28624			XLOC_028549	Got2-ps1	1.82949
XLOC_011523	Clybl	5.2856			XLOC_001550	Susd4	1.82888
XLOC_003232	Tgfb2	5.28466			XLOC_017729	Cox8a	1.82886
XLOC_012520	Zhx2	5.28295			XLOC_015535	Acat2	1.82804
XLOC_004755	Grip1os3	5.28045			XLOC_037904	Scp2-ps2	1.8274
XLOC_030031	9130019P16Rik	5.27967			XLOC_037510	Filip1	1.82666
XLOC_036281	Sema7a	5.27874			XLOC_006715	Anxa6	1.82647
XLOC_031126	Fbxo17	5.27528			XLOC_004025	Agap2	1.8262
XLOC_030278	Antxr1	5.27507			XLOC_033573	Plekhb1	1.82595
XLOC_037822	Tmie	5.27427			XLOC_014081	Ets2	1.82593
XLOC_004604	Fabp3-ps1	5.2736			XLOC_036310	Anp32a	1.82552
XLOC_000408	Aox1	5.27349			XLOC_001257	BC026585	1.82493
XLOC_015534	Acat3	5.27347			XLOC_025236	Tnfrsf25	1.82443
XLOC_023508	Gm21960	5.26937			XLOC_021496	Jph2	1.82407
XLOC_031537	Mcee	5.26771			XLOC_009951	Gpr137b	1.82385
XLOC_032557	Igsf23	5.26734			XLOC_004209	Rps12	1.82383
XLOC_027040	Rasl11b	5.26685			XLOC_022513	Fam212b	1.82304
XLOC_019528	Gm561	5.26581			XLOC_025187	Fbxo2	1.82171
XLOC_009730	Mef2c	5.26465			XLOC_037032	Tmem205	1.82151
XLOC_024158	5430416O09Rik	5.26236			XLOC_015804	Angptl4	1.82024
XLOC_031455	Bcat2	5.25778			XLOC_004563	Nfic	1.82015
XLOC_027063	Hopxos	5.25558			XLOC_026378	Gm29294	1.81889
XLOC_035841	2610044O15Rik8	5.25549			XLOC_033363	Arrdc4	1.81856
XLOC_012028	Mdp1	5.25278			XLOC_036878	Myrip	1.81823
XLOC_024979	Hmgcl	5.25265			XLOC_006311	Tcn2	1.81702
XLOC_034492	Sh2d4a	5.2485			XLOC_015850	C4a	1.81692
XLOC_038775	Fam50a	5.24722			XLOC_012680	Mgat3	1.81643
XLOC_004277	Gm16365	5.24218			XLOC_036864	Acaa1a	1.81633
XLOC_016485	Pcdhb17	5.24193			XLOC_019829	Cebpb	1.81452
XLOC_008194	Rin3	5.24002			XLOC_035742	Piezo1	1.81389
XLOC_017093	Kcng2	5.23894			XLOC_028145	Gm15710	1.81348
XLOC_031382	Zfp658	5.23777			XLOC_034018	Echs1	1.81345
XLOC_040770	Prps2	5.23735			XLOC_037350	Rplp1	1.81277
XLOC_005878	Hoxb9	5.23674			XLOC_021196	Ddrgk1	1.81269
XLOC_001105	Lmod1	5.23653			XLOC_030228	Wbp1	1.8124
XLOC_015535	Acat2	5.23549			XLOC_004654	Cradd	1.81206
XLOC_000817	Bok	5.23408			XLOC_034823	Has3	1.81155
XLOC_019924	Gm14420	5.23162			XLOC_025242	Rpl22	1.81136
XLOC_030253	Sfxn5	5.23068			XLOC_010226	Nhlrc1	1.81127
XLOC_016179	Rab12	5.22989			XLOC_001066	Pik3c2b	1.81124
XLOC_012808	Slc48a1	5.22911			XLOC_033861	Gga2	1.80969
XLOC_026986	Pgm1	5.22615			XLOC_024139	Dnajb5	1.80951
XLOC_030519	Ptms	5.22284			XLOC_013461	Fmnl3	1.80951
XLOC_017253	Ahnak	5.22206			XLOC_030264	1700019G17Rik	1.80749
XLOC_021590	Zfp64	5.22197			XLOC_020016	Gm13199	1.80712
XLOC_020392	Gm13470	5.21985			XLOC_011673	Mrps16	1.80638
XLOC_015651	1600002H07Rik	5.21868			XLOC_017545	Trim8	1.8059
XLOC_006768	2610507I01Rik	5.21849			XLOC_027646	Gm15708	1.80545
XLOC_006157	Cd300a	5.21471			XLOC_020516	Gm13625,Mettl5	1.80531
XLOC_005822	Tmem100	5.21039			XLOC_022272	Pmvk	1.80471
XLOC_040486	Trmt2b	5.21031			XLOC_020836	Gm13783,Nr1h3	1.80467
XLOC_022584	Dpyd	5.207			XLOC_027422	Hvcn1	1.80341
XLOC_039629	Gm10489	5.20436			XLOC_007727	Dcxr	1.80257
XLOC_011666	Gng2	5.20364			XLOC_005657	Flot2	1.80252
XLOC_030715	Mansc4	5.2034			XLOC_000236	D430040D24Rik	1.80221
XLOC_026378	Gm29294	5.20258			XLOC_036909	Tmem42	1.80123
XLOC_029058	Wipf3	5.20255			XLOC_000556	Igfbp2	1.80086
XLOC_006848	Tvp23bos	5.19759			XLOC_028810	2210408F21Rik	1.8008
XLOC_028577	Mmd2	5.19353			XLOC_024733	Hyi	1.80007
XLOC_016439	Ctnna1	5.19265			XLOC_026082	Uqcrh	1.79992
XLOC_017545	Trim8	5.18736			XLOC_006219	Tmc8	1.79829
XLOC_008502	Sntg2	5.18717			XLOC_015868	Gm20522	1.79691
XLOC_038350	5730405O15Rik	5.18714			XLOC_006890	Arhgef15	1.79653
XLOC_010371	Ctsl	5.18508			XLOC_035613	Slc12a4	1.79627
XLOC_018577	St6galnac6	5.18352			XLOC_033910	Tmem219	1.79568
XLOC_031134	Lgals7	5.18044			XLOC_036834	Glb1,Tmppe	1.79556
XLOC_023547	5730437C11Rik	5.17992			XLOC_010167	Slc22a23	1.79548
XLOC_028747	Cped1	5.17986			XLOC_011479	Gm10076	1.79446
XLOC_003603	Gm5424	5.17891			XLOC_028148	Naaa	1.79287
XLOC_018457	Bmyc	5.17673			XLOC_032980	Aldh16a1	1.79238
XLOC_019448	Smox	5.17565			XLOC_004628	Slc25a3	1.79116
XLOC_019473	Bmp2	5.17541			XLOC_031978	Eef2k	1.79077
XLOC_007801	Fam49a	5.17346			XLOC_035819	Pgbd5	1.79058
XLOC_003398	Sgk1	5.17279			XLOC_013962	Gbe1	1.79008
XLOC_010327	Gas1	5.17253			XLOC_017713	Rps6ka4	1.7894
XLOC_009963	Sugct	5.16553			XLOC_013330	Cyb5r3	1.7893
XLOC_017631	Gstp1	5.16532			XLOC_011654	Rpl15	1.78926
XLOC_021329	Acss1	5.16482			XLOC_035451	Tecr	1.78897
XLOC_020443	Cytip	5.16306			XLOC_024208	Sec61b	1.78828
XLOC_012652	Cdc42ep1	5.16204			XLOC_007642	Evpl	1.78738
XLOC_003899	Atp2b1	5.15737			XLOC_007066	Ankrd13b	1.78685
XLOC_003584	4632428N05Rik	5.15503			XLOC_013489	Fignl2	1.78682
XLOC_035385	Unc13a	5.1548			XLOC_025300	AW011738	1.78492
XLOC_038583	Etd	5.15284			XLOC_034520	Cope	1.78429
XLOC_004060	Apof	5.15016			XLOC_037674	Pccb	1.78427
XLOC_029421	Irak2	5.14758			XLOC_025530	Enho	1.78407
XLOC_028985	Arhgef5	5.14681			XLOC_031480	Tmem86a	1.78277
XLOC_014397	Arhgap31	5.14679			XLOC_004601	Syn3	1.78225
XLOC_019277	Thbs1	5.1457			XLOC_032173	Muc2	1.7819
XLOC_019785	Wfdc10	5.13987			XLOC_006790	Mir6922,Srebf1	1.7818
XLOC_008815	Ttc7b	5.13742			XLOC_034328	Ppapdc1b	1.78162
[truncated: 16,098 more rows]
