# Supplementary material for: Identification of Sertoli cell-specific transcripts in the mouse testis and the role of FSH and androgen in the control of Sertoli cell activity
Source: BMC Genomics. 2017 Dec 15;18:972. doi: 10.1186/s12864-017-4357-3 (PMC5731206; doi:10.1186/s12864-017-4357-3)
Supplement: Supplementary file 5 — “Sertoli cell-specific transcripts in mouse testis.” List of all Sertoli cell-specific transcripts identified using the criteria outlined in the text. (XLSX 195 kb) [file 12864_2017_4357_MOESM5_ESM.xlsx]

## Sheet: Sertoli cell-specific
																								* Indicated transcripts are also included in the total Sertoli cell transcriptome in [43]
			RNAseq data (RPKM)																		Ratios
	gene symbol	gene name	Control 1	Control 2	Control 3	Control 4	Control 5	Busulfan 1	Busulfan 2	Busulfan 3	Busulfan 4	Bus + DTX 1	Bus + DTX 2	Bus + DTX 3	Bus + DTX 4		mean control	mean bus	mean bus + dtx		busulfan/con	dtx/busulfan		gene feature	Match to Reference [43]*
	1600029O15Rik	RIKEN cDNA 1600029O15 gene	0.184076	0.520425	0.401026	0.174833	0.318328	0.937017	0.967568	0.321905	1.01111	0.0885217	0	0	0.122806		0.319738	0.8094	0.0528319		2.53145	0.0652729		pseudogene
	1700011M02Rik	RIKEN cDNA 1700011M02 gene	41.5586	38.7549	42.1037	36.2681	42.596	154.708	122.246	123.871	158.992	1.50112	1.30652	1.57038	0.245184		40.2563	139.954	1.1558		3.47658	0.00825842		protein coding gene
	1700019B21Rik	RIKEN cDNA 1700019B21 gene	22.749	16.7281	17.1151	19.5834	15.6856	86.6774	57.3252	60.7394	89.2893	3.58483	1.66072	2.16343	1.71643		18.3722	73.5078	2.28135		4.00103	0.0310355		lincRNA gene
	2210017G18Rik	RIKEN cDNA 2210017G18 gene	0.0350594	0	0.035487	0	0.0258975	0.0710674	0.0683257	0.0990547	0.0439428	0.0261554	0	0.0256997	0.0169205		0.0192888	0.0705976	0.0171939		3.66004	0.243548		lincRNA gene
	2310043L19Rik	RIKEN cDNA 2310043L19 gene	0	0	0.071015	0	0	0.50985	0.230401	0.220092	0.26275	0	0	0	0		0.014203	0.305773	0		21.5288	0		lincRNA gene
	2410018L13Rik	RIKEN cDNA 2410018L13 gene	0.0710925	0.543841	0.331592	0.133486	0.122716	0.912318	0.927004	0.943973	0.621558	0.208453	0.172117	0.121242	0.132321		0.240545	0.851213	0.158533		3.53868	0.186244		lincRNA gene
	2610206C17Rik	RIKEN cDNA 2610206C17 gene	1.27704	1.98281	1.59814	1.15987	0.657287	2.14975	1.836	2.68372	6.11605	0.486397	0.212983	0.0900708	0.321042		1.33503	3.19638	0.277623		2.39424	0.0868555		antisense lncRNA gene
	2810468N07Rik	RIKEN cDNA 2810468N07 gene	2.2269	2.43066	2.628	2.82254	2.2515	7.03276	5.95392	6.4389	7.08713	1.08477	0.875485	0.590831	1.04847		2.47192	6.62818	0.899889		2.68139	0.135767		unclassified non-coding RNA gene
	3010003L21Rik	RIKEN cDNA 3010003L21 gene	0.162342	0.217149	0.195216	0.354945	0.240953	1.51579	1.39759	1.45587	1.76252	0.465517	0.297433	0.263359	0.300344		0.234121	1.53294	0.331663		6.54765	0.216357		antisense lncRNA gene
	3110035E14Rik	RIKEN cDNA 3110035E14 gene	2.32657	2.18943	2.40553	2.05957	2.16158	7.86492	6.43094	5.50972	8.51954	0.131298	0.160073	0.158358	0.0880917		2.22854	7.08128	0.134455		3.17755	0.0189874		protein coding gene	match
	3110067C02Rik	RIKEN cDNA 3110067C02 gene	0.0555464	0.125057	0.0939069	0.0623265	0.0963967	0.264103	0.303388	0.171882	0.200329	0.0427089	0.0995843	0.0335741	0.0546728		0.0866467	0.234926	0.057635		2.7113	0.245333		pseudogene
	3632454L22Rik	RIKEN cDNA 3632454L22 gene	0.0712921	0.157539	0.144957	0.100495	0.0674051	0.58029	0.423876	0.389533	0.482939	0	0	0	0		0.108338	0.46916	0		4.33053	0		unclassified non-coding RNA gene
	3830432H09Rik	RIKEN cDNA 3830432H09 gene	0.191056	0.052702	0.109449	0.148992	0.040817	0.235009	0.233968	0.133102	0.328447	0.0517723	0.0145832	0.0331917	0.0167425		0.108603	0.232631	0.0290724		2.14203	0.124972		lincRNA gene
	3930402G23Rik	RIKEN cDNA 3930402G23 gene	0.0894707	0.0745332	0.0787003	0.113464	0.0427192	0.174322	0.222717	0.0741006	0.195067	0.0444688	0	0.00696734	0.0213164		0.0797775	0.166552	0.0181881		2.0877	0.109204		lincRNA gene
	4632427E13Rik	RIKEN cDNA 4632427E13 gene	1.25507	1.32903	1.0352	1.20311	1.15126	2.93474	2.04045	2.58037	2.60822	0.682374	0.708221	0.606174	0.877174		1.19473	2.54094	0.718486		2.12679	0.282763		lncRNA gene
	4930430E12Rik	RIKEN cDNA 4930430E12 gene	0.15979	0.158055	0.0815932	0.172383	0.0589352	0.947232	1.48897	0.585293	1.7311	0.0620222	0.0703668	0.241964	0.120835		0.126151	1.18815	0.123797		9.41844	0.104193		antisense lncRNA gene
	4930486L24Rik	RIKEN cDNA 4930486L24 gene	1.01023	1.03529	0.901135	1.05725	1.07019	24.1585	32.3617	23.311	27.1334	2.57621	2.61483	2.64543	2.14701		1.01482	26.7412	2.49587		26.3507	0.0933344		protein coding gene	match
	4930502E18Rik	RIKEN cDNA 4930502E18 gene	6.12981	5.7835	6.20211	6.33178	5.7231	23.3533	17.3655	14.2994	22.0424	0.57956	0.444363	0.430926	0.374556		6.03406	19.2651	0.457351		3.19273	0.0237398		protein coding gene	match
	4930506M07Rik	shootin 1	6.48373	6.38955	6.54846	6.61095	5.86215	28.398	28.0781	22.1336	33.5798	7.03585	6.43884	3.72604	6.77247		6.37897	28.0474	5.9933		4.39685	0.213685		protein coding gene	match
	4930515G13Rik	RIKEN cDNA 4930515G13 gene	0.127465	0	0	0.524851	0.270686	1.87656	0.988809	1.43748	2.41418	0	0	0	0		0.1846	1.67926	0		9.09672	0		pseudogene
	4930550L24Rik	RIKEN cDNA 4930550L24 gene	23.9494	22.0886	22.3314	23.4656	22.6322	78.5377	73.3107	56.9379	85.7696	1.67399	1.61498	1.38486	1.16297		22.8934	73.639	1.4592		3.2166	0.0198156		protein coding gene	match
	4933402E13Rik	RIKEN cDNA 4933402E13 gene	22.8027	25.0727	22.8965	24.0126	24.1332	79.5826	76.1301	57.9451	94.2239	1.01096	0.244979	0.552823	0.206924		23.7835	76.9704	0.503922		3.23629	0.00654695		protein coding gene
	4933416E14Rik	RIKEN cDNA 4933416E14 gene	0.721907	0.759981	1.0317	0.623473	1.70876	2.33534	1.63416	1.72297	2.22721	0.0174221	0	0.010101	0.0569612		0.969164	1.97992	0.0211211		2.04291	0.0106676		pseudogene
	5430416O09Rik	RIKEN cDNA 5430416O09 gene	0.797377	0.803318	0.820827	0.711332	0.750745	4.50153	3.79377	3.70997	4.34425	0.495905	0.527838	0.322335	0.496811		0.77672	4.08738	0.460722		5.26236	0.112718		lincRNA gene
	5730416F02Rik	RIKEN cDNA 5730416F02 gene	0	0.0586994	0	0	0	0.0787933	0.039601	0.101278	0.112861	0.044911	0	0	0		0.0117399	0.0831333	0.0112277		7.08128	0.135057		pseudogene
	6330419J24Rik	small integral membrane protein 10 like 2A	6.78926	5.74607	6.37399	7.76045	6.79836	36.6968	26.611	26.9634	33.9763	8.82053	10.3215	7.49447	8.84473		6.69363	31.0619	8.87031		4.64052	0.285569		protein coding gene
	6530411M01Rik	RIKEN cDNA 6530411M01 gene	0.0479913	0	0	0.0521009	0.0685438	0.0646371	0.0625417	0.13082	0.180204	0	0	0	0		0.0337272	0.109551	0		3.24814	0		lincRNA gene
	6720483E21Rik	RIKEN cDNA 6720483E21 gene	0.381992	0.380919	0.269371	0.324283	0.153554	2.28565	2.0609	1.43745	1.95663	0.254345	0.25866	0.11823	0.303469		0.302024	1.93516	0.233676		6.4073	0.120753		lincRNA gene
	8030411F24Rik	RIKEN cDNA 8030411F24 gene	12.7317	14.8928	12.0773	12.849	14.0309	56.537	55.8297	47.9395	69.5394	3.5455	2.10094	3.04015	2.59622		13.3163	57.4614	2.8207		4.3151	0.0490886		protein coding gene	match
	8030443G20Rik	RIKEN cDNA 8030443G20 gene	0.0495583	0.0479259	0.0509046	0	0.0359324	0.269514	0.198641	0.156999	0.286347	0	0	0	0		0.0368642	0.227875	0		6.18147	0		antisense lncRNA gene
	9030624G23Rik	RIKEN cDNA 9030624G23 gene	0.276178	0.138669	0.431221	0.738346	0.802653	1.76114	1.92003	2.64271	2.03883	0.214727	0.242283	0.265227	0.271775		0.477413	2.09068	0.248503		4.37918	0.118862		protein coding gene
	9130019P16Rik	RIKEN cDNA 9130019P16 gene	0.172684	0.111541	0.277794	0.214677	0.292824	1.28256	1.00742	0.828978	1.39841	0.0409179	0.00761431	0.098932	0.102806		0.213904	1.12934	0.0625676		5.27967	0.0554018		unclassified non-coding RNA gene
	9430041J12Rik	RIKEN cDNA 9430041J12 gene	0.587276	0.909513	1.09358	1.2106	0.796641	7.88043	7.12558	6.42679	9.51679	0.774284	0.898872	0.776581	0.77037		0.919522	7.7374	0.805027		8.41459	0.104044		antisense lncRNA gene
	9830147E19Rik	RIKEN cDNA 9830147E19 gene	1.20638	1.08733	1.0446	1.20289	0.876812	4.69556	3.72298	2.52731	4.11713	0.475932	0.433772	0.222161	0.334467		1.0836	3.76574	0.366583		3.47521	0.0973467		protein coding gene
	A230004M16Rik	RIKEN cDNA A230004M16 gene	0	0	0	0	0.0161638	0.0296292	0.0140659	0.00408368	0.0176066	0	0	0	0		0.00323276	0.0163463	0		5.05647	0		unclassified non-coding RNA gene
	A230009B12Rik	RIKEN cDNA A230009B12 gene	0.0895244	0.124038	0.0248801	0.0522478	0.109702	0.475935	0.311156	0.270711	0.68243	0.0313227	0.0203498	0	0.0664833		0.0800785	0.435058	0.029539		5.4329	0.0678966		antisense lncRNA gene
	A330041J22Rik	RIKEN cDNA A330041J22 gene	0.975407	0.890092	0.822428	0.830472	0.950338	3.35215	3.37531	2.32255	3.6305	0.823893	1.16328	0.447701	1.19964		0.893747	3.17013	0.908628		3.54701	0.286622		antisense lncRNA gene
	A430057M04Rik	RIKEN cDNA A430057M04 gene	0.342941	0.4302	0.395571	0.466522	0.38724	2.4555	1.89614	2.19629	2.84468	0.514137	0.439573	0.370195	0.39215		0.404495	2.34815	0.429014		5.80515	0.182703		unclassified non-coding RNA gene
	A530021J07Rik	Riken cDNA A530021J07 gene	0.863197	0.342881	1.61105	0.731657	0.486505	2.92387	0.812265	1.37731	3.30122	0	0.151681	0	0		0.807058	2.10367	0.0379203		2.60659	0.0180258		lincRNA gene
	A530084C06Rik	RIKEN cDNA A530084C06 gene	0.799822	0.868294	0.990917	0.774656	0.679147	3.84356	3.09584	3.93039	3.86649	0.0785514	0	0.00827192	0.0488522		0.822567	3.68407	0.0339189		4.47875	0.0092069		protein coding gene
	A630073D07Rik	RIKEN cDNA A630073D07 gene	0.125928	0.123549	0.128172	0	0	1.81062	1.35123	1.55883	2.42256	0	0	0.145635	0.123752		0.0755298	1.78581	0.0673467		23.6438	0.0377122		protein coding gene
	A630077J23Rik	RIKEN cDNA A630077J23 gene	1.21598	1.29224	1.54842	1.42512	1.65014	14.1966	14.0787	13.525	12.8612	0.339133	0.0935282	0.212258	0.294308		1.42638	13.6654	0.234807		9.58046	0.0171826		antisense lncRNA gene	match
	A730017C20Rik	RIKEN cDNA A730017C20 gene	4.88768	5.86374	5.40873	4.73126	5.46659	13.9371	14.3272	12.3902	14.5557	1.60364	1.18714	0.700746	1.19078		5.2716	13.8026	1.17058		2.61828	0.0848087		protein coding gene	match
	A730098A19Rik	RIKEN cDNA A730098A19 gene	0	0	0	0	0.0405322	0.148557	0.0731123	0.0629378	0.179891	0	0	0	0.0549181		0.00810644	0.116125	0.0137295		14.325	0.118231		antisense lncRNA gene
	A930016O22Rik	RIKEN cDNA A930016O22 gene	0.110079	0.0360113	0.114396	0.0779762	0.0505242	0.41653	0.293182	0.211882	0.391237	0.108547	0.0945403	0.0200253	0.0698052		0.0777973	0.328208	0.0732295		4.21875	0.223119		antisense lncRNA gene
	AA414768	expressed sequence AA414768	4.29576	3.73545	4.06927	3.93646	3.59992	22.4421	17.046	16.7536	23.0658	5.32846	5.85816	2.85576	4.34572		3.92737	19.8269	4.59703		5.04838	0.231858		pseudogene
	Aard	alanine and arginine rich domain containing protein	102.333	96.6016	92.0611	96.049	91.8973	610.093	479.397	446.357	585.935	28.3968	29.1543	29.0997	29.4132		95.7884	530.446	29.016		5.53768	0.0547012		protein coding gene	match
	Aass	aminoadipate-semialdehyde synthase	1.63538	1.19073	1.05939	1.44882	1.59423	10.148	8.97583	8.78962	10.5593	2.46457	2.85729	1.52703	2.23376		1.38571	9.61819	2.27066		6.94098	0.23608		protein coding gene	match
	Abcc1	ATP-binding cassette, sub-family C (CFTR/MRP), member 1	9.05337	11.5295	11.9202	13.3406	12.3029	47.2655	43.3313	41.486	52.9252	12.6003	12.5613	8.4822	12.1184		11.6293	46.252	11.4405		3.97719	0.247353		protein coding gene	match
	Abtb2	ankyrin repeat and BTB (POZ) domain containing 2	4.2979	4.63083	5.03312	4.78379	5.00651	23.0315	18.6748	20.7226	23.6562	2.92981	3.00426	3.2101	2.9519		4.75043	21.5213	3.02402		4.53038	0.140513		protein coding gene	match
	Actc1	actin, alpha, cardiac muscle 1	0.0572429	0.057415	0.0291007	0.0599319	0.0209775	0.129824	0.162695	0.128967	0.126473	0.0638332	0.0234134	0.0142496	0.0419261		0.0449336	0.13699	0.0358556		3.04872	0.261739		protein coding gene
	Actn3	actinin alpha 3	5.89442	4.19343	5.55888	5.21221	5.71549	14.7888	12.8847	12.3597	14.988	4.50489	4.72706	3.50242	3.76872		5.31489	13.7553	4.12577		2.58807	0.299941		protein coding gene	match
	Adora1	adenosine A1 receptor	14.3488	14.6187	15.9224	14.2151	14.6554	62.1224	51.8417	52.5865	63.9812	9.01675	12.7409	11.6011	14.5916		14.7521	57.633	11.9876		3.90677	0.207999		protein coding gene	match
	Agpat4	1-acylglycerol-3-phosphate O-acyltransferase 4 (lysophosphatidic acid acyltransferase, delta)	11.4606	9.54586	10.9518	13.2094	10.9515	72.1226	57.8132	68.4479	81.3206	8.30842	9.14256	7.62203	8.37877		11.2238	69.9261	8.36294		6.23014	0.119597		protein coding gene	match
	Agtr2	angiotensin II receptor, type 2	0.194411	0.263247	0.256314	0.202428	0.348515	0.610863	0.736066	0.552654	0.515059	0.0207055	0.0115433	0.00877677	0.0129687		0.252983	0.603661	0.0134986		2.38617	0.0223612		protein coding gene
	AI118078	transmembrane protein 266	0.439812	0.495717	0.767985	0.246914	0.321576	2.02863	1.33196	1.17341	1.21155	0.479424	0.325806	0.183537	0.378844		0.454401	1.43639	0.341903		3.16106	0.23803		protein coding gene
	Ajuba	ajuba LIM protein	7.00133	7.08523	7.28919	7.17501	6.55736	24.11	16.5917	18.4962	22.9241	5.33854	4.00558	3.83416	4.54635		7.02162	20.5305	4.43116		2.9239	0.215833		protein coding gene
	Akap17b	A kinase (PRKA) anchor protein 17B	2.24015	2.58328	2.39814	2.77954	2.35314	8.58618	7.96007	5.92888	8.53367	2.44192	2.86788	1.25145	1.95914		2.47085	7.7522	2.1301		3.13746	0.274773		protein coding gene	match
	AL844160.1,Lingo2		0.187551	0.136108	0.103409	0.0916426	0.099209	0.670026	0.755184	0.724974	0.871693	0.0248799	0	0.00778042	0.0246368		0.123584	0.755469	0.0143243		6.11301	0.0189608
	AL845456.1,Gm14296		0	0	0	0.0552215	0.0117805	0.0321317	0.0714912	0.0371231	0.0378936	0.00758283	0	0.0122367	0.0156143		0.0134004	0.0446599	0.00885846		3.33273	0.198354
	Alox12	arachidonate 15-lipoxygenase	2.95384	2.06087	3.27179	2.88755	2.76254	8.20682	4.87794	5.10811	6.52744	1.6889	1.67976	1.39612	1.40292		2.78732	6.18008	1.54192		2.21721	0.249499		protein coding gene	match
	Amh	anti-Mullerian hormone	0.937403	1.2084	1.84155	1.42325	1.65087	17.9063	13.6645	16.5756	17.8344	0.420509	0.243298	0.553169	0.286397		1.41229	16.4952	0.375843		11.6797	0.022785		protein coding gene
	Amhr2	anti-Mullerian hormone type 2 receptor	148.418	152.341	166.506	146.141	180.356	838.741	565.567	865.08	912.238	185.457	202.708	289.15	190.043		158.752	795.407	216.839		5.01036	0.272615		protein coding gene	match
	Ank,Mir7117		5.37737	5.43821	7.134	6.30505	8.46706	29.413	21.9573	23.835	31.2753	5.7264	5.14169	3.72786	6.35344		6.54434	26.6201	5.23735		4.06766	0.196744
	Ank3	ankyrin 3, epithelial	4.98935	6.0418	5.63829	5.051	4.45722	16.746	11.4609	11.7528	18.7235	2.04907	2.49927	1.16884	2.16374		5.23553	14.6708	1.97023		2.80216	0.134296		protein coding gene	match
	Ano4	anoctamin 4	0.234085	0.379629	0.28676	0.383904	0.428123	3.9858	3.7435	3.09661	4.8262	0.152393	0.110059	0.0699249	0.133799		0.3425	3.91303	0.116544		11.4249	0.0297836		protein coding gene
	Anp32-ps	acidic (leucine-rich) nuclear phosphoprotein 32 family, pseudogene	0	0	0	0	0.145896	0.136463	0.134016	0.112207	0.128809	0	0	0.123893	0		0.0291792	0.127874	0.0309733		4.38236	0.242217		pseudogene
	Aplp1	amyloid beta (A4) precursor-like protein 1	7.55218	6.11705	7.58111	6.90174	7.15919	63.5463	66.1522	67.096	91.2151	2.90948	3.5089	3.87794	2.56003		7.06225	72.0024	3.21409		10.1954	0.0446386		protein coding gene	match
	Apol11b	apolipoprotein L 11b	0.0208105	0.0201105	0	0	0.0148364	0.235398	0.170077	0.0960313	0.171867	0.0318354	0	0.0190934	0.0402863		0.0111515	0.168343	0.0228038		15.0961	0.13546		protein coding gene
	Aqp8	aquaporin 8	23.0479	22.9277	25.0851	23.8594	22.0289	171.163	88.8814	87.5084	147.024	2.17678	1.26121	3.29874	0.849449		23.3898	123.644	1.89654		5.28624	0.0153387		protein coding gene	match
	Arap2	ArfGAP with RhoGAP domain, ankyrin repeat and PH domain 2	8.04463	7.07856	8.13733	7.42175	8.23231	25.1645	22.7427	16.373	27.0311	2.24048	2.68676	0.982288	1.90284		7.78292	22.8278	1.95309		2.93307	0.0855575		protein coding gene	match
	Arhgef37	Rho guanine nucleotide exchange factor (GEF) 37	1.21434	1.40337	1.76333	1.62985	1.49853	5.09568	3.06143	2.88707	4.06447	0.241882	0.161001	0.0961382	0.237669		1.50188	3.77716	0.184173		2.51495	0.0487595		protein coding gene
	Arl4d	ADP-ribosylation factor-like 4D	9.01388	8.01375	8.66065	8.50273	8.09752	37.6943	35.8544	37.746	40.1999	7.9583	9.28931	9.21734	10.8177		8.45771	37.8736	9.32066		4.47801	0.246099		protein coding gene	match
	Asic4	acid-sensing (proton-gated) ion channel family member 4	0.594076	0.449673	0.611709	0.494605	0.713987	1.94517	1.98588	1.96535	2.72705	0.230371	0.292083	0.470011	0.27599		0.57281	2.15586	0.317114		3.76366	0.147094		protein coding gene
	Atp13a4	ATPase type 13A4	4.34879	3.87408	3.3405	3.95845	2.60426	9.62319	7.13541	5.63056	8.66008	0.201209	0.174331	0.14132	0.0924743		3.62522	7.76231	0.152334		2.1412	0.0196248		protein coding gene	match
	Atp1b1	ATPase, Na+/K+ transporting, beta 1 polypeptide	22.6444	22.9771	23.826	23.2211	26.5971	72.8598	55.3635	48.9969	72.7564	11.0398	9.25758	8.45374	13.0343		23.8531	62.4941	10.4464		2.61995	0.167157		protein coding gene	match
	Atp1b2	ATPase, Na+/K+ transporting, beta 2 polypeptide	16.4992	18.3729	18.958	18.9143	19.0458	116.708	111.038	114.51	158.699	15.6571	13.1635	11.8717	14.6968		18.358	125.239	13.8473		6.82201	0.110567		protein coding gene	match
	Atp8b2	ATPase, class I, type 8B, member 2	19.0831	27.3489	21.196	25.6396	22.1498	52.2226	51.5625	61.8166	55.5241	13.0655	11.9831	15.4433	11.9628		23.0835	55.2814	13.1137		2.39485	0.237217		protein coding gene	match
	AU015836	expressed sequence AU015836	12.6126	12.9632	13.1026	14.5692	13.7335	88.0917	74.8421	58.5632	103.606	2.07942	1.65157	1.37355	0.828196		13.3962	81.2758	1.48318		6.06707	0.0182488		protein coding gene	match
	AU023070	expressed sequence AU023070	0	0	0.20504	0.214648	0.14314	0.543253	0.66365	0.560205	0.639449	0	0	0	0		0.112566	0.601639	0		5.34479	0		lincRNA gene
	Auts2	autism susceptibility candidate 2	2.12679	2.43932	2.71232	3.93063	2.98166	12.454	9.90236	10.6668	12.4377	2.17847	2.28979	2.94575	2.62632		2.83814	11.3652	2.51008		4.00445	0.220857		protein coding gene	match
	AW822252	expressed sequence AW822252	1.13762	1.54125	0.983685	0.604875	1.03345	7.71095	6.04587	4.71655	6.9147	0.402015	0.205016	0.368164	0.209037		1.06018	6.34702	0.296058		5.98676	0.0466452		unclassified non-coding RNA gene	match
	B130046B21Rik	RIKEN cDNA B130046B21 gene	0	0.0176338	0	0	0.0127673	0.447572	0.163875	0.110068	0.202761	0.026208	0	0.027689	0.0341799		0.00608022	0.231069	0.0220192		38.0034	0.0952929		lincRNA gene
	B430212C06Rik	RIKEN cDNA B430212C06 gene	0.0157073	0.0478594	0.0309033	0.0333613	0.0335791	0.0999994	0.203088	0.0946663	0.134755	0.0341945	0.0519399	0.0077615	0.0299832		0.0322821	0.133127	0.0309698		4.12387	0.232633		unclassified non-coding RNA gene
	Bag2	BCL2-associated athanogene 2	6.96731	6.96606	6.75795	7.20388	8.62656	35.3235	29.4456	26.7311	37.8235	5.86107	6.89019	7.10183	7.18715		7.30435	32.3309	6.76006		4.42626	0.20909		protein coding gene	match
	Basp1	brain abundant, membrane attached signal protein 1	21.3957	21.9855	17.9808	18.8443	20.6346	139.221	110.977	116.474	141.176	8.43014	8.09895	6.17863	7.88423		20.1682	126.962	7.64799		6.29516	0.0602384		protein coding gene	match
	BB218582	expressed sequence BB218582	0.330443	0.088368	0.49079	0.470981	0.480844	1.16509	1.07078	1.36706	1.29345	0.248981	0.278682	0.457844	0.142805		0.372285	1.22409	0.282078		3.28806	0.230438		unclassified non-coding RNA gene
	BC021891	cDNA sequence BC021891	2.59002	3.03735	3.00818	3.10553	2.92734	19.2525	18.6044	16.8853	20.5677	1.74063	1.82875	1.49507	1.40344		2.93368	18.8275	1.61697		6.41769	0.0858837		protein coding gene	match
	BC046251	cDNA sequence BC046251	0.151308	0.298073	0.159654	0.224378	0.167203	0.643355	0.602849	0.606599	0.724632	0.00838748	0	0.00422503	0		0.200123	0.644359	0.00315313		3.21981	0.00489343		lincRNA gene
	BC051077	cDNA sequence BC051077	0.0224093	0.04495	0.0450234	0.119135	0.0824527	0.24312	0.209248	0.169588	0.261539	0.0159661	0.10762	0.0460161	0.0213294		0.0627941	0.220874	0.0477329		3.51743	0.216109		lincRNA gene
	Bend4	BEN domain containing 4	6.55241	6.73301	6.71178	7.44699	6.53238	25.3989	21.1627	16.7315	26.3642	0.408446	0.260192	0.257939	0.270177		6.79531	22.4143	0.299189		3.2985	0.0133481		protein coding gene	match
	Bend6	BEN domain containing 6	0.847948	0.848594	0.988216	1.35738	1.06279	5.19008	5.24995	3.32989	5.82153	0.581542	0.396454	0.225735	0.499255		1.02099	4.89786	0.425747		4.79719	0.086925		protein coding gene	match
	Bex2	brain expressed X-linked 2	3.82299	3.89298	4.11142	4.40912	3.00954	38.81	29.8262	32.89	41.7576	1.63349	0.989308	1.30008	1.36107		3.84921	35.821	1.32099		9.30605	0.0368775		protein coding gene	match
	Bex4	brain expressed X-linked 4	15.3143	13.9865	13.5634	15.5139	15.6651	65.9915	50.6756	43.4613	66.5364	9.87483	9.12757	5.81395	7.80937		14.8086	56.6662	8.15643		3.82656	0.143938		protein coding gene	match
	Bricd5	BRICHOS domain containing 5	2.20433	1.94386	2.3239	3.1595	2.10868	11.0471	7.12522	7.53196	10.8512	2.6214	3.1277	2.91353	2.01606		2.34805	9.13887	2.66967		3.8921	0.292123		protein coding gene
	Brinp1	bone morphogenic protein/retinoic acid inducible neural specific 1	0.307171	0.339673	0.303269	0.392629	0.316175	1.30955	0.676647	0.959116	1.29217	0.0549463	0.0105398	0.0709462	0.0238165		0.331783	1.05937	0.0400622		3.19296	0.037817		protein coding gene
	Btg3	B cell translocation gene 3	12.3531	11.5705	15.2776	11.8449	12.9164	48.0152	38.0496	32.1782	47.8467	7.93198	6.18154	4.81318	6.71412		12.7925	41.5224	6.41021		3.24584	0.154379		protein coding gene
	Btn2a2	butyrophilin, subfamily 2, member A2	0.179405	0.191827	0.238857	0.273057	0.188157	0.50952	0.444064	0.459048	0.515097	0.0143469	0.0166853	0.0194024	0		0.214261	0.481932	0.0126087		2.24928	0.0261627		protein coding gene
	Btnl10	butyrophilin-like 10	7.44878	8.27954	7.83686	7.80915	8.20519	42.0209	39.7246	34.2511	46.001	0.388124	0.143794	0.231489	0.0654768		7.9159	40.4994	0.207221		5.11621	0.00511664		protein coding gene	match
	C330019F10Rik	RIKEN cDNA C330019F10 gene	0	0.141353	0.144323	0	0	0.937649	0.368664	0.685536	0.900995	0	0	0	0		0.0571352	0.723211	0		12.6579	0		lincRNA gene
	C430042M11Rik	RIKEN cDNA C430042M11 gene	0.39156	0.552602	0.633273	0.548351	0.262417	1.49482	1.06505	0.891957	1.59658	0.299351	0.123184	0.0905909	0.161653		0.477641	1.2621	0.168695		2.64237	0.133662		lincRNA gene
	C730036E19Rik	RIKEN cDNA C730036E19 gene	0	0.0358208	0	0	0	0.122802	0.188544	0.0567875	0.140775	0	0	0	0.054084		0.00716416	0.127227	0.013521		17.7588	0.106275		lincRNA gene
	Calr4	calreticulin 4	3.94571	4.35097	3.70537	6.60492	4.04008	21.2566	13.2612	10.3748	21.9224	2.35609	2.51293	1.04136	2.75091		4.52941	16.7037	2.16532		3.68784	0.129631		protein coding gene	match
	Camkk2	calcium/calmodulin-dependent protein kinase kinase 2, beta	11.6041	12.31	11.9028	12.0634	11.8398	43.3598	43.1398	41.56	51.7452	9.63517	10.5736	6.94767	11.1363		11.944	44.9512	9.57319		3.76349	0.212968		protein coding gene	match
	Camp	cathelicidin antimicrobial peptide	0.279001	0	0.0971383	0	0	1.36329	0.61948	0.520889	1.24371	0.140607	0.406698	0.238659	0.180895		0.0752279	0.936842	0.241715		12.4534	0.25801		protein coding gene
	Capn6	calpain 6	4.81779	4.95632	5.10602	5.65701	5.5616	11.442	12.3923	11.2822	13.488	0.48298	0.395289	0.428712	0.288274		5.21975	12.1511	0.398814		2.32791	0.0328211		protein coding gene	match
	Car7	carbonic anhydrase 7	2.61887	2.67752	3.65155	2.80388	3.10003	13.1577	9.4549	11.0816	9.81558	1.48705	1.11481	0.974529	1.50834		2.97037	10.8774	1.27118		3.66198	0.116864		protein coding gene	match
	Ccdc170	coiled-coil domain containing 170	1.94689	1.98809	1.50149	2.0224	1.54725	6.81685	7.61362	6.05382	7.70939	0.928449	0.714394	0.454739	0.700745		1.80122	7.04842	0.699582		3.91313	0.0992537		protein coding gene
	Ccdc25	coiled-coil domain containing 25	13.3097	14.6953	12.953	13.88	13.1171	30.0524	25.9211	21.0803	32.9005	8.34174	9.72812	4.74876	8.36478		13.591	27.4886	7.79585		2.02255	0.283603		protein coding gene	match
	Cdk5	cyclin-dependent kinase 5	16.4779	14.5017	16.6915	15.8917	18.0031	66.7086	62.5528	62.2473	74.8499	19.0514	17.4917	15.9568	19.2094		16.3132	66.5897	17.9273		4.08195	0.269221		protein coding gene	match
	Cdkn2b	cyclin-dependent kinase inhibitor 2B (p15, inhibits CDK4)	6.9403	5.58036	6.6698	6.21746	6.01031	15.1942	11.4326	13.4677	16.1169	1.04465	1.02268	0.945903	0.93503		6.28365	14.0528	0.987066		2.23642	0.0702395		protein coding gene	match
	Ceacam3	carcinoembryonic antigen-related cell adhesion molecule 3	0.340131	0.315163	0.518244	0.667448	0.346757	1.76575	0.714656	0.76023	1.86955	0.0451183	0.0481458	0.0701253	0.0117608		0.437549	1.27755	0.0437876		2.91978	0.0342747		protein coding gene
	Cecr5	cat eye syndrome chromosome region, candidate 5	21.1518	21.6118	22.1895	22.8019	22.5481	62.2134	57.8653	59.195	69.6309	12.4727	11.209	11.0748	12.9065		22.0606	62.2261	11.9157		2.82069	0.191491		protein coding gene	match
	Cecr6	cat eye syndrome chromosome region, candidate 6	0.149808	0.106207	0.150527	0.0979622	0.106689	1.11938	0.667033	0.889968	1.3678	0.0625772	0.0526534	0.053027	0.0177207		0.122239	1.01105	0.0464946		8.27108	0.0459866		protein coding gene
	Cep170b	centrosomal protein 170B	12.056	12.1409	14.0115	12.3529	11.4718	31.6965	26.976	31.0212	34.0156	6.51063	5.93411	5.58392	5.29848		12.4066	30.9273	5.83178		2.49281	0.188564		protein coding gene
	Cgn	cingulin	13.2917	13.6405	15.074	15.2575	14.4363	56.6474	55.5187	55.0059	65.8108	7.51331	7.11523	6.06951	5.57462		14.34	58.2457	6.56817		4.06176	0.112767		protein coding gene	match
	Chst9	carbohydrate (N-acetylgalactosamine 4-0) sulfotransferase 9	0.0259497	0.024912	0	0	0.0387188	0.106942	0.0413432	0.0757221	0.0656947	0	0	0.00904024	0		0.0179161	0.0724255	0.00226006		4.04248	0.0312053		protein coding gene
	Cidea	cell death-inducing DNA fragmentation factor, alpha subunit-like effector A	4.37699	4.09532	4.848	4.77691	5.05702	8.63059	11.5558	9.92862	9.63007	0.415506	0.454448	0.514488	0.589319		4.63085	9.93627	0.49344		2.14567	0.0496605		protein coding gene	match
	Cited4	Cbp/p300-interacting transactivator, with Glu/Asp-rich carboxy-terminal domain, 4	8.4654	8.4198	7.87392	7.37576	8.39039	63.9185	41.6948	57.3627	52.2202	10.7821	11.468	18.4922	10.645		8.10505	53.7991	12.8468		6.63772	0.238793		protein coding gene
	Clca2	chloride channel accessory 2	0.0421239	0.0711486	0.0319866	0.091925	0.0846354	2.46693	2.1161	1.1706	2.80943	0.456114	0.453326	0.234585	0.339631		0.0643639	2.14077	0.370914		33.2603	0.173262		protein coding gene
	Clca3	chloride channel accessory 3A1	0.111087	0.143031	0.124378	0.131167	0.115115	0.174459	0.283737	0.27736	0.422763	0	0	0.00558166	0		0.124956	0.28958	0.00139541		2.31746	0.00481876		protein coding gene
	Cldn11	claudin 11	56.5543	57.256	57.7519	56.9161	58.571	348.179	280.498	278.36	356.891	28.9721	27.0988	15.9274	25.2591		57.4099	315.982	24.3144		5.50397	0.0769485		protein coding gene	match
	Cldn23	claudin 23	0.620764	0.524253	0.80568	0.662073	0.68996	6.50019	3.34821	4.2954	5.58504	0.153192	0.0419223	0.182513	0.0984543		0.660546	4.93221	0.11902		7.46687	0.0241313		protein coding gene
	Cldn26	Claudin 26	13.8297	12.8793	12.9259	12.3712	12.3149	83.2466	72.9715	84.3415	88.695	1.14442	0.381888	2.66627	0.49772		12.8642	82.3136	1.17257		6.39866	0.0142452		protein coding gene	match
	Cldn4	claudin 4	0.101167	0.208091	0.134184	0.155971	0.108739	2.06709	1.35112	1.03971	1.70762	0.0936575	0.0801942	0.468077	0.0482319		0.14163	1.54139	0.17254		10.8832	0.111938		protein coding gene
	Cldn7	claudin 7	0.964111	1.57522	1.99479	1.41193	1.25256	5.59055	4.79974	7.38274	4.44963	0.406794	0	0.82007	0.334108		1.43972	5.55567	0.390243		3.85885	0.0702424		protein coding gene	match
	Clec12b	C-type lectin domain family 12, member B	9.77853	9.52389	8.67044	9.064	10.6586	64.1051	57.7402	42.4818	73.98	0.318988	0.241067	0.416797	0.231752		9.53909	59.5768	0.302151		6.24554	0.00507162		protein coding gene	match
	Cmas	cytidine monophospho-N-acetylneuraminic acid synthetase	22.2578	21.389	21.3882	21.9398	20.4443	78.7715	66.4275	53.9103	77.171	20.9827	19.2552	13.8643	18.6581		21.4838	69.0701	18.1901		3.21498	0.263357		protein coding gene	match
	Cnksr3	Cnksr family member 3	4.55779	4.96711	5.14752	5.16971	5.05599	19.2045	16.1408	14.6493	18.9706	3.34613	3.87108	2.57426	3.79677		4.97962	17.2413	3.39706		3.46237	0.19703		protein coding gene	match
	Cnnm1	cyclin M1	2.05687	2.21959	2.5971	2.79676	2.35116	7.70082	4.64689	5.40087	7.85032	0.0422714	0.0134409	0.0213682	0.00781483		2.4043	6.39973	0.0212238		2.66179	0.00331637		protein coding gene
	Col6a6	collagen, type VI, alpha 6	0.17516	0.161116	0.258813	0.238148	0.234459	5.02659	3.05849	2.59613	6.66279	0.972595	0.700936	0.456914	0.644311		0.213539	4.336	0.693689		20.3054	0.159984		protein coding gene
	Corin	corin	9.49896	12.5666	13.7066	13.3876	13.1632	31.3196	23.876	21.9791	32.2855	2.35188	1.74219	1.32817	1.74653		12.4646	27.3651	1.79219		2.19542	0.065492		protein coding gene	match
	Crhbp	corticotropin releasing hormone binding protein	0	0.0757147	0.0265384	0.108885	0.109878	0.587119	0.350162	0.26103	0.610861	0.0192327	0	0.0127182	0.061316		0.0642032	0.452293	0.0233167		7.04471	0.0515523		protein coding gene
	Crygs	crystallin, gamma S	0.882986	0.440982	0.227436	0.310118	0.848215	3.07313	2.62006	1.89121	3.31763	0.109518	0	0	0		0.541947	2.72551	0.0273795		5.0291	0.0100457		protein coding gene
	Cst12	cystatin 12	196.614	194.493	178.029	180.085	184.805	1034.78	840.861	825.995	1017.95	13.7957	6.71011	12.3198	6.20998		186.805	929.896	9.7589		4.97789	0.0104946		protein coding gene	match
	Cst9	cystatin 9	276.851	271.416	259.742	275.132	246.886	907.548	725.347	655.09	823.308	10.3189	3.33472	2.38257	3.1158		266.005	777.823	4.788		2.92409	0.00615564		protein coding gene	match
	Ctnnal1	catenin (cadherin associated protein), alpha-like 1	11.3456	13.0348	10.7867	15.1378	11.2962	84.7949	82.7087	66.965	89.3716	9.2829	8.55382	5.85608	9.03363		12.3202	80.96	8.18161		6.57132	0.101057		protein coding gene	match
	Ctsl	cathepsin L	187.419	183.639	198.474	206.005	188.771	1236.27	838.43	741.902	1183.41	284.972	290.434	179.63	258.99		192.862	1000	253.506		5.18508	0.253506		protein coding gene	match
	Cyb5r1	cytochrome b5 reductase 1	19.931	22.6473	21.3005	24.5712	24.3634	134.17	98.062	128.199	160.524	29.2404	30.5285	28.5911	28.4316		22.5627	130.239	29.1979		5.77231	0.224188		protein coding gene	match
	Cyp26b1	cytochrome P450, family 26, subfamily b, polypeptide 1	8.81074	12.3002	11.3374	10.8413	11.0154	43.0331	42.3356	33.3977	51.5916	9.01622	8.15157	6.85141	9.35308		10.861	42.5895	8.34307		3.92132	0.195895		protein coding gene	match
	Cytip	cytohesin 1 interacting protein	3.99789	4.20625	4.15697	4.13302	4.37577	23.691	20.8258	18.394	23.2913	2.61687	2.07697	1.79595	2.44154		4.17398	21.5505	2.23283		5.16306	0.103609		protein coding gene
	D10Wsu102e	DNA segment, Chr 10, Wayne State University 102, expressed	6.70817	7.86224	7.39833	7.39556	7.7083	36.2374	30.84	28.1822	33.3918	7.28575	7.53539	4.20876	7.25991		7.41452	32.1628	6.57245		4.33782	0.204349		protein coding gene	match
	D730048I06Rik		0.982989	1.56274	1.32515	1.17638	1.15232	4.53389	2.66306	2.50819	5.07757	0.0664943	0.0309861	0.127962	0.0265619		1.23992	3.69568	0.0630011		2.98059	0.0170472			match
	Daam2	dishevelled associated activator of morphogenesis 2	23.614	26.2624	25.4519	27.194	24.6936	102.433	90.189	86.2076	114.203	6.50983	5.09802	4.59194	4.42751		25.4432	98.2582	5.15683		3.86187	0.0524824		protein coding gene	match
	Dcaf12l1	DDB1 and CUL4 associated factor 12-like 1	3.15625	2.81346	2.49785	2.78403	2.69063	14.7063	12.0251	10.8434	17.5236	3.54244	4.43756	2.645	4.30917		2.78844	13.7746	3.73354		4.93989	0.271045		protein coding gene	match
	Dcstamp	dentrocyte expressed seven transmembrane protein	0.0223041	0.110846	0.140032	0.0246097	0.0985558	0.360149	0.215872	0.247606	0.400763	0.0684326	0.0776151	0.0285154	0.0855169		0.0792695	0.306098	0.06502		3.86148	0.212416		protein coding gene
	Ddah1	dimethylarginine dimethylaminohydrolase 1	7.20628	6.82769	7.52518	7.33242	7.22621	24.0223	19.6112	17.9326	27.8975	1.41115	1.03283	0.51096	1.02148		7.22356	22.3659	0.994105		3.09625	0.0444474		protein coding gene	match
	Ddr1	discoidin domain receptor family, member 1	5.81577	6.89663	8.21376	6.94429	8.06107	73.1454	66.2107	82.5801	89.1617	16.7076	14.9279	16.6704	16.3209		7.1863	77.7745	16.1567		10.8226	0.207738		protein coding gene	match
	Defb36	defensin beta 36	79.7817	74.8823	68.094	65.4431	81.486	342.866	289.062	297.97	367.434	10.9672	12.41	15.7673	9.23878		73.9374	324.333	12.0958		4.38659	0.0372944		protein coding gene	match
	Derl3	Der1-like domain family, member 3	27.7369	31.8918	29.0937	26.8813	29.8143	73.0778	60.5458	68.4758	76.1659	1.1523	0.708207	1.38096	0.638947		29.0836	69.5663	0.970104		2.39194	0.013945		protein coding gene	match
	Dhh	desert hedgehog	8.75685	9.53096	9.13757	7.87055	9.10522	46.5469	43.9983	52.6843	50.1388	1.47458	1.2599	1.86149	1.3835		8.88023	48.3421	1.49487		5.44379	0.0309227		protein coding gene	match
	Dhrs13os	dehydrogenase/reductase (SDR family) member 13, opposite strand	0.257782	0.32275	0.233955	0.246345	0.236457	0.932848	0.728903	0.703998	0.709965	0.22388	0.182548	0.129993	0.214488		0.259458	0.768929	0.187727		2.9636	0.244141		antisense lncRNA gene
	Dmrta1	doublesex and mab-3 related transcription factor like family A1	5.28832	6.80342	5.66177	7.99456	6.14085	31.6142	27.3063	26.3834	33.4185	0.47651	0.251217	0.22513	0.263737		6.37778	29.6806	0.304148		4.65375	0.0102474		protein coding gene	match
	Dmrtc1a	DMRT-like family C1a	31.8871	34.1422	31.8436	31.0733	31.9469	91.6843	83.0661	81.3546	98.2508	5.29728	5.10513	3.74214	4.66581		32.1786	88.5889	4.70259		2.75304	0.0530833		protein coding gene	match
	Dmrtc1b	DMRT-like family C1b	10.9393	10.9462	11.2128	10.6939	10.8795	39.0753	30.2566	32.8096	39.4931	0.40679	0	0.260734	0.0190716		10.9343	35.4087	0.171649		3.2383	0.00484765		protein coding gene	match
	Dpysl4	dihydropyrimidinase-like 4	6.19517	6.6973	6.0278	6.64376	6.93843	44.8647	35.9218	42.5936	47.8729	0.80751	0.478606	0.866273	0.476927		6.50049	42.8132	0.657329		6.58616	0.0153534		protein coding gene	match
	Drd4	dopamine receptor D4	4.57678	4.8679	5.77742	5.01299	6.33078	56.9784	53.9262	73.3396	57.2614	6.05271	5.90989	9.78373	10.5912		5.31317	60.3764	8.08438		11.3635	0.1339		protein coding gene	match
	Drp2	dystrophin related protein 2	2.13284	2.11767	2.13691	1.90874	2.10192	7.52181	8.80774	7.6221	8.74346	1.27232	1.40644	0.946956	1.13378		2.07962	8.17378	1.18987		3.93043	0.145572		protein coding gene	match
	Dtna	dystrobrevin alpha	3.75001	4.55457	4.25163	4.21553	3.93164	12.8691	12.3494	10.7395	15.9106	2.30736	1.92696	0.93499	1.79323		4.14068	12.9672	1.74063		3.13165	0.134234		protein coding gene	match
	Dtx1	deltex 1, E3 ubiquitin ligase	8.62828	9.29357	10.3947	10.5501	11.0042	70.199	53.8048	74.3696	77.753	6.01587	5.17469	7.27225	6.32556		9.97417	69.0316	6.19709		6.92104	0.0897718		protein coding gene	match
	Dync1i1	dynein cytoplasmic 1 intermediate chain 1	5.09066	4.86897	5.36716	4.22207	4.45045	18.5771	17.4457	18.2498	24.866	6.11754	6.15165	3.46631	4.67253		4.79986	19.7846	5.10201		4.12192	0.257877		protein coding gene	match
	E130114P18Rik	RIKEN cDNA E130114P18 gene	0.584686	0.540412	0.371869	0.302577	0.537084	1.4706	1.7625	1.67518	1.99843	0.477967	0.391917	0.587611	0.301524		0.467326	1.72668	0.439755		3.69481	0.254683		protein coding gene	match
	Ect2l	epithelial cell transforming sequence 2 oncogene-like	0.212025	0.140066	0.0957267	0.101112	0.132754	0.388936	0.231569	0.195374	0.286866	0.0917844	0.108411	0.0551772	0.0643085		0.136337	0.275686	0.0799203		2.0221	0.289896		protein coding gene
	Edn1	endothelin 1	0.649874	0.838626	0.962619	0.629557	0.695922	13.1211	12.6323	10.5405	17.0725	1.6012	1.35728	0.91638	1.36662		0.75532	13.3416	1.31037		17.6635	0.0982169		protein coding gene	match
	Ehd3	EH-domain containing 3	1.19364	1.08512	1.26885	1.61924	1.26638	8.23137	4.2628	4.27588	7.30327	1.26376	1.15605	0.78826	1.67526		1.28665	6.01833	1.22083		4.67753	0.202852		protein coding gene	match
	Eif2c5	eukaryotic translation initiation factor 2C, 5	0.0617589	0.122887	0.316082	0.240572	0.328809	0.362467	0.452896	0.405589	0.599847	0	0	0.0111144	0		0.214022	0.4552	0.0027786		2.12689	0.00610413		unclassified gene
	Elovl3	elongation of very long chain fatty acids (FEN1/Elo2, SUR4/Elo3, yeast)-like 3	0.383907	0.235178	0.153359	0.351754	0.40643	1.55678	1.51207	1.49628	1.34153	0.0661924	0.0259033	0	0.0139417		0.306126	1.47666	0.0265094		4.82372	0.0179522		protein coding gene
	Emb	embigin	4.75459	5.21186	5.46129	4.56222	5.18149	43.6531	30.6403	25.635	56.4228	11.6078	10.9814	7.15482	10.9416		5.03429	39.0878	10.1714		7.76431	0.260219		protein coding gene	match
	Enpp2	ectonucleotide pyrophosphatase/phosphodiesterase 2	9.38519	10.1142	9.30858	9.50452	10.9246	33.3984	26.6075	23.2929	35.8486	8.11279	6.23078	3.08553	6.78152		9.84742	29.7869	6.05265		3.02484	0.203199		protein coding gene	match
	Epha8	Eph receptor A8	0.547823	0.797809	0.628253	0.69245	0.722444	1.44472	1.36884	1.34516	1.55586	0.0926981	0.0811644	0.149061	0.120868		0.677756	1.42864	0.110948		2.10791	0.0776595		protein coding gene
	Epn3	epsin 3	2.01734	2.14443	2.17576	1.5575	2.02613	3.82599	4.05636	3.5294	4.67112	0.759613	1.05948	0.785261	0.475994		1.98423	4.02072	0.770087		2.02633	0.19153		protein coding gene	match
	Eras	ES cell-expressed Ras	0.202983	0	0.0424655	0.128106	0.174032	0.529332	0.292334	0.29355	0.232817	0	0.0340037	0.0256428	0		0.109517	0.337008	0.0149116		3.07721	0.0442471		protein coding gene
	Erbb4	erb-b2 receptor tyrosine kinase 4	0.162396	0.400617	0.40056	0.394601	0.201709	0.802968	0.612969	0.472855	0.748381	0.0128888	0.636191	0.00538181	0.0177758		0.311977	0.659293	0.168059		2.11328	0.254908		protein coding gene
	Espn	espin	55.1475	57.2427	50.7264	53.0525	50.2908	219.397	165.835	208.667	201.607	35.8378	38.2932	40.695	33.6629		53.292	198.876	37.1222		3.73183	0.18666		protein coding gene	match
	Etd	embryonic testis differentiation	39.2412	32.4967	37.6571	37.7363	37.4179	221.473	158.376	153.949	226.964	0.848487	0	2.16195	0.474062		36.9098	190.19	0.871125		5.15284	0.00458027		protein coding gene	match
	Etl4	enhancer trap locus 4	8.37029	11.2529	10.6214	10.9994	7.94273	64.8734	52.7249	53.9755	71.4125	8.44074	7.32611	6.39216	9.11757		9.83734	60.7466	7.81914		6.1751	0.128717		protein coding gene	match
	Etnk2	ethanolamine kinase 2	20.9686	23.309	23.4239	22.183	23.2692	118.734	134.432	109.483	139.942	14.3097	13.3972	13.4627	12.7697		22.6307	125.648	13.4848		5.55208	0.107322		protein coding gene	match
	Evl	Ena-vasodilator stimulated phosphoprotein	19.4759	19.1839	18.5301	19.0942	19.7179	55.0156	47.2819	47.7509	59.0503	12.5777	10.6582	8.25353	12.6827		19.2004	52.2747	11.043		2.72258	0.21125		protein coding gene	match
	Exo1	exonuclease 1	9.86252	11.1353	8.23625	12.9121	10.4165	27.4295	20.8703	19.2327	32.791	0.855342	0.558403	0.269329	1.12222		10.5125	25.0809	0.701323		2.38581	0.0279625		protein coding gene	match
	Exoc3l2	exocyst complex component 3-like 2	23.1715	19.1582	23.5383	18.7143	20.1241	59.4733	49.6626	52.9331	64.5189	3.76298	3.80005	3.62472	2.87043		20.9413	56.647	3.51455		2.70504	0.0620429		protein coding gene	match
	F2rl2	coagulation factor II (thrombin) receptor-like 2	0	0.092211	0.054752	0.0376558	0.0264619	2.44621	1.2934	1.00483	2.61024	0.179814	0.23926	0.0857058	0.111306		0.0422161	1.83867	0.154021		43.5537	0.0837679		protein coding gene
	Fam102a	family with sequence similarity 102, member A	16.7684	19.9278	19.5229	18.1498	18.9378	87.9386	78.7958	97.8208	103.088	21.2714	19.7822	18.1433	19.0087		18.6613	91.9108	19.5514		4.9252	0.212721		protein coding gene	match
	Fam155a	family with sequence similarity 155, member A	0.0266722	0.052992	0.0538611	0.0836309	0.0285317	1.73514	1.4176	0.945374	1.50588	0.0194777	0	0	0		0.0491376	1.401	0.00486943		28.5118	0.00347568		protein coding gene	match
	Fam159b	family with sequence similarity 159, member B	0	0.0357896	0.147241	0	0.054403	0.585381	0.329097	0.120261	0.319241	0	0	0	0.0175885		0.0474867	0.338495	0.00439712		7.1282	0.0129902		protein coding gene
	Fam163a	family with sequence similarity 163, member A	0.0524257	0.063671	0.0766917	0.0559656	0.015134	0.160153	0.0932986	0.111159	0.0708854	0.0378688	0.0170902	0.0151163	0.0198467		0.0527776	0.108874	0.0224805		2.06288	0.206482		protein coding gene
	Fam189a2	family with sequence similarity 189, member A2	12.9546	13.4367	12.3734	12.0405	12.2362	48.1399	40.0828	39.9336	54.634	2.90686	2.0704	1.84977	2.52209		12.6083	45.6976	2.33728		3.62441	0.0511467		protein coding gene	match
	Fam60a	family with sequence similarity 60, member A	2.3856	3.42876	2.80521	2.59678	2.21581	7.4436	8.18261	8.22978	9.22358	1.44604	1.77995	0.96853	2.19676		2.68643	8.26989	1.59782		3.07839	0.193209		protein coding gene	match
	Fam83b	family with sequence similarity 83, member B	0	0	0.012054	0.0132259	0.00874789	0.0684394	0.0559527	0.0451071	0.113001	0.0148215	0	0.00699446	0.00959217		0.00680556	0.070625	0.00785203		10.3776	0.111179		protein coding gene
	Fastkd1	FAST kinase domains 1	10.5473	11.3334	11.6511	12.4342	11.6025	26.1024	23.1866	18.3138	29.188	6.56233	6.37008	3.41074	5.89932		11.5137	24.1977	5.56062		2.10164	0.229799		protein coding gene	match
	Fat1	FAT atypical cadherin 1	7.54569	8.424	9.06723	9.80881	9.25401	46.8285	44.1795	42.7587	55.1722	14.8222	14.3048	10.9648	14.6975		8.81995	47.2347	13.6973		5.35544	0.289984		protein coding gene	match
	Fbxl19	F-box and leucine-rich repeat protein 19	24.9059	27.4	25.1198	24.8845	24.8463	65.746	55.9506	66.6105	62.7254	6.97129	6.41212	6.43003	6.58282		25.4313	62.7581	6.59907		2.46775	0.105151		protein coding gene	match
	Fbxo21	F-box protein 21	23.9145	26.1873	25.9597	25.4095	26.7508	100.612	90.6799	91.3325	110.376	19.5767	19.9256	15.7683	19.8522		25.6444	98.2501	18.7807		3.83126	0.191152		protein coding gene	match
	Fbxo27	F-box protein 17	10.0749	10.5063	10.9576	13.3783	8.4309	37.3409	31.5083	37.6737	43.5303	5.37123	5.46719	6.57808	3.88119		10.6696	37.5133	5.32442		3.51591	0.141934		protein coding gene	match
	Fgf13	fibroblast growth factor 13	2.79628	0.655978	0.659396	0.665861	0.400593	2.69098	2.83892	2.36144	3.06977	0.460473	0.66399	0.23393	0.463419		1.03562	2.74028	0.455453		2.64602	0.166207		protein coding gene	match
	Sept9	septin 9	19.0263	22.3541	18.9997	21.3903	21.4728	93.0125	70.8198	88.3667	108.094	26.2272	24.8038	20.2081	28.7752		20.6486	90.0733	25.0036		4.36219	0.277592			match
	Fgf23	fibroblast growth factor 23	0	0.0246615	0	0	0	0.0486961	0.0157974	0.0536614	0.045831	0	0	0	0.0117216		0.0049323	0.0409965	0.0029304		8.31184	0.0714793		protein coding gene
	Fmo4	flavin containing monooxygenase 4	0.413535	0.394708	0.314038	0.11202	0.265028	0.936252	1.13168	1.04302	0.672925	0.242577	0.333394	0.201869	0.291863		0.299866	0.945969	0.267426		3.15464	0.2827		protein coding gene
	Fndc5	fibronectin type III domain containing 5	11.5107	11.2663	12.2709	12.6586	12.2704	53.4567	44.8241	46.5741	58.9022	2.51067	1.71101	2.13645	1.76218		11.9954	50.9393	2.03008		4.24657	0.0398529		protein coding gene	match
	Foxd1	forkhead box D1	0	0	0	0	0.0304299	0.0466069	0.03005	0.0545245	0.0438325	0.0178329	0	0	0.0109729		0.00608598	0.0437535	0.00720145		7.18922	0.164591		protein coding gene
	Foxq1	forkhead box Q1	4.03707	3.86687	4.06827	3.5879	3.79327	19.0483	16.2474	18.5929	17.0697	0.352329	0.207208	0.354213	0.359014		3.87068	17.7396	0.318191		4.58307	0.0179368		protein coding gene
	Frmpd1	FERM and PDZ domain containing 1	2.30796	2.99283	3.03164	3.36685	2.78746	10.7229	6.85596	8.00391	9.95378	0.215374	0.0782153	0.115841	0.0408319		2.89735	8.88414	0.112566		3.0663	0.0126704		protein coding gene	match
	Frzb	frizzled-related protein	5.88756	6.6188	7.25421	5.41117	6.70351	22.0258	18.2281	17.2827	28.8577	2.33394	1.65732	0.283719	1.83308		6.37505	21.5986	1.52701		3.38799	0.0706998		protein coding gene	match
	Fshr	follicle stimulating hormone receptor	1.12962	1.01781	1.15646	0.777547	1.146	7.63983	6.22368	6.70327	10.481	0.0606738	0	0.0249253	0.0393341		1.04549	7.76194	0.0312333		7.42424	0.0040239		protein coding gene	match
	Fuca2	fucosidase, alpha-L- 2, plasma	21.4428	20.2131	20.7024	21.3401	21.7122	77.4339	50.0434	46.4855	71.6806	19.6184	16.5831	12.2135	18.3066		21.0821	61.4109	16.6804		2.91294	0.27162		protein coding gene	match
	Fut1	fucosyltransferase 1	0.0309575	0	0.032771	0.0501338	0.0221201	0.0806913	0.0711777	0.0480928	0.0870189	0.0465234	0.013447	0.015774	0		0.0271965	0.0717452	0.0189361		2.63803	0.263936		protein coding gene
	Fv1	Friend virus susceptibility 1	2.20669	2.72452	2.35663	2.93369	2.97963	10.8934	10.3756	8.41921	11.8949	2.65354	2.14764	1.5558	2.41566		2.64023	10.3958	2.19316		3.93745	0.210966		protein coding gene	match
	Fzd5	frizzled class receptor 5	0.891326	1.15374	0.866615	0.942636	0.889242	4.38121	4.4399	4.04053	3.88793	0.991874	0.902904	0.530627	0.760485		0.948712	4.18739	0.796473		4.41377	0.190207		protein coding gene	match
	Galp	galanin-like peptide	0.0876464	0.178211	0.091116	0.089902	0.184995	0.89276	0.888804	0.628071	1.59101	0.0641488	0	0	0		0.126374	1.00016	0.0160372		7.91429	0.0160346		protein coding gene
	Gas2l1	growth arrest-specific 2 like 1	72.6002	79.7407	74.2637	75.6836	81.9541	249.576	183.16	240.147	265.463	50.8933	55.751	57.1923	60.3492		76.8485	234.587	56.0465		3.05259	0.238916		protein coding gene	match
	Gas7	growth arrest specific 7	12.3985	13.6965	13.4464	12.888	13.3791	43.9028	38.956	34.9782	47.0929	9.04649	8.57061	6.1477	8.32723		13.1617	41.2325	8.02301		3.13276	0.19458		protein coding gene	match
	Gata1	GATA binding protein 1	7.58298	8.42102	7.69589	7.43404	8.04712	39.2566	35.4585	35.319	46.2231	3.16247	2.61366	1.76065	2.46286		7.83621	39.0643	2.49991		4.9851	0.0639947		protein coding gene	match
	Gatm	glycine amidinotransferase (L-arginine:glycine amidinotransferase)	77.2104	79.9997	75.1504	80.4139	79.6659	331.627	296.447	252.989	361.171	24.3744	24.1472	21.1132	22.4155		78.4881	310.558	23.0126		3.95676	0.0741006		protein coding gene	match
	Gca	Gancalcin	21.6121	23.102	20.5527	23.9647	19.2419	72.954	69.9492	65.0555	85.7976	16.1618	14.7417	15.4065	15.3428		21.6947	73.4391	15.4132		3.38512	0.209877		protein coding gene	match
	Gcg	glucagon	0	0.0405549	0	0	0	0.816118	0.716203	0.86354	1.21302	0	0	0	0		0.00811098	0.90222	0		111.234	0		protein coding gene
	Gdnf	glial cell line derived neurotrophic factor	0.480695	0.29136	0.523186	0.375059	0.438251	4.26558	3.65029	3.28052	4.08456	0.369996	0.327391	0.257776	0.252732		0.42171	3.82024	0.301974		9.05892	0.0790458		protein coding gene	match
	Gipc3	GIPC PDZ domain containing family, member 3	1.965	2.55692	2.0965	1.57078	2.68574	13.979	14.684	15.6157	15.8849	0.781899	0.563556	0.525105	0.461345		2.17499	15.0409	0.582976		6.91539	0.0387594		protein coding gene	match
	Gja6	gap junction protein, alpha 6	5.3655	6.30055	5.60715	4.84915	5.39662	12.0788	11.0189	8.69867	12.261	0.240192	0.0956146	0.178735	0.148492		5.50379	11.0143	0.165758		2.00123	0.0150493		protein coding gene	match
	Glod5	glyoxalase domain containing 5	0.0725221	0.140017	0	0	0.0512588	0.14616	0.143371	0.110506	0.0902974	0	0	0.06967	0		0.0527596	0.122584	0.0174175		2.32344	0.142087		protein coding gene
	Gm10130	predicted gene 10130	1.08433	1.44382	1.86284	1.15212	3.11121	6.34221	4.31833	4.18671	5.53555	1.10273	1.2533	1.01946	1.41262		1.73086	5.0957	1.19703		2.94402	0.234909		protein coding gene
	Gm10287	predicted gene 10287	0.0872659	0.0477032	0.100097	0.054231	0.0865841	0.199974	0.187082	0.137045	0.22857	0	0.00838601	0.00718822	0.0231524		0.0751762	0.188168	0.00968166		2.50302	0.0514523		lincRNA gene
	Gm10425	predicted gene 10425	0	0	0.0126571	0	0	0.357408	0.296942	0.230327	0.315753	0.026727	0.0301101	0.0199741	0.0229606		0.00253142	0.300108	0.0249429		118.553	0.0831134		lincRNA gene
	Gm10451	predicted gene 10451	0.77424	1.05795	1.00685	0.676789	0.569891	2.48104	2.01811	1.5942	3.17768	0.801968	0.467851	0.362385	0.337023		0.817144	2.31776	0.492307		2.83641	0.212406		unclassified gene
	Gm10478	predicted gene 10478	1.67974	0.930266	1.73647	0.397302	2.27835	3.67522	2.97832	4.96785	2.63138	0.284425	0.965388	0.909933	0.545818		1.40443	3.56319	0.676391		2.53712	0.189827		pseudogene
	Gm10544	predicted gene 10544	1.09164	1.03251	0.89997	1.13704	1.09085	7.62367	5.08969	4.28063	7.49493	0.439186	0.513625	0.244913	0.43764		1.0504	6.12223	0.408841		5.82846	0.0667798		unclassified non-coding RNA gene
	Gm10605	predicted gene 10605	0.990726	1.002	1.12988	1.03994	1.03424	4.46531	3.43088	2.87362	4.70532	0.597096	0.574634	0.289984	0.523876		1.03936	3.86878	0.496397		3.72228	0.128308		lincRNA gene
	Gm11377	predicted gene 11377	0.0699244	0.0669544	0.072297	0.0755402	0	0.38818	0.674449	0.426356	0.408542	0	0	0	0		0.0569432	0.474382	0		8.33079	0		lincRNA gene
	Gm11496	predicted gene 11496	0.101303	0.102755	0.107165	0.10936	0.219706	0.33312	0.396043	0.516165	0.572034	0.15476	0	0.0649848	0.0977327		0.128058	0.45434	0.0793694		3.54793	0.174691		lincRNA gene
	Gm11586	predicted gene 11586	2.02299	1.73008	1.67412	1.96128	2.50001	4.33853	4.01211	4.88003	4.55637	1.23708	0.421588	1.08959	0.788367		1.9777	4.44676	0.884156		2.24845	0.198832		antisense lncRNA gene
	Gm11615	predicted gene 11615	0.0662786	0	0	0	0.0922569	0.128828	0.0862896	0.0768676	0.125654	0	0	0	0.0319003		0.0317071	0.10441	0.00797507		3.29295	0.0763824		antisense lncRNA gene
	Gm11681	predicted gene 11681	0.614915	0.558205	0.371237	1.12384	0.647298	2.8926	1.32339	1.05968	2.31822	0.07827	0.225969	0	0.0252961		0.663099	1.89847	0.0823838		2.86303	0.0433948		lincRNA gene
	Gm11805	predicted gene 11805	0.0848156	0.0815374	0	0.0928075	0.124006	0.174248	0.166865	0.0827839	0.271617	0	0.0736541	0.0781841	0		0.0766333	0.173878	0.0379596		2.26897	0.218311		pseudogene
	Gm11843	predicted gene 11843	1.15335	1.62422	2.36952	0.886268	1.19069	6.11062	6.15165	5.8368	8.02217	1.13746	3.47218	0.779581	1.69186		1.44481	6.53031	1.77027		4.51984	0.271085		pseudogene
	Gm12000	predicted gene 12000	0	0.0828182	0.0852242	0	0	0.280102	0.278912	0.0915079	0.0530675	0	0	0.0485549	0		0.0336085	0.175897	0.0121387		5.23372	0.0690103		antisense lncRNA gene
	Gm12185,Tgtp1		0.812269	1.49999	0.209	0.208245	0.473612	9.10873	6.45038	7.08787	7.44588	1.62761	0.884923	0.195347	4.98858		0.640623	7.52322	1.92412		11.7436	0.255757
	Gm12361	predicted gene 12361	0	0	0.0445922	0.0473264	0	0.0580095	0.0845413	0.0225484	0.0272576	0	0	0	0		0.0183837	0.0480892	0		2.61586	0		pseudogene
	Gm12409	predicted gene 12409	0.972394	0.983468	1.25498	0.783623	0.772912	5.05227	5.34108	4.42638	4.74888	0.428519	0.283351	0.323825	0.439402		0.953475	4.89215	0.368774		5.13086	0.0753808		unclassified non-coding RNA gene
	Gm12439	predicted gene 12439	1.39638	1.40041	0.961314	1.48272	0.836575	2.8006	1.07049	3.43992	3.54231	0.703129	0.793093	0.475793	0.226042		1.21548	2.71333	0.549514		2.23231	0.202524		pseudogene
	Gm12494	predicted gene 12494	0	0.324995	0.227406	0.478024	0.319386	1.65077	0.582902	1.07487	2.39162	0.339987	0	0.0617921	0.216049		0.269962	1.42504	0.154457		5.27867	0.108388		pseudogene
	Gm12514	predicted gene 12514	0.149755	0	0.0756166	0.0828781	0	0.479759	0.348291	0.07386	0.282597	0.0722079	0	0	0		0.0616499	0.296127	0.018052		4.80336	0.0609603		lincRNA gene
	Gm12538	predicted gene 12538	1.50088	2.11693	1.02446	2.36994	1.95976	4.56468	4.09227	4.6897	3.41549	0.832251	0.734062	1.25072	0.91228		1.79439	4.19053	0.932328		2.33535	0.222484		pseudogene
	Gm12805	predicted gene 12805	0.0416174	0.0839375	0	0.0459895	0.0314539	0.351328	0.396918	0.306642	0.285601	0.031658	0	0	0		0.0405997	0.335122	0.0079145		8.25431	0.0236168		pseudogene
	Gm12978,Gm12992		2.0104	2.50419	2.76069	2.70845	2.07726	10.423	6.39502	8.00196	8.25888	1.50621	0.862288	0.778472	0.961208		2.4122	8.26971	1.02704		3.42829	0.124193
	Gm12994	predicted gene 12994	0	0	0.152078	0	0	0.69198	0.391365	0.255385	1.22573	0	0	0	0		0.0304156	0.641115	0		21.0785	0		pseudogene
	Gm13101	predicted gene 13101	0.099326	0.174503	0.0254499	0.0269143	0.0367448	0.239639	0.254106	0.155192	0.201689	0	0	0	0.0241192		0.0725876	0.212656	0.0060298		2.92965	0.0283546		protein coding gene
	Gm13179	predicted gene 13179	0.21347	0.223153	0.167179	0.182248	0	0.527822	0.33822	0.312577	0.465324	0	0	0	0.0210434		0.15721	0.410986	0.00526085		2.61425	0.0128006		antisense lncRNA gene
	Gm13252	predicted gene 13252	0	0	0	0.332583	0	0.21095	0.414949	0.544789	0.797802	0	0	0	0		0.0665166	0.492123	0		7.39849	0		pseudogene
	Gm13489	predicted gene 13489	0.0464254	0.184983	0	0.0495767	0.068879	0.420926	0.116817	0.0895136	0.28974	0.0340563	0.0380459	0	0		0.0699728	0.229249	0.0180256		3.27626	0.0786286		pseudogene
	Gm13546	predicted gene 13546	0.134182	0.0893868	0.13661	0.09594	0.0658885	0.874806	0.797803	0.739468	0.909698	0.0993096	0.111999	0.0442841	0.0217802		0.104401	0.830444	0.0693432		7.95433	0.0835014		antisense lncRNA gene
	Gm13564	predicted gene 13564	0	0	0	0.280829	0	0.342139	0.171016	0.231782	0.327697	0	0	0	0		0.0561658	0.268159	0		4.77441	0		lincRNA gene
	Gm13669	predicted gene 13669	0	0	0.153749	0.633476	0.32686	3.54458	3.68432	3.71346	5.97833	0.450574	0.882558	0.476377	0.95012		0.222817	4.23017	0.689907		18.985	0.163092		pseudogene
	Gm13752	predicted gene 13752	0.599149	0.464024	0.369703	0.259165	0.681585	3.55775	2.21993	1.55697	4.16284	0	0	0.0740307	0		0.474725	2.87437	0.0185077		6.05481	0.00643886		antisense lncRNA gene
	Gm14376	predicted gene 14376	0	0	0.396583	0	0.275173	0.259329	0.510232	0.222226	0.489935	0	0	0	0		0.134351	0.37043	0		2.75718	0		intronic lncRNA gene
	Gm14490		0.364355	0.544591	0.686895	0.631932	0.665931	4.22457	2.72508	3.09944	4.75653	0	0	0.00911759	0		0.578741	3.7014	0.0022794		6.39562	0.00061582
	Gm14569	predicted gene 14569	50.2672	57.5435	60.4342	62.9865	58.4708	179.741	165.467	135.71	209.131	7.0959	5.68422	5.54623	4.48751		57.9404	172.512	5.70346		2.97741	0.0330612		protein coding gene
	Gm14808	predicted gene 14808	0.237305	0.238044	0.735444	0	0	1.59372	0.628576	2.07028	1.21272	0.724286	0.409157	0	0.463731		0.242159	1.37632	0.399294		5.68356	0.290116		antisense lncRNA gene
	Gm14858	predicted gene 14858	0.0846655	0.167303	0.395786	0.274878	0.302767	1.64512	1.52364	1.64667	2.16115	0.389556	0.196353	0.244528	0.0665914		0.24508	1.74415	0.224257		7.11664	0.128577		unclassified non-coding RNA gene
	Gm15038,Zcchc18		1.68499	2.09265	2.196	2.40513	2.40196	12.1763	10.5558	10.3375	12.8883	2.50742	2.36397	1.11443	1.68945		2.15615	11.4895	1.91882		5.32871	0.167007
	Gm15109	predicted gene 15109	0.0183495	0.0172201	0.036147	0.059943	0.0265241	0.102691	0.0614908	0.0530276	0.0587742	0	0	0	0		0.0316367	0.0689959	0		2.18088	0		pseudogene
	Gm15328	predicted gene 15328	0.186012	0.154568	0.161085	0.271114	0.139091	1.4386	0.917186	0.516744	1.075	0.0428816	0.0248214	0.00948214	0.0341104		0.182374	0.986882	0.0278239		5.41131	0.0281937		lincRNA gene
	Gm15392	predicted gene 15392	0	0	0	0	0.047532	0.126704	0.0836463	0.0628115	0.124016	0	0	0	0		0.0095064	0.0992945	0		10.445	0		antisense lncRNA gene
	Gm15401	predicted gene 15401	1.83466	1.76341	2.15557	3.07118	1.79836	12.5664	11.9831	8.45206	14.6206	0.844091	0.950183	0.379092	0.91085		2.12464	11.9055	0.771054		5.60357	0.0647643		antisense lncRNA gene
	Gm15527	predicted gene 15527	0.189312	0.173019	0.0664506	0.0695954	0.0455151	0.172989	0.357543	0.111418	0.271901	0.00986916	0.0112189	0.0227922	0.0124592		0.108778	0.228463	0.0140849		2.10026	0.0616506		unclassified non-coding RNA gene
	Gm15626	predicted gene 15626	0	0	0	0	0.0429874	0.077133	0.0384681	0.0303583	0.0366022	0	0	0	0		0.00859748	0.0456404	0		5.30858	0		pseudogene
	Gm15663	predicted gene 15663	0.209263	0.304576	0.10001	0.230323	0.273202	1.39756	1.2845	1.4179	2.36748	0.320277	0.310926	0.358292	0.373527		0.223475	1.61686	0.340755		7.23509	0.210751		unclassified non-coding RNA gene
	Gm15893	predicted gene 15893	0.181251	0.222416	0.318598	0.198386	0.166588	1.50262	0.606615	0.728027	1.29725	0.0200373	0	0.0349908	0.0125873		0.217448	1.03363	0.0169039		4.75345	0.0163539		antisense lncRNA gene
	Gm15915	predicted gene 15915	0.109629	0.380388	0.400473	0.589019	0.347462	1.6036	1.00022	0.925575	1.83127	0.326512	0.0929085	0.147551	0.207344		0.365394	1.34017	0.193579		3.66773	0.144444		antisense lncRNA gene
	Gm15937	predicted gene 15937	0	0	0	0	0.027811	0.051368	0.0506043	0.053484	0.0710979	0	0	0.041279	0		0.0055622	0.0566386	0.0103198		10.1828	0.182204		pseudogene
	Gm16045	predicted gene 16045	0.0131206	0	0.0134634	0.0282187	0	0.113831	0.100734	0.105341	0.147128	0.0197753	0.0218912	0.0229393	0.0188072		0.0109605	0.116759	0.0208533		10.6526	0.178602		antisense lncRNA gene
	Gm16047	predicted gene 16047	0	0	0	0.0840907	0.0578452	0.104971	0.102579	0.130043	0.150304	0	0	0	0		0.0283872	0.121974	0		4.29681	0		antisense lncRNA gene
	Gm16074	predicted gene 16074	0	0	0.315286	0	0.220607	0.203913	0.301527	0.333373	0.194538	0	0.132651	0	0		0.107179	0.258338	0.0331627		2.41035	0.12837		pseudogene
	Gm16233	predicted gene 16233	0.0833457	0.138317	0.0566081	0	0.0624431	0.323672	0.228437	0.353448	0.311701	0	0	0	0		0.0681428	0.304314	0		4.46584	0		antisense lncRNA gene
	Gm16291	predicted gene 16291	0.0161234	0.0482749	0.0336338	0.0358294	0.0476485	0.923229	0.741912	0.548281	1.03367	0	0	0.00674613	0.0231574		0.036302	0.811773	0.00747588		22.3617	0.00920933		antisense lncRNA gene
	Gm16596	predicted gene, 16596	0.0290843	0.116328	0	0	0.0412623	0.0978228	0.155497	0.145797	0.202054	0	0.0251683	0	0.0279993		0.0373349	0.150293	0.0132919		4.02553	0.0884401		lincRNA gene
	Gm16741	predicted gene, 16741	0.0226682	0	0	0.0494083	0	0.0772152	0.0444299	0.0888752	0.116032	0.0174441	0.0200661	0.0357449	0.0223158		0.0144153	0.0816381	0.0238927		5.66329	0.292666		unclassified non-coding RNA gene
	Gm16764	predicted gene, 16764	0.417372	0.516196	0.43124	0.658954	0.318415	1.91502	3.04926	3.11605	1.16381	0	0	0	0		0.468435	2.31103	0		4.93352	0		antisense lncRNA gene
	Gm17042	predicted gene 17042	0.0344837	0.13386	0.0700526	0.0745745	0.149409	1.04572	0.688028	0.665576	1.22234	0.0517787	0.0314433	0.0154629	0		0.092476	0.905416	0.0246712		9.79083	0.0272485		pseudogene
	Gm17043	predicted gene 17043	0	0.0636678	0	0.0357912	0.0238753	0.398604	0.326459	0.191691	0.290163	0	0	0	0		0.0246669	0.301729	0		12.2322	0		pseudogene
	Gm17509	predicted gene, 17509	0.0192831	0.0577927	0.0204596	0	0.0277765	0.252233	0.11108	0.107535	0.129842	0.0144914	0	0.0498537	0.0449479		0.0250624	0.150172	0.0273233		5.99195	0.181946		protein coding gene
	Gm17634	predicted gene, 17634	0.312666	0.11366	0.0790827	0.182803	0.406289	0.519859	0.398974	0.748353	0.415146	0	0	0.0570056	0.037067		0.2189	0.520583	0.0235182		2.37818	0.0451766		antisense lncRNA gene
	Gm20400	predicted gene 20400	0.175085	0	0.0906057	0.0954012	0.127641	0.289187	0.343905	0.218718	0.0549249	0	0	0	0.0421653		0.0977466	0.226684	0.0105413		2.3191	0.0465023		antisense lncRNA gene
	Gm2044,Mir202		15.727	13.109	13.9251	15.7965	11.797	89.9862	68.8635	86.5792	86.801	18.1622	14.4838	12.1251	15.1839		14.0709	83.0575	14.9887		5.90278	0.180462
	Gm20587	predicted gene, 20587	0	0	0	0.0410815	0.0268905	0.0250152	0.0982619	0.0384323	0.0472307	0	0	0	0		0.0135944	0.052235	0		3.84239	0		pseudogene
	Gm2155	predicted gene 2155	0.0222095	0	0	0.0982222	0	0.10341	0.113708	0.0641915	0.0964884	0.0340136	0.01859	0	0.0315773		0.0240863	0.0944495	0.0210452		3.92129	0.22282		antisense lncRNA gene
	Gm21960	predicted gene, 21960	1.67939	1.51479	2.36216	2.3042	1.2086	9.04981	9.13219	9.71345	10.3355	0.349366	0.530159	0.353919	0.517138		1.81383	9.55774	0.437646		5.26937	0.0457897		pseudogene
	Gm22655	predicted gene, 22655	0	0	27.5844	0	38.334	36.084	88.6946	46.5922	34.1003	0	23.1304	0	13.0498		13.1837	51.3678	9.04505		3.89632	0.176084		miRNA gene
	Gm25047	predicted gene, 25047	109.967	164.84	94.5727	58.4239	197.141	445.367	656.83	457.923	631.325	13.9667	15.8604	78.2772	8.94823		124.989	547.861	29.2631		4.38328	0.0534134		snRNA gene
	Gm25266	predicted gene, 25266	0.723977	0.724282	0.373823	0.769168	2.33741	8.7827	4.56116	8.21212	8.77281	0.551813	0.312843	0.258309	0.353382		0.985732	7.5822	0.369087		7.69195	0.0486781		unclassified non-coding RNA gene
	Gm26546	predicted gene, 26546	0.0556648	0	0	0.0200751	0.0134364	0.0617408	0.0834948	0.0990643	0.108916	0.0136873	0.0389208	0.0151125	0.0132222		0.0178353	0.088304	0.0202357		4.95109	0.22916		lincRNA gene
	Gm26598	pluripotency associated transcript 23	0.01734	0.0169111	0.0348605	0.0766516	0.01285	0.1163	0.0439388	0.0928361	0.0956338	0	0	0	0.00820835		0.0317226	0.0871772	0.00205209		2.74811	0.0235393		lincRNA gene
	Gm26679	predicted gene, 26679	0.259941	0.221356	0.225327	0.242742	0.278406	1.00134	0.61575	0.610585	0.784891	0.0278128	0	0	0.017849		0.245554	0.753142	0.0114155		3.06711	0.0151571		lincRNA gene
	Gm26707	predicted gene, 26707	0.0110792	0.0335248	0	0.0121452	0.0245672	0.133212	0.0556612	0.0850198	0.134338	0.00820079	0	0.00868068	0.0104276		0.0162633	0.102058	0.00682727		6.27535	0.0668961		lincRNA gene
	Gm26756	predicted gene, 26756	0.267551	0.438119	0.101196	0.320208	0.120626	2.17732	0.916204	1.17166	1.95941	0.023082	0.16264	0.0428744	0.0957504		0.24954	1.55615	0.0810867		6.23607	0.0521073		antisense lncRNA gene
	Gm26774	predicted gene, 26774	0.0339036	0.166517	0.119476	0.03769	0.038102	0.235223	0.172411	0.201768	0.285355	0	0.0143116	0	0		0.0791377	0.223689	0.0035779		2.82658	0.015995		lincRNA gene
	Gm26801	predicted gene, 26801	0.193897	0.387402	0.119076	0.172627	0.171758	0.867565	0.93595	0.745557	0.514884	0.176165	0.119805	0.0715861	0.161257		0.208952	0.765989	0.132203		3.66586	0.172592		antisense lncRNA gene
	Gm26814	predicted gene, 26814	0.0448062	0.08882	0.0810206	0.127688	0.0597464	0.700769	0.503132	0.382875	0.940274	0.189265	0.144229	0.101021	0.157325		0.0804162	0.631763	0.14796		7.85616	0.234202		lincRNA gene
	Gm26841	predicted gene, 26841	0	0.0258957	0.0551914	0	0.0185775	0.116514	0.0833881	0.111941	0.160467	0	0	0	0.0122756		0.0199329	0.118078	0.0030689		5.92374	0.0259906		lincRNA gene
	Gm26885	predicted gene, 26885	0.246769	0.353025	0.253835	0.0852585	0.287925	0.939772	0.568901	0.823591	0.976308	0.260694	0.199324	0.169146	0.15614		0.245363	0.827143	0.196326		3.37111	0.237354		lincRNA gene
	Gm26938,Psmg3,Tmem184a		78.5998	80.6439	86.1285	73.8689	83.9982	356.686	286.986	379.224	402.412	19.1808	18.1415	25.7735	19.3493		80.6479	356.327	20.6113		4.41831	0.0578437
	Gm26992,Tsix,Tsx		43.5936	39.8468	40.3802	42.4127	41.6216	217.873	159.598	134.018	239.135	2.46869	0.784068	1.20399	0.604259		41.571	187.656	1.26525		4.51411	0.0067424
	Gm27308	predicted gene, 27308	0	0	0.823554	0	1.71673	2.69328	3.17765	1.85473	3.05426	0	0	0	0		0.508057	2.69498	0		5.30449	0		unclassified non-coding RNA gene
	Gm27538	predicted gene, 27538	0.793016	1.58465	2.04525	2.52792	0.853028	4.54816	4.46948	2.7615	3.28598	0.302087	0	0	0		1.56077	3.76628	0.0755217		2.41309	0.0200521		unclassified non-coding RNA gene
	Gm27636	predicted gene, 27636	0	0	0	9.66316	13.0426	12.2771	24.1418	15.8524	11.6022	0	0	0	8.88008		4.54115	15.9684	2.22002		3.51637	0.139026		unclassified non-coding RNA gene
	Gm27715	predicted gene, 27715	1.69326	1.69212	1.74746	0.599735	1.21422	6.09573	5.99334	5.57523	3.60039	0	0	0.401768	0.826701		1.38936	5.31617	0.307117		3.82635	0.0577704		unclassified non-coding RNA gene
	Gm28054	predicted gene 28054	0.121688	0	0	0.0677857	0.0919042	0.357304	0.391614	0.210527	0.300291	0.092076	0.0528315	0.0492041	0.0290289		0.0562756	0.314934	0.0557851		5.59628	0.177133		lincRNA gene
	Gm28064	predicted gene 28064	0	0.0631746	0	0	0.0471729	0.0409336	0.116785	0.117698	0.0380783	0	0	0.0220764	0		0.0220695	0.0783737	0.0055191		3.55122	0.0704203		pseudogene
	Gm28100	predicted gene 28100	0.683021	0.590908	0.810707	0.726968	0.631617	1.19806	1.65545	2.03135	1.59907	0	0	0.059215	0		0.688644	1.62098	0.0148037		2.35388	0.00913258		lincRNA gene
	Gm28226	predicted gene 28226	0	0.0175954	0	0.0194917	0	0.0239677	0.0347779	0.00859931	0.0337017	0	0	0	0		0.00741742	0.0252617	0		3.40572	0		lincRNA gene
	Gm28427	predicted gene 28427	0.0359845	0.0351962	0.0182953	0.0195834	0.039599	0.167725	0.197771	0.239212	0.236118	0	0.0156544	0	0		0.0297317	0.210206	0.0039136		7.07012	0.0186179		lincRNA gene
	Gm28444	predicted gene 28444	0.41586	0.230303	0.273448	0.215375	0.373139	0.954902	1.03136	1.47027	1.35513	0.0134289	0	0	0		0.301625	1.20292	0.00335723		3.98812	0.00279091		lincRNA gene
	Gm28509	predicted gene 28509	0	0	0	0	0.0130973	0.0358378	0.0347539	0.076914	0.0783891	0	0	0	0		0.00261946	0.0564737	0		21.5593	0		lincRNA gene
	Gm28593	predicted gene 28593	0.0902023	0	0.0733562	0.0195858	0.0263279	0.192211	0.233295	0.172798	0.371196	0	0	0	0		0.0418944	0.242375	0		5.78537	0		lincRNA gene
	Gm28718	predicted gene 28718	0	0	0.0181305	0	0	0.0119288	0.0115027	0.0340828	0.0111635	0	0	0	0		0.0036261	0.0171694	0		4.73496	0		lincRNA gene
	Gm28731	predicted gene 28731	0.0639271	0.0323548	0.0666333	0.134536	0.0229403	0.291631	0.142878	0.137067	0.157721	0.0243041	0.0517765	0	0.105883		0.0640783	0.182324	0.0454909		2.84534	0.249505		antisense lncRNA gene
	Gm28884	predicted gene 28884	0.444589	0.385646	0.618668	0.529408	0.453042	1.12391	0.999649	0.925618	0.951996	0.022386	0.0343977	0.0141654	0.00958407		0.486271	1.00029	0.0201333		2.05707	0.0201274		antisense lncRNA gene
	Gm28920	predicted gene 28920	0.0731034	0	0.0751669	0	0.0524291	0.147508	0.191949	0.151875	0.045631	0	0	0	0		0.0401399	0.134241	0		3.34432	0		pseudogene
	Gm28955	predicted gene 28955	0.0180081	0	0	0.0195428	0	0.0958666	0.0814243	0.0430554	0.0449681	0	0	0	0.00870283		0.00751018	0.0663286	0.00217571		8.83183	0.032802		lincRNA gene
	Gm29170	predicted gene 29170	0.575051	0.56422	0.778014	0.727455	0.630479	4.68461	1.14778	1.28995	5.48274	0.471437	0.504113	0.254836	0.412547		0.655044	3.15127	0.410733		4.81078	0.130339		intronic lncRNA gene
	Gm29194	predicted gene 29194	0.125013	0.0174136	0.0905106	0.0388072	0.104508	0.214519	0.334911	0.359585	0.267629	0	0	0	0		0.0752505	0.294161	0		3.90909	0		lincRNA gene
	Gm29397	predicted gene 29397	0.290316	0.579843	0.299721	0.61717	0.831639	4.50915	2.31173	3.70771	3.69955	0	0.753384	0.410043	0.848823		0.523738	3.55703	0.503062		6.79163	0.141427		pseudogene
	Gm29570	predicted gene 29570	0.590976	0.682891	0.521592	0.915972	0.624889	1.80863	1.37293	1.89856	1.78386	0.0638983	0.0686076	0.0764432	0.446265		0.667264	1.71599	0.163804		2.57169	0.0954569		antisense lncRNA gene
	Gm29654	predicted gene 29654	0	0	0	0.0389904	0.0131633	0.0119713	0.0115861	0.051326	0.0336893	0	0	0	0		0.0104307	0.0271432	0		2.60223	0		lincRNA gene
	Gm29671	predicted gene 29671	0	0.0175985	0	0.0194905	0.0263485	0.0119733	0.0463662	0.0342541	0.0449514	0	0	0	0		0.0126875	0.0343863	0		2.71025	0		lincRNA gene
	Gm3139	predicted gene 3139	0.0303615	0	0	0	0	0.0396844	0.039328	0.0286623	0.0950481	0	0	0	0		0.0060723	0.0506807	0		8.34621	0		protein coding gene
	Gm3880	predicted pseudogene 3880	21.0693	17.6859	17.9171	18.534	18.3518	65.5353	40.5151	45.7827	58.6638	0.629649	0	0.604142	0.101576		18.7116	52.6242	0.333842		2.81238	0.00634388		pseudogene
	Gm4577	predicted gene 4577	0	0.0615886	0	0	0	0.0895581	0.130251	0.241501	0.290705	0	0	0	0.0316728		0.0123177	0.188004	0.0079182		15.2629	0.0421172		antisense lncRNA gene
	Gm4846	predicted gene 4846	0.841409	0.752883	0.65717	0.881196	0.823706	2.58505	2.27644	2.16931	3.90358	0.0499994	0.0596429	0.0200075	0.0212707		0.791273	2.7336	0.0377301		3.45468	0.0138024		protein coding gene	match
	Gm4912	predicted pseudogene 4912	1.68165	1.59676	1.58837	1.48213	1.57649	6.2707	5.5776	4.40044	6.65391	0.499726	0.194548	0.133964	0.225826		1.58508	5.72566	0.263516		3.61222	0.0460237		pseudogene
	Gm4980	trophoblast glycoprotein-like	7.69492	9.08265	8.68113	10.863	10.5284	36.2045	26.0013	29.586	37.6487	2.1269	1.68572	1.83698	1.88117		9.37002	32.3601	1.88269		3.45358	0.0581794		protein coding gene
	Gm5082	predicted gene 5082	0	0	0.153554	0.0789665	0	0.0876432	0.133074	0.180553	0.13239	0	0.0570798	0	0		0.0465041	0.133415	0.0142699		2.86889	0.106959		protein coding gene
	Gm5468	predicted gene 5468	0	0.174365	0	0	0.185462	1.06811	0.650687	0.890015	0.733137	0.13475	0	0	0		0.0719654	0.835487	0.0336875		11.6096	0.0403208		unclassified gene
	Gm5475	predicted gene 5475	0.146748	0.17848	0.189185	0.039562	0.145259	0.300027	0.366232	0.375971	0.402243	0.109314	0.0610836	0.0245892	0.0791263		0.139847	0.361118	0.0685283		2.58224	0.189767		protein coding gene
	Gm5602	predicted gene 5602	0.169149	0.140629	0.147434	0.132036	0.227507	0.908815	0.747964	0.275798	0.644187	0.145449	0.165768	0.107	0.184326		0.163351	0.644191	0.150636		3.9436	0.233837		antisense lncRNA gene
	Gm6104	predicted gene 6104	0.589055	0.972924	1.19217	0.458604	0.983244	3.23688	3.5836	2.28468	3.89603	0.6279	0.216785	0.26991	0.410979		0.839199	3.2503	0.381393		3.87309	0.117341		pseudogene
	Gm648	predicted gene 648	5.5009	5.12237	6.22083	4.76308	5.62225	15.5874	15.9851	13.6168	18.6521	0.204604	0	0.128899	0.0641561		5.44589	15.9604	0.0994148		2.93072	0.00622886		protein coding gene	match
	Gm6846	pluripotency associated transcript 6	0	0.0462607	0.0236603	0	0.0168819	0.0741916	0.0295786	0.0664355	0.0429511	0.0169251	0	0	0		0.0173606	0.0532892	0.00423127		3.06955	0.0794021		lincRNA gene
	Gm7148	TGFB-induced factor homeobox 2, pseudogene 2	0.459961	0.794761	0.637967	0.797695	0.275474	1.01734	1.44506	1.17964	1.15126	0.110005	0.239125	0.196928	0.146868		0.593172	1.19833	0.173232		2.0202	0.144561		pseudogene
	Gm715	predicted gene 715	1.19705	1.41977	1.80422	2.0149	2.09245	9.50404	5.5793	6.45728	8.83561	0.306567	0.234612	0.254861	0.313521		1.70568	7.59406	0.27739		4.45222	0.0365273		pseudogene
	Gm8410	predicted gene 8410	0	0.0894914	0	0.100113	0	0.315066	0.124121	0.189012	0.117424	0.0704875	0.082937	0.043919	0		0.0379209	0.186406	0.0493359		4.91565	0.264669		pseudogene
	Gm8473	predicted gene 8473	0.0201502	0	0	0	0.0149572	0.0561037	0.0539312	0.0388719	0.0257069	0.0156	0	0.00755353	0		0.00702148	0.0436534	0.00578838		6.21713	0.132599		pseudogene
	Gm867	predicted gene 867	0.575369	0.995499	1.45893	0.826069	0.839965	5.02983	3.57006	2.49323	5.39326	0.452388	0.386665	0.16156	0.372389		0.939166	4.1216	0.343251		4.38857	0.083281		antisense lncRNA gene	match
	Gm8941	predicted gene 8941	0	0	0	0	0.0383779	0.400998	0.232399	0.0793469	0.39732	0	0.0432445	0	0		0.00767558	0.277516	0.0108111		36.1557	0.0389568		pseudogene
	Gm9085	predicted gene 9085	0.0806702	0.0796074	0.0826189	0.0426912	0.0283948	0.688751	0.269536	0.274085	0.643073	0.119809	0.0357351	0.0207255	0.0592872		0.0627965	0.468861	0.0588892		7.46636	0.1256		pseudogene
	Gm9112	predicted gene 9112	49.3588	42.7594	48.3995	43.7948	41.9098	187.523	131.893	144.981	167.075	1.63954	0	1.13719	0.16406		45.2445	157.868	0.735197		3.48922	0.00465704		protein coding gene	match
	Gm9429	predicted gene 9429	0	0.0556136	0.0565953	0.243534	0.0409309	0.221673	0.291663	0.172338	0.389229	0.0427086	0	0	0		0.0793348	0.268726	0.0106771		3.38724	0.0397325		pseudogene
	Gm9752	predicted gene 9752	0.0473462	0	0.0320598	0.0173551	0.0235753	0.123452	0.0397005	0.0506588	0.106878	0	0	0.0111388	0		0.0240673	0.0801723	0.0027847		3.33118	0.0347339		unclassified non-coding RNA gene
	Gm9855	predicted pseudogene 9855	0	0.0339119	0.036238	0	0.0251981	0.197625	0.191164	0.111598	0.228115	0	0.0317864	0.0676682	0.0343912		0.0190696	0.182125	0.0334614		9.55057	0.183727		pseudogene
	Gpm6b	glycoprotein m6b	14.5296	15.9925	14.9448	14.896	13.8598	66.719	51.3506	40.8099	68.6983	5.49656	4.79735	3.4076	5.13907		14.8445	56.8944	4.71014		3.83269	0.0827874		protein coding gene	match
	Gpr112	adhesion G protein-coupled receptor G4	0.0044334	0.166609	0.0911372	0.176781	0.0283017	0.439599	0.100705	0.226598	0.629475	0	0	0	0		0.0934525	0.349094	0		3.73553	0		protein coding gene
	Gpr37	G protein-coupled receptor 37	3.67831	3.58948	3.93821	4.12702	3.90056	15.7416	12.6987	13.099	16.5477	0.176991	0.159669	0.257933	0.135971		3.84672	14.5218	0.182641		3.7751	0.0125771		protein coding gene	match
	Gpr55	G protein-coupled receptor 55	4.48283	4.96559	4.58377	3.52199	3.95241	11.8568	19.3606	14.3798	16.6541	0.370936	0.057863	0.266192	0.180559		4.30132	15.5628	0.218888		3.61815	0.0140648		protein coding gene	match
	Gprasp2	G protein-coupled receptor associated sorting protein 2	9.51216	9.879	10.1436	10.084	9.41157	62.4789	54.4852	48.835	65.6514	4.89052	4.6394	3.17765	3.3728		9.80607	57.8626	4.02009		5.9007	0.0694765		protein coding gene	match
	Gprin1	G protein-regulated inducer of neurite outgrowth 1	0.0664736	0.0753806	0.0797529	0.110012	0.0853423	0.247181	0.21597	0.171695	0.295473	0.00710233	0.00806581	0.026803	0.0407852		0.0833923	0.23258	0.0206891		2.78898	0.0889548		protein coding gene
	Gramd3	GRAM domain containing 3	8.49605	9.08287	8.06954	8.15006	8.44182	23.1331	15.7341	13.3155	23.0871	5.17193	4.83794	2.94005	6.20752		8.44807	18.8175	4.78936		2.22743	0.254517		protein coding gene
	Grip1os3	glutamate receptor interacting protein 1, opposite strand 3	0.0671823	0	0.129247	0.106601	0.0470896	0.442528	0.132351	0.44798	0.456174	0	0	0	0		0.070024	0.369758	0		5.28045	0		antisense lncRNA gene
	Gstm6	glutathione S-transferase, mu 6	52.899	58.7004	55.3082	53.5058	58.2713	419.998	340.126	327.147	471.954	56.6263	58.9126	52.3862	63.7532		55.7369	389.806	57.9196		6.99368	0.148586		protein coding gene	match
	Gstm7	glutathione S-transferase, mu 7	55.4359	53.2586	51.6583	57.8187	58.5713	383.903	269.563	268.592	371.821	78.2489	79.4145	88.2585	82.0639		55.3486	323.47	81.9964		5.84423	0.25349		protein coding gene	match
	Gypa	glycophorin A	0.0492794	0.168314	0.075701	0.167082	0.111358	1.28336	0.527995	0.303815	1.21613	0.0187678	0.0654814	0.0155009	0		0.114347	0.832825	0.0249375		7.28332	0.0299433		protein coding gene
	Hdac6	histone deacetylase 6	25.7898	29.8808	27.6869	31.3902	27.6072	154.667	128.821	126.577	155.352	36.5318	38.2728	29.3018	34.1184		28.471	141.354	34.5562		4.96485	0.244465		protein coding gene	match
	Hebp2	heme binding protein 2	2.53322	2.19013	2.7408	2.21516	2.36788	7.70125	6.79967	6.44194	8.02477	1.03039	0.811611	0.414972	0.908539		2.40944	7.24191	0.791378		3.00564	0.109278		protein coding gene	match
	Helt	helt bHLH transcription factor	1.54379	1.28298	1.55352	1.11258	1.20444	8.30061	4.80242	8.00519	9.51001	0.108305	0.0234666	0.0365752	0		1.33946	7.65456	0.0420867		5.71465	0.00549825		protein coding gene
	Hhip	Hedgehog-interacting protein	0.0176629	0.3231	0.244212	0.473024	0.29302	1.29246	1.63712	0.823344	2.02772	0.17075	0.114809	0.098858	0.146939		0.270204	1.44516	0.132839		5.34841	0.0919199		protein coding gene
	Hist1h3b	histone cluster 1, H3b	0	0	0	0.104224	0	0.567108	0.276316	0.131635	0.337651	0	0	0.0882336	0		0.0208448	0.328178	0.0220584		15.7439	0.0672148		protein coding gene
	Hist1h3e	histone cluster 1, H3e	0.127526	0	0.0650939	0.0660025	0.135	0.253513	0.163328	0.249151	0.43823	0	0	0	0.0305902		0.0787245	0.276056	0.00764755		3.5066	0.0277029		protein coding gene
	Hist1h3f	histone cluster 1, H3f	0.0629018	0.0629684	0.064205	0.195046	0.266791	0.332427	0.44318	0.248492	0.511666	0.0927796	0.100496	0.11484	0.0302719		0.130382	0.383941	0.0845969		2.94473	0.220338		protein coding gene
	Hk2	Hexokinase 2	12.7093	11.7116	12.0901	11.8044	10.5471	69.8287	57.7485	56.1677	67.4296	14.9459	14.0737	9.95158	13.9624		11.7725	62.7936	13.2334		5.33392	0.210744		protein coding gene	match
	Hmgb3	high mobility group box 3	11.8728	10.1045	11.8725	12.3336	9.61532	54.8942	44.7586	32.9522	51.7569	7.65127	5.70609	3.47436	5.88732		11.1597	46.0905	5.67976		4.13007	0.123231		protein coding gene	match
	Hopx	HOP homeobox	13.9462	13.8462	14.3365	12.56	14.1988	68.3895	47.6259	44.3348	62.5595	11.126	12.0007	7.50178	14.6888		13.7775	55.7274	11.3293		4.0448	0.203299		protein coding gene	match
	Hopxos	HOP homeobox, opposite strand	0.138068	0	0.0876503	0.0585996	0.115178	0.58764	0.408964	0.17461	0.508453	0.0626483	0.0234593	0.0668308	0.0527651		0.0798992	0.419917	0.0514259		5.25558	0.122467		antisense lncRNA gene
	Hrk	harakiri, BCL2 interacting protein (contains only BH3 domain)	0.0238001	0.0240739	0.102315	0.113489	0.0922984	0.152487	0.292274	0.256503	0.205721	0.0471699	0.0199062	0.0218565	0.0187511		0.0711953	0.226746	0.0269209		3.18485	0.118727		protein coding gene
	Hsd17b1	hydroxysteroid (17-beta) dehydrogenase 1	0.625409	1.12518	1.0683	0.542201	0.543692	4.02052	2.71037	2.47948	5.14678	0.622332	0.519881	0.777555	0.636632		0.780956	3.58929	0.6391		4.59602	0.178058		protein coding gene
	Hsd17b13	hydroxysteroid (17-beta) dehydrogenase 13	0	0	0.0812141	0.128063	0	0.159652	0.130467	0.175192	0.0495817	0.02978	0.0698025	0.0339593	0.0189336		0.0418554	0.128723	0.0381189		3.07542	0.29613		protein coding gene
	Hspb1	heat shock protein 1	14.7947	12.7914	14.1801	14.038	15.9806	96.8914	71.2387	74.1479	91.8444	13.5564	13.9105	12.7134	15.5999		14.357	83.5306	13.9451		5.81813	0.166945		protein coding gene	match
	Iffo1	intermediate filament family orphan 1	46.8806	47.6316	50.3465	44.7886	46.0882	119.74	99.4607	129.181	130.356	33.1279	29.3691	29.4206	26.8209		47.1471	119.684	29.6846		2.53853	0.248024		protein coding gene	match
	Igf1r	insulin-like growth factor I receptor	2.14084	2.73763	2.25029	2.37095	2.76001	6.12678	6.04831	5.73209	6.41534	1.68709	1.81289	1.60682	2.07033		2.45194	6.08063	1.79428		2.47992	0.295082		protein coding gene	match
	Igfbp3	insulin-like growth factor binding protein 3	0.97847	0.932255	1.38456	1.30433	1.52516	77.4745	57.6004	51.8818	72.1229	19.4962	16.0416	14.7759	15.2272		1.22496	64.7699	16.3852		52.8753	0.252976		protein coding gene	match
	Igsf23	immunoglobulin superfamily, member 23	0.110068	0.263113	0.0907812	0.0694854	0.202513	0.774156	0.790001	0.582716	0.954373	0.14699	0.308857	0.176298	0.201386		0.147192	0.775312	0.208383		5.26734	0.268773		protein coding gene
	Il13ra2	interleukin 13 receptor, alpha 2	0.0564405	0.026767	0	0	0.0207017	0.705593	0.31811	0.132648	0.492851	0.0226069	0.104373	0	0.0540075		0.0207818	0.412301	0.0452468		19.8395	0.109742		protein coding gene
	Il17re	interleukin 17 receptor E	2.82874	2.9338	2.88238	3.08895	2.23433	20.475	13.1502	14.714	21.9213	2.83105	2.67877	2.88161	2.20478		2.79364	17.5651	2.64905		6.28754	0.150813		protein coding gene	match
	Il1a	interleukin 1 alpha	0.020944	0.164198	0.189013	0.114363	0.0928947	5.81507	4.61553	2.84797	5.70747	0.0629379	0.329407	0.0788798	0.14285		0.116283	4.74651	0.153519		40.8188	0.0323435		protein coding gene
	Ildr2	immunoglobulin-like domain containing receptor 2	0.191388	0.281324	0.268305	0.330579	0.306097	7.35639	6.05631	5.00733	7.37393	2.30459	2.13316	0.886129	1.97373		0.275539	6.44849	1.8244		23.4032	0.282919		protein coding gene	match
	Inhbb	inhibin beta-B	8.85407	9.99489	9.74775	8.77529	9.62349	31.1658	29.3934	31.7497	32.9564	2.74766	2.29115	2.0469	2.3342		9.3991	31.3163	2.35498		3.33184	0.0751997		protein coding gene	match
	Insc	inscuteable homolog (Drosophila)	1.89272	1.26359	1.43922	1.4659	1.41026	5.58883	2.99186	3.58218	4.56099	0.0859228	0.105661	0.0255471	0.0337282		1.49434	4.18096	0.0627148		2.79787	0.0150001		protein coding gene
	Iqcj,SCHIP1,Schip1		4.07888	4.09621	3.91024	3.79871	3.3467	8.52762	6.81723	9.50965	8.48443	2.17499	1.85054	1.09862	1.82007		3.84615	8.33473	1.73605		2.16703	0.208292
	Irs2	insulin receptor substrate 2	1.79779	2.04214	2.05071	1.84446	1.86319	5.86786	5.84068	6.8213	6.30809	1.47843	1.76045	1.80116	1.83019		1.91966	6.20948	1.71756		3.23468	0.276602		protein coding gene	match
	Itga6	integrin alpha 6	5.5347	6.18473	6.19075	5.44114	6.03075	44.4537	35.9434	31.9783	47.2967	9.86567	9.63492	6.14647	9.64355		5.87641	39.918	8.82265		6.79292	0.221019		protein coding gene	match
	Itih5l-ps	inter-alpha (globulin) inhibitor H5-like, pseudogene	0.137395	0.060352	0.0756653	0.0192469	0.197206	0.0990401	0.384551	0.50082	0.305748	0.00651546	0	0.00421131	0.0668227		0.097973	0.32254	0.0193874		3.29213	0.0601085		pseudogene
	Itpka	inositol 1,4,5-trisphosphate 3-kinase A	4.34225	3.87502	4.69434	4.30967	4.23653	15.2396	10.5114	13.3419	15.2277	1.35033	1.15067	1.26533	1.03309		4.29156	13.5801	1.19985		3.16438	0.0883536		protein coding gene	match
	Jade1	jade family PHD finger 1	8.46878	9.58543	8.79182	10.1511	9.94799	28.6564	24.5634	20.0713	29.7006	6.61036	7.59707	4.32797	8.38381		9.38902	25.7479	6.7298		2.74234	0.261373		protein coding gene
	Jade3	jade family PHD finger 3	7.93383	9.2723	8.79073	8.98108	9.03095	34.0546	31.8233	23.5001	39.5429	2.71521	2.80529	1.68414	2.52377		8.80178	32.2302	2.4321		3.66179	0.0754603		protein coding gene
	Jakmip1	janus kinase and microtubule interacting protein 1	9.69546	7.4909	7.2401	7.31191	6.67203	27.8179	20.8767	22.4185	28.7018	0.364597	0.57829	0.744668	0.655428		7.68208	24.9537	0.585746		3.2483	0.0234733		protein coding gene	match
	Jam2	junction adhesion molecule 2	16.8034	16.9979	14.5317	17.7144	17.4605	53.1062	42.9563	36.9527	59.8743	9.93156	11.3941	7.23027	8.32564		16.7016	48.2224	9.22039		2.88729	0.191206		protein coding gene	match
	Jsrp1	junctional sarcoplasmic reticulum protein 1	2.32907	1.36604	1.38596	1.76105	1.60034	9.18094	7.38749	10.3497	12.1755	0.0758341	0.171084	0.101906	0.257936		1.68849	9.77341	0.15169		5.78825	0.0155207		protein coding gene
	Kalrn	kalirin, RhoGEF kinase	4.71182	5.48882	4.79389	4.79325	5.57377	23.0251	19.0343	18.2807	23.9935	3.34619	3.44501	2.09841	3.57389		5.07231	21.0834	3.11587		4.15657	0.147788		protein coding gene	match
	Kcna6	potassium voltage-gated channel, shaker-related, subfamily, member 6	0.340477	0.300009	0.35371	0.347613	0.279424	0.710874	0.665572	0.875411	0.795597	0.231838	0.215825	0.0763977	0.154209		0.324247	0.761864	0.169567		2.34964	0.222569		protein coding gene
	Kcnd3	potassium voltage-gated channel, Shal-related family, member 3	1.88343	2.83693	2.47971	2.34768	2.51266	8.84317	9.27776	7.68821	9.64122	2.32484	2.39383	1.33079	1.98967		2.41208	8.86259	2.00978		3.67425	0.226771		protein coding gene	match
	Kcnd3os	potassium voltage-gated channel, Shal-related family, member 3, opposite strand	1.0345	1.09842	1.57287	1.07973	0.911187	2.55801	1.98074	2.85599	2.22727	0.803766	0.63069	0.661743	0.551431		1.13934	2.4055	0.661907		2.11131	0.275164		antisense lncRNA gene
	Kcng2	potassium voltage-gated channel, subfamily G, member 2	1.51833	4.26273	2.57906	2.54574	1.84073	19.4858	11.1002	12.7387	10.0982	0.308568	0.218329	0.229945	0.174098		2.54932	13.3557	0.232735		5.23894	0.0174259		protein coding gene
	Kcnh3	potassium voltage-gated channel, subfamily H (eag-related), member 3	0.218592	0.223884	0.292834	0.320306	0.34583	4.8576	1.83451	2.15411	4.4669	0.488503	0.464386	0.385838	0.43126		0.280289	3.32828	0.442497		11.8744	0.132951		protein coding gene
	Kcnk13	potassium channel, subfamily K, member 13	1.36703	1.41774	1.44714	1.76574	1.41576	11.1152	9.37943	9.92041	11.35	2.10843	2.42807	2.22761	2.02927		1.48268	10.4413	2.19835		7.04214	0.210544		protein coding gene	match
	Kcnk15	potassium channel, subfamily K, member 15	0	0.0527927	0.0531191	0	0	0.160014	0.0628556	0.0984246	0.0584193	0	0	0	0		0.0211824	0.0949284	0		4.48148	0		protein coding gene
	Kif21a	kinesin family member 21A	5.93908	6.80319	6.54429	6.67813	5.6321	23.9164	24.1957	18.8199	26.7423	3.1381	3.27261	2.16732	2.96393		6.31936	23.4186	2.88549		3.70585	0.123214		protein coding gene	match
	Klhl23	kelch-like 23	17.9885	21.5746	17.138	18.9941	19.8664	76.4578	69.1622	55.09	81.887	19.3017	18.8933	10.5955	18.3238		19.1123	70.6492	16.7786		3.69653	0.237491		protein coding gene	match
	Klhl36	kelch-like 36	6.52762	7.69857	8.25114	7.07895	9.12878	28.7181	24.4307	31.0384	31.9695	8.03804	8.33321	8.73847	7.84136		7.73701	29.0392	8.23777		3.75328	0.283678		protein coding gene	match
	Klhl4	kelch-like 4	0.685999	0.521009	0.499717	0.759098	0.672687	3.03499	2.73029	1.59189	3.71819	0.387033	0.583181	0.222248	0.620196		0.627702	2.76884	0.453165		4.41107	0.163666		protein coding gene
	Klk1b27	kallikrein 1-related peptidase b27	9.04221	3.02732	4.06268	3.36183	5.35671	148.887	92.0971	111.204	125.314	24.0036	30.0089	40.0656	12.9357		4.97015	119.376	26.7535		24.0185	0.224112		protein coding gene
	Klrb1a	killer cell lectin-like receptor subfamily B member 1C	0.199617	0.171699	0.0673789	0.0729827	0.381736	1.36047	0.447606	0.777465	1.41928	0.170162	0.0394307	0.0513363	0.228299		0.178683	1.00121	0.122307		5.60326	0.12216		protein coding gene
	Klre1	killer cell lectin-like receptor family E member 1	0.185153	0.253589	0.30567	0.248075	0.220112	2.13088	0.502873	0.497119	1.12978	0.171807	0.163052	0.0148	0.0533767		0.24252	1.06516	0.100759		4.39207	0.0945948		protein coding gene
	Kndc1	kinase non-catalytic C-lobe domain (KIND) containing 1	2.94271	3.21579	3.57702	3.38269	2.13347	11.4234	16.8855	9.14421	22.6259	0.24254	0.0313588	0.101655	0.0646204		3.05034	15.0198	0.110044		4.92397	0.00732659		protein coding gene	match
	Krt31	keratin 33B	0.0766579	0.0248504	0.0802448	0.0806231	0.0703243	0.224101	0.273814	0.10266	0.13107	0	0	0.0174621	0		0.0665401	0.182911	0.00436553		2.74889	0.0238669		protein coding gene
	Lama1	laminin, alpha 1	1.69778	2.42098	2.6315	2.502	2.20484	11.3971	10.1796	9.79177	12.2694	3.22012	3.25803	2.42983	2.89125		2.29142	10.9095	2.94981		4.76101	0.27039		protein coding gene	match
	Lama3	laminin, alpha 3	0.421961	0.421485	0.438022	0.698011	0.609521	3.06574	2.10979	2.02666	3.35811	0.92726	0.793807	0.479103	0.776163		0.5178	2.64007	0.744083		5.09864	0.281842		protein coding gene	match
	Lgals7	lectin, galactose binding, soluble 7	0.416452	0.48297	0.331286	0.852206	0.750435	3.65708	1.82523	3.06415	3.19594	0.676233	0.346181	0.863439	1.31663		0.56667	2.9356	0.800621		5.18044	0.272728		protein coding gene	match
	Lin7b	lin-7 homolog C (C. elegans)	6.24497	3.21835	4.50626	5.05563	4.8472	18.103	16.0819	21.2802	21.5985	3.10886	3.2512	6.13611	2.96088		4.77448	19.2659	3.86426		4.03518	0.200575		protein coding gene	match
	Lingo4	leucine rich repeat and Ig domain containing 4	0	0	0	0.0143169	0	0.310124	0.157009	0.182636	0.304954	0	0.0665898	0.0571422	0.0650129		0.00286338	0.238681	0.0471862		83.3563	0.197696		protein coding gene
	Lman1l	complexin 3	0.0279352	0.0281832	0.0598834	0	0.0196341	0.140781	0.111127	0.053178	0.1356	0.0211038	0.0410495	0	0.0133626		0.0271272	0.110172	0.018879		4.0613	0.17136		protein coding gene
	Lonrf1	LON peptidase N-terminal domain and ring finger 1	2.53257	2.59095	2.81942	2.97052	2.12164	9.03111	6.26687	6.00447	8.36584	2.37618	2.172	1.33895	2.12212		2.60702	7.41707	2.00231		2.84504	0.26996		protein coding gene	match
	Lpar2	lysophosphatidic acid receptor 2	4.65021	4.98678	4.73042	4.74407	4.90053	12.1712	10.9196	10.939	13.6034	1.6921	1.75275	1.15763	1.4232		4.8024	11.9083	1.50642		2.47965	0.126502		protein coding gene	match
	Lpar3	lysophosphatidic acid receptor 3	15.4115	14.4289	14.3816	14.1888	14.9416	52.4757	47.0439	46.2291	59.0935	0.885796	0.395737	0.857871	0.572177		14.6705	51.2105	0.677895		3.49072	0.0132374		protein coding gene	match
	Lppr4	phospholipid phosphatase related 4	0.816725	1.36052	1.12496	1.02008	0.924294	11.9018	8.95859	7.02041	13.1931	0.291302	0.222887	0.143482	0.203437		1.04932	10.2685	0.215277		9.78588	0.0209648		protein coding gene
	Lrp8os3	low density lipoprotein receptor-related protein 8, apolipoprotein e receptor, opposite strand 3	0.393422	0.456368	0.328867	0.282842	0.252073	0.700054	0.781085	0.837814	0.816977	0	0	0	0.0123875		0.342714	0.783983	0.00309687		2.28757	0.00395018		lncRNA gene
	Lrrc8d	leucine rich repeat containing 8D	6.49885	5.86826	5.38666	4.75214	4.96017	26.5984	22.2745	22.3665	29.7822	5.64186	6.57196	4.57786	5.99821		5.49322	25.2554	5.69747		4.59756	0.225594		protein coding gene	match
	Lrrk2	leucine-rich repeat kinase 2	8.28673	7.9138	9.67597	7.84473	8.01419	17.5904	19.3117	13.8604	23.0909	6.91513	5.26107	3.41989	5.72754		8.34708	18.4633	5.33091		2.21195	0.288729		protein coding gene	match
	Lsr	lipolysis stimulated lipoprotein receptor	14.7813	13.939	14.5084	12.5716	15.1777	145.194	116.889	136.848	163.832	29.6228	30.0874	31.6574	34.0345		14.1956	140.691	31.3505		9.91087	0.222833		protein coding gene	match
	M5C1000I18Rik	RIKEN cDNA M5C1000I18 gene	0.308333	0.277311	0.242869	0.180853	0.191179	0.489013	0.643285	0.421328	0.558516	0	0	0	0.0329696		0.240109	0.528035	0.0082424		2.19915	0.0156096		lincRNA gene
	Maff	v-maf musculoaponeurotic fibrosarcoma oncogene family, protein F (avian)	1.16629	1.42011	1.42157	1.64917	1.28906	9.11493	6.97516	6.50154	8.00468	1.92233	2.66228	1.42417	3.07086		1.38924	7.64908	2.26991		5.50594	0.296756		protein coding gene
	Mageb16	melanoma antigen family B, 16	1.85394	1.92202	2.11215	1.8432	1.31038	7.61976	7.37023	4.84215	7.0127	0	0	0.0103284	0		1.80834	6.71121	0.0025821		3.71126	0.000384744		protein coding gene
	Mageb18	melanoma antigen family B, 18	0.810389	1.41415	1.02631	1.0953	1.19639	5.76984	4.12702	3.25141	5.80366	0.0773061	0.0840541	0.0842673	0.151186		1.10851	4.73798	0.0992034		4.2742	0.0209379		protein coding gene
	Mageb7-ps	melanoma antigen, family B, 7, pseudogene	5.10732	5.85385	5.32718	6.46628	5.74223	29.4411	26.3718	24.5322	34.0044	0.375981	0.240392	0.430334	0.17148		5.69937	28.5874	0.304547		5.01588	0.0106532		pseudogene
	Marcksl1	MARCKS-like 1	62.1483	54.973	58.1051	53.572	57.644	201.222	172.984	192.373	207.204	45.054	43.7761	41.3196	38.1003		57.2885	193.446	42.0625		3.3767	0.217438		protein coding gene	match
	Mark4	MAP/microtubule affinity regulating kinase 4	10.6214	10.7676	11.78	11.0282	12.1344	57.019	45.2497	55.5179	58.8213	12.2081	13.4434	11.8374	12.8862		11.2663	54.152	12.5938		4.80654	0.232564		protein coding gene	match
	Mcf2	mcf.2 transforming sequence	2.71592	2.90289	2.81968	2.56519	2.7797	13.4567	9.50484	8.33919	13.5358	0.228609	0.169904	0.154004	0.151964		2.75668	11.2091	0.17612		4.06618	0.0157122		protein coding gene	match
	Med19	mediator complex subunit 19	16.4046	19.6089	17.66	16.7173	18.3666	37.856	33.0026	32.7432	43.6792	12.4751	11.6197	6.57367	11.4014		17.7515	36.8203	10.5175		2.07421	0.285644		protein coding gene	match
	Megf10	multiple EGF-like-domains 10	0.0861841	0.0866224	0.107696	0.122175	0.130288	0.525297	0.235273	0.213628	0.323887	0.0243037	0.0543248	0.0368975	0.0335596		0.106593	0.324521	0.0372714		3.04449	0.11485		protein coding gene
	Mex3a	mex3 RNA binding family member A	1.22356	1.06873	0.960974	0.958348	1.11406	2.24243	2.54956	2.80197	2.04498	0.585304	0.717829	0.315123	0.485578		1.06513	2.40973	0.525958		2.26238	0.218264		protein coding gene	match
	Mfap3	microfibrillar-associated protein 3	9.98862	11.4173	10.0652	11.8117	11.4839	25.4992	23.9463	20.6608	28.2207	7.30056	8.17858	4.54682	7.46069		10.9533	24.5817	6.87166		2.24422	0.279543		protein coding gene	match
	Minpp1	multiple inositol polyphosphate histidine phosphatase 1	12.1654	10.527	10.5056	10.1662	10.3656	39.8469	31.1812	32.0779	40.9314	11.4161	11.0537	7.46895	11.316		10.746	36.0093	10.3137		3.35097	0.286417		protein coding gene	match
	Mir34a,RP23-169H13.6		5.19544	4.48377	4.74305	6.01444	4.42863	19.4077	19.4544	18.9524	34.1467	7.03545	7.01593	5.82151	5.89657		4.97307	22.9903	6.44236		4.62296	0.280221
	Mir7060	microRNA 7060	0	0	0	0	8.08332	7.60886	3.74053	3.2749	3.59528	0	0	0	0		1.61666	4.55489	0		2.81746	0		miRNA gene
	Mlxipl	MLX interacting protein-like	8.9072	8.41418	7.77986	8.01618	7.61879	60.0505	49.8857	56.7063	66.5688	12.6358	11.9008	10.9208	11.3731		8.14724	58.3028	11.7076		7.15614	0.200807		protein coding gene	match
	Mpzl1	myelin protein zero-like 1	27.8921	28.1656	28.6438	29.2312	25.9091	75.1394	58.728	56.3401	72.7822	17.6848	14.5029	10.8313	15.298		27.9684	65.7474	14.5793		2.35078	0.221746		protein coding gene	match
	Mpzl2	myelin protein zero-like 2	0.0681233	0.258439	0.126528	0.163074	0.14085	2.47892	2.16038	1.01783	2.13998	0.442294	0.526043	0.293313	0.452634		0.151403	1.94928	0.428571		12.8748	0.219861		protein coding gene	match
	Mro	maestro	21.1164	22.0385	23.0169	23.0333	21.8724	107.769	96.3751	88.1708	123.565	5.23094	4.30995	4.20212	4.41072		22.2155	103.97	4.53843		4.68006	0.0436514		protein coding gene	match
	Mrps6,Slc5a3		30.5125	27.9182	27.9361	26.5729	27.1272	86.4581	68.2621	66.1099	91.5238	25.8741	22.9139	17.1287	23.7101		28.0134	78.0885	22.4067		2.78754	0.28694
	Mtag2	metastasis associated gene 2	0	0	0.0926122	0.0906856	0	0.163619	0.270793	0.306149	0.476773	0	0.142049	0	0.128654		0.0366596	0.304333	0.0676758		8.30161	0.222374		unclassified non-coding RNA gene
	Mtcl1	microtubule crosslinking factor 1	7.65359	7.43297	9.67004	9.38391	8.37502	32.9329	27.0761	30.0845	38.848	1.01347	1.65944	2.36131	0.481701		8.50311	32.2354	1.37898		3.79101	0.0427785		protein coding gene
	Mtm1	X-linked myotubular myopathy gene 1	6.59134	6.72482	6.62757	7.25789	6.00118	15.7848	13.3629	9.83778	16.0682	4.06647	4.69149	2.23772	5.15184		6.64056	13.7634	4.03688		2.07263	0.293305		protein coding gene	match
	Mum1l1	melanoma associated antigen (mutated) 1-like 1	18.4826	21.6058	21.199	22.5296	20.1053	85.8919	76.08	52.5226	91.3275	10.6836	12.2005	7.65558	11.6479		20.7845	76.4555	10.5469		3.67849	0.137948		protein coding gene	match
	Mybpc1	myosin binding protein C, slow-type	2.14818	2.66298	3.15652	2.44953	2.56744	7.59441	6.40237	4.69953	6.09583	0.262765	0.479491	0.214932	0.263053		2.59693	6.19803	0.30506		2.38668	0.0492189		protein coding gene	match
	Mybpc2	myosin binding protein C, fast-type	0.0297724	0.00958018	0.0104015	0.0742114	0.0486692	0.443307	0.251194	0.190172	0.409113	0.0839252	0.0894003	0.0378593	0.0915641		0.0345269	0.323447	0.0756872		9.36795	0.234002		protein coding gene
	Mycn	v-myc avian myelocytomatosis viral related oncogene, neuroblastoma derived	1.32831	1.34544	1.6973	1.41642	1.63577	3.27538	4.25594	4.90982	3.26294	0.781321	0.843253	0.503077	0.826377		1.48465	3.92602	0.738507		2.64441	0.188106		protein coding gene	match
	Mycs	myc-like oncogene, s-myc protein	0.238031	0.218103	0.229431	0.429442	0.299375	1.63235	1.09393	1.10325	1.54015	0.0138946	0.0156241	0.00859053	0		0.282876	1.34242	0.00952731		4.74561	0.00709711		protein coding gene
	Mylk2	myosin, light polypeptide kinase 2, skeletal muscle	0.0258274	0	0.0403288	0.0136662	0.0358942	4.12761	1.95662	1.33017	2.48686	0.0578914	0.0781684	0.10055	0.0940855		0.0231433	2.47532	0.0826738		106.956	0.0333993		protein coding gene
	Myoz2	myozenin 2	0.814329	0.967868	0.748034	1.08916	0.843004	24.2947	15.4263	13.2412	23.2774	1.23299	1.93632	0.95659	1.49339		0.892479	19.0599	1.40482		21.3561	0.0737057		protein coding gene	match
	Nab2	Ngfi-A binding protein 2	15.766	17.3501	14.2538	15.6854	15.0028	50.2285	43.0463	50.7392	49.3783	12.8262	13.4253	12.8718	13.3602		15.6116	48.3481	13.1209		3.09693	0.271384		protein coding gene	match
	Nags	N-acetylglutamate synthase	3.67334	3.44803	4.65854	4.68285	4.58602	16.7787	12.4706	14.5373	18.5246	2.34208	2.28714	3.27832	2.16727		4.20976	15.5778	2.5187		3.7004	0.161685		protein coding gene	match
	Nck2	non-catalytic region of tyrosine kinase adaptor protein 2	14.7047	14.3969	14.0145	15.3496	14.5179	34.7251	23.9789	26.2403	32.8208	7.96503	7.77794	5.77763	7.5462		14.5967	29.4413	7.2667		2.01698	0.24682		protein coding gene	match
	Neb	nebulin	0.311683	0.510587	0.920497	0.839623	0.699947	2.33438	3.28353	2.7775	3.65609	0.671479	0.770833	0.261792	0.502561		0.656467	3.01288	0.551666		4.58953	0.183103		protein coding gene
	Nipal1	NIPA-like domain containing 1	0.381747	0.407992	0.36816	0.388823	0.333337	0.754585	0.887509	0.670641	0.965212	0.141733	0.328098	0.134803	0.256738		0.376012	0.819487	0.215343		2.17942	0.262778		protein coding gene	match
	Nkain2	Na+/K+ transporting ATPase interacting 2	0.400114	0.605424	0.399294	0.560526	0.238803	2.63887	2.27126	1.83859	4.05327	1.06703	0.6954	0.217717	0.82805		0.440832	2.7005	0.702049		6.12591	0.25997		protein coding gene
	Nkx1-2	NK1 transcription factor related, locus 2 (Drosophila)	0.101621	0.100184	0.118376	0.0412178	0.0729229	0.739809	0.652049	0.862982	0.69885	0.00953862	0.0212846	0	0.0363774		0.0868643	0.738422	0.0168002		8.50087	0.0227514		protein coding gene
	Nlrp12	NLR family, pyrin domain containing 12	0.0261802	0.0602796	0.0547158	0.0283586	0.043944	0.0808106	0.0980608	0.107294	0.121237	0	0	0.00851854	0		0.0426956	0.101851	0.00212963		2.3855	0.0209094		protein coding gene
	Nmu	neuromedin U	0	0.113815	0.0623252	0	0	1.52107	0.48152	0.320681	1.1055	0	0	0.0258403	0		0.035228	0.857193	0.00646008		24.3327	0.00753632		protein coding gene
	Npas4	neuronal PAS domain protein 4	1.05787	1.14249	1.06675	1.09444	0.653745	3.81109	3.033	2.8734	3.28318	0.333334	0.2731	0.250841	0.224785		1.00306	3.25017	0.270515		3.24026	0.0832311		protein coding gene
	Nptx1	neuronal pentraxin 1	0.0697031	0.101646	0.0812246	0.0327411	0.0882759	1.97499	1.66416	1.44229	2.86873	0.152877	0.113805	0.100231	0.103385		0.0747181	1.98754	0.117574		26.6005	0.0591557		protein coding gene
	Nr0b1	nuclear receptor subfamily 0, group B, member 1	11.3425	11.0972	13.0054	11.5569	12.6936	50.0325	44.3497	48.1662	57.017	12.3798	12.9466	9.46947	13.6269		11.9391	49.8914	12.1057		4.17881	0.242641		protein coding gene	match
	Nr1h5	nuclear receptor subfamily 1, group H, member 5	0.686605	0.710834	0.685927	0.835733	0.716274	2.562	2.65699	1.61447	3.13852	0.0636939	0.0370452	0.0261874	0.00681707		0.727075	2.493	0.0334359		3.4288	0.0134119		protein coding gene
	Nt5c1a	5'-nucleotidase, cytosolic IB	0.153186	0.151754	0.0788243	0.199503	0.293721	1.02511	1.14128	0.819625	1.59857	0.0866817	0	0.132185	0.07433		0.175398	1.14615	0.0732992		6.53456	0.0639527		protein coding gene
	Nt5e	5' nucleotidase, ecto	5.08019	5.35704	4.64578	4.79831	4.94836	35.1355	31.4099	24.1622	39.6402	7.10792	7.65371	4.05845	8.16015		4.96594	32.587	6.74506		6.5621	0.206986		protein coding gene	match
	Ntn4	Netrin 4	2.62213	2.97295	2.83562	2.70487	3.02357	33.1816	29.0451	26.7086	39.002	8.06165	7.87842	4.56253	9.34449		2.83183	31.9843	7.46177		11.2946	0.233295		protein coding gene	match
	Nudt10	nudix (nucleoside diphosphate linked moiety X)-type motif 9	1.34014	1.24494	0.90766	1.06679	1.15049	5.16361	3.1415	2.62711	3.77168	0.93229	1.1728	0.668388	1.18386		1.142	3.67598	0.989335		3.21888	0.269135		protein coding gene	match
	Nup62cl	nucleoporin 62	11.4477	18.117	14.7395	14.8479	15.3461	54.7221	41.0533	46.3433	57.1277	1.99545	1.62483	0.835575	1.33625		14.8996	49.8116	1.44803		3.34314	0.0290701		protein coding gene	match
	Nxf3	nuclear RNA export factor 3	33.2802	39.4346	36.8914	38.8625	36.9738	165.941	144.873	111.477	174.948	3.26703	2.57968	2.38612	2.02994		37.0885	149.31	2.56569		4.02577	0.0171837		protein coding gene	match
	Nxnl2	nucleoredoxin-like 2	5.38243	4.27249	5.48084	4.30836	4.79437	56.6473	44.3979	48.5452	58.8562	7.39948	8.35881	7.17508	7.50315		4.8477	52.1116	7.60913		10.7498	0.146016		protein coding gene	match
	Ocln	occludin	2.28844	3.27782	3.90753	3.23332	3.61823	12.9182	15.2059	12.0821	16.9896	1.35524	1.08407	0.628533	1.11063		3.26507	14.2989	1.04462		4.37937	0.0730556		protein coding gene	match
	Olfr102	olfactory receptor 102	0.0505835	0	0.052327	0	0	0.215084	0.122878	0.0498917	0.123399	0	0	0	0		0.0205821	0.127813	0		6.20992	0		protein coding gene
	Olfr1029	olfactory receptor 1029	0.0522859	0.0534043	0.0530815	0.0557336	0.0392594	0.29344	0.190396	0.255809	0.605166	0.114515	0.041437	0.0451039	0		0.0507529	0.336203	0.050264		6.6243	0.149505		protein coding gene
	Olfr1250	olfactory receptor 1250	0	0.149638	0.0499559	0.0517341	0.0722785	0.909213	0.809114	0.478608	0.917672	0.108862	0.141568	0.120899	0.146035		0.0647213	0.778652	0.129341		12.0308	0.166109		protein coding gene
	Olfr1251	olfactory receptor 1251	0	0.117601	0.060487	0.0625683	0	0.987663	0.927965	1.1579	1.34036	0.0439898	0.140672	0.0989118	0.136682		0.0481313	1.10347	0.105064		22.9263	0.0952121		protein coding gene
	Olfr206	olfactory receptor 206	0	0.0547575	0	0.0583231	0.0406891	0.134811	0.162739	0.077774	0.0976017	0	0	0	0		0.0307539	0.118231	0		3.84443	0		protein coding gene
	Olfr209	olfactory receptor 209	0	0	0	0.0655972	0.0448198	0.0764543	0.111975	0.0587546	0.108991	0	0	0	0		0.0220834	0.0890437	0		4.03216	0		protein coding gene
	Olfr221	olfactory receptor 221	0	0.110773	0.220562	0.0550521	0	0.158939	0.191625	0.109431	0.285022	0	0	0	0		0.0772774	0.186254	0		2.4102	0		protein coding gene
	Olfr272	olfactory receptor 272	0	0	0.0380215	0.0584054	0.0406825	0.340201	0.237326	0.35751	0.244998	0	0	0	0		0.0274219	0.295009	0		10.7582	0		protein coding gene
	Olfr836	olfactory receptor 836	0	0	0	0.0626871	0.0433685	0.0355986	0.035	0.0275229	0.104987	0	0	0	0		0.0212111	0.0507771	0		2.39389	0		protein coding gene
	Olfr872	olfactory receptor 872	0.509694	0.333639	0.669093	0.815663	0.354399	4.42045	3.16674	3.16853	3.59709	0	0.152602	0.0161585	0.220114		0.536498	3.5882	0.0972186		6.6882	0.027094		protein coding gene
	Olfr873	olfactory receptor 873	0	0.312272	0.104553	0.274588	0.15332	1.65802	1.8589	1.05625	2.36312	0.22243	0.571251	0.454684	0.672883		0.168947	1.73407	0.480312		10.264	0.276985		protein coding gene
	Olr1	oxidized low density lipoprotein (lectin-like) receptor 1	0.198292	0.204189	0.130457	0.139687	0.113116	0.66523	0.543595	0.443009	0.957222	0.256147	0.130844	0.0213163	0.118339		0.157148	0.652264	0.131662		4.15063	0.201853		protein coding gene
	Ormdl3	ORM1-like 3 (S. cerevisiae)	53.6956	50.4399	53.3918	53.3073	51.2773	193.878	168.395	189.83	219.435	44.1644	46.6287	39.0644	46.9853		52.4224	192.885	44.2107		3.67943	0.229208		protein coding gene	match
	P2ry2	purinergic receptor P2Y, G-protein coupled 2	0.992034	0.817984	1.22062	1.30926	1.14017	9.79208	7.91011	8.83259	12.2959	2.30378	3.05826	2.65663	3.19622		1.09601	9.70767	2.80372		8.85725	0.288815		protein coding gene	match
	P2ry4	pyrimidinergic receptor P2Y, G-protein coupled, 4	0.0097709	0.0200133	0	0.0106128	0	0.0245268	0.0182299	0.0236498	0.0119669	0	0	0.00812807	0.0140474		0.0080794	0.0195933	0.00554387		2.4251	0.282946		protein coding gene
	Padi2	peptidyl arginine deiminase, type II	1.06089	0.934202	0.968169	1.07475	1.09132	20.8694	12.8849	16.5533	19.6789	3.12449	2.45621	2.04695	2.23788		1.02587	17.4966	2.46638		17.0555	0.140963		protein coding gene	match
	Pag1	Phosphoprotein associated with glycosphingolipid microdomains 1	1.60998	2.06099	1.95031	1.91856	1.70866	6.04388	5.06827	4.54161	5.92007	1.07717	0.943215	0.521161	1.14098		1.8497	5.39346	0.920632		2.91586	0.170694		protein coding gene
	Pak6	p21 protein (Cdc42/Rac)-activated kinase 6	3.96396	3.01745	5.28696	4.54275	4.1031	16.4421	12.9213	11.3158	21.6891	2.79053	3.18462	3.69005	4.25087		4.18284	15.5921	3.47902		3.72763	0.223127		protein coding gene	match
	Papl	Iron/zinc purple acid phosphatase-like protein	2.22322	3.01522	3.00621	2.88876	3.10266	52.1293	45.9764	57.2492	57.089	0.321601	0.63872	0.485467	0.212481		2.84721	53.111	0.414567		18.6537	0.00780568		protein coding gene
	Pard6b	par-6 family cell polarity regulator beta	3.4289	3.71571	3.76469	3.3684	3.31451	20.2072	18.2184	17.9606	22.7908	1.58336	1.30384	1.03404	1.32337		3.51844	19.7943	1.31115		5.62586	0.0662391		protein coding gene	match
	Pcdhb1	protocadherin beta 1	0	0.0451037	0.0155793	0.0326914	0.0110857	0.0199169	0.038859	0.00754137	0.103837	0	0	0	0		0.020892	0.0425386	0		2.03612	0		protein coding gene
	Pcsk1n	proprotein convertase subtilisin/kexin type 1 inhibitor	7.09597	6.42375	4.19921	5.25644	7.93046	26.311	22.0031	26.3533	23.4388	0.70454	0.118644	0.300127	0.257741		6.18117	24.5266	0.345263		3.96795	0.0140771		protein coding gene	match
	Pde11a	phosphodiesterase 11A	0.328869	0.35935	0.350898	0.546837	0.524482	1.32468	1.04597	0.704077	1.33258	0.282521	0.304758	0.186682	0.179281		0.422087	1.10183	0.238311		2.61042	0.216287		protein coding gene
	Pde4b	phosphodiesterase 4B, cAMP specific	6.45395	7.42854	7.32401	6.6624	6.65727	16.4551	14.1952	12.2816	18.8518	1.93926	1.67847	0.883025	1.89597		6.90523	15.4459	1.59918		2.23684	0.103534		protein coding gene	match
	Pde4d	phosphodiesterase 4D, cAMP specific	1.35796	2.0294	2.59462	2.43107	2.39991	7.01851	7.7162	7.20945	7.61356	0.990601	1.15137	0.654079	0.833594		2.16259	7.38943	0.907411		3.41693	0.122799		protein coding gene	match
	Pde6a	phosphodiesterase 6A, cGMP-specific, rod, alpha	0.397488	0.397046	0.409801	0.183349	0.305921	1.16968	0.767279	0.840488	1.37221	0.096907	0.159609	0.102666	0.215539		0.338721	1.03741	0.14368		3.06274	0.138498		protein coding gene
	Pdia5	protein disulfide isomerase associated 5	18.3017	16.8987	16.3457	16.1773	17.7848	77.7459	65.34	61.0556	91.4256	7.93746	6.73765	5.88305	7.44293		17.1016	73.8918	7.00027		4.32074	0.0947368		protein coding gene	match
	Peg10	paternally expressed 10	12.1095	15.4894	13.2529	14.5803	14.1869	63.9329	62.4272	50.8199	76.1281	1.88912	1.36561	1.06397	1.28275		13.9238	63.327	1.40036		4.54811	0.0221132		protein coding gene	match
	Peg12	Paternally expressed 12	0.279746	0.247864	0.296124	0.382071	0.318024	2.93879	1.76339	1.43112	2.53546	0.531684	0.345075	0.288345	0.553425		0.304766	2.16719	0.429632		7.111	0.198244		protein coding gene
	Peg3	paternally expressed 3	1.17533	1.59678	1.51224	1.86865	1.49744	3.09425	3.70397	2.55719	3.43912	0.963256	0.89819	0.602872	0.88195		1.53009	3.19863	0.836567		2.09049	0.261539		protein coding gene	match
	Pglyrp3	peptidoglycan recognition protein 3	0.164698	0.0413374	0.0419526	0.176996	0.0301666	0.647336	0.501325	0.161782	0.6715	0.1848	0.104933	0.0956692	0.0993963		0.0910301	0.495486	0.1212		5.4431	0.244608		protein coding gene
	Phactr2	phosphatase and actin regulator 2	3.66108	3.71959	4.11399	4.31351	4.52317	22.6802	20.1913	18.3833	26.1495	5.75576	5.23359	2.89089	5.10182		4.06627	21.8511	4.74552		5.37374	0.217175		protein coding gene	match
	Phf21b	PHD finger protein 21B	4.2143	4.10307	5.63614	7.21505	8.32289	14.9866	15.433	19.8433	16.3951	0.560856	0.79462	1.86361	0.319723		5.89829	16.6645	0.884702		2.82531	0.053089		protein coding gene	match
	Phf8	PHD finger protein 8	12.9424	18.0073	14.3914	17.1512	14.3147	33.672	33.0705	28.7153	38.7078	8.44888	8.21702	5.18669	8.34239		15.3614	33.5414	7.54875		2.18349	0.225058		protein coding gene	match
	Phgdh	3-phosphoglycerate dehydrogenase	8.91697	11.5856	11.2886	11.0101	12.3223	46.622	39.7728	39.5959	46.8037	6.01478	3.45911	4.41764	5.33534		11.0247	43.1986	4.80672		3.91834	0.11127		protein coding gene	match
	Pip5k1b	phosphatidylinositol-4-phosphate 5-kinase, type 1 alpha	4.57469	4.66756	5.16169	4.94324	4.99302	21.5373	19.9441	17.5908	23.6243	4.87047	5.71965	4.05045	5.45491		4.86804	20.6741	5.02387		4.24691	0.243003		protein coding gene	match
	Pkn3	protein kinase N3	2.56765	2.04312	3.51521	2.1443	2.55201	16.7833	13.6337	17.011	22.1116	2.52036	2.34004	2.05182	2.5677		2.56446	17.3849	2.36998		6.77917	0.136324		protein coding gene	match
	Plac1	placental specific protein 1	5.29333	5.38899	5.30866	5.90972	5.11903	14.1336	11.9957	13.6869	20.5099	0.21443	0	0.118788	0.0455715		5.40395	15.0815	0.0946974		2.79084	0.00627903		protein coding gene	match
	Plekha7	pleckstrin homology domain containing, family A member 7	2.5443	2.94002	2.98993	3.79444	3.14145	13.0183	10.514	10.0126	13.9737	3.45863	3.1575	3.70959	3.3107		3.08203	11.8796	3.4091		3.85449	0.28697		protein coding gene	match
	Plekhg1	pleckstrin homology domain containing, family G (with RhoGef domain) member 1	3.92097	5.49525	4.90297	4.5514	4.36332	17.8341	15.0857	13.4664	19.4178	4.36423	4.02919	2.31325	3.74297		4.64678	16.451	3.61241		3.5403	0.219586		protein coding gene	match
	Plxnc1	plexin C1	4.56509	5.41736	5.12128	5.28832	4.49481	17.0695	17.0766	13.5613	21.5033	2.56869	2.64656	1.7753	2.66652		4.97737	17.3027	2.41427		3.47627	0.139531		protein coding gene	match
	Polr3g	polymerase (RNA) III (DNA directed) polypeptide G	9.48592	9.27997	8.19794	9.55108	8.16978	29.8094	24.0714	19.7387	33.874	4.52983	4.97098	2.83135	4.58608		8.93694	26.8734	4.22956		3.007	0.157388		protein coding gene	match
	Ppfia3	protein tyrosine phosphatase, receptor type, f polypeptide (PTPRF), interacting protein (liprin), alpha 3	0.68743	0.996151	0.65739	0.96169	1.00609	4.91075	4.57765	5.51376	6.63071	0.428525	0.211661	0.253078	0.196327		0.86175	5.40822	0.272398		6.27585	0.0503674		protein coding gene	match
	Ppfibp2	PTPRF interacting protein, binding protein 2 (liprin beta 2)	7.71474	6.87044	7.4564	7.52874	7.21812	18.1525	15.2809	13.2909	16.6314	4.87404	3.84199	2.72197	4.00646		7.35769	15.8389	3.86111		2.1527	0.243774		protein coding gene	match
	Ppp1r16b	protein phosphatase 1, regulatory (inhibitor) subunit 16B	1.59154	1.74197	1.83433	1.84923	1.94327	3.90164	3.42665	3.64968	4.70262	1.03406	0.983809	0.766997	0.904699		1.79207	3.92015	0.922391		2.1875	0.235295		protein coding gene	match
	Ppp1r9a	protein phosphatase 1, regulatory (inhibitor) subunit 9A	7.57397	9.00808	8.78969	10.4928	8.65843	20.5293	19.577	14.3649	21.5327	3.89551	3.76631	2.01325	3.0682		8.90459	19.001	3.18582		2.13384	0.167666		protein coding gene	match
	Ppt1	palmitoyl-protein thioesterase 1	121.502	119.17	116.593	115.68	115.496	337.34	273.506	246.816	364.493	70.4163	68.7205	40.7728	71.1584		117.688	305.539	62.767		2.59617	0.205431		protein coding gene	match
	Pramel	preferentially expressed antigen in melanoma-like	1.79357	1.96914	2.1236	2.09935	1.9158	7.532	7.00027	5.43501	8.39505	0.120957	0.0831236	0.0484093	0.0471647		1.98029	7.09058	0.0749136		3.58057	0.0105652		pseudogene	match
	Prph2	peripherin 2	1.64851	2.64057	2.01291	2.29677	2.16704	9.66028	8.07771	7.19754	12.3671	0.0270025	0	0.0524596	0		2.15316	9.32566	0.0198655		4.33115	0.0021302		protein coding gene	match
	Prr15	proline rich 15	8.44402	8.64117	9.26859	8.76139	7.78218	42.1445	32.1574	28.7284	43.8478	2.01146	1.86931	1.71189	1.94138		8.57947	36.7195	1.88351		4.27993	0.0512945		protein coding gene	match
	Prrg4	proline-rich Gla (G-carboxyglutamic acid) polypeptide 2	0.315171	0.352388	0.380711	0.255423	0.391135	1.20043	1.42957	0.729067	1.26729	0.166816	0.203715	0.0847185	0.142557		0.338966	1.15659	0.149452		3.41211	0.129218		protein coding gene
	Prss12	protease, serine 12 neurotrypsin (motopsin)	0.353691	0.347434	0.291749	0.227025	0.228257	2.12149	1.73924	1.58314	1.8471	0.329863	0.27005	0.191329	0.214929		0.289631	1.82274	0.251543		6.29332	0.138002		protein coding gene	match
	Psat1	phosphoserine aminotransferase 1	15.425	13.3733	15.7384	13.7824	14.0693	59.4604	46.8999	49.5448	60.7848	11.9115	9.98873	9.67127	9.53912		14.4777	54.1725	10.2777		3.74179	0.189721		protein coding gene	match
	Psg16	pregnancy specific glycoprotein 16	0.431615	0.181831	0.754447	0.217245	0.253368	2.17906	0.72306	0.868656	2.67857	0.238757	0.191211	0.0933757	0.107085		0.367701	1.61234	0.157607		4.38491	0.0977508		protein coding gene
	Psg29	pregnancy-specific glycoprotein 29	0.00752039	0.0300442	0.0539773	0.0496794	0.0394081	0.267135	0.061204	0.0405254	0.198555	0.00556809	0	0.00776421	0.00358665		0.0361259	0.141855	0.00422974		3.92668	0.0298174		protein coding gene
	Qpct	glutaminyl-peptide cyclotransferase (glutaminyl cyclase)	24.5483	25.0314	25.6501	24.4492	25.5772	120.911	97.2442	89.0578	133.791	2.86629	2.09989	1.65423	1.89651		25.0512	110.251	2.12923		4.40102	0.0193126		protein coding gene	match
	Rab11fip1	RAB11 family interacting protein 1 (class I)	3.60449	4.25528	3.75607	4.52307	3.95956	18.7391	15.9514	14.8906	18.8986	1.78068	2.06401	1.25244	1.71627		4.01969	17.1199	1.70335		4.25901	0.0994952		protein coding gene	match
	Rab11fip3	RAB11 family interacting protein 3 (class II)	21.4308	22.5104	22.4609	23.0402	20.0361	78.8461	64.6609	68.0185	83.566	7.29433	6.68805	5.65258	6.51291		21.8957	73.7729	6.53697		3.36929	0.0886094		protein coding gene	match
	Rab3b	RAB3B, member RAS oncogene family	5.95285	5.27242	4.42718	5.48571	5.11166	62.7088	35.2572	43.5599	57.8445	0.632492	0.803584	0.584294	0.370415		5.24996	49.8426	0.597696		9.49389	0.0119917		protein coding gene	match
	Rasgef1c	RasGEF domain family, member 1C	0.75498	0.407747	0.48308	0.933722	0.593562	6.13489	5.21675	7.38368	6.15428	0.0653623	0.0702014	0.019779	0.0380628		0.634618	6.2224	0.0483514		9.80495	0.00777053		protein coding gene	match
	Reep1	receptor accessory protein 1	29.4145	31.463	31.4611	29.3732	31.2291	131.991	113.505	109.845	145.963	4.62006	4.76057	2.84909	4.2385		30.5882	125.326	4.11705		4.0972	0.0328508		protein coding gene	match
	Reg3b	regenerating islet-derived 3 beta	0.194172	0.191318	0.0668693	0	0.0474412	0.258084	0.50352	0.370482	0.527022	0	0	0	0		0.0999601	0.414777	0		4.14943	0		protein coding gene
	Reg3g	regenerating islet-derived 3 gamma	0.329743	0.199034	0.409767	0.224534	0.193216	3.4212	2.58076	1.53349	4.01583	0.0505458	0	0.0319783	0.0633684		0.271259	2.88782	0.0364731		10.646	0.01263		protein coding gene
	Rell2	RELT-like 2	3.46664	3.35222	4.3231	3.6571	3.2816	19.3679	16.4114	18.4376	23.6953	2.04328	2.20996	2.42434	1.90448		3.61613	19.478	2.14552		5.38643	0.11015		protein coding gene	match
	Rgs20	regulator of G-protein signaling 20	0.149807	0.16866	0.0509544	0.204643	0.259959	0.506144	0.592144	0.535806	0.818778	0.0376432	0.0212508	0.0202629	0.083956		0.166805	0.613218	0.0407782		3.67626	0.0664987		protein coding gene
	Rhox5	reproductive homeobox 5	19.8642	19.7385	22.4043	21.793	19.5999	122.179	76.627	86.3047	119.184	1.39365	0.860697	0.911725	0.843368		20.68	101.074	1.00236		4.88751	0.00991712		protein coding gene
	Rhox8	reproductive homeobox 8	11.7121	8.66799	12.5926	15.324	8.43926	77.5027	57.06	46.4933	66.7913	4.32639	3.53175	2.5449	2.94511		11.3472	61.9618	3.33704		5.46054	0.0538563		protein coding gene	match
	Rhox9	reproductive homeobox 9	0.0528647	0	0.0546682	0.0568597	0.0732188	0.0747905	0.220111	0.0904082	0.244342	0	0	0.0324775	0		0.0475223	0.157413	0.00811937		3.3124	0.0515801		protein coding gene
	Rhpn2	rhophilin, Rho GTPase binding protein 2	4.49861	5.29903	5.57978	5.08899	4.65117	26.6192	23.4924	20.9175	27.3686	1.86036	1.46946	1.22472	1.50264		5.02352	24.5994	1.51429		4.89685	0.0615581		protein coding gene	match
	Ric3	RIC3 acetylcholine receptor chaperone	4.51778	6.27556	5.94973	5.77284	5.18913	12.9744	12.5118	11.0117	15.7977	2.28993	2.10686	0.919599	2.17111		5.54101	13.0739	1.87187		2.35948	0.143176		protein coding gene	match
	Rln1	relaxin 1	0.012748	0.13947	0.0132767	0	0.0509668	3.37328	2.70704	4.21516	2.76224	0.106509	0.060378	0.155333	0		0.0432923	3.26443	0.080555		75.4044	0.0246766		protein coding gene
	Rnf128	ring finger protein 128	2.53939	2.37965	2.92798	2.93847	2.889	16.7178	12.6445	10.3105	18.2092	2.236	2.27622	1.89301	2.14439		2.7349	14.4705	2.13741		5.29106	0.147708		protein coding gene	match
	Rnf152	ring finger protein 152	0.335219	0.377797	0.313601	0.433725	0.3743	0.809463	0.87102	0.701378	0.897727	0.266171	0.308591	0.118887	0.213453		0.366928	0.819897	0.226775		2.23449	0.27659		protein coding gene
	RP23-172L16.2		0.461297	0.0638802	0.27235	0	0.193912	0.888628	0.528864	0.567396	0.584169	0.0502267	0.0603188	0.0290577	0.0966273		0.198288	0.642264	0.0590576		3.23905	0.0919522
	RP23-187D8.1		0	0	0	0.121148	0	0.0369049	0.107636	0.107367	0.034136	0	0	0	0		0.0242296	0.071511	0		2.95139	0
	RP23-296I6.7		0.178722	0.0294604	0.0930055	0.167824	0.11075	1.03151	0.913571	0.44461	1.20676	0.0683956	0.25825	0.032947	0.0853817		0.115952	0.899113	0.111244		7.75416	0.123726
	RP23-296I6.8		0.0951849	0.130272	0.0738326	0.0780248	0.0442166	0.23374	0.283683	0.18919	0.267341	0.0449054	0.0305438	0.00933039	0.0285065		0.0843062	0.243488	0.0283215		2.88815	0.116316
	RP23-304O9.1		1.05124	1.26268	0.806855	0.938874	0.807042	2.42598	1.96219	2.38303	2.4379	0.620887	0.7118	0.355518	0.513527		0.973338	2.30227	0.550433		2.36534	0.239082
	RP23-349N4.5		2.32786	1.81648	1.48889	2.17972	1.74206	5.90761	3.89562	3.21507	5.77423	0.244946	0.0448768	0.0651126	0.156081		1.911	4.69813	0.127754		2.45847	0.0271925
	RP23-353O7.5		0.0720063	0.0900804	0.0561943	0.164177	0.196429	0.203605	0.43524	0.457332	0.419946	0	0.0141465	0.0214525	0.00849823		0.115777	0.379031	0.0110243		3.27379	0.0290855
	RP23-365F1.5		0.217906	0.254929	0.445115	0.430366	0.212507	0.709295	0.822821	0.5827	0.732233	0.100471	0.116672	0.0531352	0.119216		0.312165	0.711762	0.0973736		2.28009	0.136806
	RP23-411B11.4		0	0.0925505	0.199267	0.10124	0.133815	0.368773	0.545256	0.305674	0.760316	0	0	0	0.0441856		0.105374	0.495005	0.0110464		4.69758	0.0223157
	RP23-413M3.5		0	0	0.0150478	0	0.0109252	0.0289199	0.0665087	0.0741666	0.0455111	0.0108571	0.0244967	0	0.0143823		0.0051946	0.0537766	0.012434		10.3524	0.231216
	RP23-428H16.1		0	0	0	0.0136066	0	0.0326898	0.0154835	0.0158048	0.0226209	0	0	0.00376345	0		0.00272132	0.0216497	0.000940863		7.95561	0.0434584
	RP23-87D8.2		0	0.016191	0	0	0	0.0462669	0.0219067	0.0241092	0.021214	0	0	0	0		0.0032382	0.0283742	0		8.76234	0
	RP24-153N24.3		0	0	0	0.0237241	0	0.0146969	0.0280551	0.0190114	0.0134773	0	0	0	0		0.00474482	0.0188102	0		3.96436	0
	RP24-245K18.2		0.0819948	0.100013	0.0840399	0.0680493	0.0906064	0.232984	0.185963	0.147221	0.269162	0	0	0.00800263	0		0.0849407	0.208833	0.00200066		2.45857	0.0095802
	RP24-272N10.3		1.15704	0.715953	1.05945	1.01715	0.836207	3.58246	3.14275	1.81278	2.11394	0.564374	0.369444	0.717382	0.659544		0.95716	2.66298	0.577686		2.78217	0.216932
	RP24-281O20.2		0.0725909	0.133583	0.120412	0.209077	0.081833	0.52572	0.324593	0.493639	0.533856	0	0	0	0.0137641		0.123499	0.469452	0.00344102		3.80126	0.00732988
	RP24-281O20.5		0.223715	0.0824567	0.0576615	0.0307298	0.0206954	1.04124	0.900833	0.541449	0.728643	0	0	0	0		0.0830517	0.803041	0		9.66918	0
	RP24-291H9.1		0	0	0	0	0.0287913	0.0248807	0.0753951	0.0982078	0.0241918	0	0	0	0.0186792		0.00575826	0.0556688	0.0046698		9.66765	0.0838853
	RP24-308L17.5		0.211767	0.280054	0.18064	0.238455	0.341796	0.690075	0.820816	0.565307	0.767775	0.0535084	0.274483	0.085723	0.0997322		0.250542	0.710993	0.128362		2.83782	0.180538
	RP24-468O23.2		0	0.0637454	0.133676	0.0366544	0	0.32594	0.41337	0.285125	0.415972	0.0505107	0.0559911	0.053424	0.182802		0.0468152	0.360102	0.085682		7.69199	0.237938
	RP24-86C19.2		0.305254	0.410888	0.109949	0.210481	0.0694119	1.84237	1.45263	1.46486	0.831111	0.232165	0.257677	0.157918	0.287866		0.221197	1.39774	0.233906		6.319	0.167346
	Rprm	reprimo, TP53 dependent G2 arrest mediator candidate	0	0.135568	0	0.108289	0.0945201	1.22317	0.805736	0.795543	0.705634	0.34183	0.234778	0.104382	0.240733		0.0676754	0.882521	0.230431		13.0405	0.261105		protein coding gene
	Rps6ka2	ribosomal protein S6 kinase, polypeptide 2	5.42552	6.03851	6.35717	6.57734	6.66409	26.796	26.3957	25.1198	29.7127	1.4278	1.8174	1.20409	1.50509		6.21253	27.006	1.48859		4.34703	0.0551208		protein coding gene	match
	Rragb	Ras-related GTP binding A	6.21234	6.31429	5.86993	6.09676	6.6347	28.5147	24.2471	18.3758	31.358	3.77961	3.10593	1.54974	3.19629		6.2256	25.6239	2.90789		4.11589	0.113484		protein coding gene	match
	Rragd	Ras-related GTP binding D	7.1785	4.60383	5.5947	4.01987	5.7864	14.3326	11.3856	9.62009	14.152	1.11648	1.02464	0.734195	1.27125		5.43666	12.3726	1.03664		2.27577	0.0837854		protein coding gene	match
	S100z	S100 calcium binding protein, zeta	2.24581	1.86875	0.386193	0.79567	1.60998	6.82441	4.72235	8.47908	7.63931	0	0	0	0.182753		1.38128	6.91629	0.0456882		5.00716	0.00660589		protein coding gene	match
	Samd5	sterile alpha motif domain containing 5	0.036422	0.107778	0.0575425	0.0799567	0.106432	0.402291	0.260882	0.155048	0.169144	0.0422201	0.0787593	0.0220171	0.0604186		0.0776262	0.246841	0.0508538		3.17987	0.206018		protein coding gene
	Sat2	Spermidine/spermine N1-acetyl transferase 2	8.00718	9.72336	10.7709	8.65946	10.2041	78.7797	67.0865	63.4643	89.151	16.2162	14.6093	11.7643	13.8439		9.473	74.6204	14.1084		7.87716	0.189069		protein coding gene	match
	Sbk3	SH3 domain binding kinase family, member 3	0.248583	0.21399	0.102801	0.174919	0.0992435	0.625896	0.801343	0.865711	0.816093	0.217655	0.139329	0.160057	0.10081		0.167907	0.777261	0.154463		4.62911	0.198727		protein coding gene
	Scara3	scavenger receptor class A, member 3	3.39336	3.61249	3.30725	3.3334	3.58855	30.9236	26.6986	21.5837	28.0907	2.04199	2.32362	1.57656	2.63758		3.44701	26.8241	2.14494		7.78186	0.0799629		protein coding gene	match
	Scara5	scavenger receptor class A, member 5	16.9319	18.2912	17.6049	20.6971	18.0783	67.2305	59.8802	58.4205	77.908	15.3069	13.3107	9.89595	16.9026		18.3207	65.8598	13.854		3.59483	0.210357		protein coding gene	match
	Scg3	secretogranin III	0.401611	0.41913	0.460783	0.411217	0.449167	1.25316	0.990014	0.691118	1.53253	0.0370094	0.0297228	0.018404	0.0399778		0.428382	1.11671	0.0312785		2.6068	0.0280096		protein coding gene
	Scin	scinderin	0.121879	0.103774	0.157215	0.183252	0.011068	2.53983	1.74096	1.45498	2.49095	0.237415	0.217418	0.276378	0.263568		0.115438	2.05668	0.248695		17.8164	0.12092		protein coding gene
	Scrn1	secernin 1	3.41316	3.65709	4.17265	4.50741	4.52531	19.2906	15.4716	14.6408	21.3523	2.98701	3.04834	1.74304	2.80787		4.05512	17.6888	2.64656		4.36209	0.149618		protein coding gene	match
	Scx	scleraxis	1.73314	1.03997	1.70437	1.12965	1.11557	7.25151	5.54818	5.30465	5.95705	0.591457	0.352153	0.800478	0.571666		1.34454	6.01535	0.578939		4.47391	0.0962436		protein coding gene
	Sdc4	syndecan 4	20.7873	20.2891	19.7617	19.4798	21.2575	111.792	103.659	101.818	119.532	24.2519	26.8557	15.9033	24.8115		20.3151	109.2	22.9556		5.37533	0.210216		protein coding gene	match
	Sema3c	sema domain, immunoglobulin domain (Ig), short basic domain, secreted, (semaphorin) 3C	4.11693	3.6201	4.60269	4.11837	5.2574	18.004	15.2699	10.6733	21.3955	2.19112	2.92512	1.43435	3.43438		4.3431	16.3357	2.49624		3.7613	0.152809		protein coding gene	match
	Sema5b	sema domain, seven thrombospondin repeats (type 1 and type 1-like), transmembrane domain (TM) and short cytoplasmic domain, (semaphorin) 5B	26.0565	26.4526	29.5402	21.3783	25.1689	57.4898	50.3908	65.1539	65.5332	1.37294	0.645481	1.311	0.494875		25.7193	59.6419	0.956074		2.31896	0.0160302		protein coding gene	match
	Sema6c	sema domain, transmembrane domain (TM), and cytoplasmic domain, (semaphorin) 6C	20.9834	24.6536	24.1569	32.3498	27.6237	138.752	129.68	154.461	152.622	13.0078	12.3055	12.8542	10.3668		25.9535	143.879	12.1336		5.54372	0.0843319		protein coding gene	match
	Sema7a	sema domain, immunoglobulin domain (Ig), and GPI membrane anchor, (semaphorin) 7A	16.2859	17.4075	19.675	17.12	18.9934	93.8215	84.6884	86.1703	113.201	17.7043	18.8279	15.6512	15.4792		17.8964	94.4703	16.9156		5.27874	0.179058		protein coding gene	match
	Serpina1b	serine (or cysteine) preptidase inhibitor, clade A, member 1B	0.0875662	0.0572072	0.0588901	0.190479	0.0837379	0.232949	0.38008	0.179199	0.502923	0.049969	0.0762641	0.0150752	0.028595		0.0955761	0.323788	0.0424758		3.38775	0.131184		protein coding gene
	Serpina1d	serine (or cysteine) peptidase inhibitor, clade A, member 1D	0.0882849	0.0578238	0.17766	0.0935672	0.0633704	1.90943	1.6907	1.51998	2.39969	0.0440183	0.0511532	0.0150441	0.02884		0.0961413	1.87995	0.0347639		19.554	0.0184919		protein coding gene
	Sesn2	sestrin 2	14.4333	14.6714	15.334	14.6187	15.4872	51.7252	47.2162	53.9608	60.5375	11.0466	9.85955	9.63805	9.6355		14.9089	53.3599	10.0449		3.57906	0.188248		protein coding gene	match
	Sh3gl2	SH3-domain GRB2-like 2	10.1828	10.4121	9.99396	11.1443	10.8752	56.5044	48.0248	44.5879	65.1051	2.21461	1.92563	1.46898	2.5607		10.5217	53.5555	2.04248		5.09002	0.0381376		protein coding gene	match
	Sh3tc2	SH3 domain and tetratricopeptide repeats 2	4.85248	5.67772	5.71892	5.5113	5.62386	11.0569	11.2967	10.7963	12.0207	1.56785	1.52553	1.4425	1.43739		5.47686	11.2927	1.49332		2.06189	0.132238		protein coding gene	match
	Shbg	sex hormone binding globulin	5.4833	6.4898	6.66359	5.94002	5.95963	46.49	42.4906	43.7233	52.7985	1.34772	0.178385	1.0023	0.228623		6.10727	46.3756	0.689257		7.59351	0.0148625		protein coding gene	match
	Shc2	SHC (Src homology 2 domain containing) transforming protein 2	3.69833	4.07208	4.10711	3.32785	4.04654	13.1005	17.1944	16.3086	15.4244	0.972296	0.791387	0.947462	0.813247		3.85038	15.507	0.881098		4.02739	0.0568195		protein coding gene	match
	Shc4	SHC (Src homology 2 domain containing) family, member 4	6.99596	7.27756	6.41778	7.77948	6.13009	23.2365	19.8183	18.219	22.4648	1.0651	1.15479	0.744013	0.732458		6.92017	20.9347	0.92409		3.02516	0.0441417		protein coding gene	match
	Sin3b	transcriptional regulator, SIN3B (yeast)	261.556	246.095	248.891	252.358	263.761	705.3	547.754	543.996	717.8	116.703	124.715	107.88	120.179		254.532	628.712	117.369		2.47007	0.186682		protein coding gene	match
	Slain1	SLAIN motif family, member 1	7.20592	6.93611	6.55948	6.54406	6.6439	20.9209	19.504	18.3987	25.4579	0.457581	0.276608	0.564996	0.58153		6.77789	21.0704	0.470179		3.10869	0.0223147		protein coding gene	match
	Slc13a2	solute carrier family 13 (sodium-dependent dicarboxylate transporter), member 2	0.857875	1.3748	1.65751	1.55496	1.29761	8.2848	4.35984	4.41794	8.21755	0.327685	0.116286	0.136885	0.169304		1.34855	6.32003	0.18754		4.68654	0.0296739		protein coding gene	match
	Slc13a4	solute carrier family 13 (sodium/sulfate symporters), member 4	3.02386	3.12616	3.47248	2.43908	2.51821	7.00105	5.19254	4.80897	8.22989	0.460756	0.47027	0.177324	0.397696		2.91596	6.30811	0.376511		2.16331	0.0596869		protein coding gene	match
	Slc15a5	solute carrier family 15, member 5	0.962459	0.605706	0.189383	0.274262	0.376977	1.12837	1.51582	1.34616	1.76462	0.286285	0.830342	0.21065	0.0509574		0.481757	1.43874	0.344559		2.98645	0.239486		protein coding gene
	Slc17a4	solute carrier family 17 (sodium phosphate), member 4	0.0328229	0	0	0	0	0.0521146	0.0330168	0.0168477	0.0428373	0.0245968	0	0.00755471	0		0.00656458	0.0362041	0.00803788		5.51507	0.222016		protein coding gene
	Slc25a18	solute carrier family 25 (mitochondrial carrier), member 18	5.51495	5.52753	5.86847	5.65586	6.68977	29.8551	25.027	27.6764	32.7012	5.19136	5.52334	6.78656	6.70936		5.85132	28.8149	6.05265		4.92452	0.210053		protein coding gene	match
	Slc26a7	solute carrier family 26, member 7	3.7946	5.44702	6.83462	6.48572	5.15667	20.2207	18.8129	14.7557	22.3824	0.806889	0.914159	0.658369	1.23429		5.54373	19.0429	0.903427		3.43504	0.0474416		protein coding gene	match
	Slc26a9	solute carrier family 26, member 9	0.402506	0.311507	0.366432	0.434118	0.145473	1.2516	0.73817	0.625325	0.74076	0.0993829	0.0855155	0.114706	0.0807213		0.332007	0.838964	0.0950814		2.52694	0.113332		protein coding gene
	Slc27a6	solute carrier family 27 (fatty acid transporter), member 6	8.15948	9.33691	8.13785	8.96265	8.59721	28.6057	20.3297	18.6273	27.7637	1.11708	1.276	0.754099	0.614317		8.63882	23.8316	0.940374		2.75866	0.0394591		protein coding gene	match
	Slc2a12	solute carrier family 2 (facilitated glucose transporter), member 12	1.51963	3.10409	1.82962	1.31964	1.50354	4.30558	4.64864	5.0598	5.55709	0.225534	0.174613	0.133803	0.145742		1.8553	4.89278	0.169923		2.63718	0.0347294		protein coding gene	match
	Slc2a2	solute carrier family 2 (facilitated glucose transporter), member 2	0.202039	0.262638	0.524824	0.318456	0.302015	1.30563	1.55908	1.03546	1.69	0.34853	0.25405	0.120188	0.3154		0.321994	1.39754	0.259542		4.34027	0.185713		protein coding gene
	Slc30a8	solute carrier family 30 (zinc transporter), member 8	0.0219465	0	0	0.0235234	0.0644361	0.244406	0.0991615	0.0548305	0.0828081	0	0	0	0		0.0219812	0.120302	0		5.47293	0		protein coding gene
	Slc35f4	solute carrier family 35, member F4	0.108414	0.175594	0.221743	0.145392	0.183104	0.58141	0.504714	0.383122	0.940092	0	0.020912	0.0128685	0.0149572		0.166849	0.602334	0.0121844		3.61005	0.0202287		protein coding gene	match
	Slc41a2	solute carrier family 41, member 2	8.39091	9.6145	9.11658	9.01813	9.69719	24.5264	21.7472	18.0798	23.7811	1.64597	1.48627	0.983956	1.42363		9.16746	22.0336	1.38496		2.40346	0.0628565		protein coding gene	match
	Slc44a2	solute carrier family 44, member 2	22.3137	22.0376	23.7862	21.6224	24.0613	117.351	99.4618	103.828	128.987	22.4611	22.5759	15.3738	22.7186		22.7642	112.407	20.7824		4.93787	0.184885		protein coding gene	match
	Slc47a2	solute carrier family 47, member 2	50.6113	50.63	47.7287	55.2151	53.5313	118.36	95.1382	105.921	125.16	2.37752	1.48342	1.72496	1.8452		51.5433	111.145	1.85777		2.15634	0.0167149		protein coding gene	match
	Slc4a5	solute carrier family 4 (anion exchanger), member 4	1.20106	0.867901	0.982225	0.832336	0.940465	2.2336	2.48875	3.11886	2.49803	0.323154	0.241001	0.396704	0.219535		0.964797	2.58481	0.295098		2.67912	0.114166		protein coding gene	match
	Slc52a3	solute carrier protein family 52, member 3	23.644	24.5559	27.3252	25.0912	26.5433	125.667	103.314	116.022	144.414	5.19731	3.71426	5.6046	5.40769		25.4319	122.354	4.98097		4.81105	0.0407094		protein coding gene	match
	Slc6a14	solute carrier family 6 (neurotransmitter transporter), member 14	2.01804	2.92204	2.3941	2.38437	2.59889	6.41657	7.53465	5.12893	7.60051	0.0993874	0.0794917	0.0507766	0.0602813		2.46349	6.67016	0.0724843		2.70761	0.0108669		protein coding gene	match
	Slc6a4	solute carrier family 6 (neurotransmitter transporter, serotonin), member 4	0.564163	0.72498	0.894971	0.515292	0.485837	11.8075	7.62908	7.13524	11.7535	0.158915	0.205522	0.221195	0.371461		0.637049	9.58133	0.239273		15.0402	0.0249729		protein coding gene
	Slc7a1	solute carrier family 7 (cationic amino acid transporter, y+ system), member 1	7.99953	9.62981	8.88223	8.66709	8.53424	23.8424	23.3384	22.8661	25.3612	5.0957	6.70299	4.54244	5.19168		8.74258	23.852	5.3832		2.72826	0.225692		protein coding gene	match
	Slc7a4	solute carrier family 7 (cationic amino acid transporter, y+ system), member 4	18.5307	20.699	21.4801	23.2804	22.3755	134.46	100.06	127.138	149.265	20.1677	21.3694	21.8659	21.8082		21.2731	127.731	21.3028		6.00432	0.166779		protein coding gene	match
	Slc8a3	solute carrier family 8 (sodium/calcium exchanger), member 3	0.0599552	0.0462279	0.0685532	0.204087	0.114347	0.228453	0.160803	0.15967	0.354243	0.0572203	0.0232827	0.0703303	0.109655		0.0986341	0.225792	0.0651221		2.28919	0.288416		protein coding gene
	Slc9a2	solute carrier family 9 (sodium/hydrogen exchanger), member 2	3.88687	4.01282	3.84827	3.25744	3.86308	11.9136	9.26879	8.46378	12.9793	0.281019	0.0795218	0.146775	0.132618		3.7737	10.6564	0.159983		2.82385	0.0150129		protein coding gene	match
	Smpx	small muscle protein, X-linked	28.6945	26.1326	30.9567	29.0197	27.396	120.587	85.327	70.7095	124.087	7.61301	6.61259	4.14867	8.4312		28.4399	100.178	6.70137		3.52243	0.0668949		protein coding gene	match
	Snap25	synaptosomal-associated protein 25	0.0427506	0	0.0284833	0.10508	0.205374	2.20044	0.729934	0.678126	1.37156	0.00636307	0	0.0230828	0.24946		0.0763376	1.24501	0.0697265		16.3093	0.0560045		protein coding gene
	Sncb	synuclein, beta	1.09085	0.509575	1.22855	0.847714	0.53961	2.55989	1.68263	1.43616	3.35211	0.245634	0.21804	0.412752	0.439215		0.84326	2.2577	0.32891		2.67735	0.145684		protein coding gene	match
	Sobp	sine oculis-binding protein homolog (Drosophila)	2.49527	3.16549	2.60332	2.32398	2.90877	9.39595	7.36508	7.65774	10.8141	2.61701	2.40543	1.95729	2.7666		2.69937	8.80822	2.43658		3.26307	0.276626		protein coding gene	match
	Sowahc	sosondowah ankyrin repeat domain family member C	3.24389	3.1284	3.53397	3.6488	3.7971	12.3373	11.7088	9.14392	14.3787	2.87853	3.20575	1.88565	3.64913		3.47043	11.8922	2.90476		3.42671	0.244258		protein coding gene
	Sox4	SRY (sex determining region Y)-box 4	3.00909	3.61278	3.17016	3.10553	3.05662	9.78525	9.56454	8.63297	10.0604	2.71907	2.849	1.81979	3.11739		3.19084	9.51079	2.62631		2.98066	0.27614		protein coding gene	match
	Sox8	SRY (sex determining region Y)-box 8	5.26002	5.18203	6.55451	5.60113	7.67696	30.077	27.671	29.7018	34.2945	0.866085	0.649915	0.781463	1.05791		6.05493	30.4361	0.838843		5.02666	0.0275608		protein coding gene	match
	Sox9	SRY (sex determining region Y)-box 9	4.86352	5.3227	5.13083	5.23546	5.20077	33.9769	30.0115	26.0904	37.5152	1.4348	1.11296	1.07114	1.14051		5.15066	31.8985	1.18985		6.19309	0.0373012		protein coding gene	match
	Spint3	serine protease inhibitor, Kunitz type 4	0.908965	1.83917	0.706616	0.485229	0.907504	19.9469	4.1971	6.46052	9.30364	0.086935	0	0.0679526	0.164897		0.969497	9.97704	0.0799461		10.2909	0.00801301		protein coding gene	match
	Srgap3	SLIT-ROBO Rho GTPase activating protein 2	4.66097	4.8895	4.89246	5.08143	4.87047	17.5329	15.2303	13.465	18.0822	3.1779	2.88914	2.23778	3.13266		4.87897	16.0776	2.85937		3.29529	0.177848		protein coding gene	match
	Srrm4	serine/arginine repetitive matrix 4	0.420006	0.530852	0.453805	0.562839	0.420782	1.75471	1.65511	1.50018	1.90026	0.0583859	0.108285	0.0542327	0.0592412		0.477657	1.70257	0.0700362		3.56441	0.0411357		protein coding gene
	Ssh1	slingshot homolog 1 (Drosophila)	2.8736	2.92843	2.96908	3.1778	2.76329	9.85713	10.2316	9.84133	10.9254	3.05527	3.02711	2.25334	2.86478		2.94244	10.2139	2.80012		3.47122	0.274149		protein coding gene	match
	St8sia2	ST8 alpha-N-acetyl-neuraminide alpha-2,8-sialyltransferase 2	5.34392	6.12023	6.304	6.21727	6.35763	22.9242	19.4899	19.4727	26.1548	1.27048	1.12805	0.871804	1.11399		6.06861	22.0104	1.09608		3.62693	0.0497983		protein coding gene	match
	Strip2	striatin interacting protein 2	8.06921	9.24629	9.38631	9.951	8.48967	25.9051	26.9593	20.9436	28.4085	1.48668	1.27401	0.658792	1.32663		9.0285	25.5541	1.18653		2.83039	0.046432		protein coding gene
	Stxbp6	syntaxin binding protein 6 (amisyn)	3.24128	2.99334	3.20794	5.50564	2.54097	11.4473	11.5572	9.30361	13.1631	1.42667	1.49979	0.93866	1.47363		3.49783	11.3678	1.33469		3.24995	0.117409		protein coding gene	match
	Sulf1	sulfatase 1	5.28678	4.83993	6.06867	5.0888	6.00079	15.4637	14.9454	13.5639	20.3879	4.96534	4.93082	2.23646	5.03459		5.45699	16.0902	4.2918		2.94855	0.266734		protein coding gene	match
	Sun2	Sad1 and UNC84 domain containing 2	35.6802	36.3451	24.6077	28.5021	27.0334	111.939	110.76	109.972	121.834	29.2605	31.5316	29.703	31.7581		30.4337	113.626	30.5633		3.73357	0.268981		protein coding gene	match
	Syt9	synaptotagmin IX	1.32743	1.69042	1.16275	1.14471	1.42439	4.33012	5.50272	4.88632	5.47451	0.308809	0.122242	0.123996	0.173273		1.34994	5.04842	0.18208		3.73973	0.0360667		protein coding gene	match
	Sytl4	synaptotagmin-like 4	6.59541	7.52164	6.66533	7.73822	6.44092	35.4693	31.0066	26.0339	38.6641	4.51584	4.61935	2.97708	4.33128		6.9923	32.7935	4.11089		4.68994	0.125357		protein coding gene	match
	Tbx22	T-box 22	3.68653	4.47727	5.08714	5.70339	4.58084	14.403	13.2286	12.158	17.4414	0.0909226	0	0.0360239	0.013499		4.70703	14.3078	0.0351114		3.03965	0.00245401		protein coding gene	match
	Tceal6	transcription elongation factor A (SII)-like 3	0	0.0337681	0.11344	0.0401576	0.0250666	2.20438	1.72153	1.45817	2.03395	0	0.0712634	0.0796575	0.107046		0.0424865	1.85451	0.0644917		43.6494	0.0347757		protein coding gene	match
	Tecrl	trans-2,3-enoyl-CoA reductase-like	0.237615	0.0758643	0.0868622	0.0640762	0.0722784	0.426819	0.384252	0.242229	0.620015	0.0640512	0.0742278	0.0118223	0.0362468		0.107339	0.418329	0.046587		3.89726	0.111365		protein coding gene
	Terc	telomerase RNA component	0.355418	1.06397	0.733239	2.05573	0.751371	5.91618	3.08673	2.7004	3.1791	0.543703	0.305682	0.251432	0.0864716		0.991946	3.7206	0.296822		3.75081	0.079778		telomerase RNA gene
	Tgif2	TGFB-induced factor homeobox 2	7.1429	6.62453	7.09257	7.02912	7.02763	21.9243	21.783	22.124	23.1817	2.63263	2.36115	2.27395	1.93662		6.98335	22.2533	2.30109		3.18662	0.103405		protein coding gene	match
	Thbs1	thrombospondin 1	1.39662	1.53657	1.57641	1.50741	1.361	7.62666	7.18619	6.63921	8.91995	1.54994	1.99437	0.876731	1.73831		1.4756	7.593	1.53984		5.1457	0.202797		protein coding gene	match
	Tldc2	TBC/LysM associated domain containing 2	0.0935297	0.431378	0.0957067	0.387484	0.242992	1.35426	0.608446	0.54896	1.17114	0	0.159805	0	0.123828		0.250218	0.920701	0.0709083		3.6796	0.0770155		protein coding gene
	Tmem198	transmembrane protein 198	2.43341	2.85766	2.71349	2.93265	2.87791	7.78102	7.45224	10.1203	9.95515	1.62005	1.43683	1.44606	1.52884		2.76302	8.82718	1.50795		3.19475	0.17083		protein coding gene
	Tmem200b	transmembrane protein 200B	8.32403	8.14755	8.20766	7.93856	9.99994	51.6799	40.0274	45.2267	49.4304	6.01358	4.4792	5.89382	6.59567		8.52355	46.5911	5.74557		5.46616	0.123319		protein coding gene
	Tmem206	transmembrane protein 206	14.8866	15.9921	14.8262	14.1203	14.6763	81.2611	61.2385	63.8349	84.2388	18.9158	20.0788	15.9162	18.635		14.9003	72.6433	18.3864		4.87529	0.253106		protein coding gene	match
	Tmem29	transmembrane protein 29	13.0098	12.9982	12.2192	13.7184	11.9049	65.5993	54.1612	46.1346	67.0968	18.5326	18.1861	11.7287	15.2686		12.7701	58.248	15.929		4.56128	0.273469		protein coding gene	match
	Tmem41a	transmembrane protein 41a	6.56308	6.40276	6.00537	5.91445	5.81058	15.4285	15.022	16.7219	19.2194	4.50517	4.94283	3.48458	4.54229		6.13925	16.598	4.36872		2.70358	0.263208		protein coding gene	match
	Tmprss3	transmembrane protease, serine 3	0.0550762	0.0431835	0.0609035	0.0152401	0.0409952	0.183446	0.17938	0.0688643	0.263924	0.021549	0.0121697	0	0.0207418		0.0430797	0.173904	0.0136151		4.03679	0.0782912		protein coding gene
	Tmprss5	transmembrane protease, serine 5 (spinesin)	1.18302	0.910349	1.07043	1.67595	1.10094	5.29198	4.69483	4.97776	4.56971	0.11706	0.0493744	0.0338854	0.0120873		1.18814	4.88357	0.0531018		4.11027	0.0108736		protein coding gene
	Tmtc2	transmembrane and tetratricopeptide repeat containing 2	6.31586	7.06091	6.85994	8.17401	7.45338	17.5696	14.4694	12.432	19.804	2.53067	2.75243	1.92834	2.91356		7.17282	16.0688	2.53125		2.24023	0.157526		protein coding gene	match
	Tnfrsf11b	tumor necrosis factor receptor superfamily, member 11b (osteoprotegerin)	0.139607	0.0272274	0.0852851	0.108084	0.0309124	0.782302	0.863645	0.561946	0.93061	0.125955	0.215068	0.0633548	0.397502		0.0782232	0.784626	0.20047		10.0306	0.255498		protein coding gene	match
	Tnik	TRAF2 and NCK interacting kinase	7.61609	6.64679	9.04127	9.0969	7.78163	26.9806	25.0413	20.3528	27.5172	2.37829	2.31447	1.70311	2.34413		8.03654	24.973	2.185		3.10743	0.0874946		protein coding gene	match
	Tnk2	tyrosine kinase, non-receptor, 2	9.99394	11.9609	11.5939	12.0595	12.8937	53.4171	48.3046	63.7404	61.568	12.2559	12.6164	16.3403	11.7091		11.7004	56.7575	13.2304		4.85091	0.233104		protein coding gene	match
	Tox	thymocyte selection-associated high mobility group box	5.25045	6.00077	6.58999	6.95088	8.48222	17.9151	14.0923	12.7292	17.2042	1.57433	1.74623	0.701475	1.24403		6.65486	15.4852	1.31652		2.3269	0.0850177		protein coding gene	match
	Trank1	tetratricopeptide repeat and ankyrin repeat containing 1	11.3962	13.6108	13.8138	14.657	12.71	42.2684	41.9894	39.3759	43.23	5.45491	5.48163	3.56424	4.88825		13.2376	41.7159	4.84726		3.15133	0.116197		protein coding gene	match
	Trim50	tripartite motif-containing 50	0.554617	0.261253	0.619311	0.530904	0.509592	2.17502	1.93176	1.72948	1.79624	0.0534531	0.0510398	0.0161329	0.0145038		0.495135	1.90813	0.0337824		3.85374	0.0177045		protein coding gene
	Trim7	tripartite motif-containing 7	18.6195	23.1305	16.9842	20.7891	18.4673	92.4914	80.2268	92.4579	98.2721	9.14947	8.38184	7.04439	8.19383		19.5981	90.862	8.19238		4.63626	0.0901629		protein coding gene	match
	Trpc5os	transient receptor potential cation channel, subfamily C, member 5, opposite strand	6.16383	7.01095	6.97596	6.85022	6.23458	33.2503	26.3243	18.1185	36.0968	0.341902	0.153765	0.105754	0.093926		6.64711	28.4475	0.173837		4.27968	0.0061108		antisense lncRNA gene
	Trpm3	transient receptor potential cation channel, subfamily M, member 3	0.462694	0.683367	0.770619	0.710052	0.520688	1.74199	1.75975	1.24374	1.74795	0.0793867	0.0934546	0.070902	0.0585084		0.629484	1.62336	0.0755629		2.57887	0.0465473		protein coding gene	match
	Tspan5	tetraspanin 5	18.8375	19.8641	20.2132	20.6084	21.4644	42.3644	37.7545	35.5248	52.125	13.3496	12.6144	8.63318	13.5311		20.1975	41.9422	12.0321		2.0766	0.286873		protein coding gene	match
	Tspyl2	TSPY-like 2	22.9021	20.076	22.3717	21.8274	21.1622	150.936	114.615	120.757	152.614	43.5064	41.3718	30.6444	36.3235		21.6679	134.731	37.9615		6.21798	0.281759		protein coding gene	match
	Ttr	transthyretin	0.0384141	0	0.0395299	0	0	0.701856	0.767902	0.441979	0.825741	0	0.0325941	0.0180077	0		0.0155888	0.684369	0.0126505		43.9014	0.0184848		protein coding gene
	Ttyh1	tweety family member 1	39.4016	42.0754	51.5609	40.9638	46.1835	227.839	170.173	257.776	237.51	12.6289	12.7587	23.0878	9.38063		44.037	223.325	14.464		5.07129	0.0647668		protein coding gene
	Ttyh2	tweety family member 2	8.72383	7.57796	8.50562	7.70036	8.27441	52.902	50.1563	53.6607	64.1521	13.5979	13.7452	12.4605	16.1258		8.15644	55.2178	13.9824		6.76984	0.253222		protein coding gene	match
	Tubb3	tubulin, beta 3 class III	21.0933	20.7369	22.8455	19.0825	24.3116	95.0463	82.123	94.8779	100.876	8.93073	9.53238	11.6336	9.86664		21.614	93.2308	9.99084		4.31345	0.107162		protein coding gene	match
	Tvp23bos	trans-golgi network vesicle protein 23B, opposite strand	0.615562	0.410947	0.269266	0.147303	0.472537	2.12235	1.94619	1.36319	2.53353	0.845368	0.486176	0.171573	0.514952		0.383123	1.99131	0.504517		5.19759	0.253359		antisense lncRNA gene
	Tyro3	TYRO3 protein tyrosine kinase 3	17.595	19.6601	20.0016	21.2522	20.8076	110.936	100.365	105.852	126.984	1.57466	1.02473	1.83739	0.815459		19.8633	111.034	1.31306		5.58992	0.0118257		protein coding gene	match
	Ubash3a	ubiquitin associated and SH3 domain containing, A	0.558594	0.423439	0.98461	0.293642	0.354927	2.73372	1.42946	2.10335	3.0147	0.873704	0.885421	0.135918	0.6112		0.523042	2.32031	0.626561		4.43617	0.270033		protein coding gene	match
	Ubd	ubiquitin D	0.0503502	0	0	0	0.0726724	2.02755	0.838334	0.478532	2.1207	0.347277	0.0909113	0.111495	0.387535		0.0246045	1.36628	0.234305		55.5296	0.171491		protein coding gene
	Ube2ql1	ubiquitin-conjugating enzyme E2Q family-like 1	0.0168319	0.0847316	0.0174285	0.0513536	0.092998	3.20659	1.6402	1.12576	2.00787	0.110258	0.106932	0.0521057	0.136854		0.0526687	1.9951	0.101537		37.8803	0.0508933		protein coding gene
	Uckl1os	uridine-cytidine kinase 1-like 1, opposite strand	2.93071	2.20976	2.33847	2.59582	1.65982	23.3514	15.2871	13.5145	25.5526	0.650129	0.303094	0.0796529	0.208779		2.34692	19.4264	0.310414		8.27742	0.015979		antisense lncRNA gene
	Ugt2b34	UDP glucuronosyltransferase 2 family, polypeptide B34	0	0	0	0.0146585	0	0.0524031	0.0424162	0.0301675	0.0733371	0	0	0	0		0.0029317	0.049581	0		16.912	0		protein coding gene
	Vcl	vinculin	14.9348	16.7451	16.6258	16.796	15.6654	38.8008	40.1713	31.7395	44.2517	10.5451	11.4767	6.02269	10.6123		16.1534	38.7408	9.6642		2.3983	0.249458		protein coding gene	match
	Vdr	vitamin D receptor	3.11051	3.22235	3.16453	3.57597	3.63998	9.74934	11.6581	11.3501	13.0143	0.474712	0.367878	0.81255	0.498975		3.34267	11.443	0.538529		3.4233	0.047062		protein coding gene	match
	Vgll1	vestigial like family member 1	0.266944	0.567355	0.357671	0.648994	0.433339	2.30399	0.719941	0.526479	1.39405	0.0283975	0.0916881	0.00826011	0.0370507		0.454861	1.23612	0.0413491		2.71757	0.0334509		protein coding gene
	Vmn1r32	vomeronasal 1 receptor 32	0	0.073281	0.0190178	0.0209938	0.0141503	0.36872	0.260066	0.0832263	0.284882	0	0	0	0		0.0254886	0.249224	0		9.77785	0		protein coding gene
	Vmn1r35	vomeronasal 1 receptor 35	0	0	0	0	0.0776517	0.243352	0.0338144	0.181512	0.130934	0	0	0	0		0.0155303	0.147403	0		9.4913	0		protein coding gene
	Vmn2r17	vomeronasal 2, receptor 17	0	0	0.015847	0.0174162	0.0118481	0.0415784	0.0400592	0.042841	0.0488165	0.0352987	0	0.0053126	0.00757616		0.00902226	0.0433238	0.0120469		4.80188	0.278066		protein coding gene
	Vwa7	von Willebrand factor A domain containing 7	0.271905	0.329941	0.447073	0.321645	0.257899	1.71204	0.709783	0.732642	1.21251	0.250482	0.231683	0.163626	0.187614		0.325693	1.09174	0.208351		3.35207	0.190843		protein coding gene
	Wbscr27	Williams Beuren syndrome chromosome region 27 (human)	3.55097	3.76945	4.31608	4.22794	3.42614	16.424	15.1282	14.6749	16.6392	4.39217	4.13277	3.82299	3.99566		3.85812	15.7166	4.0859		4.07364	0.259974		protein coding gene	match
	Wfdc1	WAP four-disulfide core domain 1	10.6046	11.2321	10.1135	10.6609	14.0302	17.9091	28.7852	37.8167	20.4698	6.06908	5.57574	4.71048	6.47306		11.3283	26.2452	5.70709		2.31679	0.217453		protein coding gene	match
	Wfdc10	WAP four-disulfide core domain 10	50.2691	55.7686	54.1692	50.4932	47.8932	321.176	225.978	272.652	243.503	1.487	0.121858	1.695	0.208278		51.7187	265.827	0.878034		5.13987	0.00330302		protein coding gene	match
	Wfdc18	WAP four-disulfide core domain 18	0.235016	0.118793	0.120693	0	0	3.59032	7.37267	3.49724	5.51204	1.33359	1.20621	1.24267	1.30084		0.0949004	4.99307	1.27083		52.6138	0.254518		protein coding gene
	Wfdc6a	WAP four-disulfide core domain 6A	13.9271	13.0061	14.7765	13.6172	13.0671	53.9927	34.3464	37.0454	48.7356	2.75784	2.15826	1.88622	1.65411		13.6788	43.53	2.11411		3.1823	0.0485667		protein coding gene	match
	Wfdc9	WAP four-disulfide core domain 9	1.54849	2.30895	2.46447	3.10331	0.950233	12.7381	9.19207	15.2768	18.3371	0	0	0.0682518	0.154714		2.07509	13.886	0.0557414		6.69176	0.00401421		protein coding gene	match
	Wipf3	WAS/WASL interacting protein family, member 3	15.2625	16.6612	16.6404	17.3221	14.2515	89.3222	74.5555	70.7037	98.9546	6.80355	5.86194	3.45457	5.83441		16.0275	83.384	5.48862		5.20255	0.0658234		protein coding gene	match
	Wnk4	WNK lysine deficient protein kinase 4	13.6912	9.63409	11.8027	12.9859	11.2064	78.3662	52.6925	48.6031	75.8943	3.46927	3.56392	4.32262	2.26093		11.8641	63.889	3.40419		5.38509	0.0532828		protein coding gene	match
	Wt1	Wilms tumor 1 homolog	23.1992	24.0908	25.2169	25.8459	23.9466	120.35	97.0455	98.8347	126.636	23.6606	23.7389	13.4852	22.6423		24.4599	110.717	20.8818		4.52646	0.188605		protein coding gene	match
	Wt1os	Wilms tumor 1 homolog, opposite strand	6.97178	5.70319	6.63594	4.09102	6.60213	20.4142	14.6402	15.7401	28.3137	3.57264	2.25469	1.27345	2.47316		6.00081	19.777	2.39349		3.29573	0.121023		antisense lncRNA gene
	Xylb	xylulokinase homolog (H. influenzae)	2.62459	2.47811	2.30686	2.30001	2.43325	5.41386	3.78533	3.88531	6.38942	1.04666	0.683865	0.700755	0.917492		2.42856	4.86848	0.837193		2.00467	0.171962		protein coding gene	match
	Zc3h7b	zinc finger CCCH type containing 7B	16.8371	18.8952	19.6988	19.8742	19.4412	84.5226	74.9863	77.2407	96.9475	14.8469	13.4616	10.8877	14.132		18.9493	83.4243	13.3321		4.4025	0.15981		protein coding gene	match
	Zcchc16	zinc finger, CCHC domain containing 16	0.384276	0.402418	0.358933	0.348788	0.497362	3.63577	2.4528	1.62296	3.5808	0.524645	0.534075	0.327553	0.483645		0.398355	2.82308	0.467479		7.08684	0.165592		protein coding gene	match
	Zdhhc2	zinc finger, DHHC domain containing 2	9.56892	8.31139	7.91679	6.95388	7.0722	27.3086	28.8435	20.6203	34.096	2.44884	4.95235	1.33003	4.18722		7.96464	27.7171	3.22961		3.48002	0.11652		protein coding gene	match
	Zfp280c	zinc finger protein 280C	5.65686	5.91516	5.84309	6.38788	7.14249	32.568	27.6475	21.5819	35.3676	6.51709	8.35857	5.68073	8.03811		6.1891	29.2913	7.14863		4.73272	0.244053		protein coding gene	match
	Zfp385b	zinc finger protein 385B	6.77674	6.96335	7.34377	7.26888	7.65625	23.375	20.4018	17.3608	27.3712	3.56291	3.04013	1.43409	3.20866		7.2018	22.1272	2.81145		3.07245	0.127058		protein coding gene	match
	Zfp536	zinc finger protein 536	3.26446	3.52959	3.53762	3.8039	3.37632	9.06336	8.30449	7.29777	9.7814	0.216809	0.262415	0.142209	0.179825		3.50238	8.61176	0.200315		2.45883	0.0232606		protein coding gene
	Zfp697	zinc finger protein 697	0.77586	0.85196	0.724217	0.845661	0.688427	3.67144	3.08557	2.39888	3.71137	0.713294	0.660612	0.496701	0.731835		0.777225	3.21681	0.65061		4.13885	0.202253		protein coding gene	match
