# Supplementary material for: Identification of Sertoli cell-specific transcripts in the mouse testis and the role of FSH and androgen in the control of Sertoli cell activity
Source: BMC Genomics. 2017 Dec 15;18:972. doi: 10.1186/s12864-017-4357-3 (PMC5731206; doi:10.1186/s12864-017-4357-3)
Supplement: Supplementary file 8 — “Functional pathways associated with Sertoli cell-specific transcripts.” List of pathways functionally enriched in the protein interaction network shown in Additional file 7. (XLSX 20 kb) [file 12864_2017_4357_MOESM8_ESM.xlsx]

## Sheet: Sheet1
			Sertoli cell-specific genes; Functional enrichments in the network
		Biological Process (GO)
		pathway ID	pathway description	observed gene count	false discovery rate	matching proteins in the network (labels)
		GO.0046903	secretion	28	0.0033	Agtr2,Aqp8,Cad,Cdk5,Crhbp,Ddr1,Drd4,Erbb4,Foxd1,Hk2,Ildr2,Lin7b,Nmu,Ppfia3,Ppt1,Prss12,Rab11fip1,Rab3b,Scrn1,Slc26a7,Slc30a8,Snap25,Stxbp6,Syt1,Syt9,Sytl4,Tyro3,Vdr
		GO.0065008	regulation of biological quality	89	0.0033	AI118078,Agtr2,Alox12,Ank3,Ano4,Aqp8,Atp13a4,Atp1b1,Atp1b2,Atp8b2,Cad,Camp,Cdk5,Cidea,Cldn4,Corin,Crhbp,Cyp26b1,Ddah1,Ddr1,Drd4,Ehd3,Erbb4,Evl,F2rl2,Fam40b,Fgf13,Fgf23,Foxd1,Fshr,Galp,Gas7,Gata1,Gcg,Gdnf,Gpr55,Gypa,Hebp2,Hk2,Hsd17b1,Il1a,Ildr2,Irs2,Itpka,Kcnd3,Kcnh3,Kcnk13,Lin7b,Lingo4,Lrrk2,Mlxipl,Mtm1,Nck2,Npas4,Nptx1,Nxnl2,Ormdl3,Pcsk1n,Pde6a,Pdia5,Ppfia3,Ppt1,Rab3b,Ric3,Rps6ka2,Scara5,Scin,Sc…
		GO.2000026	regulation of multicellular organismal development	62	0.0033	Actn3,Agtr2,Bend6,Btn2a2,Cdk5,Cdkn2b,Cyp26b1,Dbc1,Dcstamp,Ddah1,Dtx1,Edn1,Enpp2,Erbb4,Fgf13,Fgf23,Foxd1,Frzb,Fshr,Gas2l1,Gata1,Gdnf,Gpm6b,Gpr55,Hhip,Hmgb3,Hopx,Hspb1,Il1a,Itpka,Kndc1,Lama1,Lama3,Lingo4,Lpar3,Lrrk2,Maff,Megf10,Mycn,Nab2,Ntn4,Pglyrp3,Ppp1r16b,Reg3g,Scin,Scx,Sema7a,Shtn1,Slc6a4,Snap25,Sox8,Sox9,Ssh1,Sulf1,Syt1,Tgif2,Thbs1,Tnfrsf11b,Tnik,Vdr,Wt1,Zfp536
		GO.0060008	Sertoli cell differentiation	7	0.00339	Ctsl,Fshr,Nr0b1,Scx,Sox8,Sox9,Wt1
		GO.0007399	nervous system development	67	0.0101	Agtr2,Ank3,Aplp1,Basp1,Bend6,Cdk5,Cldn11,Corin,Ctsl,D3Bwg0562e,Dbc1,Dhh,Dpysl4,Drp2,Dtx1,Epha8,Erbb4,Evl,Fgf13,Foxd1,Fshr,Gas7,Gdnf,Gprin1,Helt,Hhip,Igf1r,Insc,Irs2,Itpka,Kndc1,Lama1,Lpar3,Lrrk2,Mark4,Mycn,Nab2,Nck2,Nptx1,Nt5e,Ntn4,Padi2,Phf8,Phgdh,Ppt1,Sdc4,Sema3c,Sema5b,Sema6c,Sema7a,Sh3tc2,Shtn1,Slc6a4,Snap25,Sox4,Sox8,Sox9,Srrm4,Ssh1,Sulf1,Syt1,Tgif2,Tnik,Tubb3,Tyro3,Vcl,Zfp536
		GO.0032879	regulation of localization	74	0.0101	AI118078,Agtr2,Ank3,Atp1b1,Atp1b2,Btn2a2,Car7,Cdk5,Cidea,Cnksr3,Corin,Crhbp,Cyb5r1,Derl3,Enpp2,Erbb4,Evl,Fam60a,Fgf23,Fzd5,Gcg,Gdnf,Gpm6b,Gstm7,Hdac6,Hk2,Hspb1,Igf1r,Igfbp3,Il13ra2,Il1a,Inhbb,Irs2,Jsrp1,Jub,Kcna6,Kcnd3,Kcnh3,Kcnk13,Lama1,Lama3,Lpar3,Lrrk2,Mtcl1,Mylk2,Nlrp12,Nmu,P2ry2,Padi2,Ppt1,Rab11fip1,Rab11fip3,Rab3b,Reep1,Sdc4,Sh3gl2,Sh3tc2,Shtn1,Snap25,Sox4,Sox9,Srgap3,Stx1a,Stxbp6,Sulf1,Sun…
		GO.1902578	single-organism localization	86	0.0101	AI118078,Abcc1,Accn4,Adora1,Agtr2,Ank3,Ano4,Atp13a4,Atp1b1,Atp1b2,Atp8b2,Cad,Clca3,Cnnm1,Crhbp,Ddr1,Drd4,Dync1i1,Ehd3,Emb,Erbb4,Fgf13,Foxd1,Fshr,Gypa,Hdac6,Hebp2,Hk2,Ildr2,Insc,Jsrp1,Kcna6,Kcnd3,Kcnh3,Kcnk13,Lin7b,Lrrc8d,Lrrk2,Lsr,Megf10,Mtm1,Nmu,Nptx1,P2ry4,Ppfia3,Ppt1,Prss12,Rab11fip1,Rab11fip3,Rab3b,Reep1,Scara5,Scin,Scrn1,Sesn2,Sh3gl2,Slc13a2,Slc15a5,Slc17a4,Slc25a18,Slc26a7,Slc2a12,Slc30a8,S…
		GO.0051239	regulation of multicellular organismal process	79	0.0116	Actn3,Agtr2,Atp1b1,Bend6,Btn2a2,Cdk5,Cdkn2b,Cidea,Corin,Crhbp,Cyp26b1,Dbc1,Dcstamp,Ddah1,Drd4,Dtx1,Erbb4,Evl,Fgf13,Fgf23,Foxd1,Frzb,Fshr,Fzd5,Gas2l1,Gata1,Gdnf,Gpm6b,Gpr55,Hdac6,Hhip,Hmgb3,Hopx,Hspb1,Il1a,Inhbb,Itpka,Kndc1,Lama1,Lama3,Lingo4,Lpar3,Lrrk2,Maff,Megf10,Mlxipl,Mycn,Mylk2,Nab2,Nlrp12,Nmu,Ntn4,Pglyrp3,Polr3g,Ppp1r16b,Rab11fip1,Rab11fip3,Reg3g,Rnf128,Scara5,Scin,Scx,Sema7a,Shtn1,Slc6a4,S…
		GO.0048731	system development	110	0.0169	Aard,Actc1,Actn3,Alox12,Amh,Amhr2,Ank3,Aplp1,Bend6,Cad,Cdk5,Cldn11,Cldn4,Corin,Crygs,Ctsl,Cyp26b1,Dbc1,Dcstamp,Dmrta1,Dpysl4,Drd4,Drp2,Dtx1,Edn1,Epha8,Erbb4,Etl4,Etnk2,Evl,Exo1,Fgf13,Foxd1,Foxq1,Frzb,Fshr,Fzd5,Gas7,Gata1,Gatm,Gdnf,Gprin1,Helt,Hhip,Hk2,Hopx,Hsd17b1,Igf1r,Ildr2,Inhbb,Insc,Irs2,Itga6,Itpka,Kndc1,Lama1,Lpar3,Lrrk2,Lsr,Maff,Mark4,Megf10,Mpzl2,Mycn,Mylk2,Nab2,Nck2,Nptx1,Nr0b1,Nt5e,Ntn4…
		GO.1903531	negative regulation of secretion by cell	14	0.0169	Adora1,Agtr2,Btn2a2,Cidea,Crhbp,Drd4,Edn1,Fgf23,Il13ra2,Inhbb,Nlrp12,Rab11fip1,Rab11fip3,Sytl4
		GO.0043269	regulation of ion transport	28	0.0194	AI118078,Adora1,Agtr2,Ank3,Atp1b1,Atp1b2,Car7,Cnksr3,Crhbp,Drd4,Edn1,Fgf23,Gcg,Gdnf,Gpm6b,Gstm7,Irs2,Jsrp1,Kcna6,Kcnd3,Kcnh3,Kcnk13,Lpar3,Rab3b,Snap25,Thbs1,Ttyh1,Vamp2
		GO.0007267	cell-cell signaling	27	0.0256	Adora1,Agtr2,Cdk5,Crhbp,Dhh,Edn1,Foxd1,Fzd5,Gata1,Gdnf,Ildr2,Lin7b,Lrrk2,Mylk2,Npas4,Ppfia3,Ppt1,Rab3b,Ric3,Slc30a8,Snap25,Sncb,Sox8,Sox9,Syt1,Syt9,Sytl4
		GO.0023051	regulation of signaling	78	0.0256	Actn3,Adora1,Agtr2,Amhr2,BC021891,Bend6,Btn2a2,Car7,Cdk5,Cdkn2b,Cidea,Cnksr3,Crhbp,Cyp26b1,Dtx1,Epha8,Erbb4,Fgf23,Foxd1,Frzb,Fshr,Fzd5,Gata1,Gcg,Gdnf,Gpm6b,Gpr37,Gpr55,Hdac6,Hhip,Hrk,Hspb1,Igf1r,Igfbp3,Il1a,Inhbb,Irs2,Itga6,Itpka,Jub,Lpar3,Lrrk2,Nck2,Nlrp12,Nmu,Nr0b1,Padi2,Pak6,Peg10,Ppfia3,Ppp1r16b,Rab11fip1,Rab11fip3,Rab3b,Rgs20,Rln1,Rragb,Sema7a,Sh3tc2,Shc2,Slc44a2,Slc6a4,Snap25,Sox4,Sox9,Stx1…
		GO.0023061	signal release	13	0.0256	Agtr2,Edn1,Foxd1,Ildr2,Lin7b,Ppfia3,Ppt1,Rab3b,Slc30a8,Snap25,Syt1,Syt9,Sytl4
		GO.0045937	positive regulation of phosphate metabolic process	38	0.0256	Actn3,Adora1,Agtr2,BC021891,Cdk5,Drd4,Edn1,Enpp2,Epha8,Erbb4,Fgf13,Fgf23,Fshr,Fzd5,Gata1,Gcg,Gpr37,Gpr55,Igf1r,Igfbp3,Il1a,Inhbb,Itga6,Jub,Kndc1,Lpar3,Lrrk2,Mlxipl,Pak6,Ppp1r16b,Reg3b,Sdc4,Sema7a,Shc2,Sox9,Thbs1,Tnik,Tnk2
		GO.0042327	positive regulation of phosphorylation	34	0.0262	Adora1,BC021891,Cdk5,Drd4,Edn1,Enpp2,Epha8,Erbb4,Fgf13,Fgf23,Fzd5,Gata1,Gcg,Gpr37,Gpr55,Igf1r,Igfbp3,Il1a,Inhbb,Itga6,Jub,Kndc1,Lpar3,Lrrk2,Mlxipl,Pak6,Reg3b,Sdc4,Sema7a,Shc2,Sox9,Thbs1,Tnik,Tnk2
		GO.0044699	single-organism process	250	0.0262	AI118078,Aard,Aass,Abcc1,Accn4,Actc1,Actn3,Agpat4,Agtr2,Amh,Ank3,Ano4,Aplp1,Arap2,Arl4d,Atp13a4,Atp1b1,Atp1b2,Atp8b2,BC021891,Bend6,Bex2,Capn6,Car7,Cgn,Chst9,Cidea,Clca3,Cldn11,Cldn4,Cmas,Cnnm1,Corin,Crhbp,Crygs,Ctnnal1,Ctsl,Cyb5r1,Cyp26b1,Dbc1,Dcstamp,Ddah1,Derl3,Dhx36,Dmrta1,Dmrtc1a,Dpysl4,Drp2,Dtx1,Dync1i1,Ehd3,Elovl3,Emb,Enpp2,Epha8,Eras,Espn,Etl4,Etnk2,Evl,Exo1,F2rl2,Fam40b,Fastkd1,Fgf13,Fgf…
		GO.0050878	regulation of body fluid levels	17	0.0262	Adora1,Alox12,Cad,Cldn4,Cyp26b1,Ddr1,Edn1,Erbb4,Evl,F2rl2,Gata1,Hk2,Hspb1,Tln1,Tyro3,Vcl,Vdr
		GO.0051051	negative regulation of transport	23	0.0283	Agtr2,Ank3,Btn2a2,Cdk5,Cidea,Crhbp,Derl3,Drd4,Edn1,Fgf23,Gpm6b,Gstm7,Il13ra2,Inhbb,Irs2,Lrrk2,Nlrp12,Rab11fip1,Rab11fip3,Sox4,Sytl4,Thbs1,Wnk4
		GO.0044070	regulation of anion transport	11	0.0289	Adora1,Agtr2,Car7,Edn1,Fgf23,Gdnf,Gpm6b,Irs2,Rab3b,Thbs1,Ttyh1
		GO.0051048	negative regulation of secretion	14	0.0289	Agtr2,Btn2a2,Cidea,Crhbp,Drd4,Edn1,Fgf23,Il13ra2,Inhbb,Nlrp12,Rab11fip1,Rab11fip3,Sytl4,Wnk4
		GO.0051049	regulation of transport	56	0.0289	AI118078,Agtr2,Ank3,Atp1b1,Atp1b2,Btn2a2,Car7,Cdk5,Cidea,Cnksr3,Corin,Crhbp,Cyb5r1,Derl3,Erbb4,Fgf23,Fzd5,Gcg,Gdnf,Gpm6b,Gstm7,Hk2,Il13ra2,Il1a,Inhbb,Irs2,Jsrp1,Kcna6,Kcnd3,Kcnh3,Kcnk13,Lpar3,Lrrk2,Mtcl1,Mylk2,Nlrp12,Nmu,P2ry2,Ppt1,Rab11fip1,Rab11fip3,Rab3b,Reep1,Sdc4,Sh3gl2,Sh3tc2,Snap25,Sox4,Stx1a,Stxbp6,Syt1,Sytl4,Thbs1,Tnk2,Ttyh1,Wnk4
		GO.0055082	cellular chemical homeostasis	24	0.0292	Agtr2,Aqp8,Atp13a4,Atp1b1,Atp1b2,Edn1,Fgf23,Fshr,Hk2,Irs2,Lpar3,Mlxipl,Nptx1,Ormdl3,Pde6a,Ppt1,Ric3,Scara5,Sesn2,Slc30a8,Sox4,Tmprss3,Vdr,Wnk4
		GO.0019725	cellular homeostasis	27	0.0316	Agtr2,Aqp8,Atp13a4,Atp1b1,Atp1b2,Edn1,Fgf23,Fshr,Hk2,Irs2,Lpar3,Mlxipl,Mtm1,Nptx1,Ormdl3,Pde6a,Pdia5,Ppt1,Ric3,Scara5,Sesn2,Slc30a8,Sox4,Tmprss3,Tyro3,Vdr,Wnk4
		GO.0044763	single-organism cellular process	230	0.0316	AI118078,Aass,Abcc1,Accn4,Agpat4,Agtr2,Amh,Ank3,Ano4,Aplp1,Aqp8,Arap2,Arl4d,Atp13a4,Atp1b1,Atp1b2,Atp8b2,BC021891,Basp1,Bend6,Bex2,Capn6,Car7,Cgn,Cidea,Clca3,Cldn11,Cmas,Corin,Crhbp,Ctnnal1,Ctsl,Cyp26b1,D3Bwg0562e,Daam2,Dbc1,Dcstamp,Ddr1,Derl3,Dmrtc1a,Dpysl4,Dtx1,Dync1i1,Ehd3,Elovl3,Emb,Enpp2,Epha8,Eras,Espn,Etnk2,Evl,Exo1,F2rl2,Fam40b,Fastkd1,Fgf13,Fgf23,Foxd1,Foxq1,Frmpd1,Frzb,Fshr,Fut1,Fzd5,Ga…
		GO.0043410	positive regulation of MAPK cascade	21	0.0332	Adora1,BC021891,Drd4,Edn1,Epha8,Erbb4,Fgf23,Fzd5,Gcg,Gpr37,Gpr55,Igf1r,Igfbp3,Il1a,Jub,Lpar3,Lrrk2,Sema7a,Shc2,Thbs1,Tnik
		GO.0032940	secretion by cell	20	0.034	Agtr2,Cdk5,Crhbp,Edn1,Foxd1,Ildr2,Lin7b,Ppfia3,Ppt1,Prss12,Rab11fip1,Rab3b,Scrn1,Slc30a8,Snap25,Stxbp6,Syt1,Syt9,Sytl4,Tyro3
		GO.0001934	positive regulation of protein phosphorylation	32	0.0375	Adora1,BC021891,Cdk5,Drd4,Edn1,Enpp2,Epha8,Erbb4,Fgf13,Fgf23,Fzd5,Gata1,Gcg,Gpr37,Gpr55,Igf1r,Igfbp3,Il1a,Inhbb,Jub,Kndc1,Lpar3,Lrrk2,Pak6,Reg3b,Sdc4,Sema7a,Shc2,Sox9,Thbs1,Tnik,Tnk2
		GO.0043408	regulation of MAPK cascade	27	0.0375	Adora1,BC021891,Btn2a2,Cnksr3,Drd4,Edn1,Epha8,Erbb4,Fgf23,Fshr,Fzd5,Gcg,Gpr37,Gpr55,Igf1r,Igfbp3,Il1a,Inhbb,Jub,Lpar3,Lrrk2,Nlrp12,Pak6,Sema7a,Shc2,Thbs1,Tnik
		GO.0044765	single-organism transport	76	0.0375	AI118078,Abcc1,Accn4,Adora1,Agtr2,Ank3,Ano4,Atp13a4,Atp1b1,Atp1b2,Atp8b2,Cad,Clca3,Cnnm1,Crhbp,Ddr1,Drd4,Dync1i1,Ehd3,Emb,Erbb4,Foxd1,Fshr,Hdac6,Hebp2,Hk2,Ildr2,Kcna6,Kcnd3,Kcnh3,Kcnk13,Lin7b,Lrrc8d,Lrrk2,Lsr,Megf10,Mtm1,Nmu,Nptx1,P2ry4,Ppfia3,Ppt1,Prss12,Rab11fip1,Rab11fip3,Rab3b,Scara5,Scrn1,Sesn2,Sh3gl2,Slc13a2,Slc15a5,Slc17a4,Slc25a18,Slc26a7,Slc2a12,Slc30a8,Slc41a2,Slc47a2,Slc52a3,Slc6a14,Sl…
		GO.0050804	modulation of synaptic transmission	16	0.0375	Adora1,Car7,Cdk5,Drd4,Edn1,Gdnf,Gpm6b,Itpka,Lrrk2,Nmu,Ppfia3,Rab3b,Slc6a4,Snap25,Stx1a,Syt1
		GO.0010646	regulation of cell communication	79	0.039	Actn3,Adora1,Agtr2,Amhr2,Atp1b1,BC021891,Bend6,Btn2a2,Car7,Cdk5,Cdkn2b,Cidea,Cnksr3,Crhbp,Cyp26b1,Dtx1,Epha8,Erbb4,Fgf23,Foxd1,Frzb,Fshr,Fzd5,Gata1,Gcg,Gdnf,Gpm6b,Gpr37,Gpr55,Hdac6,Hhip,Hrk,Hspb1,Igf1r,Igfbp3,Il1a,Inhbb,Irs2,Itga6,Itpka,Jub,Lpar3,Lrrk2,Nck2,Nlrp12,Nmu,Nr0b1,Padi2,Pak6,Peg10,Ppfia3,Ppp1r16b,Rab11fip1,Rab11fip3,Rab3b,Rgs20,Rln1,Rragb,Sema7a,Sh3tc2,Shc2,Slc44a2,Slc6a4,Snap25,Sox4,So…
		GO.0042391	regulation of membrane potential	16	0.039	AI118078,Adora1,Ank3,Atp1b1,Atp1b2,Cdk5,Drd4,Edn1,Ehd3,Hebp2,Kcnd3,Kcnh3,Kcnk13,Lrrk2,Npas4,Shtn1
		GO.0048523	negative regulation of cellular process	108	0.039	Actn3,Alox12,Amhr2,Ank3,Aplp1,Basp1,Bend6,Btn2a2,Cdk5,Cdkn2b,Cidea,Cnksr3,Crhbp,Cst12,Cst14,Cst9,Ctsl,Cyp26b1,Dbc1,Dcstamp,Ddr1,Derl3,Dmrtc1a,Drd4,Dtx1,Erbb4,Espn,Evl,Fam60a,Fgf13,Fgf23,Foxd1,Frzb,Fzd5,Gas2l1,Gata1,Gcg,Gdnf,Gpm6b,Gpr37,Gpr55,Gstm7,Hdac6,Helt,Hhip,Hk2,Hmgb3,Hopx,Hspb1,Igf1r,Igfbp3,Il13ra2,Il1a,Inhbb,Irs2,Itga6,Jam2,Jub,Lrrk2,Mlxipl,Mycn,Nab2,Nck2,Nlrp12,Nr0b1,Padi2,Pag1,Pcsk1n,Peg…
		GO.0006883	cellular sodium ion homeostasis	4	0.0399	Agtr2,Atp1b1,Atp1b2,Tmprss3
		GO.0007530	sex determination	5	0.0399	Dhh,Igf1r,Nr0b1,Sox9,Wt1
		GO.0042325	regulation of phosphorylation	45	0.0399	Actn3,Adora1,BC021891,Btn2a2,Cdk5,Cdkn2b,Cnksr3,Drd4,Edn1,Enpp2,Epha8,Erbb4,Fgf13,Fgf23,Fshr,Fzd5,Gata1,Gcg,Gpr37,Gpr55,Hspb1,Igf1r,Igfbp3,Il1a,Inhbb,Irs2,Itga6,Jub,Kndc1,Lpar3,Lrrk2,Mlxipl,Nck2,Nlrp12,Pak6,Reg3b,Sdc4,Sema7a,Sesn2,Shc2,Sox9,Thbs1,Tnik,Tnk2,Tspyl2
		GO.0060993	kidney morphogenesis	9	0.0399	Agtr2,Foxd1,Gdnf,Lrrk2,Sox4,Sox8,Sox9,Wnk4,Wt1
		GO.0060485	mesenchyme development	13	0.0401	Actc1,Amh,Edn1,Erbb4,Foxd1,Frzb,Gdnf,Scx,Sema3c,Sox8,Sox9,Thbs1,Wt1
		GO.0007154	cell communication	107	0.0427	Agtr2,Ank3,Arap2,Arl4d,Atp1b1,BC021891,Cdk5,Cdkn2b,Crhbp,Ctnnal1,Ctsl,Cyp26b1,Ddr1,Derl3,Dhh,Dtx1,Edn1,Epha8,Eras,F2rl2,Fgf13,Fgf23,Foxd1,Frmpd1,Frzb,Fshr,Fzd5,Galp,Gas2l1,Gata1,Gcg,Gdnf,Gja6,Gpr112,Gpr37,Gpr55,Hdac6,Hhip,Hrk,Hspb1,Igf1r,Il13ra2,Il17re,Il1a,Ildr2,Inhbb,Irs2,Itga6,Kcnh3,Kndc1,Lama1,Lin7b,Lpar2,Mlxipl,Mpzl1,Mylk2,Nck2,Nlrp12,Nmu,Ntn4,P2ry2,Padi2,Pag1,Pak6,Pcsk1n,Pde11a,Pde6a,Pglyrp…
		GO.0065007	biological regulation	220	0.0427	AI118078,Actc1,Actn3,Agtr2,Akap17b,Ank3,Ano4,Aplp1,Aqp8,Arap2,Arhgef37,Arl4d,Atp13a4,Atp1b1,Atp1b2,Atp8b2,BC021891,Basp1,Bend6,Bex2,Btn2a2,Cad,Camp,Capn6,Car7,Cdk5,Cidea,Cited4,Cldn4,Cldn7,Cnksr3,Corin,Crhbp,Cst12,Cst14,Cst9,Ctnnal1,Ctsl,Cyb5r1,Cyp26b1,Cytip,Dbc1,Dcstamp,Ddah1,Ddr1,Derl3,Dhh,Dhx36,Dmrta1,Dmrtc1a,Dtx1,Ehd3,Epha8,Eras,Espn,Evl,F2rl2,Fam40b,Fam60a,Fgf13,Fgf23,Fndc5,Foxd1,Foxq1,Frmpd…
		GO.0023057	negative regulation of signaling	40	0.0436	Actn3,Adora1,Agtr2,Amhr2,Bend6,Btn2a2,Cidea,Cnksr3,Crhbp,Cyp26b1,Edn1,Fgf23,Frzb,Gata1,Gcg,Gdnf,Gpm6b,Hhip,Hspb1,Igf1r,Inhbb,Itga6,Jub,Lrrk2,Nck2,Nlrp12,Nr0b1,Padi2,Peg10,Rab11fip1,Rab11fip3,Rgs20,Slc6a4,Sox9,Sulf1,Sytl4,Thbs1,Tyro3,Ubash3a,Zfp536
		GO.0061213	positive regulation of mesonephros development	5	0.0436	Agtr2,Gdnf,Sox8,Sox9,Wt1
		GO.0051179	localization	113	0.0442	AI118078,Abcc1,Accn4,Adora1,Agtr2,Ank3,Ano4,Aplp1,Atp13a4,Atp1b1,Atp1b2,Atp8b2,Cad,Cidea,Clca3,Cnnm1,Corin,Crhbp,Ddr1,Drd4,Dync1i1,Ehd3,Emb,Enpp2,Epha8,Erbb4,Fam40b,Fgf13,Foxd1,Fshr,Gdnf,Gpm6b,Gypa,Hdac6,Hebp2,Hk2,Ildr2,Insc,Itga6,Jakmip1,Jsrp1,Jub,Kcna6,Kcnd3,Kcnh3,Kcnk13,Lin7b,Lrrc8d,Lrrk2,Lsr,Megf10,Mtm1,Nck2,Nlrp12,Nmu,Nptx1,Nr0b1,Olr1,P2ry4,Pak6,Pkn3,Ppfia3,Ppt1,Rab11fip1,Rab11fip3,Rab3b,Ree…
		GO.0001932	regulation of protein phosphorylation	42	0.0472	Adora1,BC021891,Btn2a2,Cdk5,Cdkn2b,Cnksr3,Drd4,Edn1,Enpp2,Epha8,Erbb4,Fgf13,Fgf23,Fshr,Fzd5,Gata1,Gcg,Gpr37,Gpr55,Hspb1,Igf1r,Igfbp3,Il1a,Inhbb,Jub,Kndc1,Lpar3,Lrrk2,Mlxipl,Nck2,Nlrp12,Pak6,Reg3b,Sdc4,Sema7a,Sesn2,Shc2,Sox9,Thbs1,Tnik,Tnk2,Tspyl2
		GO.0010648	negative regulation of cell communication	40	0.0472	Actn3,Adora1,Agtr2,Amhr2,Bend6,Btn2a2,Cidea,Cnksr3,Crhbp,Cyp26b1,Edn1,Fgf23,Frzb,Gata1,Gcg,Gdnf,Gpm6b,Hhip,Hspb1,Igf1r,Inhbb,Itga6,Jub,Lrrk2,Nck2,Nlrp12,Nr0b1,Padi2,Peg10,Rab11fip1,Rab11fip3,Rgs20,Slc6a4,Sox9,Sulf1,Sytl4,Thbs1,Tyro3,Ubash3a,Zfp536
		Cellular component (GO)
		#pathway ID	pathway description	observed gene count	false discovery rate	matching proteins in the network (labels)
		GO.0005886	plasma membrane	127	5.79e-05	AI118078,Abcc1,Agtr2,Alox12,Amhr2,Ano4,Aplp1,Arl4d,Atp1b1,Atp1b2,Atp8b2,Basp1,Cad,Cdk5,Clca3,Cldn11,Cldn23,Cldn26,Cldn7,Clec12b,Cnnm1,Corin,Ctnnal1,Ctsl,D3Bwg0562e,Dcstamp,Dhh,Drd4,Drp2,Dtna,Ehd3,Emb,Enpp2,Epha8,Epn3,Eras,Erbb4,F2rl2,Fgf13,Fndc5,Frmpd1,Fshr,Fzd5,Gca,Gpm6b,Gpr37,Gpr55,Gprin1,Gypa,Hdac6,Hhip,Hspb1,Igf1r,Il17re,Irs2,Itga6,Jam2,Jub,Kcna6,Kcnd3,Kcnh3,Kcnk13,Klrb1a,Lin7b,Lpar2,Lpar3,Lr…
		GO.0071944	cell periphery	128	5.79e-05	AI118078,Abcc1,Agtr2,Alox12,Amhr2,Ano4,Aplp1,Arl4d,Atp1b1,Atp1b2,Atp8b2,Basp1,Cad,Cdk5,Clca3,Cldn11,Cldn23,Cldn26,Cldn7,Clec12b,Cnnm1,Corin,Ctnnal1,Ctsl,Cytip,D3Bwg0562e,Dcstamp,Dhh,Drp2,Dtna,Ehd3,Emb,Enpp2,Epha8,Epn3,Eras,Erbb4,F2rl2,Fgf13,Fndc5,Frmpd1,Fshr,Fzd5,Gca,Gpm6b,Gpr37,Gpr55,Gprin1,Gypa,Hdac6,Hhip,Hspb1,Igf1r,Il17re,Irs2,Itga6,Jam2,Jub,Kcna6,Kcnd3,Kcnh3,Kcnk13,Klrb1a,Lin7b,Lpar2,Lpar3,L…
		GO.0043296	apical junction complex	14	0.000205	Ank3,Cgn,Cldn11,Cldn23,Cldn4,Cldn7,Fzd5,Jam2,Lin7b,Ocln,Pard6b,Plekha7,Vcl,Wnk4
		GO.0005923	bicellular tight junction	12	0.00134	Ank3,Cgn,Cldn11,Cldn23,Cldn4,Cldn7,Fzd5,Jam2,Lin7b,Ocln,Pard6b,Wnk4
		GO.0098589	membrane region	43	0.00346	Abcc1,Adora1,Aqp8,Atp1b2,Cdk5,Cldn26,Cldn4,Cldn7,Ddr1,Epn3,Erbb4,F2rl2,Gpm6b,Hdac6,Itga6,Lin7b,Lrrk2,Megf10,Mtcl1,Nt5e,Ocln,Olr1,P2ry4,Pag1,Ppt1,Sdc4,Shc4,Slc17a4,Slc26a7,Slc26a9,Slc2a2,Slc52a3,Slc6a14,Slc6a4,Snap25,Sulf1,Syt1,Sytl4,Tln1,Tnik,Tnk2,Ttyh1,Vcl
		GO.0016327	apicolateral plasma membrane	4	0.00973	Cldn26,Cldn4,Mtcl1,Ocln
		GO.0070032	synaptobrevin 2-SNAP-25-syntaxin-1a-complexin I complex	3	0.00973	Snap25,Stx1a,Vamp2
		GO.0016021	integral component of membrane	135	0.0102	AI118078,Abcc1,Accn4,Adora1,Agpat4,Agtr2,Amhr2,Ano4,Aplp1,Aqp8,Atp13a4,Atp1b1,Atp1b2,Atp8b2,Btn2a2,Btnl10,Chst9,Clca3,Cldn11,Cldn23,Cldn26,Cldn4,Cldn7,Clec12b,Cnnm1,Corin,Cyb5r1,D3Bwg0562e,Dcstamp,Ddr1,Derl3,Drd4,ENSMUSG00000050875,Elovl3,Emb,Enpp2,Epha8,Erbb4,F2rl2,Fam155a,Fam159b,Fam163a,Fmo4,Fndc5,Fshr,Fut1,Fzd5,Gja6,Gm4980,Gpm6b,Gpr112,Gpr37,Gpr55,Gypa,Hhip,Hrk,Igf1r,Il13ra2,Il17re,Ildr2,Itga…
		GO.0005887	integral component of plasma membrane	38	0.0115	Abcc1,Amhr2,Aqp8,Atp1b1,Atp1b2,Clca3,Cldn11,Cldn4,Corin,D3Bwg0562e,Dcstamp,Ddr1,Drd4,Emb,Enpp2,Epha8,Fshr,Gpr55,Gypa,Hhip,Il17re,Itga6,Kcna6,Kcnd3,Kcnh3,Kcnk13,Mpzl1,Scara5,Slc17a4,Slc2a12,Slc2a2,Slc52a3,Slc6a14,Slc6a4,Slc7a1,Slc7a4,Snap25,Zdhhc2
		GO.0030424	axon	20	0.0133	Adora1,Ank3,Cad,Cdk5,Crhbp,Drd4,Fgf13,Hdac6,Kcna6,Kif21a,Lpar3,Lrrk2,Nmu,Ppt1,Prss12,Shtn1,Snap25,Tnk2,Ttyh1,Tubb3
		GO.0031224	intrinsic component of membrane	137	0.0133	AI118078,Abcc1,Accn4,Adora1,Agpat4,Agtr2,Amhr2,Ano4,Aplp1,Aqp8,Atp13a4,Atp1b1,Atp1b2,Atp8b2,Btn2a2,Btnl10,Chst9,Clca3,Cldn11,Cldn23,Cldn26,Cldn4,Cldn7,Clec12b,Cnnm1,Corin,Cyb5r1,D3Bwg0562e,Dcstamp,Ddr1,Derl3,Drd4,ENSMUSG00000050875,Elovl3,Emb,Enpp2,Epha8,Erbb4,F2rl2,Fam155a,Fam159b,Fam163a,Fmo4,Fndc5,Fshr,Fut1,Fzd5,Gja6,Gm4980,Gpm6b,Gpr112,Gpr37,Gpr55,Gypa,Hhip,Hrk,Igf1r,Il13ra2,Il17re,Ildr2,Itga…
		GO.0070044	synaptobrevin 2-SNAP-25-syntaxin-1a complex	3	0.0136	Snap25,Stx1a,Vamp2
		GO.0098805	whole membrane	60	0.0139	Abcc1,Adora1,Aqp8,Atp1b2,Cdk5,Cldn26,Cldn4,Cldn7,Dcstamp,Ddr1,Ehd3,Epha8,Epn3,Erbb4,F2rl2,Fndc5,Gpm6b,Hdac6,Hk2,Itga6,Lin7b,Lrrk2,Megf10,Mtcl1,Nt5e,Ocln,Olr1,P2ry4,Pag1,Ppt1,Rab11fip1,Rab11fip3,Rab3b,Rnf152,Rragb,Scara5,Scg3,Sdc4,Shc4,Slc17a4,Slc26a7,Slc26a9,Slc2a2,Slc30a8,Slc44a2,Slc52a3,Slc6a14,Slc6a4,Snap25,Sulf1,Sun2,Syt1,Syt9,Sytl4,Tln1,Tnik,Tnk2,Ttyh1,Vcl,Zdhhc2
		GO.0005576	extracellular region	116	0.0185	AW545031,Abcc1,Acp7,Alox12,Amh,Atp1b1,Basp1,Btn2a2,Cad,Camp,Ccdc25,Clca3,Cldn11,Col6a6,Corin,Crhbp,Cst12,Cst14,Cst9,Ctsl,Cyb5r1,Daam2,Ddah1,Ddr1,Defb36,Dhh,Dhx36,Edn1,Enpp2,Epn3,Fgf13,Fgf23,Fndc5,Frmpd1,Frzb,Fuca2,Galp,Gatm,Gca,Gcg,Gdnf,Gstm7,Hebp2,Hhip,Hsd17b13,Hspb1,Igfbp3,Il13ra2,Il17re,Il1a,Inhbb,Itga6,Kalrn,Klk1b27,Krt31,Lama1,Lama3,Lrrk2,Lsr,Marcksl1,Minpp1,Mtcl1,Mtm1,Mum1l1,Nmu,Nt5e,Ntn4,O…
		GO.0043195	terminal bouton	7	0.0185	Adora1,Cad,Drd4,Lrrk2,Nmu,Prss12,Snap25
		GO.0044459	plasma membrane part	63	0.0185	Abcc1,Adora1,Amhr2,Atp1b1,Atp1b2,Cdk5,Clca3,Cldn11,Cldn26,Cldn7,Corin,Ctsl,D3Bwg0562e,Dcstamp,Ddr1,Drd4,Dtna,Emb,Enpp2,Epha8,Epn3,Erbb4,F2rl2,Fshr,Gja6,Gpr55,Gypa,Hdac6,Hhip,Il17re,Itga6,Kcna6,Kcnd3,Kcnh3,Kcnk13,Lin7b,Megf10,Mpzl1,Mtcl1,Nt5e,Ocln,Olr1,P2ry4,Scara5,Sema7a,Shc4,Slc17a4,Slc26a7,Slc26a9,Slc2a12,Slc52a3,Slc6a4,Slc7a1,Slc7a4,Snap25,Syt1,Sytl4,Thbs1,Tln1,Tnik,Tnk2,Ttyh1,Zdhhc2
		GO.0097458	neuron part	41	0.0201	Ank3,Basp1,Cad,Cdk5,Crhbp,Ctsl,Drd4,Epha8,Espn,Fgf13,Gprin1,Hdac6,Itpka,Kcna6,Kcnd3,Kif21a,Kndc1,Lin7b,Lpar3,Lrrk2,Mark4,Nck2,Nmu,Nptx1,Pde11a,Ppfia3,Ppt1,Prph2,Prss12,Rab3b,Shtn1,Slc6a4,Snap25,Stx1a,Syt1,Syt9,Tmprss3,Tmprss5,Tnk2,Ttyh1,Tubb3
		GO.0016323	basolateral plasma membrane	13	0.027	Abcc1,Adora1,Atp1b1,Cldn4,Cldn7,Ddr1,Erbb4,Itga6,Lin7b,Megf10,P2ry4,Slc26a7,Slc2a2
		GO.0043679	axon terminus	9	0.034	Adora1,Cad,Crhbp,Drd4,Kcna6,Lrrk2,Nmu,Prss12,Snap25
		GO.0043005	neuron projection	33	0.0374	Ank3,Basp1,Cad,Cdk5,Crhbp,Ctsl,Drd4,Epha8,Espn,Fgf13,Gprin1,Hdac6,Itpka,Kcna6,Kcnd3,Kif21a,Kndc1,Lin7b,Lpar3,Lrrk2,Mark4,Nmu,Nptx1,Ppt1,Prss12,Shtn1,Slc6a4,Snap25,Stx1a,Syt1,Tnk2,Ttyh1,Tubb3
		KEGG Pathways
		#pathway ID	pathway description	observed gene count	false discovery rate	matching proteins in the network (labels)
		4360	Axon guidance	11	0.0465	Cdk5,Epha8,Nck2,Ntn4,Pak6,Plxnc1,Sema3c,Sema5b,Sema6c,Sema7a,Srgap3
