# Supplementary material for: Identification of Sertoli cell-specific transcripts in the mouse testis and the role of FSH and androgen in the control of Sertoli cell activity
Source: BMC Genomics. 2017 Dec 15;18:972. doi: 10.1186/s12864-017-4357-3 (PMC5731206; doi:10.1186/s12864-017-4357-3)
Supplement: Supplementary file 9 — “Sertoli cell-specific transcripts containing a signal peptide, encoding a putatively secreted protein or encoding a receptor”. (XLSX 19 kb) [file 12864_2017_4357_MOESM9_ESM.xlsx]

## Sheet: SC proteins with signal peptide
		Sertoli cell-specific genes with an encoded signal peptide
		Gene symbol	Gene name
		Gdnf	glial cell line derived neurotrophic factor
		Il17re	interleukin 17 receptor E
		Qpct	glutaminyl-peptide cyclotransferase (glutaminyl cyclase)
		Tyro3	TYRO3 protein tyrosine kinase 3
		Calr4	calreticulin 4
		A630073D07Rik	RIKEN cDNA A630073D07 gene
		Amh	anti-Mullerian hormone
		Amhr2	anti-Mullerian hormone type 2 receptor
		Aplp1	amyloid beta (A4) precursor-like protein 1
		Brinp1	bone morphogenic protein/retinoic acid inducible neural specific 1
		Btn2a2	butyrophilin, subfamily 2, member A2
		Btnl10	butyrophilin-like 10
		Camp	cathelicidin antimicrobial peptide
		Ceacam3	carcinoembryonic antigen-related cell adhesion molecule 3
		Cecr5	cat eye syndrome chromosome region, candidate 5
		Clca2	Chloride channel calcium activated 2
		Cldn7	claudin 7
		Crhbp	corticotropin releasing hormone binding protein
		Cst9	cystatin 9
		Ctsl	cathepsin L
		Defb36	defensin beta 36
		Ddr1	discoidin domain receptor family, member 1
		Dhh	desert hedgehog
		Edn1	endothelin 1
		Emb	embigin
		Enpp2	ectonucleotide pyrophosphatase/phosphodiesterase 2
		Epha8	Eph receptor A8
		Erbb4	erb-b2 receptor tyrosine kinase 4
		F2rl2	coagulation factor II (thrombin) receptor-like 2
		Fat1	FAT atypical cadherin 1
		Fgf13	fibroblast growth factor 13
		Fgf23	fibroblast growth factor 23
		Fgf5	fibroblast growth factor 5
		Fndc5	fibronectin type III domain containing 5
		Frzb	frizzled-related protein
		Fshr	follicle stimulating hormone receptor
		Fuca2	fucosidase, alpha-L- 2, plasma
		Fzd5	frizzled class receptor 5
		Galp	galanin-like peptide
		Gca	natriuretic peptide receptor 1
		Gm4980	trophoblast glycoprotein-like
		Gpr37	G protein-coupled receptor 37
		Hhip	Hedgehog-interacting protein
		Hsd17b13	hydroxysteroid (17-beta) dehydrogenase 13
		Igf1r	insulin-like growth factor I receptor
		Igfbp3	insulin-like growth factor binding protein 3
		Igsf23	immunoglobulin superfamily, member 23
		Il13ra2	interleukin 13 receptor, alpha 2
		Ildr2	immunoglobulin-like domain containing receptor 2
		Inhbb	inhibin beta-B
		Itga6	integrin alpha 6
		Jam2	junction adhesion molecule 2
		Kcnd3	potassium voltage-gated channel, Shal-related family, member 3
		Klk1b27	kallikrein 1-related peptidase b27
		Lama1	laminin, alpha 1
		Lama3	laminin, alpha 3
		Lsr	lipolysis stimulated lipoprotein receptor
		Megf10	multiple EGF-like-domains 10
		Mfap3	microfibrillar-associated protein 3
		Minpp1	multiple inositol polyphosphate histidine phosphatase 1
		Mmrn1	multimerin 1
		Mpzl1	myelin protein zero-like 1
		Nmu	neuromedin U
		Nptx1	neuronal pentraxin 1
		Nt5e	5' nucleotidase, ecto
		Ntn4	netrin 4
		Padi2	peptidyl arginine deiminase, type II
		Pag1	pregnancy-associated plasma protein A
		Pcdhb1	protocadherin beta 1
		Pcsk1n	proprotein convertase subtilisin/kexin type 1 inhibitor
		Pdia5	protein disulfide isomerase associated 5
		Pglyrp3	peptidoglycan recognition protein 3
		Plac1	placental specific protein 1
		Plxnc1	plexin C1
		Ppt1	palmitoyl-protein thioesterase 1
		Prrg4	proline-rich Gla (G-carboxyglutamic acid) polypeptide 2
		Prss12	protease, serine 12 neurotrypsin (motopsin)
		Reg3b	regenerating islet-derived 3 beta
		Reg3g	regenerating islet-derived 3 gamma
		Ric3	RIC3 acetylcholine receptor chaperone
		Rln1	relaxin 1
		Rnf128	ring finger protein 128
		Scg3	secretogranin III
		Sdc4	syndecan 4
		Sema3c	sema domain, immunoglobulin domain (Ig), short basic domain, secreted, (semaphorin) 3C
		Sema6c	sema domain, transmembrane domain (TM), and cytoplasmic domain, (semaphorin) 6C
		Sema7a	sema domain, immunoglobulin domain (Ig), and GPI membrane anchor, (semaphorin) 7A
		Serpina1b	serine (or cysteine) preptidase inhibitor, clade A, member 1B
		Serpina1d	serine (or cysteine) peptidase inhibitor, clade A, member 1D
		Shbg	sex hormone binding globulin
		Spint3	serine protease inhibitor, Kunitz type 4
		St8sia2	ST8 alpha-N-acetyl-neuraminide alpha-2,8-sialyltransferase 2
		Sulf1	sulfatase 1
		Thbs1	thrombospondin 1
		Tmem41a	transmembrane protein 41a
		Tmtc2	transmembrane and tetratricopeptide repeat containing 2
		Tnfrsf11b	tumor necrosis factor receptor superfamily, member 11b (osteoprotegerin)
		Ttr	transthyretin
		Ugt2b34	UDP glucuronosyltransferase 2 family, polypeptide B34
		Vmn2r17	vomeronasal 2, receptor 17
		Vwa7	von Willebrand factor A domain containing 7
		Wfdc1	WAP four-disulfide core domain 1
		Wfdc18	WAP four-disulfide core domain 18
		Wfdc6a	WAP four-disulfide core domain 6A
		Wfdc9	WAP four-disulfide core domain 9
		8030411F24Rik	RIKEN cDNA 8030411F24 gene
		Clca3	chloride channel accessory 3A1
		Col6a6	collagen, type VI, alpha 6
		Gcg	glucagon
		Slc8a3	solute carrier family 8 (sodium/calcium exchanger), member 3
		Slc9a2	solute carrier family 9 (sodium/hydrogen exchanger), member 2

## Sheet: Putative secreted SC proteins
			Putative secreted Sertoli cell proteins
		gene symbol	gene name	signal peptide
		Gdnf	glial cell line derived neurotrophic factor	y
		Il17re	interleukin 17 receptor E	y
		Qpct	glutaminyl-peptide cyclotransferase (glutaminyl cyclase)	y
		Amh	anti-Mullerian hormone	y
		Brinp1	bone morphogenic protein/retinoic acid inducible neural specific 1	y
		Btn2a2	butyrophilin, subfamily 2, member A2	y
		Camp	cathelicidin antimicrobial peptide	y
		Cecr5	cat eye syndrome chromosome region, candidate 5	y
		Cldn7	claudin 7	y
		Crhbp	corticotropin releasing hormone binding protein	y
		Cst9	cystatin 9	y
		Ctsl	cathepsin L	y
		Ddr1	discoidin domain receptor family, member 1	y
		Dhh	desert hedgehog	y
		Edn1	endothelin 1	y
		Epha8	Eph receptor A8	y
		Fat1	FAT atypical cadherin 1	y
		Fgf5	fibroblast growth factor 5	y
		Fgf23	fibroblast growth factor 23	y
		Frzb	frizzled-related protein	y
		Fshr	follicle stimulating hormone receptor	y
		Fuca2	fucosidase, alpha-L- 2, plasma	y
		Galp	galanin-like peptide	y
		Hhip	Hedgehog-interacting protein	y
		Igfbp3	insulin-like growth factor binding protein 3	y
		Ildr2	immunoglobulin-like domain containing receptor 2	y
		Inhbb	inhibin beta-B	y
		Lama1	laminin, alpha 1	y
		Lama3	laminin, alpha 3	y
		Lsr	lipolysis stimulated lipoprotein receptor	y
		Megf10	multiple EGF-like-domains 10	y
		Mfap3	microfibrillar-associated protein 3	y
		Minpp1	multiple inositol polyphosphate histidine phosphatase 1	y
		Mmrn1	multimerin 1	y
		Mpzl1	myelin protein zero-like 1	y
		Nmu	neuromedin U	y
		Nptx1	neuronal pentraxin 1	y
		Nt5e	5' nucleotidase, ecto	y
		Ntn4	Netrin 4	y
		Pcsk1n	proprotein convertase subtilisin/kexin type 1 inhibitor	y
		Pdia5	protein disulfide isomerase associated 5	y
		Pglyrp3	peptidoglycan recognition protein 3	y
		Plac1	placental specific protein 1	y
		Ppt1	palmitoyl-protein thioesterase 1	y
		Prss12	protease, serine 12 neurotrypsin (motopsin)	y
		Reg3g	regenerating islet-derived 3 gamma	y
		Ric3	RIC3 acetylcholine receptor chaperone	y
		Rln1	relaxin 1	y
		Scg3	secretogranin III	y
		Sema3c	sema domain, immunoglobulin domain (Ig), short basic domain, secreted, (semaphorin) 3C	y
		Sema6c	sema domain, transmembrane domain (TM), and cytoplasmic domain, (semaphorin) 6C	y
		Shbg	sex hormone binding globulin	y
		Spint3	serine protease inhibitor, Kunitz type 4	y
		St8sia2	ST8 alpha-N-acetyl-neuraminide alpha-2,8-sialyltransferase 2	y
		Sulf1	sulfatase 1	y
		Thbs1	thrombospondin 1	y
		Tnfrsf11b	tumor necrosis factor receptor superfamily, member 11b (osteoprotegerin)	y
		Ttr	transthyretin	y
		Vwa7	von Willebrand factor A domain containing 7	y
		Wfdc1	WAP four-disulfide core domain 1	y
		Col6a6	collagen, type VI, alpha 6	y
		Gcg	glucagon	y
		Sept9	Septin 9	n
		Cyp26b1	cytochrome P450, family 26, subfamily b, polypeptide 1	n
		Jsrp1	junctional sarcoplasmic reticulum protein 1	n
		Kndc1	kinase non-catalytic C-lobe domain (KIND) containing 1	n
		Mlxipl	MLX interacting protein-like	n
		Nags	N-acetylglutamate synthase	n
		Ocln	occludin	n
		Papl	acid phosphatase 7, tartrate resistant	n
		Pde11a	phosphodiesterase 11A	n
		Tmprss5	transmembrane protease, serine 5 (spinesin)	n

## Sheet: SC receptors
		Gene symbol	Gene name
		Il17re	interleukin 17 receptor E
		Amhr2	anti-Mullerian hormone type 2 receptor
		Epha8	Eph receptor A8
		Erbb4	erb-b2 receptor tyrosine kinase 4
		F2rl2	coagulation factor II (thrombin) receptor-like 2
		Fshr	follicle stimulating hormone receptor
		Fzd5	frizzled class receptor 5
		Gca	natriuretic peptide receptor 1
		Gpr37	G protein-coupled receptor 37
		Igf1r	insulin-like growth factor I receptor
		Lsr	lipolysis stimulated lipoprotein receptor
		Tnfrsf11b	tumor necrosis factor receptor superfamily, member 11b (osteoprotegerin)
		Vmn2r17	vomeronasal 2, receptor 17
		Adora1	adenosine A1 receptor
		Agtr2	angiotensin II receptor, type 2
		Drd4	dopamine receptor D4
		Gpr112	adhesion G protein-coupled receptor G4
		Gpr55	G protein-coupled receptor 55
		Klrb1a	killer cell lectin-like receptor subfamily B member 1C
		Klre1	killer cell lectin-like receptor family E member 1
		Nr0b1	nuclear receptor subfamily 0, group B, member 1
		Nr1h5	nuclear receptor subfamily 1, group H, member 5
		Olfr102	olfactory receptor 102
		Olfr1029	olfactory receptor 1029
		Olfr1250	olfactory receptor 1250
		Olfr1251	olfactory receptor 1251
		Olfr206	olfactory receptor 206
		Olfr209	olfactory receptor 209
		Olfr272	olfactory receptor 272
		Olfr836	olfactory receptor 836
		Olfr872	olfactory receptor 872
		Olfr873	olfactory receptor 873
		Olr1	oxidized low density lipoprotein (lectin-like) receptor 1
		P2ry2	purinergic receptor P2Y, G-protein coupled 2
		P2ry4	pyrimidinergic receptor P2Y, G-protein coupled, 4
		Scara3	scavenger receptor class A, member 3
		Scara5	scavenger receptor class A, member 5
		Vdr	vitamin D receptor
		Vmn1r32	vomeronasal 1 receptor 32
		Vmn1r35	vomeronasal 1 receptor 35
		Olfr221	olfactory receptor 221
		Ddr1	discoidin domain receptor family, member 1
