# Supplementary material for: Identification of Sertoli cell-specific transcripts in the mouse testis and the role of FSH and androgen in the control of Sertoli cell activity
Source: BMC Genomics. 2017 Dec 15;18:972. doi: 10.1186/s12864-017-4357-3 (PMC5731206; doi:10.1186/s12864-017-4357-3)
Supplement: Supplementary file 10 — “Germ cell-specific transcripts in mouse testis.” List of all germ cell-specific transcripts identified using the criteria outlined in the text. (XLSX 1032 kb) [file 12864_2017_4357_MOESM10_ESM.xlsx]

## Sheet: Germ cell genes
																Bus = busulfan		DTX = Diphtheria toxin
			RNAseq (RPKM)																		Ratios
	gene id	gene symbol	Control 1	Control 2	Control 3	Control 4	Control 5	Busulfan 1	Busulfan 2	Busulfan 3	Busulfan 4	Bus + DTX 1	Bus + DTX 2	Bus + DTX 3	Bus + DTX 4		mean control	mean Bus	mean Bus + DTX		bus/con	dtx/bus
	XLOC_014151	Prm2	16142	14343.5	15157.3	14287.5	15076.9	9.3079	104.268	73.3306	32.0262	84.9508	0.383119	1.76923	1.91615		15001.4	54.7332	22.2548		0.00364853	0.406606
	XLOC_014152	Prm1	15820.9	14127.9	13943.2	11755.4	12633.3	7.50952	59.0931	82.3412	33.8604	80.4607	0.251452	1.12392	1.29053		13656.1	45.7011	20.7817		0.00334656	0.45473
	XLOC_002254	Tnp1	12379.1	11264.4	10948.5	9831.01	11522.3	5.98956	39.6633	65.7861	23.1901	60.597	0	0.95347	1.5524		11189.1	33.6573	15.7757		0.00300805	0.468717
	XLOC_014149	Tnp2	11178.9	10481.4	10500	8984.67	10518.2	3.38946	36.2546	65.0334	26.3793	54.8839	0.338205	0.762345	1.27015		10332.6	32.7642	14.3137		0.00317094	0.436869
	XLOC_031478	Ldhc	3908	3904.53	3781.49	3879.98	3926.23	33.5232	530.825	394.827	86.767	50.1187	1.53814	5.3428	1.32238		3880.05	261.486	14.5805		0.0673924	0.0557603
	XLOC_019993	Meig1	4040.27	3970.06	3430.33	3428.92	3618.97	49.6343	444.541	325.481	96.246	42.5036	1.18461	6.35322	2.13175		3697.71	228.976	13.0433		0.0619236	0.0569637
	XLOC_018519	Odf2	3051.3	2894.91	2726.7	2841.13	2925.33	32.1165	176.396	124.383	46.1993	41.0373	16.2476	11.9505	14.0302		2887.87	94.7737	20.8164		0.0328178	0.219643
	XLOC_023396	Smcp	3071.81	3037.66	2597.59	2690.49	2826.98	1.35192	31.9896	15.623	5.41675	17.5227	0.100777	0.232431	0.442196		2844.91	13.5953	4.57453		0.00477883	0.336478
	XLOC_022534	Gstm5	3090.97	2732.19	2692.62	2756.81	2691.44	101.372	299.18	208.486	118.557	157.212	141.766	102.659	136.556		2792.81	181.899	134.548		0.0651312	0.739688
	XLOC_005629	Dbil5	3040.13	2793.54	2616.42	2636.42	2846.51	3.19702	58.4132	33.0436	8.82543	18.9922	0.882622	1.27852	1.40127		2786.6	25.8698	5.63865		0.00928363	0.217963
	XLOC_015731	Tcp11	2498.62	2275.85	2432.47	2159.73	2513.17	7.22686	143.998	111.793	25.0348	21.8051	1.13257	2.78137	0.95904		2375.97	72.0132	6.66952		0.030309	0.0926153
	XLOC_032769	Gapdhs	2518.32	2295.09	2412.24	2268.75	2379.69	1.26991	34.7083	16.4406	5.82218	17.6623	0.0744761	0.29888	0.487984		2374.82	14.5602	4.63091		0.0061311	0.318052
	XLOC_016005	Crisp2	2440.12	2297.4	2249.81	2309.15	2269.32	11.4841	219.714	121.314	30.2462	27.2858	0.878694	1.92674	0.642446		2313.16	95.6896	7.68342		0.0413675	0.0802953
	XLOC_022812	Fabp9,Pmp2,RP24-137C19.6	2610.58	2251.65	2151.9	2267.13	2220.68	14.2595	252.158	170.648	41.9365	28.2592	0.950524	3.79217	0.912297		2300.39	119.75	8.47855		0.0520567	0.0708018
	XLOC_023452	Oaz3	2454.71	2272.56	2242.38	2208.9	2228.95	1.40642	27.9887	10.1891	4.36066	16.4949	0.131332	0.252982	0.379122		2281.5	10.9862	4.31458		0.00481535	0.392727
	XLOC_005506	Ybx2	2215.51	1991.02	2068	1977.35	2570.43	15.8809	256.984	330.813	57.5869	23.1248	2.38545	7.11839	3.42315		2164.46	165.316	9.01295		0.0763775	0.0545194
	XLOC_030645	Gsg1	2053.66	1984.51	1997.23	1839.89	1990.74	1.08276	31.4302	16.4213	5.18503	13.0809	0.35021	0.403473	0.31337		1973.21	13.5298	3.53699		0.00685677	0.261422
	XLOC_035162	Adam3	2128.28	1872.62	1984.9	1951.14	1590.13	14.5615	218.974	151.082	26.7225	28.3731	2.74808	4.17842	0.655624		1905.41	102.835	8.98881		0.0539699	0.08741
	XLOC_012468	Odf1	1974.61	1815.37	1768.83	1662.3	1796.98	1.28026	24.5324	10.8996	3.70623	12.3547	0.0359024	0.138687	0.23668		1803.62	10.1046	3.19149		0.00560242	0.315845
	XLOC_024647	Spata6	1941.94	1790.37	1531.14	1718.94	1751.7	15.3292	87.016	52.8885	26.8128	35.7162	20.7625	14.2921	24.6536		1746.82	45.5116	23.8561		0.026054	0.524176
	XLOC_028776	Ccdc136,Gm26220	1837.01	1724.92	1715.48	1696.8	1652.03	9.43284	177.168	131.269	25.8686	21.4052	0.684636	3.35979	1.35583		1725.25	85.9346	6.70136		0.04981	0.0779821
	XLOC_004273	Fam229b	1926.97	1706.86	1634.83	1654.74	1604.4	11.3073	175.014	99.2109	30.9899	26.5568	6.09226	6.85271	6.37484		1705.56	79.1305	11.4692		0.0463956	0.14494
	XLOC_004592	Fhl4	1711.59	1675.66	1512.27	1650.13	1671.77	9.00633	157.55	84.5364	20.9517	17.9449	0.396835	0.988153	0.612298		1644.28	68.0111	4.98555		0.0413621	0.0733049
	XLOC_031479	Gm9999	1649.8	1542.6	1597.31	1538.52	1471.48	1.6595	25.5844	8.40396	3.52967	9.73162	0	0.196576	0.276743		1559.94	9.79438	2.55123		0.00627868	0.260479
	XLOC_011741	Phf7	1625.49	1525.38	1500.22	1470.52	1578.87	13.1503	176.563	111.955	30.6978	23.8442	5.75176	4.88202	5.5429		1540.1	83.0915	10.0052		0.0539522	0.120412
	XLOC_012990	Ropn1l	1601.54	1500.82	1530	1433.91	1608.03	19.8497	187.77	135.622	38.42	28.0508	11.6345	11.1918	11.6271		1534.86	95.4154	15.626		0.0621656	0.163769
	XLOC_004387	Hk1	1319.14	1437.42	1485	1475.48	1478.54	14.0323	66.5765	34.7804	18.5049	31.8068	24.9087	19.6513	24.4453		1439.12	33.4735	25.203		0.0232598	0.752924
	XLOC_003791	Smim24	1552.16	1465.69	1312.37	1388.54	1449.93	11.7871	151.768	113.445	28.5812	18.5945	3.75613	4.70425	4.43859		1433.74	76.3953	7.87337		0.053284	0.103061
	XLOC_036205	Gm5617	1468.98	1377.51	1377.49	1277.5	1479.5	31.6465	104.029	88.8519	33.6108	28.673	17.0087	18.6942	18.4312		1396.2	64.5345	20.7018		0.0462217	0.320786
	XLOC_031415	2410002F23Rik,Gm15517,Gm23991,Gm28496,Snord88a	1496.91	1361.27	1392.09	1317.49	1389.79	137.807	143.071	143.07	120.95	90.5638	67.4435	98.2272	59.8328		1391.51	136.225	79.0168		0.0978969	0.580049
	XLOC_032046	Phkg2	1509.72	1327.5	1383.48	1256.44	1380.02	32.7431	144.14	115.091	41.2743	56.1767	39.1448	33.8698	37.8168		1371.43	83.3121	41.752		0.0607483	0.501152
	XLOC_008799	1700019M22Rik	1316.08	1315.57	1275.09	1347.39	1207.14	0.838171	21.3764	10.0556	3.95196	11.89	0	0	0		1292.25	9.05553	2.9725		0.00700755	0.328252
	XLOC_000557	1700027A15Rik	1471.06	1278.07	1203.06	1279.75	1174.16	0.952273	7.3775	3.94075	2.17699	8.14514	0.142126	0.427498	0.0792882		1281.22	3.61188	2.19851		0.00281909	0.60869
	XLOC_037132	Spa17	1417.38	1234.48	1271.79	1212.87	1238.99	7.16508	88.756	50.2138	16.7818	18.0204	4.14143	2.44409	3.85708		1275.1	40.7292	7.11575		0.0319419	0.174709
	XLOC_021805	Cypt12	1238.9	1179.12	1206.91	1288.64	1235.89	0.259608	16.9376	7.3433	3.44351	8.73908	0	0.0687064	0.245121		1229.89	6.996	2.26323		0.00568831	0.323503
	XLOC_034443	Spata4	1332.01	1205.74	1174.9	1219.38	1217.26	9.32497	153.247	85.9339	25.5784	16.1657	0.420205	1.29028	0.44942		1229.86	68.5211	4.5814		0.0557146	0.0668612
	XLOC_030613	Ybx3	1308.91	1220.05	1200.28	1150.97	1263.53	32.8872	187.217	148.379	50.3127	48.2241	32.9083	25.0865	34.2302		1228.75	104.699	35.1123		0.0852078	0.335364
	XLOC_008200	Cox8c	1344.12	1266.25	1111.75	1126.67	1271.52	12.8615	210.246	178.373	36.373	13.4936	0.601465	2.03754	0.275254		1224.06	109.463	4.10196		0.0894263	0.0374734
	XLOC_017497	4933411K16Rik,Hoga1	1233.37	1202.79	1217.28	1171.46	1257.34	7.44916	16.4147	11.7694	9.97664	10.7522	1.25791	1.42254	2.49163		1216.45	11.4025	3.98107		0.00937358	0.349141
	XLOC_005982	Hspb9	1276.4	1188.66	1206.68	1076.31	1263.7	6.96396	106.983	91.4184	18.6905	13.1182	1.16591	3.494	0.951561		1202.35	56.014	4.68242		0.0465871	0.0835938
	XLOC_032983	Dkkl1	1252.77	1089.99	1178.23	1184.47	1223.07	8.6794	151.808	117.15	23.2537	16.071	0.964953	2.45843	0.75579		1185.71	75.2228	5.06254		0.0634413	0.0673007
	XLOC_006336	Pgam2	1279.43	1140.96	1113.31	1080.83	1267.1	6.72212	118.011	94.9607	18.9678	11.8081	0.744554	2.30082	0.590045		1176.33	59.6654	3.86088		0.0507218	0.0647089
	XLOC_010494	Spz1	1247.48	1139.32	1136.34	1113.11	1168.22	0.524659	19.8448	7.09184	2.78481	9.44854	0.0440156	0.143596	0.189764		1160.89	7.56153	2.45648		0.00651354	0.324865
	XLOC_015948	Ppp1r11	1233.83	1085.63	1126.92	1070.15	1243.99	33.0893	103.89	93.0934	44.6429	44.6892	35.2551	36.114	37.0661		1152.1	68.6789	38.2811		0.0596117	0.557392
	XLOC_034963	Spata33	1248.77	1123.69	1130.02	1120.59	1085.03	6.7812	115.505	81.8552	15.7334	13.9286	1.14336	1.94968	1.17179		1141.62	54.9687	4.54836		0.0481497	0.0827445
	XLOC_019662	1700003F12Rik	1189.01	1103.67	1037.72	1056.08	1156.36	0.862992	18.9991	9.87357	2.21546	7.04775	0.631408	0.753043	0.562743		1108.57	7.98778	2.24874		0.00720549	0.281522
	XLOC_035582	Cmtm1,Cmtm2a	1143.66	1138.15	1056.55	1064.34	1097.71	8.99759	147.495	86.5865	20.2317	16.5738	3.45863	2.50259	2.64746		1100.08	65.8277	6.29562		0.0598389	0.0956379
	XLOC_019348	Sord	1138.73	1078.14	1091.41	1067.19	1106.14	12.3082	99.5749	69.9236	21.6932	29.2923	14.9458	10.9079	15.4457		1096.32	50.875	17.6479		0.0464051	0.346888
	XLOC_002409	Dnajb3	1182.33	1116.89	987.757	996.899	1121.84	3.59565	65.3093	44.4542	9.00214	11.0411	0.770916	0.8184	0.877532		1081.14	30.5903	3.37699		0.0282944	0.110394
	XLOC_015254	Mea1	1133.14	1029.56	1092.49	992.295	1089.43	39.7457	107.187	87.4313	47.5724	51.2866	42.696	40	42.7249		1067.38	70.4841	44.1769		0.0660345	0.626764
	XLOC_032647	Irgc1	998.814	1000.92	1081.65	936.214	1169.23	0.543512	19.6841	13.4923	2.94441	8.0723	0.0212962	0.0217152	0.103716		1037.37	9.16608	2.05476		0.00883592	0.22417
	XLOC_038263	Akap4	971.41	1010.11	1027.99	1016.97	1025.01	0.709324	13.1247	4.65434	2.43624	8.19838	0.0120644	0.0300649	0.122454		1010.3	5.23115	2.09074		0.00517783	0.399671
	XLOC_003002	Mael	1029.19	993.573	964.583	996.08	1002.36	7.46564	135.425	86.8866	20.9062	14.6855	0.259028	1.0574	0.560127		997.157	62.6709	4.14051		0.0628495	0.0660676
	XLOC_017231	Hrasls5	1047.46	985.062	958.69	942.177	1017.4	5.97206	100.33	64.9925	15.3342	11.6023	0.792966	1.48934	0.431305		990.158	46.6572	3.57898		0.047121	0.076708
	XLOC_016875	Spata24	1035.69	888.629	956.526	945.596	968.155	15.9079	79.2347	54.6866	20.0596	32.3279	22.2667	17.0656	21.1934		958.919	42.4722	23.2134		0.0442917	0.546555
	XLOC_016002	Pgk2	960.491	909.908	912.823	901.943	890.932	2.36786	50.545	21.7207	5.30565	8.73778	0.14313	0.401564	0.0785535		915.219	19.9848	2.34026		0.0218361	0.117102
	XLOC_005845	Hils1	900.814	859.665	929.435	897.217	945.707	0.25442	19.0724	7.9749	2.43769	6.37948	0.0458152	0.0933429	0.315156		906.568	7.43485	1.70845		0.0082011	0.229789
	XLOC_030200	Tmsb10	986.112	878.95	838.324	862.878	910.647	47.3937	141.561	113.864	39.1132	87.2724	65.1016	46.4187	85.6883		895.382	85.483	71.1202		0.0954709	0.831981
	XLOC_033077	1700015G11Rik	978.222	860.149	932.686	845.958	838.715	0.710155	5.98513	4.37414	2.22045	4.14351	0	0.506664	0		891.146	3.32247	1.16254		0.00372831	0.349904
	XLOC_006308	Osbp2	845.66	914.587	822.425	886.246	939.185	1.45641	20.3306	11.948	3.37689	6.80384	1.04584	0.859675	0.776747		881.621	9.27798	2.37153		0.0105238	0.255608
	XLOC_000684	Spata3	887.568	826.84	911.445	791.971	923.071	0.516247	5.05014	3.52151	2.22956	5.25712	0	0.10985	0.141813		868.179	2.82936	1.3772		0.00325896	0.486751
	XLOC_030526	Tuba3a	892.673	870.467	829.665	789.052	922.246	10.3907	161.374	141.238	30.3256	12.9336	0.225674	1.35373	0.415775		860.821	85.8321	3.73219		0.0997096	0.0434825
	XLOC_007654	St6galnac2	900.633	885.65	827.041	797.915	880.315	4.29633	13.8101	7.63133	5.49388	15.131	7.57524	6.45379	8.88933		858.311	7.80791	9.51234		0.00909683	1.2183
	XLOC_007250	Spata20	820.619	832.415	846.283	841.89	947.521	1.0877	25.9646	14.2386	2.77007	7.70389	0.0263165	0.0377033	0.254502		857.746	11.0152	2.0056		0.0128421	0.182075
	XLOC_024838	Oscp1	872.743	797.371	808.18	795.988	893.34	12.0159	97.9891	71.9945	21.8541	17.7488	6.58486	9.47523	8.24052		833.524	50.9634	10.5124		0.0611421	0.206273
	XLOC_022106	Mlf1	895.044	808.445	759.983	857.95	832.117	4.75653	42.2226	20.1807	10.5419	10.3343	1.32093	0.757338	1.23742		830.708	19.4254	3.4125		0.0233842	0.175672
	XLOC_032262	Cox6b2	838.86	752.367	827.714	840.828	838.747	24.7546	130.373	113.927	29.3098	41.6164	26.2295	23.3244	21.474		819.703	74.5911	28.1611		0.0909977	0.377539
	XLOC_028079	Spink2	888.824	799.378	806.744	812.331	783.759	10.3848	135.259	96.1066	20.8397	12.5072	0.336028	1.40975	0.921958		818.207	65.6475	3.79373		0.0802334	0.0577894
	XLOC_004530	Atp8b3	767.948	828.583	785.139	796.055	860.87	4.16679	73.6872	52.8547	11.1745	9.56037	0.808789	1.21785	0.506427		807.719	35.4708	3.02336		0.0439148	0.0852352
	XLOC_030571	4922502D21Rik	879.525	814.453	738.029	793.351	803.086	5.0287	93.5236	53.3445	14.889	10.2668	0.342924	0.780533	0.393024		805.689	41.6964	2.94582		0.0517526	0.0706492
	XLOC_016078	1700008K24Rik	873.714	769.213	786.716	818.484	776.486	9.03345	132.406	105.158	23.4695	9.9675	0.568687	2.10385	0.568812		804.923	67.5167	3.30221		0.0838798	0.0489095
	XLOC_037734	Iqcf3	845.917	804.461	835.583	773.179	746.703	0.540426	16.0868	7.45354	1.31454	11.2597	0.03344	0.144392	0.0178918		801.169	6.34883	2.86386		0.00792446	0.451084
	XLOC_026262	Hmgb4	823.065	758.386	754.858	768.267	795.791	0.416567	7.70848	4.62821	2.27538	5.45415	0	0.089409	0.0956317		780.073	3.75716	1.4098		0.00481642	0.37523
	XLOC_029538	Acrbp,Ing4	831.393	752.694	792.787	740.734	776.985	39.4232	126.333	95.3719	45.2856	57.2802	44.9163	37.4434	47.3987		778.919	76.6034	46.7597		0.0983459	0.610412
	XLOC_036159	Usp2	787.99	728.451	756.631	757.006	814.005	5.69223	57.7061	43.1256	9.52342	14.3529	6.43994	5.90946	6.66435		768.817	29.0118	8.34166		0.0377357	0.287526
	XLOC_036005	Spata19	813.173	757.597	744.135	738.768	781.483	0.42167	14.85	6.59148	2.01122	6.78966	0	0.0994085	0.100841		767.031	5.96859	1.74748		0.00778142	0.292779
	XLOC_014202	2610318N02Rik	794.938	734.819	771.391	688.397	831.579	0.383447	12.3097	6.84209	2.71901	5.83056	0.255502	0.118016	0.183056		764.225	5.56356	1.59678		0.00728001	0.287007
	XLOC_018746	Gpd2	639.407	785.729	758.018	807.59	707.678	2.20913	17.4224	5.69534	3.91339	4.78544	2.58774	1.16824	2.39852		739.684	7.31006	2.73498		0.00988268	0.37414
	XLOC_024693	1700042G07Rik	783.462	695.458	737.171	660.744	775.404	0.276002	3.67603	4.13158	2.85731	4.00725	0	0	0.197172		730.448	2.73523	1.05111		0.00374459	0.384284
	XLOC_028818	1700012A03Rik	791.751	692.325	632.958	725.688	788.296	0.123437	1.59292	4.76733	0.972405	4.05974	0	0.0543326	0.0451063		726.204	1.86402	1.03979		0.0025668	0.557823
	XLOC_024885	Fam229a	696.569	700.266	667.23	671.946	845.667	4.27454	19.0844	11.3704	6.31424	11.8033	3.71365	6.77891	4.77497		716.336	10.2609	6.76771		0.0143241	0.659563
	XLOC_026157	Ccdc30	748.75	668.073	694.799	743.239	698.782	7.56452	100.473	64.0054	15.3275	11.3888	3.68703	3.86247	1.8484		710.729	46.8426	5.19667		0.0659079	0.110939
	XLOC_007534	Limd2	684.07	693.572	701.244	714.2	760.417	15.2412	83.2081	71.2072	18.1813	31.6585	25.7145	24.3404	25.4902		710.701	46.9594	26.8009		0.0660749	0.570724
	XLOC_006926	Spem1	763.872	693.375	731.961	627.508	734.723	0.463164	4.25341	2.49711	1.57834	4.66564	0.437813	0.35173	0.36936		710.288	2.19801	1.45614		0.00309453	0.66248
	XLOC_025528	1110017D15Rik	743.073	683.199	709.589	693.724	721.229	1.4452	13.7962	9.81394	3.22346	5.65145	0.589306	0.776553	1.02187		710.163	7.0697	2.00979		0.00995504	0.284283
	XLOC_028070	Pdcl2	779.56	679.148	712.083	696.119	682.464	4.65021	90.9095	43.3581	12.495	9.71921	0.324423	0.599797	0.112316		709.875	37.8532	2.68894		0.0533238	0.0710359
	XLOC_007303	Lrrc46	749.079	694.209	715.305	678.567	670.172	5.05703	108.285	68.121	15.9178	10.8949	1.07281	1.25829	0.674913		701.466	49.3452	3.47523		0.0703458	0.0704269
	XLOC_013801	Ropn1	723.953	708.24	670.549	697.154	706.539	0.145848	14.8899	5.66619	2.1147	5.17568	0	0.129778	0.104525		701.287	5.70416	1.3525		0.00813384	0.237107
	XLOC_025582	Rnf38	712.873	726.69	670.643	692.728	691.953	15.0917	29.001	20.4495	17.4246	10.8019	11.1829	6.5215	11.2498		698.977	20.4917	9.93903		0.0293167	0.485027
	XLOC_034417	Acsl1	674.376	683.839	701.557	720.491	709.642	5.92403	17.2633	10.5793	7.87323	16.236	10.4808	8.74431	9.41094		697.981	10.41	11.218		0.0149144	1.07762
	XLOC_010522	1700029F12Rik	788.414	715.396	674.231	634.886	651.254	4.2045	79.0091	56.496	11.5231	6.70166	0.575106	0.94756	0.359083		692.836	37.8082	2.14585		0.0545701	0.0567563
	XLOC_032113	Lrrc27	735.28	722.394	646.789	670.15	682.187	5.62597	72.5934	44.1208	14.1477	7.11462	1.55837	3.1623	3.15111		691.36	34.122	3.7466		0.0493548	0.1098
	XLOC_014150	Prm3	690.796	617.358	664.847	752.447	653.825	0.359262	12.9421	6.83492	2.76183	5.08024	0.156353	0	0.0843594		675.855	5.72453	1.33024		0.00847006	0.232375
	XLOC_024079	1700009N14Rik	705.37	668.639	671.377	631.86	651.212	0.336612	11.9378	4.21832	1.49789	5.64638	0.0293175	0.0631952	0.0651115		665.692	4.49766	1.451		0.00675637	0.322613
	XLOC_017757	Asrgl1	645.392	640.6	639.955	624.406	774.958	10.8066	78.6184	102.786	14.2899	17.7708	11.5317	7.27353	10.9386		665.062	51.6252	11.8787		0.0776247	0.230094
	XLOC_035994	Cypt4	674.324	612.787	660.548	670.444	705.142	0.390674	12.2317	4.894	1.54846	5.82666	0	0	0.0393547		664.649	4.76621	1.4665		0.00717102	0.307688
	XLOC_008046	Gm6657	631.194	730.325	610.9	657.456	683.355	2.06718	10.2655	2.60307	0.826743	3.42659	0	0	0.0528062		662.646	3.94062	0.869849		0.0059468	0.220739
	XLOC_021939	Hspa4l	688.309	670.606	636.851	696.378	618.026	16.4411	65.5679	37.5097	23.25	10.6843	3.33547	1.85716	3.37354		662.034	35.6922	4.81262		0.0539129	0.134837
	XLOC_015487	Ldhal6b	673.646	666.788	646.595	645.9	649.247	7.03529	108.402	78.1446	16.4456	9.35594	0.161814	1.09606	0.324964		656.435	52.5069	2.73469		0.0799879	0.0520826
	XLOC_034764	Cmtm2b	724.997	689.015	603.545	628.431	636.112	5.70406	95.3592	59.3992	12.6342	8.11454	0.405049	1.33528	0.450618		656.42	43.2742	2.57637		0.0659245	0.059536
	XLOC_015042	BC051142	691.483	657.663	623.723	674.511	633.651	3.9926	79.6712	45.0108	11.2224	16.1539	2.89691	2.82383	2.73518		656.206	34.9742	6.15245		0.0532977	0.175914
	XLOC_031762	Clpb	688.139	651.359	643.348	649.947	632.621	21.8872	31.613	23.8149	22.4956	36.4916	40.8157	29.458	35.5493		653.083	24.9527	35.5786		0.0382075	1.42585
	XLOC_033590	Lrrc51	713.757	640.837	639.604	596.626	625.165	3.6249	33.5039	18.2697	6.6407	10.4458	3.84392	3.48321	4.4173		643.198	15.5098	5.54756		0.0241136	0.357681
	XLOC_028773	Fam71f2	646.406	647.56	644.364	607.028	666.928	0.669139	6.01004	4.90903	1.8771	4.2562	0.201674	0.230586	0.393401		642.457	3.36633	1.27047		0.00523977	0.377404
	XLOC_010875	Lrrc18	658.258	643.465	619.545	625.909	647.942	0.278079	15.9513	5.57532	2.03574	5.62015	0.208706	0.0875219	0.26003		639.024	5.96011	1.5441		0.0093269	0.259073
	XLOC_025673	Actl7b	659.777	618.875	640.252	589.707	683.123	1.10356	40.6065	25.1057	4.11233	5.8811	0.0499139	0.244633	0.128941		638.347	17.732	1.57615		0.027778	0.088887
	XLOC_026003	Dmrtb1	692.686	638.205	621.409	582.969	631.139	6.05633	103.056	81.405	13.9877	6.84196	0.359303	1.18509	0.171997		633.282	51.1263	2.13959		0.0807323	0.0418491
	XLOC_031422	Fam71e1	645.325	596.869	669.093	601.858	651.938	2.0088	13.0327	10.0886	3.25732	6.88835	1.69505	2.36562	2.37151		633.017	7.09685	3.33013		0.0112112	0.469241
	XLOC_040481	4930570D08Rik	735.944	669.115	591.219	662.392	501.868	0.974043	11.4922	3.35387	0.920496	3.29896	0	0	0		632.108	4.18515	0.82474		0.00662095	0.197063
	XLOC_023316	RHBG,Rhbg,Tsacc	674.059	577.015	655.13	589.487	634.587	34.8779	59.5092	55.8357	29.1678	30.635	25.723	27.5591	24.7246		626.056	44.8477	27.1604		0.0716353	0.605615
	XLOC_015872	Aif1	662.704	608.585	604.013	617.889	631.058	40.2402	29.9717	31.8585	26.0437	115.213	87.2735	82.3742	100.866		624.85	32.0285	96.4317		0.051258	3.01081
	XLOC_035163	Adam5	656.405	630.697	578.013	623.606	629.29	3.97107	72.8072	41.5888	10.1743	8.20855	0.331529	0.530049	0.408762		623.602	32.1353	2.36972		0.0515318	0.0737419
	XLOC_035164	Adam32	718.225	682.033	508.323	557.902	639.463	4.14614	75.9667	65.5602	11.6443	8.00876	1.17321	2.03447	0.427026		621.189	39.3293	2.91087		0.063313	0.0740126
	XLOC_023947	Gm11837	675.399	613.913	599.934	617.834	594.068	6.70895	94.7084	47.851	15.2916	9.53472	2.351	1.66565	2.77667		620.23	41.14	4.08201		0.0663303	0.0992224
	XLOC_025054	Spata21	652.603	582.361	612.142	612.823	638.991	5.73744	21.6332	10.7614	5.96692	5.2462	0.106061	0.245359	0.100292		619.784	11.0247	1.42448		0.017788	0.129207
	XLOC_016560	1700034E13Rik	673.159	645.279	588.318	576.069	601.959	0.555399	3.3776	3.46503	2.12605	4.65271	0	0	0.0759441		616.957	2.38102	1.18216		0.0038593	0.496495
	XLOC_013153	Mroh4	566.083	598.515	580.404	618.26	642.967	5.13025	91.8341	75.4917	14.8312	8.57	0.0960975	0.618111	0.136078		601.246	46.8218	2.35507		0.0778747	0.0502986
	XLOC_017238	1700092M07Rik	640.272	566.152	576.205	563.56	631.072	0.853681	6.68337	3.28115	1.63979	3.74712	0	0	0.305698		595.452	3.1145	1.0132		0.00523047	0.325319
	XLOC_008922	Bag5	619.805	586.774	551.567	590.806	610.028	21.365	63.8922	41.4079	25.5801	20.6634	14.937	10.1332	13.574		591.796	38.0613	14.8269		0.0643149	0.389553
	XLOC_013541	Gtsf1	631.334	561.853	603.234	588.059	571.931	2.57257	53.4667	30.2275	5.8251	6.67876	0.308165	0.51737	0.147966		591.282	23.023	1.91307		0.0389374	0.0830938
	XLOC_013564	Hmox2	634.767	569.997	591.155	578.416	580.65	36.4369	49.5267	35.3978	40.9514	48.7186	41.0974	27.0025	43.2172		590.997	40.5782	40.0089		0.0686606	0.985971
	XLOC_013246	Tex33	622.201	575.346	571.277	569.239	612.83	0.302106	17.9403	7.30094	1.78933	4.18709	0.130143	0.190499	0.280472		590.179	6.83317	1.19705		0.0115781	0.175182
	XLOC_008539	Arl4a	640.63	578.757	542.788	580.619	568.246	29.4537	81.8881	48.2319	35.2482	26.8972	18.5794	9.65754	19.4857		582.208	48.7055	18.655		0.0836565	0.383016
	XLOC_025004	1700013G24Rik	576.649	563.787	584.359	564.143	613.298	0.342489	15.8862	6.20199	2.32358	4.99841	0.031603	0.116875	0.0781164		580.447	6.18856	1.30625		0.0106617	0.211075
	XLOC_030346	1700123L14Rik	628.41	550.576	564.49	566.104	578.094	3.88178	81.8432	49.048	10.6563	8.10637	0.259001	0.909638	0.220071		577.535	36.3573	2.37377		0.0629526	0.06529
	XLOC_016124	Znrf4	597.077	564.371	587.547	498.335	635.809	0.212427	10.1866	6.59578	1.60863	4.4848	0.0624332	0.037643	0.155568		576.628	4.65086	1.18511		0.00806562	0.254816
	XLOC_021351	Psmf1	578.947	561.457	602.954	529.024	584.86	14.4549	22.9294	21.0338	16.7792	23.6802	18.7736	14.417	19.9083		571.448	18.7993	19.1948		0.0328977	1.02104
	XLOC_013431	H1fnt	550.108	518.259	581.607	573.53	591.625	0.339797	5.78211	3.698	1.70607	3.62701	0.056203	0.0185328	0.0713524		563.026	2.88149	0.943275		0.00511787	0.327356
	XLOC_029302	Dnajb8	566.899	549.065	533.886	538.195	624.805	0.160408	3.32813	1.74077	0.986466	3.97367	0	0.0553408	0.0235839		562.57	1.55394	1.01315		0.00276222	0.651986
	XLOC_007528	Mar-10	574.279	551.481	550.736	548.212	587.166	2.61754	54.8967	34.936	7.08701	6.45745	0.180606	0.748279	0.168339		562.375	24.8843	1.88867		0.0442486	0.075898
	XLOC_031758	Stard10	577.069	534.917	570.181	505.396	606.754	25.7783	29.1564	26.7272	20.144	19.0496	11.3826	11.9044	10.421		558.863	25.4515	13.1894		0.0455415	0.518218
	XLOC_014524	4930453N24Rik	612.423	553.951	540.115	549.582	535.323	18.7251	52.8029	29.0368	19.9197	21.4791	12.1279	8.53739	13.9959		558.279	30.1211	14.0351		0.0539536	0.465954
	XLOC_020237	1700026L06Rik	580.931	503.146	560.618	561.306	582.765	1.47091	8.98515	6.42957	2.56662	4.40737	1.25679	0.532772	0.897367		557.753	4.86306	1.77357		0.00871902	0.364703
	XLOC_007792	Nt5c1b	607.003	575.804	539.782	526.06	534.95	0.361046	16.6304	5.57713	1.86395	5.02649	0	0.0326268	0.0428947		556.72	6.10813	1.2755		0.0109716	0.20882
	XLOC_025238	Acot7	583.761	561.625	538.882	520.827	574.362	13.1093	71.8889	66.737	18.226	21.5538	12.7633	14.7266	13.2231		555.891	42.4903	15.5667		0.0764363	0.366359
	XLOC_025476	1700003M02Rik	555.802	562.041	540.813	546.833	549.012	2.89122	68.0406	36.1341	7.91996	9.08772	0.391116	0.414975	0.265834		550.9	28.7465	2.53991		0.0521809	0.0883556
	XLOC_026178	Tmco2	568.939	538.101	536.6	559.324	538.508	0.103639	14.135	4.16484	1.2896	3.91246	0.0692512	0	0.145986		548.294	4.92327	1.03192		0.00897925	0.209601
	XLOC_027498	Nupr1l	601.965	562.841	482.43	547.762	546.243	54.5556	54.796	46.6001	53.2681	14.2967	10.4859	7.72262	9.24485		548.248	52.3049	10.4375		0.0954038	0.199551
	XLOC_024042	Ube2j1	581.24	529.392	512.257	559.493	556.734	20.0029	33.3238	22.4608	23.218	20.4375	20.2209	10.1611	19.6648		547.823	24.7514	17.6211		0.0451813	0.711923
	XLOC_012218	Spert	551.567	528.434	563.336	522.231	556.229	0.21763	7.01354	3.44475	1.18287	4.18442	0.0228909	0	0.0919959		544.359	2.9647	1.07483		0.00544621	0.362542
	XLOC_002077	1700019D03Rik	566.823	520.501	544.51	538.695	524.942	0.385163	10.9413	4.22486	1.92523	4.42825	0.150031	0.042619	0.284811		539.094	4.36914	1.22643		0.00810459	0.280702
	XLOC_033543	Aqp11	536.984	544.417	533.3	521.157	542.717	4.06522	48.7849	36.9104	6.76113	6.94882	0.896434	1.37078	1.18403		535.715	24.1304	2.60002		0.0450434	0.107749
	XLOC_011044	Tppp2	597.262	533.22	523.646	476.041	530.799	0.313836	2.62559	1.55173	0.488654	3.30728	0.231888	0.287634	0.0827996		532.194	1.24495	0.9774		0.00233928	0.785091
	XLOC_010541	1700024P04Rik	569.467	530.805	511.96	532.987	503.752	0.444526	6.37063	2.90373	1.33419	2.64216	0	0.0700698	0		529.794	2.76327	0.678057		0.00521574	0.245382
	XLOC_029934	1700074P13Rik	534.735	515.932	545.81	519.438	531.827	2.16963	35.9708	20.5539	5.42837	6.14119	0.0982639	0.161028	0.142938		529.548	16.0307	1.63585		0.0302724	0.102045
	XLOC_006007	Gm27456,Nbr1	524.29	547.59	510.358	514.157	544.87	46.8136	52.7605	43.8484	46.3297	41.031	45.906	40.5886	40.3505		528.253	47.4381	41.969		0.0898018	0.884712
	XLOC_013138	Col22a1	527.013	475.924	557.221	544.741	507.765	3.66366	24.2466	13.0542	7.25593	11.8366	9.26115	8.94139	6.7399		522.533	12.0551	9.19476		0.0230705	0.762728
	XLOC_010357	Fbp1	542.983	515.786	524.392	502.078	511.878	17.7415	86.7856	66.9316	20.7811	17.144	9.94767	9.56812	6.54753		519.423	48.06	10.8018		0.0925256	0.224757
	XLOC_026639	Actrt2	461.171	493.221	567.042	486.394	580.579	0.335885	5.28627	3.40088	1.68967	3.92661	0	0.0355751	0.0717653		517.681	2.67818	1.00849		0.00517341	0.376558
	XLOC_021494	Gtsf1l	483.525	492.475	492.284	558.373	548.758	0.261739	18.2825	5.99115	1.76646	5.33127	0.0483504	0.0884812	0		515.083	6.57546	1.36703		0.0127658	0.207898
	XLOC_012082	1700129C05Rik	561.391	531.06	485.636	501.985	478.05	0.894405	25.2222	12.0561	3.38816	4.55283	0	0.0170608	0.0493473		511.624	10.3902	1.15481		0.0203083	0.111144
	XLOC_027092	Cabs1	532.12	495.574	488.238	522.65	511.002	0.35193	3.21957	1.58461	1.35949	3.74315	0	0.00986925	0.11163		509.917	1.6289	0.966162		0.00319444	0.593138
	XLOC_032008	4930571K23Rik	517.061	478.041	505.91	544.263	499.657	0.287645	6.33408	2.07105	0.932784	3.48416	0.0150573	0.0419687	0.0983793		508.986	2.40639	0.909891		0.00472781	0.378115
	XLOC_027036	Spata18	532.976	504.1	488.389	494.618	514.396	0.48582	6.15014	3.57285	1.48977	3.6686	0.0548409	0.0997065	0.0872386		506.896	2.92464	0.977596		0.00576972	0.334262
	XLOC_017717	Tex40	528.306	497.904	494.619	491.713	515.673	4.686	81.3185	50.8809	11.4199	7.15289	0.534411	0.911783	0.288237		505.643	37.0763	2.22183		0.0733251	0.0599258
	XLOC_035077	1700029H14Rik	535.745	474.131	481.471	496.632	520.436	0.262383	6.36093	3.63012	1.00552	4.85451	0.0506398	0.0546428	0.126021		501.683	2.81474	1.27145		0.00561059	0.451713
	XLOC_029557	Akap3	466.436	482.566	516.528	493.727	537.305	0.227368	15.1471	5.54506	1.56462	4.44018	0.0313742	0.0168445	0.0581388		499.312	5.62104	1.13663		0.0112576	0.202211
	XLOC_021904	Fxr1	523.177	479.257	502.808	504.176	465.386	32.7217	68.2845	41.7078	37.2891	41.2904	32.1806	17.2569	30.526		494.961	45.0008	30.3135		0.0909179	0.673621
	XLOC_033913	D830044I16Rik	519.382	484.257	495.617	479.205	486.903	2.14446	17.6705	7.47286	3.42162	7.39764	2.6614	1.89791	3.585		493.073	7.67736	3.88549		0.0155704	0.506097
	XLOC_019358	Sqrdl	498.207	459.95	493.068	500.566	510.465	21.7487	30.8542	17.287	22.5433	53.9812	43.1033	32.3565	49.1745		492.451	23.1083	44.6539		0.0469251	1.93237
	XLOC_032654	Lypd4	509.182	485.204	485.587	489.229	490.994	2.68902	58.6407	36.7007	7.11061	6.58942	0.292838	0.740357	0.0952891		492.039	26.2853	1.92948		0.0534211	0.0734053
	XLOC_028174	Gk2	519.13	486.778	480.494	495.992	475.199	3.61669	70.3817	38.6274	8.43965	6.92306	0.184648	0.371297	0.142171		491.519	30.2664	1.90529		0.0615772	0.0629509
	XLOC_028408	Morn3	545.422	476.94	487.246	467.895	475.737	0.389472	10.3391	3.03269	1.00773	4.91837	0.30235	0.0682687	0.12153		490.648	3.69225	1.35263		0.00752525	0.366343
	XLOC_026836	Agbl5	483.631	479.509	506.222	472.302	502.418	10.4366	79.0468	68.4802	16.7589	14.4582	7.46718	7.44966	7.22601		488.816	43.6806	9.15026		0.08936	0.209481
	XLOC_012428	Mar-11	535.828	476.639	473.018	471.129	482.87	5.62464	81.8016	51.5792	10.0018	7.97198	0.600283	1.05194	0.259586		487.897	37.2518	2.47095		0.0763518	0.0663309
	XLOC_025691	Txndc8	537.655	491.784	467.788	477.025	454.341	0	15.904	7.34532	1.16843	3.01694	0	0.278413	0.0851836		485.719	6.10444	0.845134		0.0125678	0.138446
	XLOC_029056	Chn2	522.34	451.838	492.972	448.858	507.749	0.866549	5.10144	2.70355	1.66148	4.44546	1.60911	1.47341	2.07902		484.751	2.58325	2.40175		0.00532903	0.929738
	XLOC_024721	Tmem53	514.153	479.635	459.324	454	515.885	8.78198	17.2434	14.5267	9.94135	9.70306	9.06285	9.20205	9.57595		484.599	12.6234	9.38598		0.0260491	0.74354
	XLOC_013662	Tssk2	513.567	494.37	460.966	439.479	510.932	0.293264	9.95098	3.78994	1.4898	3.82914	0.0505099	0.0856024	0.173884		483.863	3.881	1.03478		0.00802086	0.266628
	XLOC_013588	Rpl39l	529.885	481.488	462.204	464.443	479.172	5.01943	67.7499	45.2602	9.71137	7.10443	0.0574309	0.302122	0.250792		483.438	31.9352	1.92869		0.0660585	0.0603939
	XLOC_017793	Ms4a5	518.632	493.822	501.323	456.792	445.626	0.147813	11.9369	4.23192	1.79535	4.56379	0	0.11367	0.0298019		483.239	4.528	1.17682		0.0093701	0.259898
	XLOC_001344	Mpc2	546.938	482.507	470.306	454.126	450.764	28.3378	68.5487	49.8445	31.0291	55.2175	38.03	29.5144	39.4363		480.928	44.44	40.5495		0.0924047	0.912456
	XLOC_013305	Desi1	492.229	463.886	491.558	472.627	478.923	13.3687	32.8677	22.0533	17.1571	16.1198	15.3254	9.52832	12.3589		479.845	21.3617	13.3331		0.044518	0.624159
	XLOC_015007	Actl9	515.664	482.01	469.797	439.751	488.626	1.00394	13.3379	8.41868	2.60524	3.58158	0.395876	0.228569	0.396999		479.17	6.34144	1.15076		0.0132342	0.181466
	XLOC_037697	Cdv3	533.278	484.292	396.882	510.898	463.968	27.8955	30.2035	20.0283	25.2067	21.8714	19.5426	12.0335	18.5103		477.864	25.8335	17.9895		0.0540604	0.696361
	XLOC_003763	Csnk1g2	493.671	466.217	478.904	437.56	505.16	46.7846	41.9273	47.2511	45.2578	51.499	48.4341	43.0414	49.1493		476.302	45.3052	48.031		0.0951186	1.06016
	XLOC_026230	Sh3d21	464.898	446.176	478.737	473.541	498.815	4.33038	15.27	7.38921	5.32805	12.5684	7.31577	4.74818	6.93315		472.433	8.07941	7.89138		0.0171017	0.976727
	XLOC_018432	Fam166a	513.759	466.479	446.097	468.588	467.17	0.388055	4.59981	3.36785	1.93136	4.52993	0.599526	0.24648	0.286657		472.419	2.57177	1.41565		0.00544383	0.550457
	XLOC_031432	Tsks	453.524	442.819	498.425	445.348	496.045	0.312264	9.60643	5.11055	1.54478	3.94957	0.14234	0.11803	0.167251		467.232	4.14351	1.0943		0.00886819	0.264099
	XLOC_016061	1700001C19Rik	506.948	470.506	466.647	431.215	456.433	0.485724	5.25749	2.49934	1.35706	3.11934	0.177394	0.130282	0.282435		466.35	2.3999	0.927363		0.00514614	0.386417
	XLOC_012283	Prr30	464.826	456.088	470.335	454.903	478.755	0.233876	9.80075	4.1312	1.70281	3.55086	0.0520421	0.0118785	0.0661623		464.981	3.96716	0.920236		0.00853187	0.231963
	XLOC_020097	H2afb1	504.922	449.002	470.404	439.783	452.986	0	2.24859	2.48937	1.30707	2.72953	0.0971881	0	0.0554454		463.419	1.51126	0.720541		0.0032611	0.476782
	XLOC_040256	Gm9059	527.091	541.522	454.257	442.161	350.121	0	12.274	4.29845	3.53923	2.81872	0	0	0		463.03	5.02792	0.70468		0.0108587	0.140153
	XLOC_005256	Cdkl3	503.052	438.926	473.325	454.862	439.389	11.55	47.2525	31.128	14.3135	11.7555	4.5678	5.01088	6.12793		461.911	26.061	6.86553		0.05642	0.263441
	XLOC_000245	Vwa3b	487.39	441.947	507.395	404.669	465.825	3.74111	22.2094	15.8889	6.10127	4.09136	2.09317	1.13029	1.60988		461.445	11.9852	2.23118		0.0259731	0.186161
	XLOC_004447	Gstt4	498.161	456.043	462.195	438.186	449.46	0.573928	12.9052	5.12256	2.00856	4.64644	0.263564	0.133116	0.24939		460.809	5.15256	1.32313		0.0111816	0.25679
	XLOC_016761	Cetn1	497.023	436.976	422.868	439.335	500.597	4.01362	60.9686	38.2948	10.0372	6.40921	0.272329	0.806907	0.209371		459.36	28.3286	1.92445		0.0616696	0.0679334
	XLOC_031140	Ggn	462.902	418.396	461.15	444.35	502.204	5.3442	53.7266	55.5797	10.342	6.50213	0.632788	1.74199	0.673441		457.8	31.2481	2.38759		0.0682571	0.0764074
	XLOC_028947	1700034O15Rik	475.682	462.534	434.387	468.021	446.053	0.257929	14.9806	4.72158	1.36062	4.3441	0	0.106309	0.0639601		457.335	5.33018	1.12859		0.0116549	0.211736
	XLOC_029242	1700003E16Rik	470.477	445.126	461.12	421.578	474.315	2.08459	38.2629	28.3538	5.9874	4.97302	0.269165	0.720476	0.256491		454.523	18.6722	1.55479		0.0410808	0.0832677
	XLOC_011515	Ipo5	444.961	446.588	445.586	451.996	459.974	18.5348	42.7094	28.2053	22.3504	27.9605	24.0924	13.6474	22.0981		449.821	27.95	21.9496		0.0621358	0.785317
	XLOC_023817	4930503B20Rik,Samd13	495.797	430.312	433.326	434.606	445.896	0.133951	7.72842	2.57856	1.09548	4.17435	0.130084	0.205294	0.303218		447.987	2.8841	1.20324		0.00643791	0.417196
	XLOC_034510	Tssk6	479.777	465.448	420.398	383.99	488.568	0.388819	2.2553	2.6006	0.947014	2.92642	0.0900301	0.125924	0.0745695		447.636	1.54793	0.804236		0.00345802	0.519555
	XLOC_024519	Hook1	469.133	417.702	447.644	449.293	450.371	4.46989	15.5173	9.9702	5.65379	5.35901	4.67207	2.64368	3.73901		446.829	8.9028	4.10344		0.0199244	0.460916
	XLOC_019266	Tmco5	500.486	459.037	413.428	436.232	417.812	0.35197	17.6911	6.12014	1.35025	4.2179	0.101939	0.0248664	0.0283905		445.399	6.37836	1.09327		0.0143206	0.171403
	XLOC_023383	Lelp1	493.741	471.735	406.6	419.34	427.117	0.16324	3.13389	1.54439	0.464217	2.59517	0	0.0557301	0.0513084		443.707	1.32643	0.675552		0.00298944	0.509299
	XLOC_004526	Mex3d	447.718	456.181	424.538	394.269	491.979	29.508	31.4136	35.6617	33.2752	7.39138	5.86499	4.66685	5.2061		442.937	32.4646	5.78233		0.073294	0.178112
	XLOC_028437	Ccdc92	442.91	427.566	430.811	424.147	468.499	3.87402	53.4599	44.8687	8.70937	5.75982	0.902942	1.3335	1.43484		438.787	27.728	2.35778		0.0631924	0.0850323
	XLOC_007236	Kif2b	451.466	410.109	426.221	446.949	455.096	0.189595	14.2795	4.8423	1.46327	4.13134	0.0309955	0.0169511	0.0425021		437.968	5.19367	1.05545		0.0118585	0.203218
	XLOC_029715	Ccdc91	470.049	430.808	429.023	436.843	415.033	10.5514	13.6836	11.3167	11.4326	14.3463	12.3293	8.21704	11.0665		436.351	11.7461	11.4898		0.0269189	0.978181
	XLOC_019531	Scp2d1	422.737	410.467	435.804	435.053	468.377	0.128395	9.52666	3.10433	0.970256	3.85513	0	0.0974664	0.0921365		434.488	3.43241	1.01118		0.0078999	0.294599
	XLOC_008496	Allc	456.382	419.797	447.102	427.303	421.103	0.363418	12.5222	4.21617	1.32199	3.77606	0.0260353	0.0251935	0.0507467		434.337	4.60594	0.969509		0.0106045	0.210491
	XLOC_004430	Tfam	464.769	417.94	421.709	426.177	432.822	12.7882	15.1727	12.0436	17.7295	24.0751	20.262	11.6071	22.9463		432.683	14.4335	19.7226		0.0333581	1.36645
	XLOC_024873	Rnf19b	430.249	426.859	451.344	408.008	445.109	20.7454	54.484	39.1194	21.9186	18.3016	14.044	9.32761	14.8879		432.314	34.0669	14.1403		0.0788012	0.415074
	XLOC_014821	Gm9805	461.393	470.59	417.255	439.719	363.264	9.63216	88.3901	33.1659	0	3.62477	0	1.69294	1.16117		430.444	32.797	1.61972		0.0761935	0.0493862
	XLOC_033354	Lrrc28	385.825	448.774	450.572	406.401	459.522	7.08215	26.572	16.5306	7.19922	9.78289	5.30277	5.35081	4.13939		430.219	14.346	6.14396		0.0333458	0.42827
	XLOC_016741	Crem	461.643	412.015	417.541	455.787	403.678	9.48318	59.8654	32.5564	14.0945	16.5302	10.5619	6.7873	10.6732		430.133	28.9999	11.1382		0.0674207	0.384076
	XLOC_015060	Hspa1l	456.672	418.596	431.498	393.881	449.38	0.455519	3.32454	2.51559	1.27086	3.0923	0.164715	0.0757595	0.158855		430.005	1.89163	0.872907		0.00439908	0.461458
	XLOC_006996	Gsg2	421.444	430.443	424.988	412.995	444.168	2.33749	49.1053	27.8625	6.1532	6.05705	0.53696	0.660738	0.662887		426.808	21.3646	1.97941		0.0500568	0.0926489
	XLOC_020268	1700001O22Rik	450.702	406.317	439.062	384.297	433.349	1.04972	7.67016	6.81547	1.68531	2.9451	0.663424	0.808826	0.500292		422.745	4.30517	1.22941		0.0101838	0.285566
	XLOC_017194	Znhit2	459.643	394.302	412.168	380.167	436.309	22.8133	52.8623	51.6892	21.8866	22.9317	18.4117	23.4314	18.1123		416.518	37.3128	20.7218		0.0895828	0.555352
	XLOC_015414	Morn2	466.314	414.328	411.492	383.154	406.98	9.80312	39.5633	28.2563	12.4786	11.3936	6.77031	5.65098	8.22596		416.454	22.5253	8.01021		0.0540885	0.355609
	XLOC_040511	Tmsb15a	474.386	469.059	407.438	412.491	313.477	0.255151	5.26884	2.17426	0.964664	3.17337	0	0.537554	0.738491		415.37	2.16573	1.11235		0.00521397	0.513616
	XLOC_004778	Slc16a7	415.599	422.498	394.379	421.449	422.676	1.21025	16.8274	7.58366	2.64241	5.69837	1.41073	0.804839	1.85402		415.32	7.06593	2.44199		0.0170132	0.345601
	XLOC_007215	Akap1	421.375	393.401	405.765	409.831	432.501	16.2856	18.1414	16.0543	19.2234	35.6238	31.7376	27.0246	33.4767		412.575	17.4262	31.9657		0.0422376	1.83435
	XLOC_032949	1700028J19Rik	402.648	424.633	397.055	404.493	419.891	5.47738	68.8627	52.3886	11.4781	6.01973	0.716176	1.3046	0.566402		409.744	34.5517	2.15173		0.0843251	0.0622756
	XLOC_011048	Rpgrip1	425.681	425.395	364.967	418.444	403.653	8.7434	59.9637	46.3829	14.1936	10.1969	0.639753	2.94143	1.75244		407.628	32.3209	3.88263		0.0792902	0.120128
	XLOC_018097	1700019N19Rik	415.435	387.067	442.255	382.33	405.474	0.608193	11.9487	5.81189	1.62765	2.97078	0	0.0832877	0.0891547		406.512	4.99911	0.785806		0.0122976	0.157189
	XLOC_026667	Ttll10	400.841	395.241	417.246	389.309	413.918	2.57667	11.9984	5.50917	3.23556	7.10219	4.57569	1.92778	1.81717		403.311	5.82995	3.85571		0.0144552	0.661362
	XLOC_027230	Lrrc8b	381.316	404.321	398.222	418.785	410.613	4.17925	10.4055	6.14161	5.00878	3.54838	0.469685	0.489618	0.435359		402.651	6.43379	1.23576		0.0159785	0.192074
	XLOC_025068	AI507597	412.299	395.027	410.859	387.545	403.993	0.117938	5.61841	2.5277	0.538647	2.93073	0.0504316	0.040172	0.120036		401.945	2.20067	0.785342		0.00547507	0.356865
	XLOC_034903	Dnaaf1	402.943	397.074	404.274	383.437	407.881	4.70423	63.1647	46.066	10.9648	5.39138	0.295653	0.708995	0.144851		399.122	31.2249	1.63522		0.0782341	0.052369
	XLOC_016505	Pabpc2	393.38	409.703	387.518	390.519	403.113	2.75875	63.707	36.7508	7.69007	6.7579	0.138852	0.356629	0.144792		396.847	27.7267	1.84954		0.0698674	0.0667063
	XLOC_036713	Iqcf1	407.22	385.958	389.481	383.069	401.047	0	2.4663	2.63798	0.740559	2.3399	0	0.0798894	0.0589441		393.355	1.46121	0.619683		0.00371474	0.424089
	XLOC_014448	Ccdc54	403.347	380.367	386.845	417.323	374.624	0.371917	7.54659	2.431	1.08198	4.001	0.0286399	0.0238683	0.0936677		392.501	2.85787	1.03679		0.00728118	0.362785
	XLOC_024953	Ubxn11	462.623	356.374	364.221	365.064	408.46	16.0063	55.1281	40.2061	19.3908	14.4713	8.31823	12.8172	8.15234		391.348	32.6828	10.9398		0.0835134	0.334725
	XLOC_025218	Slc2a5	383.323	394.865	378.181	378.274	420.486	3.57819	57.7201	46.4926	7.35415	5.85432	0.212649	0.752523	0.210805		391.026	28.7863	1.75757		0.0736173	0.061056
	XLOC_028205	1700016H13Rik	413.061	387.51	352.242	414.314	387.06	0.497506	4.52789	1.32166	0.907521	2.24005	0	0.0435538	0.132851		390.837	1.81364	0.604114		0.00464041	0.333094
	XLOC_005428	Cdrt4	381.285	373.575	411.153	393.132	388.402	0.401123	4.2459	2.11623	1.09634	2.77952	0.110418	0.226423	0.0642792		389.509	1.9649	0.79516		0.00504455	0.404683
	XLOC_013649	Tmem191c	402.022	344.448	385.42	367.412	444.158	8.87559	13.2467	14.1926	9.7426	18.8248	16.6261	18.719	17.1837		388.692	11.5144	17.8384		0.0296234	1.54923
	XLOC_034615	Clgn	412.335	374.195	387.201	397.109	372.529	3.92766	68.9676	41.4955	10.4063	6.77879	0.227182	0.348429	0.106504		388.674	31.1993	1.86523		0.0802711	0.0597843
	XLOC_022244	Arhgef2	371.608	370.275	388.726	387.378	420.7	10.8776	22.5538	16.7929	11.9047	29.8598	27.8796	25.7753	28.4884		387.737	15.5322	28.0008		0.0400587	1.80275
	XLOC_014700	1700010I14Rik	421.094	379.278	385.277	379.958	369.256	4.5732	67.2918	40.8719	11.144	7.20181	1.57632	1.22084	1.43916		386.973	30.9702	2.85953		0.0800321	0.0923317
	XLOC_015667	Rnf151	395.629	380.396	383.799	366.119	408.359	0.12228	10.4181	4.21675	1.00566	2.84228	0.123902	0.0234723	0.147512		386.86	3.9407	0.784292		0.0101864	0.199024
	XLOC_025323	Gm11780	400.263	385.775	386.217	359.464	401.826	0.319759	5.95389	3.00913	0.822436	3.00699	0	0	0		386.709	2.5263	0.751748		0.00653283	0.297568
	XLOC_006925	4933402P03Rik	386.005	397.919	391.078	362.712	388.267	0.19832	2.72269	1.62396	0.72574	2.3452	0	0.0285113	0.0123298		385.196	1.31768	0.59651		0.0034208	0.452698
	XLOC_032020	Ccdc101	415.797	371.532	362.118	372.133	396.707	29.2446	40.4835	37.9648	27.2106	42.4714	41.0947	37.7609	38.3624		383.657	33.7259	39.9224		0.0879062	1.18373
	XLOC_025536	Ccl27a	424.672	346.822	367.23	414.857	352.56	10.3214	65.7291	45.9745	11.3075	12.8002	12.5618	12.8234	12.1695		381.228	33.3331	12.5887		0.0874361	0.377664
	XLOC_027718	Cfap69	409.547	375.818	365.238	380.367	365.828	3.29639	39.3858	21.2239	6.5822	6.91649	1.92153	1.17613	0.814165		379.36	17.6221	2.70708		0.0464522	0.153619
	XLOC_005782	Trim37	377.114	381.579	375.773	376.815	385.228	12.8952	65.2917	44.9844	18.0689	10.2368	7.28043	4.76966	5.50294		379.302	35.3101	6.94746		0.0930922	0.196756
	XLOC_038368	Cypt1	389.662	363.726	376.996	376.215	388.432	0.236469	6.11063	3.51307	1.2011	2.72917	0	0.0462068	0		379.006	2.76532	0.693844		0.00729623	0.250909
	XLOC_019687	Spag4	377.693	368.335	370.431	359.925	392.676	1.08924	12.5558	6.35042	1.99779	4.27674	1.09073	0.874279	1.51177		373.812	5.49831	1.93838		0.0147088	0.352541
	XLOC_016561	Gykl1	386.561	375.588	361.356	388.662	353.123	1.40092	38.7392	18.6118	3.90228	5.23191	0.0194428	0.113572	0.0826195		373.058	15.6635	1.36189		0.0419869	0.0869462
	XLOC_022943	Dcun1d1	400.822	356.788	385.084	363.162	352.175	8.26393	14.3983	7.44551	11.4935	12.1558	9.75725	5.21954	8.81618		371.606	10.4003	8.98719		0.0279875	0.864127
	XLOC_037735	Iqcf4	405.767	383.341	363.082	346.083	357.911	0.172047	6.65202	2.1117	0.879496	3.68245	0	0.0278449	0.0301922		371.237	2.45382	0.935122		0.00660984	0.381089
	XLOC_015450	Tmem247	389.926	342.962	373.613	356.717	375.437	0.132278	9.14436	4.33608	1.13989	3.04541	0	0.0893282	0.0962335		367.731	3.68815	0.807743		0.0100295	0.21901
	XLOC_026796	Galntl5	389.08	367.036	362.612	356.418	359.067	0.247219	7.64656	2.43193	1.09908	3.56964	0	0.0462734	0.120817		366.843	2.8562	0.934183		0.00778589	0.327072
	XLOC_001826	4933415F23Rik	388.916	358.113	356.859	361.429	368.753	1.55473	32.9459	21.8484	4.63483	4.17699	0.103948	0.250134	0.148717		366.814	15.246	1.16995		0.0415632	0.0767382
	XLOC_014437	Pvrl3	385.127	368.963	362.662	363.85	351.863	3.3309	35.5574	17.1393	6.54459	8.31964	4.0811	2.10714	4.42065		366.493	15.643	4.73213		0.0426831	0.302507
	XLOC_017909	4430402I18Rik	391.772	368.905	360.564	330.124	380.03	2.55688	13.4061	6.34298	3.06358	4.84642	2.96676	1.52155	2.31763		366.279	6.34239	2.91309		0.0173157	0.459305
	XLOC_016278	1700011E24Rik	357.46	361.304	363.438	375.347	365.492	4.98953	69.9843	40.8743	10.0516	5.28381	0.126855	0.580647	0.078769		364.608	31.4749	1.51752		0.0863254	0.0482136
	XLOC_016348	Cabyr	364.704	341.561	363.345	374.393	354.585	0.937982	13.0594	4.99773	1.56537	4.06392	0.5236	0.482013	0.481104		359.718	5.14012	1.38766		0.0142893	0.269966
	XLOC_005029	1700030C12Rik	395.664	366.825	337.039	342.99	349.162	1.99354	43.7476	24.1037	6.26797	3.97703	0.225656	0.3531	0.302172		358.336	19.0282	1.21449		0.0531016	0.0638258
	XLOC_037104	Ddx25	392.792	367.353	331.144	346.445	347.249	3.34731	57.0358	34.7486	8.3379	5.81861	0.261884	0.537831	0.091053		356.997	25.8674	1.67734		0.0724584	0.0648439
	XLOC_005733	Ap2b1	326.162	359.772	353.585	361.087	380.548	21.1459	35.5045	27.02	23.6156	28.801	27.8524	16.0573	26.0563		356.231	26.8215	24.6917		0.0752925	0.920595
	XLOC_005977	Klhl10	374.122	354.575	351.843	351.457	348.688	0.939196	11.7177	4.27121	1.77962	3.64691	0.303489	0.243102	0.31412		356.137	4.67693	1.12691		0.0131324	0.24095
	XLOC_022550	1700013F07Rik	345.798	342.405	354.257	358.554	374.395	0.197018	12.6768	5.05187	0.876354	3.70837	0.11994	0.0770811	0.315152		355.082	4.70051	1.05514		0.0132378	0.224473
	XLOC_027715	1700015F17Rik	388.742	338.028	369.739	331.828	329.646	0	13.0551	3.83441	1.57638	4.03711	0.352763	0.0330123	0.0378495		351.597	4.61647	1.11518		0.01313	0.241566
	XLOC_007946	Aldoart2	343.421	336.939	333.485	363.288	379.448	0.267944	12.1058	4.89474	1.10785	2.74984	0.0635087	0.0875746	0.0876502		351.316	4.59408	0.747143		0.0130768	0.162632
	XLOC_006077	Ace	333.486	343.89	354.158	334.468	390.113	37.3682	31.2285	24.8059	41.3422	48.5355	43.5623	33.623	50.1712		351.223	33.6862	43.973		0.0959111	1.30537
	XLOC_016171	Txndc2	361.244	330.485	345.01	348.675	356.46	8.30477	10.5917	6.97703	9.18649	11.0934	8.98363	6.92906	7.76975		348.375	8.765	8.69396		0.0251597	0.991895
	XLOC_006889	Odf4	380.213	339.622	355.412	321.745	333.519	2.45305	44.9753	33.6414	6.75317	4.32243	0.257375	0.64018	0.258504		346.102	21.9557	1.36962		0.0634371	0.0623811
	XLOC_016696	Pias2	344.663	345.837	331.735	348.836	348.84	9.71197	47.8404	30.1493	13.2078	12.6959	9.61028	4.61017	8.62332		343.982	25.2274	8.88492		0.0733392	0.352194
	XLOC_036133	1700001J11Rik	343.177	363.941	314.427	348.22	338.539	2.37266	53.6393	28.697	4.93238	5.14637	0.0594358	0.201431	0.0394808		341.661	22.4103	1.36168		0.0655924	0.0607612
	XLOC_033010	Syngr4	318.501	333.794	347.824	341.668	365.986	4.84143	61.1698	51.3467	10.3087	5.94996	2.2567	2.78898	2.21584		341.555	31.9167	3.30287		0.0934453	0.103484
	XLOC_008204	Otub2	368.397	349.273	268.591	358.696	354.147	1.10194	4.22853	2.31625	1.17864	3.07819	1.25917	1.16881	1.27203		339.821	2.20634	1.69455		0.00649266	0.768037
	XLOC_028710	1700016P04Rik	385.612	329.743	356.894	301.938	321.074	0.114281	1.1305	1.25278	0.4337	2.09426	0	0	0		339.052	0.732815	0.523565		0.00216136	0.714457
	XLOC_021811	Mtfr1	363.579	330.968	324.295	338.477	332.753	14.7146	27.3304	21.3523	17.4461	15.2145	14.5256	9.29618	13.9825		338.014	20.2109	13.2547		0.0597929	0.655821
	XLOC_028774	Fam71f1	344.255	333.822	337.31	326.606	347.821	0.149168	4.475	2.97845	1.17425	3.17662	0.0624901	0.0476342	0.0657601		337.963	2.19422	0.838126		0.00649248	0.38197
	XLOC_003084	Atp1a4	332.632	337.489	340.159	324.83	354.169	0.238379	4.99654	2.04863	0.975969	2.79647	0.138442	0.114299	0.128125		337.856	2.06488	0.794334		0.00611172	0.384688
	XLOC_016667	Stard6	361.134	346.777	319.977	338.136	320.921	1.1944	19.9692	13.5958	3.28231	4.28676	0.24987	0.545789	0.509631		337.389	9.51043	1.39801		0.0281883	0.146998
	XLOC_005530	4930544D05Rik	366.858	330.238	351.645	292.641	344.324	0.121359	2.15071	1.81951	0.593607	1.73759	0	0.0567061	0.112912		337.141	1.1713	0.476802		0.0034742	0.407072
	XLOC_028032	Cox7b2	359.493	345.769	317.603	330.903	328.395	4.22085	67.0198	48.2023	12.1169	6.14058	0.288806	0.301751	0.214424		336.433	32.89	1.73639		0.0977609	0.0527939
	XLOC_011686	Dusp13	342.882	313.247	343.243	325.926	356.128	1.17233	13.9256	6.86563	1.9455	4.38701	0.956621	1.10398	0.934542		336.285	5.97727	1.84554		0.0177744	0.30876
	XLOC_013642	Ypel1	352.948	338.193	341.909	318.307	329.87	5.57323	47.0684	40.8318	10.6978	7.72811	2.10673	2.54813	2.60121		336.245	26.0428	3.74605		0.0774518	0.143842
	XLOC_007648	Qrich2	323.309	313.246	348.827	351.797	339.205	3.15216	56.0762	46.4313	8.59709	4.43773	0.254071	0.811173	0.247209		335.277	28.5642	1.43755		0.0851958	0.0503269
	XLOC_025752	1700018C11Rik	349.736	333.828	326.605	319.872	344.552	0.105297	11.4027	3.86373	1.07536	2.70122	0	0.0835712	0		334.919	4.11177	0.696198		0.0122769	0.169318
	XLOC_031189	Fam187b	361.767	318.245	337.148	315.173	340.318	2.52629	5.77067	5.401	4.20337	6.03943	3.38286	3.07516	3.40251		334.53	4.47533	3.97499		0.013378	0.8882
	XLOC_012083	Gm5142	357.77	368.388	298.137	333.102	314.125	1.23607	28.3557	18.5453	3.57692	3.75096	0	0.345686	0.139		334.304	12.9285	1.05891		0.0386728	0.0819052
	XLOC_018578	Ak1	338.975	321.61	323.905	308.518	376.789	15.211	20.8535	16.8949	16.4386	29.9528	29.3758	24.8191	25.0738		333.959	17.3495	27.3054		0.0519509	1.57384
	XLOC_023474	Bnipl,Gm128	339.983	318.206	331.834	322.558	343.099	4.2336	42.0437	30.6179	9.45022	4.79343	0.455244	0.492437	0.447503		331.136	21.5864	1.54715		0.0651888	0.0716728
	XLOC_000212	Prss39	323.353	328.498	328.339	328.736	342.943	1.63009	36.0378	20.67	4.0662	4.07382	0.248297	0.225517	0.0654412		330.374	15.601	1.15327		0.0472223	0.0739226
	XLOC_007676	BC100451	337.813	316.499	334.979	324.926	327.461	0.950953	11.0372	5.29816	1.85713	3.64601	0.722236	0.628395	1.00752		328.336	4.78586	1.50104		0.0145761	0.313641
	XLOC_003559	Pkib	348.019	318.534	316.149	316.855	325.807	0.814171	6.30774	2.38677	2.16493	5.58206	6.55226	6.62232	6.74833		325.073	2.9184	6.37624		0.00897769	2.18484
	XLOC_029927	Prss37	348.247	319.508	333.335	304.679	318.482	0.0272162	0.453399	1.3329	0.336085	1.63065	0	0.019013	0.0397495		324.85	0.5374	0.422353		0.0016543	0.785919
	XLOC_025428	Fhl5	332.204	322.744	321.865	314.126	330.17	0.724352	5.14938	1.74501	1.09767	3.69237	0.631509	0.352148	0.422989		324.222	2.1791	1.27475		0.00672103	0.58499
	XLOC_024278	Actl7a	339.063	314.174	320.187	308.639	329.621	0.0861569	9.34248	3.44008	0.803631	2.64555	0	0.0285801	0.0376669		322.337	3.41809	0.677949		0.0106041	0.198342
	XLOC_017679	1700020D05Rik	328.725	316.51	307.947	314.55	340.46	2.94642	52.7694	33.8163	7.4361	4.3606	0.858586	0.991344	0.282131		321.638	24.2421	1.62317		0.0753705	0.0669566
	XLOC_002900	Tex35	360.273	302.523	315.512	305.937	323.372	0.398032	3.06835	1.80809	0.781631	2.18187	0	0.0649377	0.0522061		321.523	1.51403	0.574753		0.00470891	0.379619
	XLOC_019865	Fam209	339.654	300.368	311.519	341.615	306.967	0.102794	16.1476	4.74327	1.39416	4.66444	0.91847	0.156744	0.620574		320.025	5.59696	1.59006		0.0174891	0.284093
	XLOC_026235	Tekt2	325.575	310.044	326.833	326.993	309.591	2.01059	31.0496	16.5013	4.34152	7.9003	2.07105	1.70087	2.2998		319.807	13.4758	3.493		0.0421371	0.259207
	XLOC_016511	Sh3rf2	318.151	312.072	333.256	297.512	334.374	0.56429	2.03886	2.13078	1.01897	3.13988	0.435631	0.194962	0.3679		319.073	1.43823	1.03459		0.00450751	0.719354
	XLOC_001380	1700015E13Rik	314.217	306.524	298.013	332.575	341.487	0.163347	15.6579	5.20446	1.12156	3.65286	0	0	0.0591345		318.563	5.53682	0.927999		0.0173806	0.167605
	XLOC_035154	Agpat6	306.941	310.896	322.568	320.223	331.382	12.5564	21.4263	16.2671	13.4176	15.7307	12.8706	9.25358	13.0097		318.402	15.9169	12.7161		0.0499898	0.798911
	XLOC_029626	Bcl2l14	331.233	301.967	314.978	308.026	321.891	0.328489	6.10844	2.57414	0.736785	2.78078	0.260994	0.181159	0.245986		315.619	2.43696	0.86723		0.00772122	0.355865
	XLOC_010987	Samd4	307.381	307.476	327.749	298.641	332.802	0.910175	5.59814	3.10932	1.56215	3.06104	1.04362	0.992894	1.66771		314.81	2.79495	1.69132		0.00887821	0.605134
	XLOC_001618	Spata45	342.127	317.317	296.295	329.656	288.606	0	24.5341	6.96465	0.8145	4.74171	0.14107	0	0.0778836		314.8	8.07831	1.24017		0.0256617	0.153518
	XLOC_006083	Gm10840	356.19	302.078	319.249	293.64	299.488	1.63565	40.8953	29.3537	7.05547	3.95511	0.299685	0.736688	0		314.129	19.735	1.24787		0.0628246	0.0632313
	XLOC_007974	Spanxn4	306.277	313.091	307.238	344.839	297.959	0	5.94263	2.28718	1.49777	2.67017	0	0	0		313.881	2.43189	0.667543		0.00774783	0.274495
	XLOC_024765	Slfnl1	304.467	300.397	333.061	283.643	347.604	0.137919	2.93189	2.18535	0.854811	1.85178	0.076433	0.0934403	0.123226		313.834	1.52749	0.53622		0.00486719	0.351046
	XLOC_005936	Zpbp2	344.496	319.277	311.438	283.747	308.373	3.85348	63.9976	36.2252	7.39758	5.21032	0.421819	0.358314	0.376942		313.466	27.8685	1.59185		0.0889042	0.0571201
	XLOC_026814	Rnf32	333.433	317.543	310.368	304.879	297.135	4.43028	45.5442	32.5666	9.25869	6.39913	0.745445	0.742559	0.857435		312.672	22.9499	2.18614		0.0733995	0.095257
	XLOC_035724	1700018B08Rik	329.966	289.722	325.932	298.029	311.164	0.754403	20.1026	12.5833	2.87652	2.97022	0.151453	0	0.0665018		310.963	9.07921	0.797044		0.0291971	0.0877878
	XLOC_003898	Ccer1	314.801	286.14	299.862	327.975	321.003	0.16484	12.9179	5.89582	0.934062	2.95713	0.0378873	0.0245073	0.0520006		309.956	4.97816	0.767881		0.0160608	0.15425
	XLOC_018613	Morn5	339.576	308.873	295.362	313.818	288.494	3.75567	50.4276	38.0175	7.84232	3.99585	0.699315	0.718659	0.720809		309.225	25.0108	1.53366		0.0808822	0.0613199
	XLOC_005111	4930403D09Rik	350.394	293.04	318.906	291.239	281.257	2.28234	38.0986	24.5687	4.97863	3.90976	0	0.787392	0		306.967	17.4821	1.17429		0.0569509	0.067171
	XLOC_032704	BC089491	329.945	318.088	285.28	280.435	318.089	0.861716	11.0612	4.82544	1.1307	3.20893	0.217833	0.0641613	0.577228		306.367	4.46976	1.01704		0.0145896	0.227537
	XLOC_021081	Lrrc57	333.281	296.791	312.477	283.536	304.193	14.2277	13.6121	10.4084	15.1091	17.2849	14.2646	10.7026	14.281		306.056	13.3393	14.1333		0.0435846	1.05952
	XLOC_016377	Rnf138	318.234	307.523	281.631	314.641	307.883	13.6962	20.8197	12.5117	16.8678	11.356	11.9891	4.9385	10.6354		305.982	15.9738	9.72975		0.0522051	0.609105
	XLOC_018509	Setx	265.64	304.058	314.592	332.001	313.333	6.65879	35.8087	26.3755	9.70015	8.62274	5.27035	2.70986	4.48687		305.925	19.6358	5.27245		0.064185	0.268513
	XLOC_016580	Tex43	324.442	292.169	287.388	313.101	311.695	0.199886	5.89426	3.94113	0.750486	2.08258	0	0.0899541	0.100587		305.759	2.69644	0.56828		0.00881884	0.210752
	XLOC_006987	Tekt1	332.401	298.733	305.614	301.597	286.835	2.18971	46.0037	24.646	5.68035	5.14053	0.253265	0.648146	0.525528		305.036	19.6299	1.64187		0.0643529	0.083641
	XLOC_025550	BC049635	322.311	299.894	301.055	305.699	290.992	0.153544	6.86578	2.32536	0.755588	3.1308	0.050919	0	0.0483772		303.99	2.52507	0.807524		0.00830641	0.319803
	XLOC_030237	Actg2	318.061	304.007	297.238	295.536	301.779	4.83984	8.66424	5.76269	7.64165	7.88835	6.885	4.54142	7.48864		303.324	6.7271	6.70085		0.0221779	0.996098
	XLOC_005860	Phospho1,Zfp652	290.211	305.919	311.166	279.111	326.845	12.1077	12.3641	13.09	12.4089	17.2532	14.791	14.993	16.1374		302.65	12.4927	15.7937		0.0412776	1.26423
	XLOC_031114	Dyrk1b	300.034	309.365	301.848	289.14	310.922	4.91672	19.606	16.3299	6.0415	7.77764	4.44023	4.66306	6.32151		302.262	11.7235	5.80061		0.038786	0.494784
	XLOC_021725	Lkaaear1	323.694	301.296	299.298	278.01	307.297	0.209936	17.0581	11.321	1.1894	2.91325	0	0.324618	0		301.919	7.44461	0.809467		0.0246576	0.108732
	XLOC_004428	Phyhipl	318.161	305.604	283.528	301.77	298.813	1.26223	19.3278	8.19472	2.76195	3.75927	0.197324	0.0814339	0.0410047		301.575	7.88667	1.01976		0.0261516	0.129301
	XLOC_019483	Ankef1	307.914	304.969	295.791	307.824	289.114	0.313072	8.48043	4.03869	1.15557	3.15301	0.242431	0.371309	0.406049		301.122	3.49694	1.0432		0.011613	0.298318
	XLOC_031443	1700039E15Rik	303.341	298.507	315.214	279.779	306.221	2.59585	49.4734	40.9694	7.3349	5.19561	0.199829	0.481261	0.136735		300.612	25.0934	1.50336		0.0834742	0.0599106
	XLOC_006891	Rangrf	333.974	276.261	309.598	288.759	290.378	6.33146	45.4695	34.7389	11.1384	11.7296	8.46664	6.77538	7.86374		299.794	24.4196	8.70884		0.0814545	0.356634
	XLOC_038320	Hypm	318.258	294.523	290.916	300.365	285.858	0.192415	2.29405	1.19557	0.419298	1.69014	0	0	0.0460505		297.984	1.02533	0.434048		0.0034409	0.423323
	XLOC_034685	4933402J07Rik	332.143	286.088	285.299	291.203	290.823	0.176067	9.11587	3.3486	0.865375	1.90104	0.0870254	0.109112	0.107157		297.111	3.37648	0.551084		0.0113644	0.163213
	XLOC_034027	Syce1	336.185	283.335	295.962	300.125	268.256	3.91153	52.1965	34.2121	8.00479	4.66268	0.0769552	0.632993	0.514517		296.773	24.5812	1.47179		0.0828285	0.0598744
	XLOC_021921	Adad1	317.597	295.654	277.015	315.954	270.46	2.10213	46.1596	26.4185	5.2104	4.71231	0.122522	0.44132	0.0793219		295.336	19.9727	1.33887		0.0676269	0.0670351
	XLOC_027057	C530008M17Rik	303.465	281.976	316.324	306.182	267.716	1.67858	39.987	28.1495	4.86593	3.28449	0.261735	0.74097	0.0718159		295.133	18.6703	1.08975		0.0632606	0.0583684
	XLOC_033568	Pold3	301.266	293.44	268.301	319.905	290.108	11.954	29.7912	13.8639	13.7582	10.795	9.42182	4.87643	8.10461		294.604	17.3418	8.29946		0.0588649	0.478581
	XLOC_008028	1700086L19Rik	341.8	291.787	278.301	288.262	271.053	0.752346	34.2977	15.9241	3.05025	2.85658	0.166272	0.480563	0.142181		294.241	13.5061	0.911399		0.0459015	0.0674806
	XLOC_034675	Gm10638	336.325	307.841	249.735	266.62	306.996	5.68988	16.9242	15.3625	5.33071	3.92146	2.2718	3.1383	2.81319		293.503	10.8268	3.03619		0.0368882	0.280432
	XLOC_032114	Pwwp2b	296.928	274.582	292.664	270.306	329.775	6.15714	9.45497	9.45328	8.80437	10.4395	7.74797	6.73521	7.69706		292.851	8.46744	8.15494		0.0289138	0.963093
	XLOC_014944	Armc12	303.545	276.513	290.94	289.36	301.811	0.914955	8.97061	3.55696	1.83176	3.70963	1.46829	0.9754	1.29822		292.434	3.81857	1.86289		0.0130579	0.487849
	XLOC_008168	Spata7	291.822	284.007	290.311	304.018	290.288	4.63287	12.0802	6.33515	5.3327	6.3521	3.57184	1.63811	2.90889		292.089	7.09523	3.61773		0.0242913	0.509883
	XLOC_018133	Fam107b	290.448	292.157	278.711	298.95	299.899	3.34563	22.9464	17.3658	8.92269	8.9981	5.94939	3.72178	7.39091		292.033	13.1451	6.51505		0.0450125	0.495624
	XLOC_028621	1700001J03Rik	322.199	287.453	285.242	286.152	269.618	1.15117	18.4865	6.70833	2.17509	4.6584	1.41336	0.888916	0.869858		290.133	7.13027	1.95763		0.0245759	0.274552
	XLOC_016933	Dpysl3	270.955	293.827	301.966	265.142	312.048	7.09016	10.9408	4.81008	7.64793	16.6043	17.9027	12.656	17.4223		288.788	7.62224	16.1463		0.0263939	2.11832
	XLOC_008421	1700101O22Rik	295.429	259.241	292.854	315.968	279.801	0	2.17339	1.58171	0	2.28249	0	0	0		288.659	0.938775	0.570623		0.0032522	0.607837
	XLOC_011385	Pebp4	315.757	275.783	295.022	282.356	268.227	2.4852	48.2171	29.549	6.81515	3.77686	0.223426	0.764497	0.160643		287.429	21.7666	1.23136		0.0757287	0.0565709
	XLOC_023621	Ubl4b	312.403	280.731	287.56	273.321	277.546	0.144831	2.2309	1.07398	0.428028	1.28916	0	0	0.0445292		286.312	0.969435	0.333422		0.00338594	0.343935
	XLOC_003591	Tbata	274.537	266.848	284.608	294.022	310.633	1.40211	11.979	4.95429	2.63511	3.03217	0.125282	0.0776409	0.181245		286.13	5.24263	0.854084		0.0183226	0.162912
	XLOC_013333	1700001L05Rik	280.797	296.867	287.771	285.582	277.518	3.14578	31.1986	22.2983	5.24229	5.09785	1.20125	1.37595	1.00887		285.707	15.4712	2.17098		0.0541507	0.140324
	XLOC_029662	Capza3	297.401	277.58	279.81	294.824	278.804	0.223012	6.56117	2.32368	0.871755	2.68404	0	0	0.0544069		285.684	2.4949	0.684612		0.0087331	0.274404
	XLOC_023453	Riiad1	299.764	259.385	286.096	262.628	312.389	2.45646	15.9413	15.1908	5.467	5.91565	4.55497	2.77177	3.53667		284.052	9.76389	4.19477		0.0343736	0.42962
	XLOC_015520	Pacrg	300.641	282.095	274.515	271.367	289.655	1.65155	30.3529	17.9274	4.58907	4.94528	0.761968	0.723203	1.06426		283.655	13.6302	1.87368		0.0480522	0.137465
	XLOC_006932	2810408A11Rik	287.314	280.743	281.546	267.154	286.34	3.43739	7.18557	4.465	4.43616	4.20998	1.58208	1.15762	1.63243		280.619	4.88103	2.14553		0.0173938	0.439564
	XLOC_024332	Bspry	290.549	283.2	273.206	266.068	289.903	5.99102	30.4727	22.6974	5.85973	8.21795	5.38812	6.985	5.44479		280.585	16.2552	6.50896		0.0579332	0.400423
	XLOC_008909	1700001K19Rik	305.581	264.408	298.658	241.701	291.936	0.191983	3.4338	1.63127	0.702752	2.06419	0	0.0622771	0.0232169		280.457	1.48995	0.537421		0.00531259	0.360697
	XLOC_006054	Sppl2c	272.101	272.463	275.886	267.743	310.448	0.10475	1.59341	1.78831	0.721684	1.67478	0.0149499	0.0438617	0.0615561		279.728	1.05204	0.448787		0.00376093	0.426588
	XLOC_007063	Efcab5	255.687	322.151	298.844	273.614	245.674	2.50559	52.1187	35.1228	8.02076	5.08195	0.66122	0.551718	0.401917		279.194	24.442	1.6742		0.0875447	0.068497
	XLOC_023368	Creb3l4	275.624	270.931	285.416	281.13	280.953	0.661836	13.0971	3.97763	1.61882	3.96288	0.712475	0.774278	0.860762		278.811	4.83885	1.5776		0.0173553	0.326028
	XLOC_010614	Ddx4	287.81	277.169	269.558	299.897	257.263	3.43955	52.3473	29.4452	9.01628	5.79547	0.917942	0.77165	1.01717		278.339	23.5621	2.12556		0.0846523	0.090211
	XLOC_003717	Cdc34	299.368	269.335	265.683	239.81	312.262	20.2358	24.6477	29.5137	24.062	21.0282	19.0588	17.8214	20.329		277.292	24.6148	19.5594		0.0887686	0.794617
	XLOC_033663	Ubqln3	295.274	291.229	288.594	252.996	252.093	0.0851469	6.80291	2.59529	0.80328	2.36946	0	0	0.0548906		276.037	2.57166	0.606088		0.00931634	0.23568
	XLOC_003395	1700020N01Rik	275.869	255.041	234.959	296.052	317.642	3.2095	49.7843	15.8704	8.06084	4.44632	0.0822214	0.143227	0.0685108		275.913	19.2313	1.18507		0.0697006	0.0616221
	XLOC_022748	BC007180	282.499	261.98	266.784	280.382	285.642	0.0710409	7.53095	2.96489	0.751837	2.44867	0.0666658	0.0606028	0.0287763		275.457	2.82968	0.651179		0.0102727	0.230125
	XLOC_040167	Tsga8	263.787	256.635	287.641	284.496	282.206	0.237679	17.524	9.00731	1.35754	3.1573	0.0359788	0.21951	0		274.953	7.03163	0.853197		0.0255739	0.121337
	XLOC_030646	Pbp2	288.312	277.619	268.704	260.169	279.397	2.67266	50.3509	34.2616	5.77642	3.76804	0.0887403	0.434899	0.0493739		274.84	23.2654	1.08526		0.0846506	0.0466471
	XLOC_029311	Txnrd3	291.908	277.344	264.026	268.557	272.167	9.45746	47.6783	29.908	13.1189	11.9496	8.89507	5.4894	8.19971		274.8	25.0407	8.63345		0.0911231	0.344777
	XLOC_008249	Ccnk	288.28	277.514	267.866	264.101	272.123	12.9758	42.3632	32.5552	16.6574	14.7898	10.3719	7.52409	11.684		273.977	26.1379	11.0924		0.0954019	0.424382
	XLOC_008827	Atxn3	278.456	273.489	266.137	262.865	287.53	4.00453	11.7137	7.18239	5.23605	5.89067	5.26825	2.70499	5.49295		273.695	7.03417	4.83922		0.0257007	0.687958
	XLOC_037714	1700080E11Rik	296.312	272.248	293.367	233.697	271.994	0.194665	1.49692	1.19402	0.672804	1.28565	0.0507229	0	0.0567192		273.524	0.889602	0.348273		0.00325238	0.391493
	XLOC_008366	Tex22	291.427	267.783	273.678	263.015	269	2.15201	40.2386	34.0481	5.60316	2.92746	0.216081	0.508002	0.0969622		272.981	20.5105	0.937126		0.0751353	0.0456901
	XLOC_023703	Tmem56	280.932	274.544	266.043	262.055	272.684	0.210117	1.59242	1.1582	0.558476	1.42115	0.118415	0.0700657	0.136419		271.252	0.879803	0.436512		0.0032435	0.496148
	XLOC_036049	Acrv1	285.812	256.509	270.606	296.726	246.363	0.152611	13.6558	4.56945	1.13355	3.14517	0	0.00436174	0.0559359		271.203	4.87785	0.801367		0.017986	0.164287
	XLOC_002078	1700019A02Rik	304.944	258.485	272.414	276.195	241.33	2.20195	46.7612	22.618	5.26759	4.16221	0.078482	0.369255	0.163008		270.674	19.2122	1.19324		0.0709792	0.0621084
	XLOC_027586	Stag3	279.931	257.03	276.878	262.967	276.439	2.93483	46.7143	38.3877	9.8154	4.03136	0.643554	1.10844	0.773306		270.649	24.4631	1.63916		0.0903867	0.0670057
	XLOC_012815	1700031M16Rik	289.11	268.736	274.525	257.975	261.921	0.198376	1.99103	1.12776	0.653406	2.08622	0	0.0166138	0.153245		270.453	0.992643	0.56402		0.00367029	0.5682
	XLOC_012340	1700108J01Rik	279.453	278.11	267.174	270.268	256.861	2.02825	43.6031	32.917	7.51843	2.89646	0.116485	0.0858321	0.0653716		270.373	21.5167	0.791037		0.0795815	0.0367639
	XLOC_035615	Dpep3	284.952	273.092	273.078	251.724	267.257	2.90168	50.8366	41.1289	8.73706	4.551	0.752552	1.16191	0.469815		270.021	25.9011	1.73382		0.0959225	0.0669401
	XLOC_022962	Cetn4	295.006	258.078	259.727	279.519	256.721	4.6095	45.468	24.1653	8.97732	10.6136	5.70646	2.78145	6.04228		269.81	20.805	6.28595		0.0771099	0.302136
	XLOC_024573	Tctex1d1	278.102	260.823	256.005	281.249	271.984	0.0319267	2.37457	1.47249	1.08553	1.13601	0.0406043	0.0210774	0.353184		269.633	1.24113	0.387719		0.00460304	0.312392
	XLOC_028576	Papolb	270.154	266.612	262.666	270.907	277.265	1.49011	31.7628	14.7277	3.78618	3.61484	0.103356	0.128742	0.0699981		269.521	12.9417	0.979234		0.0480174	0.075665
	XLOC_007252	Mycbpap	283.017	255.196	272.252	271.974	262.21	4.99673	30.9157	14.6704	6.84479	4.32379	0.649742	1.39905	0.857009		268.93	14.3569	1.8074		0.0533853	0.12589
	XLOC_019876	1700010B08Rik	317.107	269.469	268.636	246.604	241.457	3.27717	50.8558	38.5897	7.79772	3.18391	0.265226	0.282683	0.102307		268.655	25.1301	0.958532		0.0935405	0.0381428
	XLOC_005702	Spaca3	284.666	253.616	263.805	270.767	267.073	0.0405799	14.7729	5.51719	1.27432	3.30783	0.052459	0.25444	0.183033		267.985	5.40125	0.94944		0.020155	0.175782
	XLOC_013362	Gm20621,Ttll8	273.763	264.246	266.827	265.442	268.281	3.1112	29.2827	27.0019	6.82284	6.72514	2.71411	2.53434	3.06736		267.712	16.5547	3.76024		0.0618376	0.227141
	XLOC_040247	1700010D01Rik	293.703	283.25	265.141	249.706	243.118	0.395153	6.01858	1.7459	0.756311	2.15249	0	0	0.116053		266.984	2.22899	0.567136		0.00834877	0.254437
	XLOC_008048	Fam71d	268.47	255.747	263.677	274.009	270.98	0.224196	5.40575	2.00636	0.71908	2.28957	0	0.00804749	0.0420976		266.577	2.08885	0.584929		0.00783582	0.280025
	XLOC_016451	Cystm1	271.983	242.473	286.368	254.225	264.331	16.4105	20.0469	26.9175	13.9616	17.5986	15.5035	17.7345	15.4073		263.876	19.3341	16.561		0.0732697	0.856567
	XLOC_001328	Ccdc181	273.58	246.069	262.506	269.586	263.911	6.81773	39.9076	24.4991	11.2009	9.80003	5.30782	3.32979	4.97281		263.13	20.6063	5.85261		0.0783122	0.28402
	XLOC_020285	Fam78a,Gm16534	223.234	272.798	239.942	220.062	354.263	4.2309	9.9712	10.3268	5.56188	3.57826	2.00322	1.73941	2.38622		262.06	7.5227	2.42678		0.028706	0.322594
	XLOC_003868	Ccdc38	256.935	269.672	253.243	258.758	269.806	3.28727	54.0418	36.039	6.24399	4.00589	0.0768337	0.810485	0.0656695		261.683	24.903	1.23972		0.0951649	0.0497819
	XLOC_017912	Insl6	271.645	262.998	249.479	254.313	266.1	8.51215	42.3636	30.2587	10.4738	16.0671	12.141	8.65317	8.66704		260.907	22.9021	11.3821		0.0877786	0.496989
	XLOC_026108	Kif2c	265.304	255.143	242.355	258.743	280.986	1.11958	7.78867	5.82066	2.14529	2.74723	0.950934	0.732323	0.992476		260.506	4.21855	1.35574		0.0161937	0.321376
	XLOC_039421	Cypt3	283.982	252.14	260.268	254.962	250.393	0.0581264	5.90066	1.94767	0.803384	1.78079	0	0.0437536	0.0410899		260.349	2.17746	0.466408		0.00836362	0.214198
	XLOC_026925	Cpeb2	248.553	252.779	274.78	278.339	246.953	4.91574	16.3727	8.48222	6.09478	4.52421	4.41826	2.2396	4.32262		260.281	8.96636	3.87617		0.0344488	0.432302
	XLOC_017561	Gsto2	273.463	260.83	253.01	240.619	273.057	1.86081	20.9311	14.6307	4.11408	3.48516	0.539742	0.891432	0.454839		260.196	10.3842	1.34279		0.0399091	0.129312
	XLOC_027250	Ube2d2b	276.981	262.766	256.839	245.745	249.588	2.59186	44.7897	24.1759	5.18746	3.50946	0.106833	0.326049	0.111709		258.384	19.1862	1.01351		0.0742548	0.052825
	XLOC_029996	4921507P07Rik	266.691	250.814	253.925	253.604	266.712	8.42218	6.64359	6.09778	8.59571	1.86546	0.175456	0.178525	0.241982		258.349	7.43982	0.615356		0.0287975	0.0827112
	XLOC_036776	Prkar2a	274.562	258.111	262.844	241.983	250.456	11.3584	6.66521	7.74375	9.81645	10.1598	14.8874	11.0315	13.108		257.591	8.89595	12.2967		0.0345352	1.38228
	XLOC_035599	Kctd19	252.628	269.631	249.624	244.377	271.274	2.57244	51.5158	31.6368	8.0443	4.25894	0.0980674	0.582518	0.239064		257.507	23.4423	1.29465		0.0910358	0.0552269
	XLOC_023217	Zbbx	251.42	249.511	254.653	275.63	249.231	0.543262	17.6141	6.2975	1.93028	3.62034	0.0146551	0.0796248	0.0451946		256.089	6.59629	0.939954		0.0257578	0.142497
	XLOC_021814	Dnajc5b	283.979	251.376	239.673	259.965	241.841	0.16444	6.40532	2.1717	1.24009	3.09264	0	0.0195818	0.0843797		255.367	2.49539	0.79915		0.00977178	0.320251
	XLOC_016946	Trim36	245.428	242.777	245.508	261.732	276.821	0.527127	5.61499	2.39055	1.14643	3.10677	0.830725	0.454389	0.829903		254.453	2.41977	1.30545		0.0095097	0.539491
	XLOC_015466	Gtf2a1l	264.465	251.057	244.934	256.604	253.998	1.57013	34.6557	20.2873	3.91823	3.4891	0.0436226	0.216991	0.0247038		254.212	15.1078	0.943604		0.0594302	0.0624579
	XLOC_035088	BB014433	264.781	252.595	266.953	229.616	256.828	1.66858	7.52504	3.2717	1.65253	2.58908	0.017399	0.0261177	0.0346936		254.155	3.52946	0.666823		0.0138871	0.18893
	XLOC_014099	1700037C18Rik	251.752	235.835	280.405	246.317	254.751	4.47259	13.204	14.0828	6.55115	4.7105	3.41379	4.47193	4.75111		253.812	9.57764	4.33683		0.0377352	0.452808
	XLOC_006662	BC049762	265.302	242.165	252.941	235.074	273.167	1.13598	9.49517	3.7219	1.50005	3.13218	0.830774	0.766394	0.837965		253.73	3.96327	1.39183		0.0156201	0.351181
	XLOC_018437	Tmem210	248.43	251.009	232.817	292.406	243.233	0	11.0334	5.14272	0.797598	2.31676	0	0	0.147102		253.579	4.24343	0.615965		0.0167342	0.145157
	XLOC_008564	1700031P21Rik	275.756	252.701	259.914	239.974	232.386	0	3.9721	2.84316	0.501646	2.14172	0	0	0		252.146	1.82923	0.53543		0.00725463	0.292708
	XLOC_012358	Mroh2b	230.716	252.04	255.238	261.737	259.217	1.40375	26.3052	16.5376	4.05758	3.48978	0.0192385	0.201972	0.0459106		251.79	12.076	0.939225		0.0479608	0.077776
	XLOC_030176	Tex37	271.642	246.779	247.584	231.655	261.157	0.0766263	1.05492	1.41409	0.515757	1.44098	0	0	0		251.763	0.765348	0.360245		0.00303995	0.470694
	XLOC_001906	Zfp451	219.738	255.548	260.637	263.177	257.694	11.5712	20.952	13.0342	13.4257	10.4957	7.4342	4.18542	7.30338		251.359	14.7458	7.35468		0.0586642	0.498765
	XLOC_001172	Glrx2	274.434	254.805	238.866	262.158	223.817	24.3814	21.8409	23.2806	21.9767	31.64	29.0411	25.1364	27.4433		250.816	22.8699	28.3152		0.091182	1.2381
	XLOC_029822	Rnf133	269.755	244.609	248.76	241.798	245.577	0.136606	2.86641	1.02234	0.550747	1.92229	0	0.0292428	0.0331346		250.1	1.14403	0.496167		0.00457428	0.433703
	XLOC_021702	Tcfl5	263.217	247.474	249.24	246.725	241.367	2.94366	39.881	28.9566	7.16021	3.39912	0.118567	0.491204	0.10635		249.605	19.7354	1.02881		0.0790665	0.0521303
	XLOC_029122	4930544G11Rik	271.461	252.532	241.28	242	240.049	2.20005	41.9863	23.5307	5.28089	3.6692	0.0811606	0.319286	0.0296542		249.464	18.2495	1.02483		0.0731547	0.0561564
	XLOC_029444	Zfand4	270.479	245.852	245.423	247	235.938	1.36992	18.3624	9.81119	3.18689	2.981	0.6028	0.330545	0.663352		248.938	8.1826	1.14442		0.03287	0.139861
	XLOC_004927	Ankrd36	260.574	241.801	244.554	250.672	245.205	1.25078	29.9532	18.8845	3.95241	3.80636	0.0799071	0.302903	0.0907089		248.561	13.5102	1.06997		0.0543537	0.079197
	XLOC_012140	Adam2	255.217	252.314	243.837	240.782	248.382	2.21878	39.9022	26.6263	6.2813	4.00715	0.0278223	0.261442	0.144998		248.106	18.7571	1.11035		0.0756012	0.0591963
	XLOC_033571	Dnajb13	248.844	228.943	247.691	258.284	255.252	1.16664	16.8434	8.98289	1.91502	3.98308	0.587309	0.654755	0.913327		247.803	7.22699	1.53462		0.0291643	0.212345
	XLOC_001946	Fam178b	254.265	245.926	247.419	244.64	243.842	4.71702	40.2807	32.1973	8.43711	6.18152	3.71508	3.35686	3.4829		247.218	21.408	4.18409		0.0865956	0.195445
	XLOC_032083	Fam24a	283.683	240.826	245.234	248.114	215.788	0	20.1646	5.5723	1.29513	3.09903	0	0	0.110375		246.729	6.75801	0.802351		0.0273904	0.118726
	XLOC_036900	Abhd5	250.93	238.269	234.869	248.023	259.981	15.0459	17.7231	15.2174	18.9756	16.2921	19.5193	10.1285	15.9531		246.414	16.7405	15.4733		0.0679364	0.9243
	XLOC_017262	Rab3il1	238.237	229.029	249.256	254.578	257.942	13.5986	16.3341	12.2785	12.7042	29.1109	23.4408	22.2104	26.3712		245.808	13.7288	25.2833		0.0558518	1.84162
	XLOC_017672	Tsga10ip	254.072	231.951	252.616	229.32	258.952	1.84128	25.2131	20.5919	3.67149	2.81953	1.2858	0.91885	0.600375		245.382	12.8294	1.40614		0.0522835	0.109602
	XLOC_007577	1700012B07Rik	254.57	236.525	245.028	252.381	238.121	0.0329573	9.51736	3.33928	1.06114	2.92896	0.157097	0.0176669	0.0450029		245.325	3.48768	0.787182		0.0142166	0.225703
	XLOC_006786	Med9os	261.168	252.479	240.06	257.774	214.732	4.3162	35.4309	27.4309	8.35797	4.18028	1.93658	2.98065	1.82986		245.243	18.884	2.73184		0.0770013	0.144664
	XLOC_006472	1700093K21Rik	258.459	238.389	236.385	261.594	230.809	0.336428	8.31876	2.33954	1.07633	3.75703	0.966616	0.679202	0.759682		245.127	3.01776	1.54063		0.012311	0.510521
	XLOC_034841	Pmfbp1	259.714	230.166	255.383	250.171	224.839	0.0934396	7.0224	2.30342	0.700638	2.57172	0.0288084	0.0248256	0.0494625		244.055	2.52997	0.668704		0.0103664	0.264313
	XLOC_012947	Ttc23l	257.736	242.371	231.698	252.951	233.243	3.46796	13.3166	6.40911	4.31807	5.70789	3.67635	2.35564	4.45892		243.6	6.87793	4.0497		0.0282346	0.588796
	XLOC_036714	Iqcf5	273.325	250.658	231.549	240.458	221.567	0	6.05905	2.75418	0.949455	1.90222	0	0	0		243.511	2.44067	0.475555		0.0100228	0.194846
	XLOC_026267	Azin2	236.198	231.789	227.082	237.899	275.741	8.37571	8.38223	9.44284	9.76803	15.142	15.6178	16.0113	14.3489		241.742	8.9922	15.28		0.0371975	1.69925
	XLOC_012530	Rnf139	240.741	243.681	225.799	246.903	238.727	11.0307	19.9695	11.9306	11.1973	15.0542	12.7418	5.25668	12.2834		239.17	13.532	11.334		0.0565791	0.83757
	XLOC_000127	Efhc1	245.744	234.254	233.853	240.139	240.99	3.72001	33.3343	22.5798	6.0755	5.46925	2.46532	1.6587	1.9463		238.996	16.4274	2.88489		0.0687351	0.175615
	XLOC_007544	Tex2	233.042	234.944	236.728	251.318	234.918	11.3536	29.8596	19.9155	13.6057	9.33631	7.31219	4.88641	6.83024		238.19	18.6836	7.09129		0.0784399	0.379546
	XLOC_035428	1700011L22Rik	251.132	223.314	243.826	229.47	240.371	0.244039	8.71969	3.62448	0.812984	2.79531	0	0.0240718	0.11073		237.623	3.3503	0.732528		0.0140992	0.218646
	XLOC_021623	Ankrd60	245.592	237.735	235.017	223.974	240.614	0.563001	14.1647	10.6694	1.91752	2.78185	0	0.192004	0.0281436		236.586	6.82866	0.750499		0.0288633	0.109904
	XLOC_032143	Odf3	228.204	216.816	250.604	239.425	247.725	0.122191	8.22863	2.50663	0.793908	2.05982	0.121021	0.128703	0.135401		236.555	2.91284	0.611236		0.0123136	0.209842
	XLOC_025471	Spaca1	254.458	231.219	226.571	242.908	226.726	7.48762	20.5214	8.89469	7.77551	3.40834	0.787944	0.25818	0.593011		236.376	11.1698	1.26187		0.0472543	0.112971
	XLOC_017925	Sgms1	236.545	231.01	234.258	228.19	246.447	19.9045	22.2589	19.4126	20.2293	13.7429	11.5055	8.01324	12.8361		235.29	20.4513	11.5244		0.0869197	0.563506
	XLOC_034165	Tex29	238.973	219.691	234.439	240.633	236.064	0.0861488	5.4677	1.42022	1.29174	2.93425	0.0918985	0.0544897	0.123482		233.96	2.06645	0.80103		0.0088325	0.387635
	XLOC_004777	Gm27920,Usp15	204.844	225.023	222.221	324.886	192.726	13.5621	42.1282	14.5383	14.8025	35.9689	13.1152	6.82799	11.9878		233.94	21.2578	16.975		0.0908685	0.79853
	XLOC_007504	1700023F06Rik	230.208	229.708	240.858	215.225	253.13	0.17235	3.61105	1.89118	0.579769	1.68027	0.284189	0.0290654	0.126538		233.826	1.56359	0.530016		0.00668697	0.338974
	XLOC_026276	Tssk3	250.478	225.762	244.52	221.918	224.013	0.382451	4.94724	2.67089	0.98241	2.15344	0	0.0171848	0.0816489		233.338	2.24575	0.563068		0.00962443	0.250726
	XLOC_004504	Theg	239.015	226.441	225.965	223.782	249.889	0.0877306	7.7208	3.44858	0.70916	1.8647	0	0.0188665	0.0680633		233.018	2.99157	0.487907		0.0128383	0.163094
	XLOC_005626	1700016K19Rik	249.027	222.515	224.885	235.609	228.687	1.19895	22.8814	13.902	3.04017	3.07482	0.322726	0.412365	0.298918		232.145	10.2556	1.02721		0.0441778	0.10016
	XLOC_027817	Prkag2	257.035	225.149	223.626	224.823	229.227	13.7974	33.5033	24.8707	13.8615	30.4044	30.04	15.5614	29.437		231.972	21.5082	26.3607		0.0927191	1.22561
	XLOC_037352	Paqr5	241.324	226.846	237.92	213.509	239.75	0.859482	1.67549	2.20064	1.49725	4.01171	2.07632	2.44409	3.22874		231.87	1.55822	2.94021		0.00672022	1.88691
	XLOC_005792	Gm11492,Sept4	233.376	227.519	220.84	244.849	232.679	7.12027	12.2194	7.89495	7.68773	13.7007	11.0027	10.428	9.92421		231.853	8.73059	11.2639		0.0376558	1.29017
	XLOC_019874	1700021F07Rik	250.099	217.875	244.151	215.701	224.185	0.951017	15.1921	8.10041	2.09825	2.95972	0.208938	0	0		230.402	6.58544	0.792164		0.0285824	0.12029
	XLOC_013340	Efcab6	231.007	223.852	231.653	226.108	237.098	1.35694	26.4008	15.7254	3.17903	2.65293	0.13207	0.423499	0.147294		229.944	11.6655	0.838948		0.0507322	0.0719168
	XLOC_014884	Tekt4	233.94	214.212	233.443	225.362	234.767	1.40823	28.0651	15.7759	1.92433	3.23078	0.253396	0.404073	0.245507		228.345	11.7934	1.03344		0.0516473	0.0876287
	XLOC_034648	Syce2	247.3	207.9	220.915	230.294	230.605	9.44188	16.5727	13.1547	8.82115	7.15105	5.36644	3.90576	5.30259		227.403	11.9976	5.43146		0.0527593	0.452712
	XLOC_022162	Gm17359	208.196	235.817	228.714	238.292	223.945	1.37851	33.2767	16.7415	4.75433	3.32131	0.150071	0.128689	0.0566431		226.993	14.0378	0.914178		0.0618423	0.0651228
	XLOC_008619	Rpl10l	241.878	232.685	214.117	216.403	228.395	2.2917	39.168	28.0973	5.40493	3.2398	0.0812561	0.49237	0.0677216		226.696	18.7405	0.970287		0.082668	0.0517749
	XLOC_028797	Ssmem1	238.45	216.991	227.954	227.903	220.741	1.66558	31.0992	14.893	4.31249	2.94299	0.0620242	0.0577276	0.0417451		226.408	12.9926	0.776122		0.0573857	0.0597358
	XLOC_017882	1700028P14Rik	243.613	224.357	220.136	228.693	214.119	0.572077	20.2511	7.78421	1.99438	4.00114	0.413575	0.492549	0.618102		226.184	7.65044	1.38134		0.033824	0.180557
	XLOC_031602	Ttll13	222.314	219.45	230.547	229.14	227.052	1.73939	21.5712	13.0306	3.92979	3.45845	0.947002	0.750514	0.878296		225.701	10.0677	1.50857		0.0446066	0.149841
	XLOC_036932	Ddi1	235.528	227.943	227.485	218.204	216.865	0.0761741	9.7155	3.15789	0.961509	2.01873	0	0	0.0419022		225.205	3.47777	0.515158		0.0154427	0.148129
	XLOC_023242	Tmem144	198.307	223.218	243.314	209.374	249.782	15.7401	13.2456	16.2717	19.3376	3.80309	3.94234	1.98	3.58687		224.799	16.1487	3.32808		0.0718364	0.206089
	XLOC_014523	Csnka2ip	226.125	225.676	222.803	226.559	222.46	0.096876	5.37481	1.34337	0.935046	2.03612	0	0	0.052548		224.725	1.93753	0.522167		0.00862178	0.269502
	XLOC_002080	Asnsd1,Gm18800,Gm28551	237.063	230.561	210.283	223.402	221.383	12.5957	31.9017	19.9878	15.299	21.4531	18.0745	8.0897	16.3612		224.538	19.946	15.9946		0.0888314	0.801894
	XLOC_019090	C1qtnf4	246.625	242.537	219.636	179.558	229.476	2.93882	23.6975	33.4603	4.8327	5.01746	2.18951	3.9627	2.60735		223.566	16.2323	3.44426		0.0726063	0.212185
	XLOC_018930	Prdx6b	239.53	217.369	214.753	216.786	227.338	1.60652	29.7741	17.5009	4.29406	2.80329	0.14101	0.201653	0.0713226		223.155	13.2939	0.804319		0.0595724	0.0605029
	XLOC_031880	Nlrp14	244.425	225.119	210.876	223.483	209.655	2.10113	36.9731	17.934	5.08479	2.66537	0	0.209382	0.0612321		222.712	15.5233	0.733996		0.0697012	0.0472836
	XLOC_036957	1700012B09Rik	262.675	217.58	221.184	222.693	189.018	1.19887	32.9385	16.8753	2.9955	2.53426	0.0676468	0.104322	0.0733001		222.63	13.502	0.694882		0.0606479	0.051465
	XLOC_002132	Als2cr11	213.418	229.763	216.282	242.717	209.611	1.00465	23.9466	12.694	3.39095	3.84918	0.0916916	0.0929177	0.159996		222.358	10.2591	1.04845		0.0461375	0.102197
	XLOC_036969	Ccdc67	223.866	218.267	222.081	232.641	209.239	0.530404	12.901	4.9723	0.984616	2.62761	0.0925858	0.188425	0.15867		221.219	4.84708	0.766823		0.0219108	0.158203
	XLOC_028397	Ccdc63	243.839	211.373	178.829	236.67	234.882	1.8299	12.2605	4.40498	0.859818	1.88343	0.298224	0.121962	0.155655		221.119	4.8388	0.614818		0.0218833	0.12706
	XLOC_026687	Tmbim7	236.568	221.348	224.254	211.373	210.423	2.38722	45.0341	29.9621	6.67993	3.13173	0.177828	0.40854	0.0634753		220.793	21.0158	0.945393		0.0951834	0.0449848
	XLOC_017788	1700017D01Rik	240.067	215.342	221.417	215.925	209.365	1.32592	22.6989	12.5431	3.41983	2.47561	0.104018	0.23001	0.0187136		220.423	9.99694	0.707088		0.0453534	0.0707305
	XLOC_002286	Tuba4a	215.863	217.966	222.849	199.031	246.115	20.7603	18.5365	15.1939	16.159	28.7258	31.4279	33.0346	27.6051		220.365	17.6624	30.1983		0.0801508	1.70975
	XLOC_013750	Hrasls	245.746	226.362	210.444	205.908	213.068	1.68695	27.5926	16.0586	3.81665	2.48218	0.284523	0.270293	0.208908		220.306	12.2887	0.811476		0.0557802	0.0660343
	XLOC_029782	Ica1	231.59	205.675	221.784	223.008	206.337	3.22183	7.05548	4.15509	3.7803	3.59607	2.37294	2.9383	2.51982		217.679	4.55318	2.85678		0.0209169	0.627426
	XLOC_010985	Cdkn3	231.945	219.092	207.551	213.836	214.296	2.08384	27.6956	15.9962	4.27215	4.46033	1.26345	0.809838	1.27221		217.344	12.5119	1.95146		0.0575675	0.155967
	XLOC_028344	Ccdc60	226.277	208.381	212.444	212.792	219.147	1.73525	34.3104	21.5728	4.3234	3.135	0.169231	0.40345	0.130031		215.808	15.4855	0.959428		0.0717557	0.0619567
	XLOC_013009	Rgs22	219.698	209.607	208.85	215.228	224.868	6.76757	21.3342	14.1859	10.5413	3.29168	0.797541	0.869923	1.03384		215.65	13.2072	1.49825		0.0612438	0.113441
	XLOC_014194	Spag6	212.007	216.923	214.691	206.981	226.556	2.45119	42.5447	26.0221	6.41145	3.20718	0.181351	0.40357	0.422183		215.432	19.3574	1.05357		0.0898539	0.0544274
	XLOC_032645	Tescl	212.396	206.531	212.048	214.592	229.267	0.154477	6.48134	2.88934	0.570441	1.86192	0.0982618	0	0.0269096		214.967	2.5239	0.496773		0.0117409	0.196828
	XLOC_033003	Spaca4	204.321	200.38	209.903	228.215	231.92	0.103435	10.6084	3.71609	0.803145	1.91325	0	0	0.0379935		214.948	3.80777	0.487811		0.0177148	0.128109
	XLOC_028479	Wbscr25	218.384	203.748	216.194	223.035	213.219	0.1708	2.20101	0.829794	0.655413	1.41793	0.0429547	0.0399248	0.0587969		214.916	0.964254	0.389902		0.00448666	0.404356
	XLOC_006144	D11Wsu47e	201.982	209.317	213.735	223.404	223.693	12.1007	18.7017	11.3912	12.7493	9.02799	6.96881	5.31758	6.96784		214.426	13.7357	7.07055		0.0640581	0.514757
	XLOC_027061	Arl9	237.633	218.939	226.214	209.684	177.451	0.38138	3.42006	1.62707	1.80669	2.40587	0.488423	0.682562	0.388913		213.984	1.8088	0.991442		0.00845296	0.548121
	XLOC_016949	Mospd4	226.737	210.936	200.907	189.8	240.651	0.8768	15.2867	14.2625	2.48018	2.09624	0	0.139998	0.190957		213.806	8.22654	0.606799		0.0384766	0.0737611
	XLOC_037866	Slc22a14	214.874	216.625	194.177	229.259	213.26	0.167548	11.5364	3.4473	0.912241	2.62489	0.512813	0.271123	0.523628		213.639	4.01587	0.983114		0.0187975	0.244807
	XLOC_006115	Cep112	228.41	202.566	200.914	215.684	216.98	3.53222	8.99562	5.362	2.67416	5.19755	2.58452	2.43982	1.71099		212.911	5.141	2.98322		0.0241463	0.58028
	XLOC_006063	Efcab3	216.063	189.696	217.586	227.114	213.738	1.05598	13.0472	4.61387	2.35954	1.92821	0.196376	0.0528279	0.176403		212.839	5.26915	0.588454		0.0247564	0.111679
	XLOC_032209	Gm498	230.42	210.98	210.498	202.96	208.412	0.136738	1.32356	0.512137	0.476298	0.985237	0.0275159	0.0197953	0.0206424		212.654	0.612183	0.263298		0.00287878	0.430096
	XLOC_034294	Ccdc70	233.275	201.489	225.213	207.09	191.57	0.0653097	5.41719	1.64267	0.397138	1.99922	0	0	0.0223665		211.727	1.88058	0.505397		0.00888207	0.268746
	XLOC_025636	Ppp3r2	225.177	207.229	213.534	206.609	205.258	1.96559	33.9355	19.5982	4.76881	2.94482	0.10263	0.316097	0.0492126		211.561	15.067	0.85319		0.0712182	0.0566263
	XLOC_027062	1700023E05Rik	212.07	203.299	216.4	201.633	224.27	0.295127	6.92655	4.62756	1.59448	1.54312	0	0.0724235	0.0503645		211.534	3.36093	0.416477		0.0158883	0.123917
	XLOC_017156	Rbm4b	226.78	207.81	208.897	195.82	218.336	6.24603	10.5297	9.62765	5.07551	10.2196	8.02805	7.00326	7.58415		211.529	7.86972	8.20876		0.0372041	1.04308
	XLOC_015049	Fkbpl	222.499	217.843	192.099	214.723	209.055	6.53812	23.4516	15.0024	9.24345	9.33368	6.54513	4.53811	6.31676		211.244	13.5589	6.68342		0.064186	0.492918
	XLOC_015412	Ttc39d	227.227	213.923	211.129	207.596	195.081	0.585467	15.6745	7.26158	1.78967	2.33902	0	0.0389245	0.069134		210.991	6.3278	0.61177		0.0299908	0.0966796
	XLOC_029532	Cdca3	233.257	197.128	200.557	206.743	212.826	4.51409	39.3405	28.2545	7.98036	6.35207	3.88069	3.19259	3.22939		210.102	20.0224	4.16369		0.0952982	0.207952
	XLOC_010110	Hdgfl1	225.494	203.5	208.084	201.012	208.121	1.97074	41.3713	26.9485	5.70982	3.116	0.150795	0.451114	0.0623504		209.242	19.0001	0.945065		0.0908043	0.04974
	XLOC_005663	Proca1	225.944	194.925	213.077	204.967	206.328	2.87241	9.27554	3.99646	3.78821	7.62123	5.83416	4.02953	5.35368		209.048	4.98316	5.70965		0.0238373	1.14579
	XLOC_036244	Dnaja4	211.642	192.797	202.742	214.394	222.532	4.1002	8.04818	4.60184	4.50508	8.78348	6.16681	4.32009	6.79611		208.821	5.31382	6.51662		0.0254467	1.22635
	XLOC_011667	Saysd1	267.678	144.623	146.268	263.517	221.247	6.71312	14.473	10.6577	6.26007	7.54383	4.5717	4.73925	6.4984		208.667	9.52597	5.83829		0.0456516	0.612882
	XLOC_006539	Smim23	226.614	198.035	203.367	211.218	203.39	0	1.75069	1.39319	0.43879	1.44673	0	0	0		208.525	0.895668	0.361683		0.00429526	0.403813
	XLOC_006536	Efcab9	227.507	213.073	189.399	212.113	199.682	0.393841	12.8169	3.9971	1.24897	2.46503	0.309777	0.155024	0.115553		208.355	4.6142	0.761346		0.0221459	0.165001
	XLOC_021095	Catsper2	236.279	211.005	196.344	196.411	201.461	4.48916	38.3256	23.9367	6.49603	5.66061	2.08099	1.36777	2.55724		208.3	18.3119	2.91665		0.0879111	0.159277
	XLOC_030319	Gm15756	224.969	192.294	225.497	204.564	194.112	0.304085	3.78179	1.07201	0.891328	1.61494	0.0686292	0	0.0712233		208.287	1.5123	0.438698		0.00726066	0.290086
	XLOC_031740	Xrra1	205.015	203.468	204.413	211.514	215.656	0.977546	17.9109	12.5549	2.17682	2.76655	0.0385663	0.207796	0.0438272		208.013	8.40504	0.764185		0.0404063	0.0909198
	XLOC_019970	BC051628	207.461	195.128	213.321	210.929	213.045	0.372314	11.8686	5.92416	1.61303	2.45987	0.15133	0.130158	0.0357508		207.977	4.94453	0.694277		0.0237744	0.140413
	XLOC_026343	Wdtc1	192.564	212.787	213.671	203.605	214.795	11.0761	28.775	24.6946	13.7751	11.4361	9.3334	8.64056	11.2306		207.484	19.5802	10.1602		0.0943695	0.5189
	XLOC_019431	1700020A23Rik,Gm28372,Tmem239	220.951	201.782	212.248	190.318	209.219	0.869287	1.56585	2.15935	0.719474	4.09873	3.6723	4.7591	3.47079		206.904	1.32849	4.00023		0.00642082	3.01111
	XLOC_039984	Gm6760	224.383	202.685	216.879	212.37	173.369	0.0637764	2.65698	1.26735	0.806341	1.59655	0	0	0.043809		205.937	1.19861	0.41009		0.00582028	0.342137
	XLOC_022912	Lrrc34	213.411	212.322	201.785	212.654	189.299	0.920477	30.6485	12.7074	2.90958	3.81097	0.261574	0.144262	0.276799		205.894	11.7965	1.1234		0.0572939	0.0952318
	XLOC_032098	Fank1	219.362	201.008	200.497	203.302	203.515	2.73553	28.7445	19.3036	5.0279	3.49772	1.65078	1.25777	1.60918		205.537	13.9529	2.00386		0.0678851	0.143616
	XLOC_018834	Erich2	205.837	199.225	193.037	195.238	220.74	1.08705	16.0414	11.4639	3.18642	1.87395	0.543507	0.750451	0.191473		202.815	7.94469	0.839845		0.039172	0.105711
	XLOC_019287	Knstrn	216.433	183.51	204.413	197.585	204.379	1.90925	4.6672	4.55956	1.87559	3.47949	1.84298	1.74886	1.92581		201.264	3.2529	2.24928		0.0161624	0.691471
	XLOC_007512	Lyzl6	216.997	194.788	194.916	206.784	192.372	0.0778255	10.509	2.32432	1.10971	2.52553	0	0.030034	0		201.171	3.50521	0.638891		0.017424	0.182269
	XLOC_033664	Ubqlnl	207.647	203.817	201.909	196.05	194.617	0.0884828	1.02588	0.728314	0.454399	1.25748	0.0142948	0.0076131	0.0245569		200.808	0.574269	0.325986		0.00285979	0.567654
	XLOC_025014	Kif17,Sh2d5	198.997	194.865	204.185	199.731	205.299	1.77882	8.61891	4.27016	1.67504	2.66175	0.56023	0.907947	0.672529		200.615	4.08573	1.20061		0.020366	0.293855
	XLOC_001390	1700009P17Rik	226.075	207.761	190.199	189.598	188.75	5.08913	20.9013	14.5794	5.84588	8.61904	7.74573	5.10554	7.44614		200.477	11.6039	7.22911		0.0578817	0.622988
	XLOC_007465	Dusp3	188.69	193.72	199.05	197.298	222.3	16.1482	20.8353	17.6204	20.568	20.0884	26.0775	13.673	24.6127		200.212	18.793	21.1129		0.0938656	1.12345
	XLOC_024164	Ccin	185.983	190.036	199.181	197.941	227.318	0.02822	2.03278	1.16719	0.434404	1.24833	0.0362876	0.0245318	0.0103614		200.092	0.915648	0.329878		0.00457614	0.360267
	XLOC_010183	Cage1	198.5	205.045	193.961	212.325	190.18	4.38738	32.6685	17.1234	6.30156	6.01937	3.19063	1.95438	3.08337		200.002	15.1202	3.56194		0.0756002	0.235575
	XLOC_037236	4931429L15Rik	195.077	198.156	217.683	210.526	176.063	0.0124425	7.51976	2.39687	0.817271	0.986287	0.0164611	0.0191375	0.017015		199.501	2.68659	0.259725		0.0134665	0.0966748
	XLOC_020463	Rbms1	187.029	201.248	199.752	232.975	174.404	13.9803	17.9482	10.4283	18.1183	25.6714	29.4659	14.6348	27.2663		199.082	15.1188	24.2596		0.0759426	1.6046
	XLOC_024533	Usp1	217.292	226.913	177.985	189.071	183.487	9.92492	35.7142	19.8303	11.501	14.2358	12.2354	7.49542	10.6449		198.95	19.2426	11.1529		0.096721	0.579593
	XLOC_022445	Pdzk1	208.81	197.575	207.297	191.836	188.662	0.231119	4.0381	1.5156	0.57942	2.42643	0.0394533	0.124425	0.358937		198.836	1.59106	0.737311		0.00800187	0.463409
	XLOC_032263	Fam71e2	198.752	197.531	187.671	203.908	204.143	0.0267832	8.32215	2.59617	0.762682	2.00039	0.0454566	0.0317605	0.0665276		198.401	2.92695	0.536034		0.0147527	0.183138
	XLOC_030499	1700013D24Rik	218.495	200.685	198.292	202.93	171.489	0	7.69313	2.03966	0.673714	1.83209	0	0	0.172509		198.378	2.60163	0.50115		0.0131145	0.192629
	XLOC_000433	Gm973	230.306	188.881	189.638	197.816	184.944	2.2872	24.4739	17.1984	5.14013	5.56545	2.40374	1.68565	1.1792		198.317	12.2749	2.70851		0.0618954	0.220654
	XLOC_005765	Ppm1d	190.673	193.914	180.995	212.62	211.185	10.2756	23.4378	13.384	10.9407	12.0488	10.44	6.4292	12.7626		197.877	14.5095	10.4201		0.0733258	0.718159
	XLOC_022514	Adora3	201.959	196.751	193.902	191.888	204.703	0.410202	2.66756	1.0627	0.452726	1.55928	0.181994	0.128781	0.376118		197.841	1.1483	0.561543		0.00580415	0.489023
	XLOC_008760	Angel1	182.398	198.017	203.924	200.004	204.553	3.7397	32.3699	23.8699	4.85796	4.08624	1.38202	2.09469	1.79163		197.779	16.2094	2.33865		0.0819569	0.144277
	XLOC_018504	Ak8	197.695	184.312	198.435	204.117	204.012	1.37793	20.9617	12.9266	2.91047	2.94323	0.624842	0.612518	0.843093		197.714	9.54417	1.25592		0.0482726	0.13159
	XLOC_026479	Fhad1	207.247	188.117	209.831	198.472	182.164	3.06099	12.6065	7.8624	3.44339	2.77035	0.439683	0.463313	0.611601		197.166	6.74332	1.07124		0.0342012	0.158859
	XLOC_001433	Cfap45	215.847	199.223	176.488	202.164	191.931	0.949261	27.618	17.5434	4.39862	3.90868	0.64849	0.470947	0.759799		197.131	12.6273	1.44698		0.0640556	0.114591
	XLOC_016130	Rfx2	186.395	195.827	202.229	200.818	197.951	2.35432	26.8986	21.7359	4.80752	4.33808	2.113	2.47431	2.57681		196.644	13.9491	2.87555		0.0709357	0.206146
	XLOC_022025	Ccdc169	208.284	175.071	192.647	203.352	202.838	0.213055	2.90082	1.0837	0.377573	1.60941	0.016553	0.064063	0.049037		196.438	1.14379	0.434766		0.00582262	0.380111
	XLOC_024971	1700029M20Rik	189.159	202.5	191.676	191.349	203.83	2.59538	33.0262	30.7748	8.00221	3.21459	0	0.286501	0.0703817		195.703	18.5996	0.892868		0.0950403	0.0480046
	XLOC_005399	B9d1	206.201	192.118	194.092	175.345	210.449	8.66156	27.4168	25.8475	11.0517	20.4918	18.6855	16.463	17.3431		195.641	18.2444	18.2459		0.0932544	1.00008
	XLOC_012125	4930578I06Rik	204.318	189.872	189.676	198.294	194.577	0.0561213	9.50452	3.80611	0.784693	1.97636	0	0	0		195.347	3.53786	0.49409		0.0181106	0.139658
	XLOC_038896	Gm5941	207.727	206.08	191.465	187.276	182.044	0	6.47859	2.89587	0.816813	2.51399	0	0	0		194.918	2.54782	0.628498		0.0130712	0.246681
	XLOC_019560	Cstl1	219.2	183.117	205.911	183.283	179.769	0.289254	1.28492	1.43931	0.873008	1.09467	0.259067	0.104025	0.0401544		194.256	0.971623	0.374479		0.00500177	0.385416
	XLOC_033777	Stk33	212.835	189.324	201.797	184.435	179.234	2.05768	34.6402	22.2635	5.58309	3.47125	0.371886	0.581154	0.502757		193.525	16.1361	1.23176		0.08338	0.0763357
	XLOC_007130	Cct6b	211.199	186.324	190.192	190.955	188.142	2.30465	26.198	16.9042	4.59028	3.47846	0.998893	0.625199	0.570072		193.362	12.4993	1.41816		0.0646417	0.113459
	XLOC_026684	1700109H08Rik	195.741	196.733	213.384	191.775	161.628	6.36157	17.6521	10.4545	10.682	7.54443	5.99187	4.63616	2.94791		191.852	11.2875	5.28009		0.0588346	0.467781
	XLOC_021843	Spata16	214.074	185.457	190.053	177.599	191.499	2.0403	35.5903	21.8467	4.94543	3.21005	0.196899	0.341087	0.0726335		191.736	16.1057	0.955167		0.0839991	0.0593062
	XLOC_023814	Spata1	207.641	184.112	183.138	203.52	179.302	3.21842	34.1928	14.4238	5.37038	4.49094	1.30705	0.926541	1.55078		191.543	14.3013	2.06883		0.0746641	0.14466
	XLOC_021510	Wfdc15a	214.073	194.645	176.082	191.901	180.426	1.52493	33.6562	26.3444	5.01629	2.51699	0.114293	0.520536	0.195255		191.425	16.6355	0.836768		0.0869031	0.0503003
	XLOC_016859	Nme5	211.403	187.849	187.863	197.561	171.172	1.63848	20.4851	11.2639	4.10563	5.89797	1.86143	1.23566	1.1941		191.17	9.37328	2.54729		0.0490312	0.271761
	XLOC_040480	Tspan6	209.785	197.426	183.314	180.379	183.559	3.52785	4.96405	4.16052	3.53464	8.4581	6.37838	3.51114	6.50974		190.893	4.04677	6.21434		0.0211992	1.53563
	XLOC_021796	Car2	207.432	178.804	195.582	174.847	191.234	2.79514	1.92068	1.16894	1.25587	3.18553	1.70103	2.01201	1.93297		189.58	1.78516	2.20789		0.00941639	1.2368
	XLOC_036744	Actl11	180.985	186.621	190.104	191.32	197.858	0.0919172	2.99482	1.09773	0.469254	1.40387	0	0.0192571	0.0318437		189.378	1.16343	0.363743		0.00614344	0.312647
	XLOC_008098	Ccdc176	203.533	187.455	190.055	187.789	176.6	2.5981	41.76	24.3588	6.19248	4.98528	0.99058	0.552109	0.824256		189.086	18.7273	1.83806		0.0990412	0.0981483
	XLOC_016270	Atp6v1e2	191.302	180.686	193.787	184.313	193.689	0.0316542	8.26463	2.66515	0.710487	1.94445	0	0.0245772	0.0224841		188.755	2.91798	0.497878		0.0154591	0.170624
	XLOC_019115	1700029I15Rik	194.052	180.952	197.063	192.898	178.403	1.80273	8.62181	5.82411	2.18	5.00683	2.76859	3.74154	2.45866		188.674	4.60716	3.49391		0.0244187	0.758364
	XLOC_003842	1700113H08Rik	197.115	188.43	185.123	195.84	174.581	0.467796	11.3057	3.85722	1.70221	3.20225	1.12173	1.17857	1.11966		188.218	4.33323	1.65555		0.0230224	0.38206
	XLOC_032667	Lipe	183.488	181.045	191.362	179.881	204.713	7.58772	7.2369	8.56769	7.81507	21.4727	16.4144	18.5948	19.665		188.098	7.80185	19.0367		0.0414776	2.44003
	XLOC_017769	Ppp1r32	191.744	178.194	192.303	190.833	183.706	0.531929	15.9063	7.52532	1.69579	2.30655	0.151267	0.241121	0.211048		187.356	6.41483	0.727496		0.0342387	0.113408
	XLOC_023601	Ddx20	187.145	190.191	181.933	196.598	180.759	6.84237	22.4464	12.7229	8.60436	12.5027	8.66359	4.64505	8.52884		187.325	12.654	8.58505		0.067551	0.678445
	XLOC_026081	Nsun4	184.012	207.89	180.131	189.712	173.793	8.81018	11.6505	9.02951	9.3078	14.1972	15.7512	10.2089	11.5025		187.108	9.6995	12.9149		0.0518391	1.33151
	XLOC_028763	Fscn3	196.058	189.109	185.338	175.214	188.123	0.0712384	0.972035	0.874322	0.447513	0.941211	0	0.0126219	0.0105298		186.768	0.591277	0.241091		0.00316583	0.407746
	XLOC_023726	1700003H04Rik	215.082	180.92	196.827	178.621	162.109	1.23702	28.3421	12.1751	2.0444	2.59858	0	0.136898	0		186.712	10.9497	0.68387		0.0586447	0.0624558
	XLOC_026790	1700022A21Rik	183.997	178.378	190.16	181.888	197.414	0.0883833	2.36882	1.21493	0.450922	1.75273	0	0.0328287	0.0214974		186.367	1.03076	0.451764		0.00553082	0.438281
	XLOC_012126	Prss55	190.982	181.888	185.421	177.341	191.664	0.0581026	1.1847	1.49844	0.306148	1.04854	0	0.0249985	0.0212411		185.459	0.761848	0.273695		0.0041079	0.359251
	XLOC_034882	Dynlrb2	211.126	180.422	183.881	185.729	166.057	1.85348	27.3762	18.4664	4.69515	3.91991	0.740258	0.796344	1.51138		185.443	13.0978	1.74197		0.0706298	0.132997
	XLOC_006759	Fam183b	193.478	176.53	192.152	192.717	171.759	0.267173	8.00557	3.01189	0.980999	3.02214	0	0.256584	0.608582		185.327	3.06641	0.971826		0.0165459	0.316927
	XLOC_009453	Fam50b	192.306	172.865	175.845	184.034	198.394	1.37756	25.4389	21.6459	3.28592	2.36275	0	0.544706	0.0703455		184.689	12.9371	0.74445		0.0700479	0.057544
	XLOC_019519	Banf2	182.766	164.613	192.771	178.489	192.353	0	1.7861	0.460239	0.0627097	1.09592	0.158767	0	0.0890105		182.198	0.577262	0.335924		0.00316832	0.581927
	XLOC_037331	Tbc1d21	183.927	176.323	183.139	179.884	183.891	0.0523463	4.634	1.30701	0.399221	1.61451	0	0	0.0190835		181.433	1.59814	0.408398		0.00880846	0.255545
	XLOC_019249	Aven	201.609	169.654	185.817	176.617	172.768	7.67371	19.942	15.8621	8.93875	7.69685	7.16596	5.07723	5.52056		181.293	13.1041	6.36515		0.0722816	0.485736
	XLOC_008788	Cep128	194.893	179.855	183.753	172.507	172.815	2.54229	19.1353	11.7508	5.0276	6.14232	2.91775	2.88188	3.02474		180.765	9.614	3.74167		0.0531852	0.38919
	XLOC_030773	Tmem190	190.514	160.141	182.908	194.58	173.883	0.0660559	11.3123	3.69222	0.822572	2.13393	0	0.138583	0		180.405	3.97329	0.568128		0.0220242	0.142987
	XLOC_031426	Izumo2	192.218	176.982	168.72	178.137	185.571	0.0570345	5.96642	1.61573	0.209247	1.27507	0	0	0		180.326	1.96211	0.318767		0.0108809	0.162462
	XLOC_008450	Lpin1	177.293	180.602	182.614	174.755	185.759	5.45749	9.15397	5.88753	5.2534	8.0737	7.20605	5.0498	7.85431		180.205	6.4381	7.04597		0.0357266	1.09442
	XLOC_036950	Cep57	185.134	164.414	183.489	196.935	168.802	11.7838	25.568	15.2136	12.4106	18.3022	15.3627	7.48578	12.7998		179.755	16.244	13.4876		0.0903675	0.830314
	XLOC_013378	Syce3	190.171	172.44	174.935	186.025	174.741	1.10535	20.8478	15.6308	2.46702	1.7971	0.129292	0.484147	0.363422		179.662	10.0127	0.69349		0.0557309	0.0692608
	XLOC_007884	Prps1l1	191.828	181.258	169.735	171.882	178.327	1.46251	27.4663	18.1689	4.22548	2.70998	0.0968354	0.169792	0.0130907		178.606	12.8308	0.747425		0.0718386	0.0582524
	XLOC_002647	Daf2	189.99	177.757	179.442	172.777	171.842	1.24931	25.0926	13.3818	3.26776	2.61856	0.0281616	0.137705	0.0153011		178.362	10.7479	0.699932		0.0602589	0.0651229
	XLOC_027242	Brdt	181.717	179.845	182.265	180.568	166.903	3.07161	25.2426	14.3613	5.58119	4.28847	3.00676	1.58533	2.83227		178.26	12.0642	2.92821		0.0676776	0.242719
	XLOC_011310	Mipep	181.137	175.549	178.938	175.869	178.563	9.28492	14.8862	10.4126	10.1012	13.8219	11.7132	7.1093	11.6238		178.011	11.1712	11.067		0.0627558	0.990674
	XLOC_026662	Cptp	173.142	169.975	169.999	174.082	202.502	6.76591	21.0406	19.9326	8.17249	5.67022	7.00747	5.24244	6.95262		177.94	13.9779	6.21819		0.078554	0.444858
	XLOC_002101	BOLL,Boll	161.416	192.49	164.69	177.006	192.659	2.04046	26.124	22.5184	5.09614	8.60674	0.118093	2.47186	0.0815522		177.652	13.9447	2.81956		0.0784947	0.202195
	XLOC_016586	1700011I03Rik	207.724	172.001	171.949	170.822	164.86	0.927381	25.3607	13.5867	2.5857	2.12798	0.10555	0.132189	0.0838936		177.471	10.6151	0.612403		0.0598132	0.0576916
	XLOC_035058	1700016D06Rik	186.535	167.314	194.546	176.091	161.434	0.0451308	10.7322	4.15657	0.751364	3.14457	0	0	0.0157774		177.184	3.92132	0.790087		0.0221313	0.201485
	XLOC_033555	Dgat2	169.841	172.539	168.123	181.281	191.784	4.28141	10.2182	7.54475	4.35055	13.9622	10.0181	9.4212	11.1814		176.714	6.59873	11.1457		0.0373414	1.68907
	XLOC_018001	Gm16541	181.272	182.238	159.747	176.848	181.111	0.319609	5.74444	1.80918	0.509462	2.17938	0	0	0		176.243	2.09567	0.544845		0.0118908	0.259986
	XLOC_021384	Nol4l	165.401	173.959	175.792	176.164	187.578	4.10685	23.7689	21.0751	6.80209	3.64269	1.66113	1.61221	1.91326		175.779	13.9382	2.20732		0.0792942	0.158365
	XLOC_033981	Tex36	185.003	170.422	179.645	182.224	160.172	0.0322839	11.1956	2.90534	0.992091	2.36635	0	0.0214383	0		175.493	3.78133	0.596947		0.0215469	0.157867
	XLOC_026829	1700001C02Rik	194.364	176.418	165.449	161.8	178.99	0.454852	7.76484	4.26799	1.22966	2.23792	0	0.0418016	0.424351		175.404	3.42934	0.676018		0.019551	0.197128
	XLOC_029483	Tuba8	173.711	159.9	168.348	170.637	203.052	0.152594	0.475672	1.12291	0.508113	1.05029	0.0754853	0.0590325	0.10459		175.13	0.564822	0.322349		0.00322517	0.57071
	XLOC_028789	1700023L04Rik	186.264	175.641	172.825	173.055	166.936	0.513078	7.08297	2.83922	0.873809	4.19745	2.39691	0.894207	1.3955		174.944	2.82727	2.22102		0.016161	0.78557
	XLOC_034804	Tsnaxip1	179.441	169.937	173.024	173.303	178	1.30571	22.5888	13.4105	3.24716	2.396	0.0924591	0.269275	0.137017		174.741	10.138	0.723688		0.0580175	0.0713834
	XLOC_020129	Enkur	193.114	172.621	173.385	176.359	156.627	1.47492	24.9619	11.8675	3.45024	4.03807	0.903626	0.566586	1.03857		174.421	10.4386	1.63671		0.0598473	0.156794
	XLOC_034593	Ttc29	178.477	174.561	177.852	166.481	173.81	1.17777	22.9403	14.4574	3.11064	2.61679	0.213715	0.169268	0.0651112		174.236	10.4215	0.766221		0.0598126	0.0735229
	XLOC_006169	4933422H20Rik	165.39	163.303	176.651	166.666	196.754	3.84969	4.74001	3.50083	4.3258	6.50248	6.06141	3.47935	2.78103		173.753	4.10408	4.70607		0.0236202	1.14668
	XLOC_025571	Fam221b	171.711	171.017	170.694	177.127	176.701	0.271495	7.34466	3.08532	0.983279	1.8609	0.0495889	0.056366	0.0488083		173.45	2.92119	0.503916		0.0168417	0.172504
	XLOC_019252	FMN1,Fmn1	193.626	166.9	171.335	159.701	169.622	0.471009	3.08254	1.63619	0.678897	2.59589	0.483097	0.330634	0.540995		172.237	1.46716	0.987654		0.00851827	0.673174
	XLOC_030670	Plcz1	184.564	168.704	168.624	172.363	166.186	0.0994747	6.13472	1.73153	0.636642	1.67842	0.133669	0.0322328	0.0340991		172.088	2.15059	0.469605		0.012497	0.218361
	XLOC_003692	1700009J07Rik	177.916	165.862	167.268	163.359	185.18	0.158246	1.06611	0.693984	0.510543	0.837836	0.0396746	0	0.0461577		171.917	0.607221	0.230917		0.00353206	0.380285
	XLOC_032276	Rasl2-9	190.948	169.196	165.653	158.194	173.461	2.37248	31.8948	20.6839	4.46076	3.85351	1.79488	0.988118	1.15049		171.49	14.853	1.94675		0.0866112	0.131068
	XLOC_007772	Pfn4	174.625	181.054	155.263	168.023	177.278	2.09014	29.0935	16.4221	5.16524	3.2099	0.337455	0.327374	0.699893		171.249	13.1927	1.14366		0.0770386	0.0866882
	XLOC_012823	Ccdc65	181.003	169.619	175.726	161.591	160.763	1.29192	26.4818	16.3117	3.62437	2.85711	0.129844	0.264947	0.250143		169.74	11.9274	0.875511		0.0702688	0.073403
	XLOC_017794	Ms4a14	164.9	173.314	166.566	187.59	153.849	1.32016	6.51481	2.0042	1.6532	5.74998	3.0257	1.7871	2.81672		169.244	2.87309	3.34488		0.0169761	1.16421
	XLOC_035695	1700030J22Rik	168.863	169.267	167.45	164.687	174.091	1.58429	10.1009	5.37509	2.78645	1.8214	0.179804	0.188422	0.244581		168.872	4.96168	0.608552		0.0293814	0.12265
	XLOC_030714	1700034J05Rik	176.854	172.753	165.322	171.366	157.85	0.361213	16.6192	6.69206	1.15234	1.8309	0	0.0155741	0.0269287		168.829	6.2062	0.468351		0.0367603	0.0754649
	XLOC_017789	1700025F22Rik	191.485	176.919	166.554	159.255	148.731	0.844593	23.2198	12.761	2.13549	2.46395	0	0.110952	0.0518109		168.589	9.74022	0.656678		0.057775	0.0674192
	XLOC_005524	Zmynd15	161.93	166.567	165.09	168.956	179.564	7.54847	25.0248	18.3314	7.92108	16.0796	14.2999	10.1254	13.9464		168.421	14.7064	13.6128		0.0873193	0.925637
	XLOC_017544	Sufu	153.169	158.512	173.552	156.366	198.934	3.4463	6.1009	5.603	3.61337	7.07338	6.81275	5.19218	5.81394		168.107	4.69089	6.22306		0.0279043	1.32663
	XLOC_031053	Gm5893	183.766	171.941	163.524	148.938	171.685	0.0712954	0.636006	0.534049	0.380101	1.1267	0.0177956	0	0.108784		167.971	0.405363	0.31332		0.00241329	0.772937
	XLOC_035149	Polb	181.8	165.974	167.566	154.033	170.262	9.5728	23.3703	15.1134	10.6201	14.0996	12.7504	6.22675	10.7249		167.927	14.6692	10.9504		0.0873543	0.746493
	XLOC_019690	Cnbd2	153.805	151.912	170.078	173.715	188.28	2.78675	6.47691	5.41035	4.20743	4.05741	2.45253	1.53761	2.74766		167.558	4.72036	2.6988		0.0281715	0.571737
	XLOC_015377	Clip4	167.664	163.317	163.574	167.366	173.658	8.10687	11.7166	8.29883	9.9978	4.72751	3.74439	2.85025	3.24586		167.116	9.53003	3.642		0.0570265	0.382161
	XLOC_019564	Cst13	164.52	155.59	175.276	168.213	171.865	0.123581	0.687714	0.964784	0.505385	0.846159	0.161894	0.257147	0.119169		167.093	0.570366	0.346092		0.00341347	0.60679
	XLOC_007879	Efcab10	177.82	170.544	161.959	161.17	162.45	0.159282	14.1774	7.55196	1.70748	2.72736	0	0.16887	0.192575		166.789	5.89903	0.772201		0.0353683	0.130903
	XLOC_028740	Ankrd7	177.179	162.472	174.796	163.933	154.94	0.647551	17.1976	7.15249	1.79799	1.87794	0.0682491	0.0143886	0.0376835		166.664	6.69891	0.499565		0.0401941	0.0745741
	XLOC_004668	Csl	171.18	169.91	157.16	161.738	168.174	1.62282	21.1905	13.9416	3.42864	2.212	0.221714	0.279654	0.166677		165.632	10.0459	0.720011		0.0606517	0.0716722
	XLOC_004433	1700049L16Rik	167.747	149.028	156.35	183.351	168.983	0.0736099	9.72465	3.8918	1.03404	1.49081	0	0.0565102	0		165.092	3.68102	0.38683		0.0222968	0.105088
	XLOC_011318	Gm27972	95.8165	140.81	226.85	167.688	194.001	7.60886	11.2216	13.1005	3.59528	8.59008	0	4.01197	0		165.033	8.88156	3.15051		0.0538168	0.354725
	XLOC_011753	1700024G13Rik	173.571	158.838	150.368	169.051	172.255	0.253689	8.75479	4.02173	1.19572	2.01536	0	0.778045	0.182375		164.817	3.55648	0.743945		0.0215784	0.20918
	XLOC_034742	Ccdc113	181.658	159.475	157.054	169.073	154.336	1.82328	34.1349	19.9194	4.61431	3.17682	0.152065	0.281608	0.225489		164.319	15.123	0.958996		0.0920341	0.0634132
	XLOC_014626	4930563D23Rik	164.818	160.737	166.506	168.262	160.776	0.0677913	2.35551	0.770364	0.273294	1.00338	0	0.0129017	0.0208152		164.22	0.86674	0.259274		0.00527793	0.299137
	XLOC_026834	Mapre3	170.376	159.666	162.702	159.512	168.425	9.24128	11.79	12.0335	9.1811	14.9443	14.6698	11.2945	14.2584		164.136	10.5615	13.7918		0.0643458	1.30586
	XLOC_034465	Mfap3l	178.203	161.979	168.738	158.964	148.5	3.44067	6.80768	2.98882	3.45681	2.12145	1.61606	0.826931	1.61145		163.277	4.17349	1.54397		0.0255609	0.369947
	XLOC_025515	Aqp7	169.473	162.101	161.372	144.944	178.389	0.130908	5.09589	2.29179	0.833524	2.94543	0.420178	0.245189	0.563142		163.256	2.08803	1.04348		0.0127899	0.499747
	XLOC_013958	1700010K23Rik	198.053	181.508	147.385	137.447	150.833	0.878181	23.7429	16.0726	3.15169	2.7868	0	0.133878	0.209225		163.045	10.9613	0.782476		0.0672289	0.071385
	XLOC_029329	BC048671	148.993	164.273	158.187	168.571	175.045	0.0336664	5.04108	2.00898	0.828016	1.23553	0	0.109471	0.0253184		163.014	1.97794	0.34258		0.0121335	0.173201
	XLOC_023312	Ttc24	189.95	157.469	152.744	155.914	158.659	0.255083	0.810969	0.441916	0.135233	0.609704	0	0	0.0355743		162.947	0.4108	0.16132		0.00252106	0.392696
	XLOC_016121	Arrdc5	168.557	163.651	166.882	156.833	157.519	0.0293963	7.17962	1.85886	0.557325	1.76331	0	0.0213687	0.0422894		162.688	2.4063	0.456742		0.0147909	0.189811
	XLOC_006743	4930504O13Rik	175.088	156.495	152.31	165.201	162.401	1.38274	25.2513	15.8902	3.9412	2.33466	0.0874188	0.289743	0		162.299	11.6164	0.677955		0.0715738	0.0583621
	XLOC_013542	BC048502	175.755	161.214	154.832	176.106	139.867	0.347308	21.311	8.05895	1.36698	3.25928	0	0.0661537	0		161.555	7.77106	0.831358		0.0481017	0.106981
	XLOC_003350	Fbxo30	171.09	161.784	151.581	167.117	156.061	3.32747	22.2128	10.7498	4.92119	5.244	3.25539	1.38539	2.55507		161.527	10.3028	3.10996		0.063784	0.301856
	XLOC_012612	Spatc1	163.769	160.682	164.27	147.335	170.128	0.0499826	0.802295	0.680379	0.373245	1.26902	0	0.0145888	0.024697		161.237	0.476475	0.327076		0.00295513	0.68645
	XLOC_005353	Hist3h2a,Trim17	159.285	153.87	163.209	163.295	166.451	6.58093	8.88292	7.54775	7.17084	7.29396	6.17206	3.88255	5.91594		161.222	7.54561	5.81613		0.0468026	0.770796
	XLOC_024669	Pdzk1ip1	178.892	153.21	156.285	164.649	152.569	2.71544	10.9035	3.77025	1.58771	3.125	0.189024	1.35686	1.36844		161.121	4.74423	1.50983		0.0294451	0.318246
	XLOC_034171	Spaca7	185.426	160.779	139.123	164.864	153.22	0.0782949	8.22116	2.14497	0.589533	2.01551	0	0	0		160.682	2.75849	0.503877		0.0171673	0.182664
	XLOC_012782	Acr	174.047	156.689	158.463	155.278	158.682	1.02486	21.2893	13.7214	2.67936	2.12457	0.196133	0.420638	0.263359		160.632	9.67873	0.751175		0.0602541	0.0776109
	XLOC_017762	Best1	150.366	157.789	158.782	171.926	163.906	0.507248	6.21889	2.50692	0.920722	3.22704	1.36267	1.34166	1.50399		160.554	2.53844	1.85884		0.0158106	0.732275
	XLOC_006021	1700006E09Rik	166.8	145.296	158.303	162.349	166.01	0.0611801	2.87701	1.57903	0.373772	1.38693	0	0	0.244494		159.752	1.22275	0.407856		0.00765406	0.333557
	XLOC_013647	Rimbp3	142.315	160.498	156.131	168.792	169.074	1.04867	22.1007	14.0893	2.7717	2.30184	0.0569096	0.156387	0.0479969		159.362	10.0026	0.640783		0.0627665	0.0640617
	XLOC_003484	Slc22a16	170.901	165.538	152.432	152.364	149.523	1.31969	26.6005	15.9578	3.35874	2.16363	0.0661697	0.220126	0.0537492		158.152	11.8092	0.625919		0.07467	0.0530027
	XLOC_028568	Iqce	158.531	159.397	149.928	157.995	162.702	6.59403	14.7171	13.7549	7.66424	10.5978	7.49378	7.27829	9.60109		157.711	10.6826	8.74274		0.0677353	0.818412
	XLOC_027035	Dcun1d4	167.613	150.363	152.389	155.527	161.879	6.85795	13.6764	7.3206	7.92559	7.48889	7.21062	3.29793	6.40795		157.554	8.94514	6.10135		0.056775	0.682086
	XLOC_003998	1700006J14Rik	158.639	164.235	157.212	150.516	155.784	1.60949	26.4991	22.8534	4.82715	2.38509	0.256834	0.315785	0.0446954		157.277	13.9473	0.750601		0.0886796	0.053817
	XLOC_033521	Ankrd42	162.363	160.131	170.771	150.332	141.062	5.1313	22.0975	13.8324	7.13794	3.81749	2.10003	1.25182	2.15009		156.932	12.0498	2.32986		0.0767836	0.193353
	XLOC_026435	Ubxn10	141.3	177.93	148.081	175.04	141.649	0.901846	16.0948	10.8612	2.41989	2.5482	0.512642	0.51359	0.57979		156.8	7.56943	1.03856		0.0482745	0.137204
	XLOC_028595	Ankrd61	158.239	150.815	159.727	157.086	156.944	0.18081	8.59863	2.65948	0.678788	1.69229	0.0917711	0.0658328	0.0794526		156.562	3.02943	0.482337		0.0193497	0.159217
	XLOC_027186	Gm16226	161.189	146.448	147.195	155.433	170.073	0.0889106	1.98097	1.15196	0.530371	1.94022	0	0	0.0974029		156.068	0.938053	0.509406		0.00601056	0.543046
	XLOC_025993	Mroh7	153.432	158.96	155.666	161.698	149.214	0.922739	5.43299	2.49746	2.47414	3.40325	2.42169	2.02921	1.62023		155.794	2.83183	2.3686		0.0181768	0.836418
	XLOC_032726	Catsperg1	159.138	164.127	162.603	151.452	141.603	3.58611	25.7282	26.231	6.39773	5.5915	1.08658	1.85868	2.96532		155.785	15.4858	2.87552		0.0994049	0.185688
	XLOC_036803	Kif9	157.421	157.767	153.873	156.547	152.929	2.79099	26.9145	15.8575	4.72334	3.32164	0.753703	0.605751	1.12812		155.707	12.5716	1.4523		0.0807385	0.115523
	XLOC_017131	Mtl5	151.858	152.029	149.762	157.028	167.139	3.4949	25.6596	25.1102	7.02736	3.7074	0.964845	0.99966	1.15661		155.563	15.323	1.70713		0.0985003	0.111409
	XLOC_034739	Tepp	150.798	146.582	157.401	145.626	175.626	0.743945	1.81678	2.16287	0.536936	4.10748	2.03087	3.30717	4.2179		155.207	1.31513	3.41586		0.00847343	2.59735
	XLOC_035008	1700008F21Rik	161.997	150.862	148.801	160.07	149.734	0.927741	28.5831	10.3263	3.50139	3.29804	0.195363	0.250786	0.119537		154.293	10.8346	0.965931		0.0702212	0.0891522
	XLOC_029754	1700019G24Rik	171.831	147.505	152.619	155.202	143.944	1.30723	20.2072	9.92018	1.94489	1.91383	0.210422	0.14254	0.238178		154.22	8.34488	0.626242		0.0541101	0.0750452
	XLOC_008037	Ppp1r36	162.681	143.313	152.676	157.451	152.839	0.930298	16.0184	10.0081	2.63346	2.34599	0.055141	0.29538	0.330956		153.792	7.39756	0.756867		0.0481011	0.102313
	XLOC_010591	Kif2a	155.989	149.957	151.58	167.446	143.562	7.11316	26.686	16.1443	9.19405	8.01015	6.91739	4.19801	5.6717		153.707	14.7844	6.19931		0.0961856	0.419315
	XLOC_015647	Pdpk1	141.837	157.385	146.61	152.831	167.669	5.15787	7.38977	5.03764	5.97547	4.2044	4.81706	3.02253	4.80112		153.266	5.89019	4.21128		0.038431	0.714965
	XLOC_011728	Prkcd	150.559	149.09	152.517	146.073	166.209	17.1049	12.0822	13.3339	13.8654	48.2854	41.0533	31.7939	45.7794		152.89	14.0966	41.728		0.0922012	2.96015
	XLOC_029650	BC049715	167.711	139.868	159.124	150.595	147.003	0.704847	5.54239	3.27896	1.25703	1.26512	0.112941	0.156123	0.125347		152.86	2.69581	0.414883		0.0176358	0.153899
	XLOC_015273	1700067P10Rik	149.532	150.461	159.998	157.195	146.961	0.178737	9.49041	3.14292	0.725552	1.92426	0.056637	0	0.0646686		152.829	3.3844	0.511391		0.022145	0.151102
	XLOC_010319	Agtpbp1	159.543	158.038	145.993	149.26	150.811	8.39371	17.9624	13.7168	10.6861	14.2667	12.3103	15.7615	12.6794		152.729	12.6898	13.7545		0.0830867	1.0839
	XLOC_003554	Gm9795	161.252	160.726	143.902	159.547	135.52	1.0235	12.3746	5.87443	1.89188	2.66109	0.078996	0.160036	0.396175		152.189	5.2911	0.824074		0.0347666	0.155747
	XLOC_028421	Clip1	155.254	142.025	154.356	167.099	140.258	10.7934	14.785	10.3588	13.0178	26.2709	26.329	14.078	25.6144		151.798	12.2388	23.0731		0.080625	1.88525
	XLOC_025739	Wdr31	158.107	144.163	151.551	150.07	154.168	1.88739	15.2845	9.58288	2.90268	2.45043	0.524119	0.605984	0.812582		151.612	7.41436	1.09828		0.0489036	0.148129
	XLOC_010761	Ngly1	157.829	144.837	149.109	157.644	147.357	11.833	20.2754	12.1248	13.6056	19.7671	17.7848	9.3554	17.1712		151.355	14.4597	16.0196		0.0955349	1.10788
	XLOC_038346	Gm4984	156.992	143.881	143.979	152.928	157.159	0.325772	2.71921	1.54895	0.307262	0.920229	0	0	0.11746		150.988	1.2253	0.259422		0.00811522	0.211722
	XLOC_003675	Spatc1l	155.6	150.004	150.486	142.714	155.657	0.115964	9.16049	3.97611	0.857274	1.31854	0.0360331	0.0801028	0.0855014		150.892	3.52746	0.380044		0.0233773	0.107739
	XLOC_017790	Ms4a13	164.821	148.507	149.625	144.021	147.428	0.909437	13.972	7.21347	1.98239	2.29637	0.0614641	0.0125289	0.0334006		150.88	6.01932	0.600941		0.0398947	0.0998353
	XLOC_016271	Pigf	157.206	156.362	140.359	145.067	154.816	6.68456	14.0914	9.10537	6.89166	7.74504	5.56041	3.61253	5.89006		150.762	9.19325	5.70201		0.0609785	0.620239
	XLOC_033968	1700007K09Rik	163.542	157.839	154.881	145.733	131.704	0.555626	7.84413	1.99073	1.50073	1.7212	0	0.0431421	0.196696		150.74	2.9728	0.49026		0.0197214	0.164915
	XLOC_024795	Oxct2b	150.548	146.4	154.437	134.194	167.699	0.0858435	0.511352	1.02872	0.292991	0.922254	0	0.0339183	0.0244741		150.656	0.479727	0.245162		0.00318426	0.511044
	XLOC_034509	Pbx4	167.749	141.982	158.053	135.367	147.546	2.89623	25.4544	24.7513	4.2908	4.06611	3.7162	2.80398	1.53809		150.139	14.3482	3.0311		0.0955657	0.211253
	XLOC_019629	Ttll9	154.369	146.509	157.32	145.962	146.373	3.00941	12.2883	6.14776	3.36759	1.60297	0.260191	0.454566	0.626517		150.107	6.20327	0.736061		0.0413257	0.118657
	XLOC_010872	Fam170b	153.11	140.335	156.156	155.889	144.359	0.0667865	8.9551	3.69334	0.616234	1.52203	0.0214757	0.0338403	0.023975		149.97	3.33287	0.40033		0.0222236	0.120116
	XLOC_030958	Rsph6a	151.698	139.396	145.047	148.876	164.03	1.50104	25.6902	22.069	4.3342	2.06499	0.0288246	0.570377	0.106944		149.809	13.3986	0.692784		0.0894377	0.0517057
	XLOC_009631	Habp4	166.708	148.169	138.933	146.941	147.008	13.6284	13.2273	11.6486	13.7756	15.2866	15.0251	9.63554	13.706		149.552	13.07	13.4133		0.0873943	1.02627
	XLOC_003203	Ccdc185	143.559	134.991	154.54	148.996	164.259	0.07941	0.656755	1.01379	0.295267	1.03298	0	0	0.00924042		149.269	0.511305	0.260555		0.0034254	0.509588
	XLOC_019522	1700108N11Rik	154.929	151.346	145.939	143.225	144.571	1.47059	21.2448	14.049	2.92502	1.25033	0.273592	0.204174	0.0277457		148.002	9.92235	0.43896		0.067042	0.0442396
	XLOC_004969	Pom121l12	146.31	149.294	149.406	143.003	150.948	1.25682	25.0085	20.5856	2.9395	2.6162	0	0.278267	0		147.792	12.4476	0.723617		0.0842237	0.058133
	XLOC_016931	Ppp2r2b	155.31	150.548	152.991	150.966	128.482	0.246464	1.24053	0.413551	0.21436	0.868358	0.330157	0.226762	0.485793		147.659	0.528726	0.477767		0.00358072	0.90362
	XLOC_023605	Pifo	151.849	143.899	151.761	147.278	142.03	0.622871	13.0382	9.0552	2.28	2.51435	0.36061	0.510894	0.399262		147.363	6.24907	0.946279		0.0424058	0.151427
	XLOC_018807	4933409G03Rik	163.26	146.859	143.112	147.18	135.491	0.826991	17.3875	10.1129	2.2084	1.451	0.113071	0.270389	0.0559748		147.18	7.63395	0.472609		0.051868	0.0619088
	XLOC_010170	Fam217a	154.057	140.417	141.927	155.278	144.14	0.22019	7.87392	2.94255	0.790757	2.01665	0.136993	0.113183	0.17929		147.164	2.95685	0.611529		0.0200923	0.206817
	XLOC_008707	1700052I22Rik	140.465	144.316	154.678	164.648	131.191	0	4.57771	1.11884	0.547839	2.29689	0	0	0		147.06	1.5611	0.574222		0.0106154	0.367833
	XLOC_005735	1700020L24Rik	166.504	149.406	149.237	139.914	129.094	0.263881	11.6451	5.43082	0.966623	2.2256	0.22899	0.127501	0.156429		146.831	4.57661	0.68463		0.0311692	0.149593
	XLOC_025504	Aptx	146.22	143.094	147.4	147.594	149.766	10.7725	16.3016	12.2239	10.4708	12.4084	9.94839	9.37246	12.1306		146.815	12.4422	10.965		0.0847476	0.881272
	XLOC_027205	Cds1	155.573	148.378	141.091	142.355	145.125	4.13327	25.0226	14.1426	4.28328	3.67485	2.75613	2.78621	3.1679		146.504	11.8954	3.09627		0.0811951	0.260291
	XLOC_003237	Spata17	156.263	146.787	146.084	142.892	139.164	0.748587	14.7875	8.19404	1.41704	1.43295	0.0821159	0.121902	0.145944		146.238	6.28679	0.445728		0.0429901	0.0708991
	XLOC_015544	Tcte2	156.099	145.293	145.818	143.195	140.417	1.64441	19.5537	15.0926	3.86147	2.16149	0.64293	0.665601	0.594436		146.164	10.038	1.01611		0.0686764	0.101226
	XLOC_037884	Ulk4	138.816	144.27	143.847	150.087	153.532	4.58802	17.0676	13.6786	4.90717	3.09153	1.04349	2.51953	2.00377		146.11	10.0603	2.16458		0.0688544	0.21516
	XLOC_016306	Lyzl1	157.907	141.958	151.999	147.343	128.612	0	8.46904	2.15629	0.387062	2.35069	0	0	0.0388819		145.564	2.7531	0.597393		0.0189133	0.216989
	XLOC_006516	4930505A04Rik	151.249	140.891	143.694	162.401	128.697	0.431908	5.95299	1.74484	0.939683	2.01638	0.175351	0.19574	0.37009		145.386	2.26736	0.68939		0.0155954	0.30405
	XLOC_018066	Cfap43,Gm22240	152.421	139.008	149.642	151.628	132.852	2.34319	24.6535	14.1937	4.56728	4.37859	2.10629	1.52372	2.41862		145.11	11.4394	2.60681		0.0788326	0.227879
	XLOC_004561	4930404N11Rik	146.642	144.477	151.597	119.232	163.486	0.366198	5.7043	2.64309	0.575204	1.70942	0.876218	0.672343	0.427571		145.087	2.3222	0.921388		0.0160056	0.396774
	XLOC_030470	Rimklb	154.448	146.795	139.113	144.147	135.381	0.92512	16.5813	12.9419	2.92821	2.94787	0.0763535	0.421105	0.152209		143.977	8.34413	0.899384		0.0579547	0.107786
	XLOC_020590	Pde1a	143.315	149.599	142.032	142.063	141.082	4.2738	9.08333	4.43548	4.33902	4.45431	2.50303	1.26254	2.53903		143.618	5.53291	2.68973		0.0385251	0.486133
	XLOC_012942	Skp2	146.982	138.832	140.67	131.769	155.332	2.34051	2.86432	2.5729	2.904	2.32932	2.12529	1.05918	1.47881		142.717	2.67043	1.74815		0.0187114	0.654632
	XLOC_026109	1700012C08Rik,Gm1661	179.078	136.155	134.049	121.04	141.898	1.42	20.7829	11.3048	4.19835	3.45842	0.66585	0.569799	0.318061		142.444	9.42651	1.25303		0.066177	0.132926
	XLOC_021519	Trp53tg5	143.702	130.491	146.57	140.794	149.501	0	0.515086	0.393566	0.211379	0.906938	0	0	0.0229903		142.212	0.280008	0.232482		0.00196895	0.83027
	XLOC_027863	Slc30a3	146.923	133.657	144.459	133.682	151.304	1.10504	18.7194	16.7446	2.93555	1.89965	0.141689	0.54108	0.370747		142.005	9.87615	0.738292		0.0695479	0.074755
	XLOC_013292	Dnajb7	150.576	137.263	130.539	146.078	145.564	0.239846	1.64051	0.671915	0.394512	0.972704	0.115009	0.0928428	0.134841		142.004	0.736696	0.328849		0.00518785	0.446384
	XLOC_009976	Nme8	157.225	131.922	139.479	145.157	134.864	0.772046	13.5106	6.71281	1.48834	1.75987	0.10456	0.0912055	0.0473902		141.729	5.62095	0.500756		0.0396597	0.0890875
	XLOC_000581	Stk36	130.885	137.81	136.671	151.934	150.668	1.26405	10.7841	6.0307	1.61037	3.27484	1.69335	1.58348	1.48195		141.594	4.9223	2.0084		0.0347636	0.408021
	XLOC_039036	Cypt2	150.321	133.177	152.067	135.979	134.744	0	3.79638	1.20275	0.33867	1.18908	0.0706968	0	0		141.258	1.33445	0.314944		0.00944693	0.23601
	XLOC_002319	Wdfy1	149.791	139.464	139.35	134.154	143.365	12.5592	16.6954	13.3807	12.4431	9.49711	9.93562	5.52182	8.20561		141.225	13.7696	8.29004		0.0975013	0.602054
	XLOC_005817	2210409E12Rik,Coil	141.784	141.197	139.704	136.652	143.041	5.65333	19.4884	13.0768	6.97396	7.73994	5.63666	4.04433	4.89369		140.476	11.2981	5.57865		0.0804277	0.493768
	XLOC_010287	Pfn3	128.371	124.887	130.204	150.158	168.303	0	3.73138	1.17693	0.345966	1.36932	0	0	0.087824		140.385	1.31357	0.364286		0.00935693	0.277325
	XLOC_016033	Rsph9	148.275	141.847	134.32	134.839	142.501	2.46137	19.358	13.1644	3.52843	4.5903	3.13824	2.53274	3.35964		140.356	9.62805	3.40523		0.0685972	0.353678
	XLOC_002185	2810408I11Rik	149.537	142.815	128.507	145.612	133.66	1.11547	18.4014	9.0122	2.86217	2.08005	0.986623	0.33595	0.487317		140.026	7.84781	0.972485		0.0560453	0.123918
	XLOC_019419	Stk35	144.029	139.537	137.934	132.796	145.007	5.2831	12.1416	9.72458	6.3557	6.91507	6.43639	4.97495	5.66848		139.861	8.37625	5.99872		0.05989	0.716159
	XLOC_027086	Prr27	139.976	139.54	140.579	142.505	134.72	0.333893	8.28676	2.57425	0.721703	1.97768	0	0	0.0175426		139.464	2.97915	0.498806		0.0213614	0.167432
	XLOC_029707	Smco2	145.169	134.367	138.476	135.485	143.624	2.15866	24.6087	12.7238	4.76719	1.93868	0.0572556	0.601146	0.0608482		139.424	11.0646	0.664482		0.0793592	0.0600549
	XLOC_008613	Fscb	132.868	139.25	146.085	149.547	126.751	0.0589507	3.09828	0.75285	0.375644	1.4298	0	0.00413124	0.00970094		138.9	1.07143	0.360908		0.00771368	0.336847
	XLOC_003974	Kcnmb4os1	155.843	132.735	140.896	124.383	139.979	1.11173	14.676	11.8448	2.39583	1.47974	0.0458718	0.163297	0.0809914		138.767	7.50709	0.442475		0.0540984	0.058941
	XLOC_038321	4930557A04Rik	141.854	136.004	142.678	140.79	132.374	0	0.332017	1.07446	0.387726	1.66952	0	0	0.0501936		138.74	0.448551	0.429928		0.00323303	0.958483
	XLOC_025614	Coro2a	142.067	128.501	133.335	134.357	153.212	9.99893	10.1962	7.74837	10.0057	18.4367	16.0002	12.7884	16.5166		138.294	9.4873	15.9355		0.0686022	1.67966
	XLOC_014121	Sep-12	141.524	133.227	141.073	129.204	145.296	2.34951	21.8068	17.0371	5.34288	2.52172	0.572762	0.579934	0.742337		138.065	11.6341	1.10419		0.0842653	0.0949099
	XLOC_032767	Pmis2	131.572	136.119	139.432	147.48	133.886	1.03779	4.95607	1.98021	1.58957	3.54409	2.86581	2.39827	2.81913		137.698	2.39091	2.90682		0.0173635	1.21578
	XLOC_034238	Defb33	154.441	124.308	107.759	167.767	134.128	0	0.907711	1.26347	0.329324	2.07658	0	0	0		137.681	0.625126	0.519145		0.00454041	0.830464
	XLOC_034522	Comp	156.962	129.574	140.073	121.759	138.613	1.06889	15.8166	14.9216	2.96507	1.42026	0.267223	0.468631	0.385179		137.396	8.69304	0.635323		0.0632699	0.0730841
	XLOC_034691	Papd5	136.567	131.565	147.336	134.341	135.586	9.23725	13.8614	13.1298	10.6608	8.8584	8.40633	5.95492	7.26718		137.079	11.7223	7.62171		0.085515	0.650188
	XLOC_011774	Ccser2	145.243	128.36	132.932	135.431	143.353	8.73886	9.83751	7.42957	10.6576	7.11331	7.07854	3.35081	6.1543		137.064	9.16589	5.92424		0.0668731	0.646336
	XLOC_014206	Ccdc116	127.056	146.786	136.118	133.652	141.666	0.0722848	8.25845	3.71325	0.607417	2.4621	0.0950562	0.15536	0.123116		137.056	3.16285	0.708908		0.0230771	0.224136
	XLOC_016131	Acsbg2	148.344	140.401	136.051	132.44	126.799	0.0394891	3.42305	1.07593	0.374791	1.23502	0	0.0156505	0.0142411		136.807	1.22832	0.316228		0.00897845	0.257449
	XLOC_005172	Fam71b	131.439	128.686	139.142	137.709	146.687	0.179141	0.245628	0.784613	0.164031	0.616671	0.203539	0.00950917	0.179313		136.733	0.343353	0.252258		0.00251113	0.73469
	XLOC_012874	1700011A15Rik	139.876	136.979	138.117	142.538	124.897	0	10.7314	4.09661	0.907434	2.27775	0	0	0		136.481	3.93386	0.569438		0.0288234	0.144753
	XLOC_024994	Luzp1	134.054	133.532	134.013	144.212	135.966	3.61918	5.33776	3.60009	4.36664	5.59037	4.44524	2.60704	4.79057		136.355	4.23092	4.3583		0.0310286	1.03011
	XLOC_021387	Sun5	134.138	131.315	134.015	147.626	129.836	0	7.79096	2.78627	0.590871	1.86191	0.152879	0.0959326	0.14028		135.386	2.79203	0.56275		0.0206227	0.201556
	XLOC_010481	Atp6ap1l	146.527	125.018	142.567	127.439	131.216	1.18408	25.927	13.9947	2.47639	1.56712	0.264097	0.492425	0		134.553	10.8955	0.58091		0.0809756	0.0533163
	XLOC_040279	Gm20489,Gm614,Il2rg	143.532	141.203	140.218	127.061	120.464	7.25379	3.05528	3.57566	2.63506	15.3092	10.7218	7.33645	13.0602		134.496	4.12995	11.6069		0.0307069	2.81043
	XLOC_002131	Als2cr11	126.702	129.204	137.532	150.98	126.808	0.773098	16.9474	6.91966	2.33307	2.22697	0.0311357	0.0775617	0.0108572		134.245	6.74331	0.586631		0.0502313	0.0869946
	XLOC_001593	D1Pas1	129.277	133.785	135.95	137.878	131.598	0.953881	15.4301	10.942	2.51915	1.75541	0	0.127593	0.0411553		133.698	7.46128	0.48104		0.0558072	0.0644714
	XLOC_031931	Micalcl	137.414	117.955	141.491	134.549	135.989	1.08036	2.69691	1.19418	1.17569	1.55647	0.299881	0.156763	0.193332		133.48	1.53679	0.551612		0.0115133	0.358939
	XLOC_004341	Cep85l	138.339	126.819	127.043	142.154	133.018	0.250638	2.16625	0.888194	0.576895	1.37491	0.120505	0.0405103	0.0839765		133.475	0.970494	0.404975		0.007271	0.417288
	XLOC_027007	Nsun7	131.588	131.151	131.383	134.745	135.653	0.75987	16.8111	8.6984	1.94922	2.11368	0.178042	0.180664	0.118302		132.904	7.05465	0.647672		0.0530808	0.0918078
	XLOC_005024	Fam161a	146.54	134.86	134.43	126.215	122.266	8.82637	14.8461	9.62832	10.7226	22.1962	19.0475	9.66518	15.5339		132.862	11.0058	16.6107		0.0828366	1.50926
	XLOC_036782	Tmem89	136.336	122.539	132.794	133.982	137.654	1.00876	17.7101	11.0233	1.32972	1.84879	0	0.165681	0.0560448		132.661	7.76797	0.517629		0.058555	0.0666363
	XLOC_033595	Nup98	109.833	137.918	131.482	145.635	138.2	4.26296	11.8178	7.10601	4.98576	4.09748	3.13864	1.87405	2.67412		132.614	7.04313	2.94607		0.0531102	0.41829
	XLOC_018302	Prkcq	139.845	135.803	129.879	128.641	125.208	0.544424	2.27311	0.976856	0.705695	2.17234	0.876791	0.409778	0.951948		131.875	1.12502	1.10271		0.00853095	0.980172
	XLOC_030469	Phc1	116.926	130.415	140.637	134.158	136.228	6.43375	16.9362	15.9448	7.544	8.07999	6.23738	5.2024	6.38494		131.673	11.7147	6.47618		0.0889682	0.552825
	XLOC_003015	Uck2	131.57	128.858	122.903	133.628	140.27	7.45401	15.0711	11.9363	10.1181	15.696	15.5265	10.5304	13.5132		131.446	11.1449	13.8165		0.0847869	1.23972
	XLOC_030463	Mical3	125.167	124.868	130.032	130.471	146.256	1.37481	3.10047	1.81044	1.44291	1.76503	1.06578	0.644399	0.433346		131.359	1.93216	0.977139		0.014709	0.505724
	XLOC_022989	Sclt1	145.583	124.345	125.182	140.731	120.716	4.51273	14.0374	6.45716	6.45396	6.49157	4.85248	1.87408	4.27961		131.311	7.86531	4.37444		0.0598982	0.556168
	XLOC_017491	Frat1	139.456	156.496	74.5228	134.259	149.684	1.05356	4.46297	1.59054	0.910159	1.26907	0.388206	0.308061	0.959718		130.884	2.00431	0.731264		0.0153137	0.364846
	XLOC_006952	Chrne	138.329	122.871	130.246	125.231	136.357	0.617782	9.74776	5.77043	1.46114	1.82045	0.46926	0.119239	0.223311		130.607	4.39928	0.658065		0.0336834	0.149585
	XLOC_004163	Pex3	129.791	128.73	137.727	126.455	129.684	10.4338	16.1643	10.2755	12.0078	13.0608	13.5294	7.72706	11.8943		130.477	12.2203	11.5529		0.0936587	0.945381
	XLOC_025901	Eqtn	135.245	125.267	131.503	139.009	120.795	0.135809	6.02131	1.20262	0.432215	1.65999	0.318883	0.155922	0.496778		130.364	1.94799	0.657893		0.0149427	0.33773
	XLOC_033440	Fam154b	127.128	113.018	131.118	140.159	140.372	1.95564	13.2671	8.58248	2.53898	4.09699	1.63952	0.99047	1.61063		130.359	6.58605	2.0844		0.0505224	0.316488
	XLOC_006360	Gm11978	134.583	120.522	141.404	127.329	126.843	0	2.14714	1.24662	0.230059	0.405582	0	0	0.0165204		130.136	0.905955	0.105526		0.00696159	0.11648
	XLOC_020573	Cyct	144.513	123.416	133.256	130.133	117.929	1.89927	25.0735	16.8983	5.06874	2.00379	0.14296	0.36351	0.149209		129.849	12.235	0.664867		0.0942242	0.0543416
	XLOC_015146	Znrd1as	148.962	118.56	130.782	129.474	121.073	4.62213	19.3162	12.7433	6.78507	6.42928	4.37633	3.20197	5.43404		129.77	10.8667	4.86041		0.0837378	0.447276
	XLOC_013749	Ccdc50	129.612	126.987	123.745	138.075	127.863	8.05581	8.53658	6.29148	8.7681	13.4382	14.5533	6.71064	14.0004		129.256	7.91299	12.1756		0.0612193	1.53869
	XLOC_019654	Bpifa3	131.976	120.984	128.376	129.282	133.689	0.0544421	0.710459	0.50367	0.264496	0.920549	0	0	0.0759653		128.861	0.383267	0.249129		0.00297426	0.650013
	XLOC_024248	Nipsnap3a	151.976	128.064	129.355	121.046	112.995	0.225657	10.2642	2.93597	1.20683	1.98806	0	0	0.0202827		128.687	3.65816	0.502086		0.0284268	0.137251
	XLOC_033842	Pdilt	137.297	128.216	120.682	134.173	123.054	0.0874196	6.40297	1.66258	0.523726	1.6044	0.0331548	0.0149476	0.0357269		128.684	2.16917	0.422057		0.0168565	0.194571
	XLOC_027245	Lpcat2b	125.427	127.368	131.255	130.521	128.06	0.0683996	3.58352	0.973364	0.340936	1.09553	0	0.00592471	0.00705825		128.526	1.24155	0.277128		0.00965994	0.223211
	XLOC_007133	Rffl	136.175	128.484	133.044	121.908	122.476	2.46299	5.55316	2.66918	2.95193	5.79354	5.20785	3.30706	4.68321		128.417	3.40932	4.74791		0.0265487	1.39263
	XLOC_010314	Kif27,Mir6369	125.12	115.365	142.224	142.66	116.394	1.03347	8.53675	4.53797	1.59258	2.50334	0.913028	0.5962	0.795478		128.353	3.92519	1.20201		0.0305813	0.30623
	XLOC_020186	Ccdc183	135.016	125.749	130.549	132.803	117.22	0.0458184	5.74023	1.43177	0.622178	1.46388	0.0198695	0.00610905	0.032128		128.267	1.96	0.380497		0.0152806	0.194131
	XLOC_009368	1700016G14Rik	126.237	133.268	124.39	132.159	124.806	0	8.94477	2.90095	0.427637	2.13774	0.0485344	0.0270592	0.0818764		128.172	3.06834	0.573802		0.0239392	0.187008
	XLOC_005426	Fbxw10,Trim16	137.995	135.046	122.494	123.95	121.27	1.3436	15.4433	9.38848	2.53114	2.52803	1.1819	1.30129	1.64807		128.151	7.17663	1.66482		0.0560014	0.231978
	XLOC_003917	1700017N19Rik	138.237	122.252	129.075	131.678	117.265	0.16802	7.05483	2.26427	0.801234	1.48381	0	0.0217544	0.0884849		127.701	2.57209	0.398512		0.0201414	0.154937
	XLOC_025884	Izumo3	135.786	128.621	130.313	129.285	113.85	0.0426438	5.87241	1.23438	0.525344	1.24207	0.0583863	0.0228275	0		127.571	1.91869	0.330821		0.0150402	0.17242
	XLOC_009455	4933417A18Rik	128.454	124.024	126.857	130.729	127.398	0.0280851	3.9853	1.0351	0.456115	1.45938	0	0	0.0204556		127.492	1.37615	0.369959		0.010794	0.268836
	XLOC_005978	Ttc25	135.383	125.639	123.664	129.602	123.101	1.31954	20.1518	11.6482	3.08254	3.11678	1.41575	1.0925	1.46649		127.478	9.05052	1.77288		0.0709968	0.195887
	XLOC_014971	Dnah8	100.396	129.474	130.897	141.202	134.75	1.05113	16.796	12.7175	2.95504	2.17566	0.11243	0.153567	0.0803039		127.344	8.37992	0.63049		0.0658055	0.0752382
	XLOC_027871	Ift172	117.97	127.367	130.737	132.502	128.103	5.52155	19.7355	15.2533	7.53362	10.2457	8.87896	6.47086	7.42281		127.336	12.011	8.25458		0.0943253	0.687252
	XLOC_037355	Spesp1	131.451	127.597	127.184	123.534	126.81	0.86881	18.554	10.5766	2.36938	2.04389	0.0116974	0.0789402	0.0500156		127.315	8.0922	0.546136		0.0635603	0.0674892
	XLOC_037417	Ccnb2	139.07	126.272	122.977	126.002	119.278	2.29115	22.2588	14.8933	3.56519	4.75129	2.59688	1.52529	2.66482		126.72	10.7521	2.88457		0.0848495	0.268279
	XLOC_025231	4930589P08Rik	131.229	113.806	126.822	131.093	130.25	0.986103	19.549	10.2002	1.29687	1.66322	0.0719988	0.127724	0		126.64	8.00804	0.465736		0.0632347	0.0581585
	XLOC_033850	Pdzd9	135.531	125.552	120.135	123.999	124.55	1.10631	25.9161	16.3186	3.52824	1.8047	0.147208	0.179034	0.0524564		125.953	11.7173	0.54585		0.0930289	0.0465849
	XLOC_002278	Ccdc108	116.81	129.769	122.924	134.622	122.773	1.38773	20.3306	15.8727	3.57896	2.35734	0.179813	0.463585	0.30067		125.38	10.2925	0.825352		0.0820907	0.0801897
	XLOC_026199	Oxct2a	124.02	117.95	129.167	113.038	138.335	0.0503836	0.665706	0.737139	0.174937	0.634938	0.0210578	0.0506338	0.0239154		124.502	0.407041	0.182636		0.00326936	0.448692
	XLOC_008015	Lrrc9	117.745	121.906	125.189	132.688	124.481	0.300918	7.5604	2.89456	0.841252	1.95324	0.205215	0.676542	0.298281		124.402	2.89928	0.783319		0.0233058	0.270177
	XLOC_007443	Psmc3ip	132.75	116.141	126.749	125.239	119.264	3.17627	21.1482	18.4955	5.52875	5.53571	1.94714	2.71199	2.20313		124.029	12.0872	3.09949		0.0974548	0.256428
	XLOC_021357	Fam110a	120.566	116.317	124.385	112.139	145.173	5.76558	4.88143	6.38721	6.33322	10.029	8.23898	9.01366	9.69095		123.716	5.84186	9.24315		0.0472199	1.58223
	XLOC_021791	Gm17119,Lrrcc1	127.722	119.327	118.313	125.571	124.97	4.90752	20.1246	12.0965	4.83823	5.02709	5.46483	1.20314	4.14471		123.181	10.4917	3.95994		0.0851734	0.377435
	XLOC_000569	Gm28364	126.224	119.982	120.949	137.608	111.123	0.383223	6.19912	2.2784	0.544904	0.647476	0	0	0.139196		123.177	2.35141	0.196668		0.0190897	0.0836383
	XLOC_014525	Zfp654	122.731	120.42	120.618	126.649	124.787	5.62278	19.1511	9.24894	7.19737	5.90129	5.2463	2.31036	4.64112		123.041	10.305	4.52477		0.083753	0.439083
	XLOC_001346	Adcy10	113.036	128.408	124.059	122.825	125.065	0.357165	7.41903	3.55523	1.15435	1.56985	0.00672228	0.0359915	0.128277		122.679	3.12144	0.43521		0.0254441	0.139426
	XLOC_029377	Chl1	127.698	120.256	122.726	123.099	118.684	0.103276	3.32253	0.935316	0.42697	1.20438	0.122412	0.0359661	0.165569		122.493	1.19702	0.382082		0.00977221	0.319193
	XLOC_028088	1700031L13Rik	127.02	126.692	129.111	119.715	109.212	0	4.6135	0.692252	0.149409	1.79054	0	0	0.0525602		122.35	1.36379	0.460775		0.0111466	0.337864
	XLOC_020609	Zswim2	127.787	124.636	121.272	127.65	110.399	0.370347	18.7828	7.49009	1.14564	1.64353	0	0.0209965	0.0279208		122.349	6.94722	0.423112		0.0567821	0.0609038
	XLOC_028476	Wbscr28	114.619	109.956	130.231	122.276	133.716	0.0674439	1.74038	0.787524	0.236604	1.19356	0	0.0365669	0.0258018		122.16	0.707988	0.313982		0.0057956	0.443485
	XLOC_005548	1700051A21Rik	125.523	126.434	121.842	113.252	121.329	1.11504	19.9729	16.2033	2.5365	1.76453	0.0267727	0.207885	0.0826199		121.676	9.95694	0.520452		0.0818315	0.0522703
	XLOC_001318	Kifap3	120.367	124.391	120.127	123.476	119.783	6.06424	10.8397	6.30041	7.26379	9.1309	6.89032	3.29432	7.37039		121.629	7.61703	6.67148		0.0626253	0.875863
	XLOC_005429	Tekt3	137.382	122.733	117.725	114.007	116.145	0.745321	21.527	11.1717	2.22719	2.05006	0.0192711	0.143179	0.0527174		121.598	8.9178	0.566307		0.0733382	0.063503
	XLOC_036574	1700057G04Rik	130.353	118.221	115.073	129.845	114.296	0.0624865	3.97086	2.21511	0.234223	1.23574	0	0.127831	0.190225		121.558	1.62067	0.388449		0.0133325	0.239684
	XLOC_023647	5330417C22Rik	122.374	125.266	116.037	117.685	126.107	0.761449	15.2348	12.4779	2.26254	2.16736	0.19349	0.135329	0.0479111		121.494	7.68417	0.636023		0.0632474	0.0827705
	XLOC_035170	Letm2	125.493	118.187	123.196	116.61	123.779	2.95878	13.1519	9.66318	4.33787	4.41501	2.73529	1.75984	2.88322		121.453	7.52793	2.94834		0.0619823	0.391653
	XLOC_001488	1700016C15Rik	125.557	116.681	116.786	114.607	133.277	0.206773	0.236141	0.640255	0.269589	0.547325	0	0	0.0295646		121.382	0.33819	0.144222		0.00278617	0.426454
	XLOC_019344	Trim69	129.817	119.829	115.261	120.781	120.921	1.0975	20.2377	11.8602	2.54394	1.86964	0.162773	0.11701	0.167476		121.322	8.93483	0.579225		0.0736458	0.0648277
	XLOC_018822	Bbs5	119.016	113.077	113.474	128.476	126.169	10.3441	8.9403	10.0518	9.89014	13.2825	10.582	7.30545	10.5627		120.042	9.80659	10.4332		0.0816927	1.06389
	XLOC_000503	Ccnyl1	129.247	128.174	101.145	123.238	118.145	3.77224	15.3924	9.09241	5.38975	5.06549	3.8169	2.99446	4.68107		119.99	8.4117	4.13948		0.0701035	0.49211
	XLOC_013843	Gsk3b	131.374	112.121	115.492	126.714	113.942	9.90378	11.9127	7.24991	10.2038	7.75353	8.21312	4.6308	7.83636		119.929	9.81755	7.10845		0.0818616	0.724056
	XLOC_009287	Pom121l2	97.6241	122.723	118.304	130.778	128.224	0.834871	19.0305	13.1632	2.68758	2.00536	0	0.151233	0.0125052		119.531	8.92904	0.542275		0.0747008	0.0607316
	XLOC_010237	Ptpdc1	115.144	119.269	118.534	123.505	120.766	3.43317	22.6411	15.1774	5.39834	5.80398	4.11443	2.56742	3.55388		119.444	11.6625	4.00993		0.0976402	0.343831
	XLOC_022928	Pex5l	116.768	108.476	120.087	120.66	128.277	0.326435	1.06837	0.597865	0.653313	0.834881	0.461736	0.170561	0.236221		118.854	0.661496	0.42585		0.00556563	0.643768
	XLOC_026225	Dnali1	126.647	117.184	121.955	112.102	116.365	1.12147	17.2474	12.1183	2.77753	2.21014	0.156562	0.345459	0.374976		118.851	8.31617	0.771784		0.0699717	0.0928052
	XLOC_004524	Pcsk4	117.938	115.756	126.206	113.715	118.487	4.45762	13.6495	14.2312	5.45771	6.10518	6.26567	5.90243	4.59252		118.42	9.44901	5.71645		0.0797921	0.604979
	XLOC_034883	Cenpn	121.251	116.78	116.233	117.443	119.54	3.46878	20.9594	13.3601	5.5231	3.23208	1.90195	1.1525	1.43919		118.249	10.8278	1.93143		0.0915679	0.178376
	XLOC_033508	Ccdc81	122.528	112.176	118.171	126.989	106.748	0.157871	8.62603	2.82287	0.839606	1.90815	0.197461	0.105332	0.390971		117.322	3.11159	0.650479		0.0265217	0.20905
	XLOC_001964	Tsga10	119.965	114.223	110.698	123.322	117.33	2.36228	16.3778	8.9181	3.68652	3.59248	1.98709	1.17627	2.07171		117.108	7.83618	2.20689		0.0669143	0.281628
	XLOC_001730	Ppp1r42	123.545	112.095	115.32	117.377	117.188	0.529959	12.5189	7.21767	1.44832	2.45102	0.192857	0.153288	0.360533		117.105	5.42871	0.789424		0.0463576	0.145417
	XLOC_022508	Ppm1j	121.451	115.67	119.672	111.391	116.95	0.473798	4.18856	1.86879	0.861129	1.61016	0.590676	0.368566	0.65402		117.027	1.84807	0.805855		0.0157918	0.436053
	XLOC_022751	Lrriq3	118.113	116.196	118.412	117.844	113.609	1.74305	12.6651	6.71627	2.75502	3.14382	1.18603	0.705087	1.52917		116.835	5.96986	1.64103		0.0510966	0.274885
	XLOC_004545	Lmnb2	122.758	106.274	122.432	113.779	118.01	7.87608	11.1507	8.82432	8.54177	5.20547	4.4845	4.36542	4.46987		116.651	9.09822	4.63131		0.0779955	0.509035
	XLOC_031743	Kcne3	136.975	113.547	116.972	110.152	104.031	0.266131	6.37075	2.23027	0.500356	1.94087	0.199595	0.335436	0.275291		116.335	2.34188	0.687798		0.0201304	0.293695
	XLOC_036135	Tmem225	120.797	123.019	109.148	123.776	103.645	0.235462	9.93921	3.15607	0.598466	1.66217	0	0.0202919	0.0725181		116.077	3.4823	0.438745		0.0299999	0.125993
	XLOC_003956	Glipr1l1	121.77	117.775	118.19	119.835	102.001	0.502851	13.7299	5.41747	1.53623	1.5291	0.0489769	0.0437881	0.0547423		115.914	5.29661	0.419152		0.0456943	0.0791358
	XLOC_037308	Odf3l1	117.153	118.782	118.893	110.626	111.67	0.0795284	7.11933	2.68765	0.509707	1.54475	0.0647655	0.0233957	0.17517		115.425	2.59905	0.45202		0.0225173	0.173917
	XLOC_002664	Dyrk3	109.591	116.223	109.706	121.284	120.157	3.25781	17.5656	9.31096	4.69483	2.75093	0.648103	0.457889	0.818832		115.392	8.7073	1.16894		0.0754583	0.134248
	XLOC_000514	Map2	117.842	120.871	107.879	114.804	113.918	1.7427	3.91023	1.97943	2.07348	3.44689	2.96773	1.84957	3.12951		115.063	2.42646	2.84842		0.0210881	1.1739
	XLOC_027180	1700007G11Rik	114.008	113.82	112.956	114.323	118.38	0.664102	20.75	12.9332	3.05071	1.64366	0.137718	0.14538	0.215054		114.697	9.3495	0.535453		0.0815145	0.0572707
	XLOC_004725	4933416C03Rik	125.576	110.351	110.483	114.372	112.128	1.31505	24.0538	13.6253	3.76973	1.905	0.0340101	0.11184	0.0359451		114.582	10.691	0.521699		0.0933041	0.0487981
	XLOC_026844	Dnajc5g	120.008	113.208	111.027	115.622	112.59	1.06389	14.1323	10.0835	2.90746	1.55681	0	0.129565	0		114.491	7.04679	0.421594		0.0615488	0.0598278
	XLOC_014144	Tekt5	112.595	102.535	118.501	113.452	125.131	0.206334	3.46174	3.1189	1.06697	1.29242	0.0550949	0.1346	0.136621		114.443	1.96349	0.404684		0.0171569	0.206105
	XLOC_025243	Chd5	109.392	112.632	113.764	127.58	108.073	0.143345	2.69246	1.43663	0.43168	1.45248	0.243666	0.135894	0.21486		114.288	1.17603	0.511725		0.01029	0.43513
	XLOC_020166	4933433C11Rik	120.289	108.985	119.36	107.363	115.215	0.0358735	2.31486	0.779619	0.268461	0.682701	0	0	0.0264598		114.242	0.849703	0.17729		0.00743772	0.20865
	XLOC_040206	1700084M14Rik	120.233	121.236	116.766	106.233	104.473	0.0664555	2.75734	0.784423	0.365846	1.67566	0	0	0		113.788	0.993516	0.418915		0.00873128	0.421649
	XLOC_011395	Nudt18	117.941	110.03	110.671	109.744	118.021	5.38098	17.1724	12.8356	7.72279	6.08343	5.47514	3.99802	5.70402		113.281	10.7779	5.31515		0.0951431	0.493151
	XLOC_005165	Sox30	107.763	107.819	114.493	111.72	121.197	0.849667	6.13135	4.53561	1.60632	1.18238	0.0233036	0.119	0.142299		112.598	3.28074	0.366746		0.0291366	0.111788
	XLOC_014676	Tulp4	104.785	118.157	104.99	117.882	116.894	6.0708	7.21895	7.49457	7.32622	7.19238	6.30607	4.95832	6.09457		112.542	7.02764	6.13783		0.0624448	0.873386
	XLOC_005907	Socs7	107.869	108.874	119.12	105.514	120.061	7.04757	13.203	10.7536	7.17391	5.92199	6.04173	3.97192	4.78747		112.288	9.54452	5.18078		0.0850007	0.542801
	XLOC_024637	Ttc39a	107.002	111.521	114.025	113.283	111.871	1.07314	6.4578	2.91964	1.4156	2.1392	0.493495	0.588117	0.778759		111.54	2.96654	0.999893		0.0265961	0.337056
	XLOC_027637	Fam220a	113.031	105.344	111.433	108.293	118.518	9.58615	10.2049	9.03591	8.9926	12.865	11.9521	9.4413	11.6152		111.324	9.45489	11.4684		0.0849314	1.21296
	XLOC_013154	Arc	109.254	108.267	112.85	109.764	115.544	1.08598	19.9259	15.8445	2.46793	1.87158	0.32736	0.345007	0.160023		111.136	9.83108	0.675992		0.08846	0.0687608
	XLOC_033446	1700026D08Rik	120.579	114.216	108.273	107.709	104.659	0.9226	20.87	13.6731	2.95215	2.07652	0.484729	0.288962	0.54216		111.087	9.60446	0.848093		0.0864588	0.0883019
	XLOC_028403	Ift81	118.876	105.284	111.056	117.322	101.925	5.02898	17.1275	12.2524	6.22168	8.47347	7.24767	4.88979	8.02531		110.893	10.1576	7.15906		0.0915989	0.704796
	XLOC_021532	Spata25	109.791	100.433	123.094	104.846	115.063	0.345446	2.29191	0.882424	0.336797	0.44394	0.407698	0.125117	0.320325		110.645	0.964144	0.32427		0.00871382	0.336329
	XLOC_018478	Stkld1	108.475	112.969	105.902	115.989	108.869	1.20413	19.0096	11.7609	2.30073	1.48258	0.291824	0.328419	0.334801		110.441	8.56884	0.609406		0.0775876	0.0711188
	XLOC_018365	BC061194,Gm13334	104.371	114.155	99.1991	116.472	117.297	1.50812	10.8719	5.71134	2.56801	1.89003	0.263338	0.284936	0.362359		110.299	5.16484	0.700166		0.0468259	0.135564
	XLOC_036219	Ppp2r1b	110.056	112.182	106.223	108.991	111.898	4.35781	18.4559	12.3374	5.23946	6.76287	4.58792	2.59803	4.39387		109.87	10.0976	4.58567		0.0919054	0.454133
	XLOC_026885	Grk4	116.366	111.62	113.253	100.952	105.243	3.18942	15.6858	10.7623	3.3133	5.24613	3.07977	1.29094	2.02984		109.487	8.23771	2.91167		0.0752393	0.353456
	XLOC_002883	Cep350	109.009	103.989	102.468	121.222	110.656	3.25698	12.6988	6.76745	4.51417	3.13766	2.8247	1.35968	2.52976		109.469	6.80935	2.46295		0.0622036	0.361701
	XLOC_020494	Galnt3	115.927	103.643	112.471	109.988	103.506	2.32005	20.6165	13.7791	2.63936	1.7719	0.340428	0.343385	0.171761		109.107	9.83875	0.656869		0.0901753	0.0667634
	XLOC_035562	Prss54	123.215	108.729	115.071	102.041	96.3197	0.0734386	6.50465	1.99475	0.606837	0.983181	0	0	0.0171315		109.075	2.29492	0.250078		0.0210398	0.10897
	XLOC_012706	4930407I10Rik	99.9911	99.6173	111.962	118.607	114.025	0.0346748	0.546763	0.582999	0.199113	0.784718	0.00675589	0.00355888	0.0203995		108.84	0.340887	0.203858		0.00313199	0.598022
	XLOC_012820	4930415O20Rik	116.462	116.421	104.918	109.499	95.9191	0.281883	7.03274	2.24429	0.73606	1.68962	0.366975	0.239493	0.256514		108.644	2.57374	0.63815		0.0236897	0.247946
	XLOC_026366	Catsper4	115.7	103.404	113.813	103.466	105.784	0.118442	6.12331	2.46687	0.675406	1.20536	0.0497402	0.0140938	0.0406912		108.433	2.34601	0.327471		0.0216355	0.139587
	XLOC_010806	4930428N03Rik	114.787	101.818	103.253	117.221	102.695	0.0435758	1.30694	0.382433	0.181222	0.573796	0	0	0		107.955	0.478543	0.143449		0.00443281	0.299762
	XLOC_024235	Cylc2	118.343	96.0226	110.918	120.684	93.7348	0.0472252	4.36304	0.823408	0.461606	1.68355	0	0	0		107.94	1.42382	0.420888		0.0131908	0.295604
	XLOC_029933	Prss58	112.068	103.956	105.054	99.3371	118.573	0	0.54878	0.725112	0.306222	0.689123	0	0.021515	0.0943714		107.798	0.395029	0.201252		0.00366454	0.509463
	XLOC_029571	4933413G19Rik,Foxm1	104.287	111.516	108.276	105.101	109.007	1.25437	14.2781	9.07045	2.79394	2.79979	1.05246	0.896076	1.36296		107.637	6.84921	1.52782		0.0636323	0.223065
	XLOC_037054	Dpy19l2	111.643	110.676	104.747	104.579	106.443	0.928457	20.3439	10.4093	2.25722	1.5636	0.0431942	0.117961	0.0119766		107.618	8.48472	0.434183		0.0788414	0.0511723
	XLOC_020975	4930430A15Rik	102.048	114.731	104.099	116.456	99.3793	0.43954	8.71404	3.35587	1.27133	2.35813	0	0.0285491	0.0103813		107.343	3.4452	0.599265		0.0320953	0.173942
	XLOC_002650	Zp3r	111.529	111.139	101.625	111.715	100.495	0.0933247	7.15774	2.20904	0.596048	1.30148	0.0175355	0	0		107.301	2.51404	0.329754		0.0234299	0.131165
	XLOC_031689	Ccdc89	116.242	103.711	103.119	108.97	104.151	0.995247	14.1786	7.54534	1.94044	1.61217	0.390791	0.408077	0.423347		107.239	6.16491	0.708596		0.0574878	0.11494
	XLOC_002106	Hsfy2	109.45	101.238	107.165	115.147	102.974	0.0827707	4.03849	0.792508	0.253896	1.20226	0.0283364	0.0120452	0		107.195	1.29192	0.31066		0.012052	0.240465
	XLOC_008675	Tex21	109.782	108.049	109.104	111.476	97.4305	0.181377	10.0745	3.3217	0.76902	1.67959	0.016086	0.0211606	0.00849819		107.168	3.58665	0.431334		0.0334674	0.120261
	XLOC_007321	1700001P01Rik	110.208	99.7912	102.877	116.645	105.396	0.659179	5.38119	1.70298	1.17115	1.47937	0.313211	0.21986	0.0422801		106.983	2.22862	0.51368		0.0208315	0.230492
	XLOC_014688	Tcp10a	117.052	103.584	111.503	100.3	99.8836	0.876342	15.7037	9.74144	2.18785	1.65463	0.0191081	0.113703	0.0744302		106.465	7.12733	0.465468		0.0669456	0.0653074
	XLOC_020299	1700019L03Rik	106.183	100.408	120.684	100.523	104.218	3.13171	13.2474	5.86483	2.31407	5.20672	4.25233	1.76194	2.43414		106.403	6.1395	3.41378		0.0577004	0.556036
	XLOC_022741	Asb17	111.932	100.987	107.178	101.052	110.072	0.0314052	0.904413	0.451598	0.334999	0.877647	0	0.00644161	0.00759313		106.244	0.430604	0.22292		0.00405296	0.517693
	XLOC_009708	Spata9	108.651	105.99	104.434	109.363	101.426	2.48747	7.4658	2.99549	3.52781	1.21775	0.191812	0.0378921	0.0629754		105.973	4.11914	0.377607		0.0388698	0.0916714
	XLOC_002939	4930469G21Rik	113.231	102.473	111.182	94.1154	108.77	0.0605526	0.688123	0.44974	0.163331	0.912268	0	0.0201871	0.021976		105.954	0.340437	0.238608		0.00321305	0.700887
	XLOC_037267	4833427G06Rik	117.265	100.752	99.2129	111.541	100.88	0.398273	11.077	5.82412	1.25522	1.47115	0.283876	0.194031	0.523924		105.93	4.63865	0.618245		0.0437897	0.133281
	XLOC_001468	Wdr64	105.674	101.054	112.195	106.383	104.329	0.0748099	0.955215	0.566678	0.20101	0.72387	0.0162752	0.00731646	0.0339224		105.927	0.449428	0.195346		0.00424281	0.434655
	XLOC_036268	1700041C23Rik	111.501	123.299	102.63	106.373	84.928	0.130392	10.1014	3.02239	1.59465	2.05308	0	0	0		105.746	3.71221	0.51327		0.0351049	0.138265
	XLOC_012215	Lrrc63	108.66	110.916	104.489	104.045	100.366	1.08897	14.7898	7.8464	1.98526	1.23711	0.0289688	0.0587374	0.0166252		105.695	6.42761	0.33536		0.0608127	0.052175
	XLOC_013661	Tssk1	104.142	101.429	104.94	104.434	113.407	0.164006	4.08529	1.61165	0.431326	0.924151	0.111421	0.0292046	0.0735687		105.67	1.57307	0.284586		0.0148866	0.180912
	XLOC_015408	4921513D11Rik	112.586	106.146	104.035	110.198	94.7201	0.829319	6.57872	2.57989	1.49809	1.88496	1.07971	0.784156	0.708423		105.537	2.8715	1.11431		0.0272085	0.388059
	XLOC_012155	Cdca2	98.532	104.368	106.385	109.899	108.297	0.679159	6.28135	3.83464	1.29967	1.52624	0.571467	0.386189	0.329503		105.496	3.0237	0.70335		0.0286617	0.232612
	XLOC_037326	Ccdc33	111.59	103.648	101.426	107.129	102.726	0.481396	5.11682	2.86613	1.27367	1.25141	0.747848	0.729866	1.03209		105.304	2.4345	0.940303		0.0231189	0.38624
	XLOC_025735	Zfp37	104.821	93.6387	97.9781	118.592	110.775	1.068	5.06657	3.45995	1.5194	2.47864	1.65042	0.707356	1.67998		105.161	2.77848	1.6291		0.0264212	0.586327
	XLOC_000850	Slco6d1	111.704	108.531	90.1813	113.814	101.542	0.547967	20.2468	12.5009	1.45443	0.90297	0.020521	0.625168	0.246151		105.154	8.68752	0.448703		0.0826168	0.0516491
	XLOC_020370	Nr6a1	86.3497	107.752	96.0083	113.63	121.651	2.19521	6.46001	3.893	2.36323	1.41995	0.841231	0.489607	0.602749		105.078	3.72786	0.838384		0.035477	0.224897
	XLOC_027772	Fbxl13	102.763	103.892	99.3157	112.046	105.266	0.158226	5.90212	2.12907	0.540439	1.67196	0.151741	0.149067	0.209495		104.657	2.18246	0.545566		0.0208536	0.249977
	XLOC_000538	Spag16	116.239	98.3479	99.4642	109.428	99.3781	1.96418	16.6409	10.22	3.18723	2.13175	0.140359	0.339527	0.195011		104.571	8.00308	0.701662		0.0765322	0.087674
	XLOC_040618	Gm15104	109.517	103.859	105.755	99.9838	103.105	0.07086	1.63238	0.742125	0.626377	0.919027	0.149708	0.109671	0.126895		104.444	0.767935	0.326325		0.00735261	0.424938
	XLOC_025669	Klf4	97.9529	110.991	104.225	96.8921	111.736	4.68734	10.8148	8.59292	6.56597	10.0616	11.6453	10.8849	21.935		104.359	7.66526	13.6317		0.0734506	1.77837
	XLOC_015231	Tcte1	104.31	106.513	103.073	100.343	105.464	0.816764	17.3295	12.2504	1.77358	1.45853	0.00983451	0.169547	0.0836923		103.941	8.04256	0.430401		0.0773765	0.0535154
	XLOC_026152	4930538K18Rik,AU022252	108.172	101.868	113.585	95.9224	99.3207	4.48785	5.31794	8.12273	5.69277	4.21596	4.50486	3.90297	3.55303		103.774	5.90532	4.0442		0.0569058	0.684841
	XLOC_017923	Prkg1	113.43	101.735	105.68	102.348	95.5557	1.83159	7.61744	4.10537	2.9444	1.02206	0.181597	0.121665	0.187917		103.75	4.1247	0.37831		0.0397562	0.0917181
	XLOC_031379	Cldnd2	111.992	103.399	107.44	102.225	92.8292	0	4.93275	1.7073	0.428203	1.08376	0	0.102034	0.0817986		103.577	1.76706	0.316898		0.0170604	0.179336
	XLOC_023768	4930539J05Rik	121.744	103.571	93.2107	108.529	89.8531	2.39595	15.5548	9.43186	2.65368	3.34969	1.81341	1.67236	2.13516		103.382	7.50907	2.24266		0.0726345	0.298659
	XLOC_038884	Gm14773	122.706	109.781	109.644	93.1558	81.1792	0	1.77284	0.788239	0.568	1.22895	0	0.08442	0		103.293	0.78227	0.328342		0.00757329	0.419731
	XLOC_031463	Fam83e	109.746	99.0868	112.806	94.5116	99.0046	0.330043	4.31046	2.27624	0.671293	0.865114	0.0289339	0.0763449	0.0674223		103.031	1.89701	0.259454		0.018412	0.13677
	XLOC_011674	Cfap70	101.574	108.782	97.355	105.752	100.351	1.22288	20.448	14.3878	3.54848	2.30917	0.573609	0.217626	0.471907		102.763	9.90179	0.893078		0.0963558	0.0901936
	XLOC_008126	Lrrc74a	110.69	102.002	103.988	98.5269	97.9401	0.0799807	2.87949	0.762837	0.324701	1.05716	0	0	0.00951968		102.629	1.01175	0.26667		0.00985831	0.263572
	XLOC_012329	Dzip1	104.407	102.73	107.14	101.351	96.8284	2.14141	9.22023	5.59101	3.14046	5.31335	3.83739	2.27442	3.82831		102.491	5.02328	3.81337		0.0490118	0.759139
	XLOC_038410	Ppp1r2-ps7	112.922	100.713	98.9903	95.9338	103.045	0	0.352377	0.69284	0.279524	0.721823	0	0.042469	0.0612258		102.321	0.331185	0.206379		0.00323673	0.623154
	XLOC_033907	4930451I11Rik	108.65	102.02	100.037	106.075	94.7349	0	4.93653	1.40958	0.350903	1.37964	0.119889	0	0.0673842		102.303	1.67425	0.391728		0.0163656	0.233972
	XLOC_003993	Grip1	103.288	97.8496	109.846	99.3743	100.309	6.54189	7.68833	5.7589	7.02684	1.01002	0.0436653	0.038048	0.0596111		102.133	6.75399	0.287836		0.0661291	0.0426172
	XLOC_016355	Psma8	102.309	101.347	100.622	103.775	101.906	1.62317	18.6439	13.39	4.75515	2.78372	0.170894	0.327423	0.363753		101.992	9.60305	0.911448		0.0941552	0.0949122
	XLOC_035919	Mbd3l1	109.634	105.105	97.4882	107.518	89.1461	0	4.65861	1.10398	0.509014	1.22809	0	0	0		101.778	1.5679	0.307022		0.0154051	0.195818
	XLOC_033936	1700120K04Rik	107.949	102.011	100.36	92.8529	105.513	0.28634	1.26915	1.00186	0.203219	0.885534	0.179204	0.0767535	0.102871		101.737	0.690142	0.311091		0.00678358	0.450763
	XLOC_022934	Ccdc39	104.175	98.432	100.753	108.238	96.7844	2.08691	20.4566	11.6633	4.73628	2.67359	0.5559	0.288586	0.422804		101.676	9.73577	0.98522		0.0957525	0.101196
	XLOC_037890	Ccdc13	112.845	99.9413	103.034	97.841	93.1969	1.03932	17.5715	16.1239	2.47662	2.0815	0.316594	0.589734	0.157198		101.372	9.30283	0.786257		0.0917696	0.0845179
	XLOC_011343	Prss52	106.569	94.4734	100.362	99.6081	103.061	0.0554325	0.218272	0.45307	0.207573	0.558594	0	0.0181946	0.0198174		100.815	0.233587	0.149151		0.00231699	0.638527
	XLOC_039506	Asb9	103.442	96.1804	99.1866	100.462	103.228	0.524362	3.25377	1.96813	0.687749	1.00047	0	0.0211809	0.0390423		100.5	1.6085	0.265173		0.016005	0.164857
	XLOC_006381	Sun3	102.242	97.0897	101.466	104.733	96.8947	0.281382	5.12455	2.71788	0.69261	0.981372	0.0341484	0.0433697	0.0177162		100.485	2.20411	0.269152		0.0219347	0.122114
	XLOC_000397	1700003I22Rik	114.427	102.922	113.118	93.5507	78.0232	1.0774	17.8842	11.0467	2.76766	2.04391	0	0	0		100.408	8.19399	0.510977		0.0816068	0.06236
	XLOC_011267	Tssk4	104.375	107.269	100.38	95.9966	93.53	0.582481	7.40048	2.56069	1.06453	2.02177	1.2851	1.01734	0.989649		100.31	2.90205	1.32846		0.0289307	0.457768
	XLOC_023788	Pdha2	98.8113	97.1808	97.6658	102.891	104.857	0.82116	13.2422	10.5241	2.91008	1.39447	0.0150754	0.118303	0.0504843		100.281	6.87439	0.394583		0.0685511	0.0573991
	XLOC_031980	4933427G17Rik	102.646	98.8972	101.613	99.8588	97.823	0.184491	6.27387	3.84682	0.465682	1.35867	0.22668	0.410729	0.072021		100.168	2.69272	0.517025		0.0268821	0.192009
	XLOC_015796	Morc2b	91.5222	99.0467	95.7161	108.429	105.832	1.08431	20.4618	12.3414	2.83139	1.85263	0.0527337	0.130984	0.0333834		100.109	9.17972	0.517433		0.0916971	0.0563669
	XLOC_002489	Slco6c1	104.326	105.421	96.024	96.4421	97.989	0.690509	17.6211	8.64604	1.77766	1.25607	0.0327821	0.0412062	0.045282		100.04	7.18383	0.343835		0.0718092	0.0478624
	XLOC_037105	Hyls1	104.977	96.8183	100.789	96.8088	100.417	3.12566	17.6907	11.6899	4.29087	3.90891	2.03878	1.58591	2.32887		99.962	9.19928	2.46562		0.0920278	0.268023
	XLOC_026416	1700037C06Rik,Gm13001	116.275	98.5066	104.76	89.8627	90.059	0.595252	10.9126	7.05215	1.17686	0.90953	0	0.302454	0.0277084		99.8927	4.93422	0.309923		0.0493952	0.062811
	XLOC_005813	C030037D09Rik	97.1537	99.8472	99.7865	96.9612	104.46	2.04803	4.58513	3.1671	2.97664	2.06333	0.863879	0.768042	0.872067		99.6417	3.19422	1.14183		0.0320571	0.357467
	XLOC_005467	Ccdc42	110.262	97.6158	99.4656	91.5893	98.1056	0.73703	17.4781	10.6912	2.50205	1.96234	0.459225	0.209196	0.259135		99.4077	7.8521	0.722474		0.0789888	0.0920103
	XLOC_031977	Vwa3a	104.147	92.0937	103.966	94.775	101.695	1.02262	2.56144	1.25353	0.807701	1.80519	1.53461	0.928472	1.41674		99.3353	1.41132	1.42125		0.0142077	1.00704
	XLOC_034043	Lmntd2	97.5139	100.561	103.771	96.5642	97.5477	0.294428	7.82216	3.628	0.980635	1.46719	0.364726	0.265359	0.242845		99.1916	3.18131	0.58503		0.0320723	0.183896
	XLOC_010730	Gm26661	90.1465	105.99	91.8954	98.5364	108.912	1.07625	13.4705	13.7448	3.18091	1.21744	0	0.432174	0		99.0961	7.86812	0.412404		0.0793989	0.0524145
	XLOC_017170	Catsper1	107.275	105.984	94.9006	93.9525	92.8335	0.0389947	5.01344	1.41149	0.43066	1.1112	0	0.0101688	0.0195197		98.9891	1.72365	0.285222		0.0174125	0.165476
	XLOC_009667	BC048507	107.555	88.4096	88.4855	103.034	107.148	0	1.31467	0.802466	0.236911	0.779642	0.0808199	0	0		98.9264	0.588512	0.215115		0.00594898	0.365525
	XLOC_026569	Fbxo44	95.8341	91.3332	106.623	93.5969	106.808	6.75266	6.96264	7.29487	6.86137	13.0079	13.8344	10.0948	10.6889		98.839	6.96788	11.9065		0.0704973	1.70877
	XLOC_027474	Gm10382	106.335	99.978	93.4608	93.895	100.52	0.840966	12.0278	9.02294	2.23044	1.9719	0.899906	0.739806	0.299024		98.8378	6.03054	0.977659		0.0610145	0.162118
	XLOC_015329	1700061G19Rik	99.0076	100.674	99.1944	97.4011	97.5281	0.0798037	5.60624	1.95446	0.501605	1.24162	0.0636993	0.077525	0.154746		98.761	2.03553	0.384398		0.0206106	0.188844
	XLOC_002128	Als2cr12	103.23	96.2802	96.0568	103.053	94.2223	0.621398	17.4401	9.4166	2.59414	1.89638	0.0319938	0.135067	0.0638812		98.5685	7.51806	0.53183		0.0762725	0.0707404
	XLOC_029862	Cep41	108.077	98.3045	90.0639	98.385	96.7382	2.69149	9.6939	6.35468	3.52253	2.8805	1.79683	1.86855	2.02493		98.3137	5.56565	2.1427		0.0566111	0.384987
	XLOC_008712	Gm4787	95.2619	98.282	99.8646	99.0984	98.4347	0.24362	1.67154	0.565527	0.359181	1.01894	0.145724	0.1055	0.251292		98.1883	0.709967	0.380364		0.00723067	0.535749
	XLOC_038677	Ctag2	104.488	96.0485	102.968	91.2737	93.7311	0.0720127	3.38134	1.0836	0.416349	0.984204	0	0.0281555	0.0266507		97.7019	1.23833	0.259753		0.0126745	0.209761
	XLOC_018368	Armc3	102.624	96.0471	95.8022	99.6377	93.604	0.691721	12.9681	7.9076	1.70171	1.73702	0.162986	0.157986	0.287801		97.543	5.81728	0.586448		0.0596381	0.100811
	XLOC_026116	B4galt2,Ccdc24,Gm17114	102.37	99.8004	95.779	90.0324	99.5862	2.65338	11.9489	12.8716	3.67893	7.34005	5.14182	5.86815	5.36054		97.5136	7.7882	5.92764		0.0798679	0.761105
	XLOC_026038	4930522H14Rik	102.631	94.7244	94.9011	103.128	92.1098	0	4.88822	1.44745	0.343658	0.784267	0	0	0		97.4989	1.66983	0.196067		0.0171267	0.117417
	XLOC_023521	4930442L01Rik	100.948	97.4748	89.5855	101.374	96.2724	0	2.8185	0.704601	0.366134	0.99862	0	0	0.0471864		97.1309	0.972309	0.261452		0.0100103	0.268898
	XLOC_021688	Sycp2	98.3007	94.2293	97.1649	99.0983	96.605	1.35719	20.5857	11.7209	4.23362	1.66281	0.0982587	0.107272	0.085957		97.0796	9.47435	0.488574		0.0975936	0.0515681
	XLOC_012713	Wbp2nl	93.0233	92.4005	100.441	96.1608	101.378	0.171616	0.542053	0.677909	0.384854	0.411869	0	0.0352238	0		96.6807	0.444108	0.111773		0.00459355	0.25168
	XLOC_019722	Adig	106.876	83.8303	90.0735	94.8068	106.051	1.58983	1.46635	1.03	0.474379	3.7373	0.459666	1.84838	1.96174		96.3275	1.14014	2.00177		0.0118361	1.75572
	XLOC_015315	Chaf1a	99.9881	89.2006	97.7276	101.76	92.529	2.89638	15.0802	10.1669	3.72598	3.95148	2.56781	2.20833	2.88214		96.2411	7.96736	2.90244		0.0827855	0.364291
	XLOC_035397	Calr3	97.7224	89.15	92.4167	97.9903	103.182	3.35934	2.99599	2.57845	4.07969	5.32827	4.11821	2.18802	4.37884		96.0923	3.25337	4.00333		0.0338567	1.23052
	XLOC_001053	Lemd1	95.6606	87.3542	90.2656	101.134	105.757	1.12993	2.8594	1.56133	1.79751	3.26946	3.26688	2.5008	2.77813		96.0343	1.83704	2.95382		0.019129	1.60792
	XLOC_015328	Prr22	102.56	98.991	99.1391	87.1083	92.0192	0.628225	9.275	5.39686	1.24796	1.55609	0.44192	0.730503	0.403576		95.9635	4.13701	0.783022		0.0431102	0.189272
	XLOC_006361	Gm11981	85.436	101.757	92.778	109.696	89.511	0.0536783	3.2471	1.31117	0.305566	0.814802	0	0	0.0393241		95.8356	1.22938	0.213532		0.012828	0.173691
	XLOC_007505	Spata32	100.264	87.9101	96.9399	89.1886	104.329	0	0.640024	0.731865	0.348587	0.818726	0.0617914	0.0543958	0.0354755		95.7263	0.430119	0.242597		0.00449322	0.564023
	XLOC_013667	Gm7873	92.8165	83.8872	104.851	89.4415	107.26	0.087312	1.24663	0.559699	0.167782	0.441055	0	0.0927741	0		95.6512	0.515356	0.133457		0.00538786	0.258961
	XLOC_002891	Axdnd1	92.3882	102.289	97.5757	96.1641	88.6228	1.59511	10.3408	7.15034	3.38486	2.0306	0.306392	0.340582	0.432766		95.408	5.61778	0.777585		0.0588816	0.138415
	XLOC_024243	Toporsl	95.5896	101.096	92.028	100.25	87.8603	0.865815	16.5969	7.42196	1.9215	1.77184	0	0.0380875	0.0141292		95.3648	6.70154	0.456014		0.0702727	0.0680461
	XLOC_026903	Ccdc96	105.618	91.7058	92.8807	93.2808	93.1805	1.21595	15.5954	9.36159	2.06187	1.71558	0.261001	0.255064	0.24413		95.3332	7.0587	0.618944		0.0740425	0.0876852
	XLOC_034523	Crlf1	110.858	106.778	78.675	89.7493	88.9878	1.11928	12.4522	7.5791	1.9934	1.21565	0.707896	0.33426	1.02026		95.0096	5.78599	0.819516		0.060899	0.141638
	XLOC_036470	Gm8093	97.1744	104.015	94.7601	87.2728	91.6384	1.68081	12.1415	11.4815	2.54853	1.45423	0.379362	0.472343	0.557915		94.9721	6.96308	0.715962		0.0733171	0.102823
	XLOC_030913	Zfp541	88.2834	91.4042	101.907	96.2296	96.0708	0.783102	16.3671	10.453	1.97273	1.48964	0.0751203	0.135862	0.050029		94.779	7.39398	0.437663		0.0780129	0.0591918
	XLOC_031400	Klk1b8	103.249	95.7065	107.001	82.1295	85.7951	6.88751	6.50836	4.47751	7.87527	8.37433	6.23742	24.0404	2.52164		94.7762	6.43716	10.2934		0.0679196	1.59907
	XLOC_026632	Gm13114	84.0156	151.126	17.341	124.981	96.3947	0	33.4547	0	0	0	0	0	0		94.7717	8.36368	0		0.0882508	0
	XLOC_008915	Ankrd9	90.352	86.2182	94.4378	96.5967	105.687	4.02354	7.23498	6.0479	3.76041	5.83261	5.16529	7.63944	4.55017		94.6583	5.26671	5.79688		0.0556391	1.10066
	XLOC_032077	Btbd16	89.5063	92.4236	93.029	96.4051	101.55	0.703203	9.35241	5.23221	1.19876	1.05442	0.0399169	0.0861224	0.0503504		94.5828	4.12165	0.307702		0.0435771	0.0746552
	XLOC_030696	Sox5	96.3232	96.4825	89.6338	97.0753	92.4282	1.4979	6.81901	2.69973	2.04931	2.08053	1.7015	0.780289	1.7429		94.3886	3.26649	1.5763		0.0346068	0.482569
	XLOC_010884	Antxrl	91.7051	90.8873	96.4827	99.5706	92.9969	0.0128194	3.40591	0.795085	0.307861	1.08344	0.0162547	0	0		94.3285	1.13042	0.274924		0.0119839	0.243205
	XLOC_027446	Lrrc43	99.7312	92.3236	93.6726	86.3112	93.8608	0.277729	7.91951	4.93045	0.840725	1.10676	0.0169427	0.0974054	0		93.1799	3.4921	0.305277		0.037477	0.0874192
	XLOC_006881	Cfap52	97.128	93.5913	92.0042	92.6325	90.4897	1.08326	15.6842	13.1167	2.43435	1.6055	0.88551	0.474377	0.375888		93.1691	8.07963	0.835319		0.08672	0.103386
	XLOC_022468	4930406D18Rik	101.332	88.0712	94.6141	94.679	86.5172	0	4.86879	1.08756	0.291395	0.985884	0	0	0.0839073		93.0427	1.56194	0.267448		0.0167873	0.171228
	XLOC_014726	Tcp10c	99.5114	89.7198	98.5334	85.1066	91.9776	0.624064	12.1525	6.12516	1.26368	1.30622	0.0128436	0.0506849	0.0205527		92.9698	5.04135	0.347575		0.0542257	0.0689449
	XLOC_007902	Gm7008	98.6526	93.1966	89.7469	91.0844	91.562	0.666653	3.60129	3.22547	0.984082	0.993333	0.685373	0.353617	0.830918		92.8485	2.11937	0.71581		0.0228261	0.337746
	XLOC_033846	Dcun1d3	85.8638	85.4625	98.9808	93.5385	99.6965	6.01436	7.77099	9.92146	8.57257	4.09231	3.92112	4.48666	3.39324		92.7084	8.06985	3.97333		0.0870454	0.492368
	XLOC_005794	Hsf5	96.6165	93.1968	94.065	89.2158	90.0946	0.8895	15.6669	10.7828	2.48055	1.62218	0.118542	0.185799	0.0783728		92.6377	7.45494	0.501223		0.0804741	0.0672338
	XLOC_016928	Plac8l1	100.066	100.064	85.4466	97.3206	80.0482	0.0434633	6.39168	2.28796	0.464121	1.14979	0	0	0.0322751		92.5891	2.29681	0.295516		0.0248064	0.128664
	XLOC_000490	Zdbf2	113.766	87.7682	83.8726	92.8008	83.4037	2.15467	4.47131	2.00966	2.18306	0.628915	0.153828	0.0803886	0.168777		92.3223	2.70467	0.257977		0.029296	0.0953819
	XLOC_016962	Hdhd1a	93.5109	92.4056	90.8128	90.288	94.5764	0.25133	7.2446	4.68263	1.10314	0.639732	0	0.0641396	0.0622618		92.3187	3.32043	0.191533		0.035967	0.0576834
	XLOC_003821	Rfx4	85.7542	97.896	85.7816	100.054	91.3823	0.264644	8.25511	4.39039	1.2587	1.39102	0	0.0430679	0.00572778		92.1736	3.54221	0.359954		0.0384298	0.101618
	XLOC_036869	Ttc21a	87.4559	90.8375	94.2382	93.1774	93.5161	0.281654	6.58237	4.16701	1.05742	1.20099	0.339932	0.382051	0.268415		91.845	3.02211	0.547847		0.0329045	0.181279
	XLOC_021497	Oser1	97.8869	88.6942	86.5361	92.566	92.9116	5.94584	11.6311	7.66231	6.8543	7.09591	6.98765	4.53849	5.9161		91.719	8.02339	6.13454		0.087478	0.764582
	XLOC_011788	Dydc2	92.4889	83.042	94.4529	92.1064	96.3963	0.563536	0.551886	0.426267	0.827026	1.05505	0.0824314	0.189887	0.314727		91.6973	0.592179	0.410524		0.00645797	0.693243
	XLOC_038362	Gm5132	104.332	83.0906	96.2064	88.3801	86.1977	0.161045	0.558718	0.333341	0.0768424	0.460171	0	0	0		91.6414	0.282487	0.115043		0.00308252	0.40725
	XLOC_006921	Slc35g3	92.4586	91.5301	93.0478	91.0948	88.2558	0.0348205	5.53991	1.9219	0.380166	0.850093	0	0.0152971	0.0132848		91.2774	1.9692	0.219669		0.0215738	0.111552
	XLOC_007192	Gdpd1	91.5421	89.8588	89.1435	88.8294	95.5	6.45269	10.8115	7.42827	7.45851	7.37445	5.71595	2.67653	5.84327		90.9748	8.03774	5.40255		0.0883513	0.672148
	XLOC_021598	Zfp217	81.3988	95.809	83.9182	102.265	90.9596	3.78584	10.2757	7.43937	4.29521	6.29812	5.75268	3.77205	5.36247		90.8701	6.44903	5.29633		0.0709698	0.82126
	XLOC_009635	Spata31	89.905	89.3835	92.7582	99.5923	82.6505	0.037193	4.59723	0.834762	0.345477	1.24552	0	0.0120675	0.0325345		90.8579	1.45367	0.32253		0.0159993	0.221874
	XLOC_012007	Homez	87.9757	88.1276	90.192	91.8549	95.8607	3.84292	9.70183	5.98676	5.78195	3.93646	4.15369	4.09232	4.2306		90.8022	6.32836	4.10327		0.069694	0.648393
	XLOC_004290	Cdk19os	101.226	98.6633	83.5019	84.0598	85.6711	1.18551	9.84201	7.01382	1.70072	1.49397	0.245019	0.157605	0.146902		90.6244	4.93552	0.510874		0.0544612	0.10351
	XLOC_036941	AK129341	93.3588	88.2331	90.7041	96.7703	83.4392	1.54903	14.1947	7.38461	2.94591	2.52097	0.783774	0.387998	0.782511		90.5011	6.51856	1.11881		0.0720274	0.171635
	XLOC_029696	1700073E17Rik	101.019	96.5376	89.8356	85.3562	79.4511	0.527785	6.59598	2.17554	1.47395	1.1995	0	0	0.0930668		90.4399	2.69331	0.323142		0.0297801	0.119979
	XLOC_035202	1700104B16Rik	94.6395	95.7722	82.3344	92.6919	85.324	1.06913	16.6191	10.1229	1.78221	2.24628	0	0.313822	0		90.1524	7.39833	0.640026		0.0820648	0.0865094
	XLOC_013779	Zdhhc19	95.4714	86.479	87.4242	92.8704	87.0408	0.0451431	4.37312	1.41116	0.495235	0.662659	0	0	0		89.8572	1.58116	0.165665		0.0175964	0.104774
	XLOC_039702	Gm28269	99.0111	94.1365	88.0153	82.5776	82.6943	0	0.541667	0.26365	0.065038	0.617308	0	0	0		89.287	0.217589	0.154327		0.00243696	0.70926
	XLOC_022815	Fabp12	99.1297	87.7753	87.8588	86.6394	83.8373	2.35548	3.71118	2.51175	3.07616	0.325889	0.0701529	0.0839215	0.0600224		89.0481	2.91364	0.134996		0.0327199	0.0463325
	XLOC_025264	Mmel1	84.4716	86.5037	88.4568	98.5345	87.198	0.808472	6.5909	2.74535	1.34949	1.33447	0.473197	0.543828	0.409847		89.0329	2.87355	0.690335		0.0322752	0.240238
	XLOC_006386	Zpbp	93.1911	90.5521	83.5724	92.2763	83.2739	1.0446	11.9909	5.60734	1.76535	1.52712	0.297747	0.261798	0.322189		88.5732	5.10205	0.602213		0.0576026	0.118034
	XLOC_022463	Spag17	82.2033	90.5463	89.0529	93.3895	86.8912	0.563576	8.48592	4.24281	1.19958	1.36139	0.0942258	0.0670498	0.205226		88.4166	3.62297	0.431973		0.0409761	0.119232
	XLOC_003919	Mgat4c	104.215	82.986	82.6572	99.1456	72.0493	0.15951	4.77265	1.65764	0.151297	0.38439	0.0206603	0.0258622	0		88.2106	1.68527	0.107728		0.0191051	0.0639232
	XLOC_025777	Aldoart1	87.3314	90.8446	84.7661	85.8394	91.0642	0.749995	3.96011	1.67556	0.936398	1.35667	0.976425	0.491971	0.680264		87.9691	1.83052	0.876332		0.0208086	0.478735
	XLOC_004498	Ccdc105	96.148	88.709	81.1535	86.616	87.1501	0.252196	8.50601	4.4229	0.864953	1.1619	0.145478	0.0982235	0.189389		87.9553	3.51151	0.398748		0.0399238	0.113554
	XLOC_031457	Izumo1,Rasip1	94.9961	87.0076	85.9563	85.0384	85.9063	3.75584	7.68633	4.74313	3.67843	6.70428	4.73072	5.23967	6.76235		87.7809	4.96593	5.85925		0.0565719	1.17989
	XLOC_017921	Ppp1r2-ps3	94.8485	85.7288	82.8169	79.9365	92.9137	0	3.03305	2.16492	0.543462	0.601128	0.0776039	0.0467742	0		87.2489	1.43536	0.181377		0.0164513	0.126363
	XLOC_000579	Plcd4	94.2977	83.9941	89.2614	85.2441	82.2135	1.24153	8.45445	5.75624	2.59942	2.51345	1.03594	0.592527	0.690001		87.0022	4.51291	1.20798		0.0518712	0.267672
	XLOC_016824	Tpgs2	89.4102	87.7039	83.3802	89.1419	85.108	3.02853	11.6968	7.21407	3.77601	4.25356	2.9303	1.49925	2.80011		86.9488	6.42885	2.8708		0.0739383	0.44655
	XLOC_028759	Hyal5	82.2132	82.0208	89.3646	99.7314	80.6856	0.0153855	4.00031	0.75258	0.217426	1.03726	0	0.0164837	0		86.8031	1.24643	0.263436		0.0143592	0.211353
	XLOC_032075	Gm4275	94.8638	78.6135	89.6896	89.4902	79.4303	0.0968163	2.86623	1.07014	0.526281	0.787733	0.193938	0	0		86.4175	1.13987	0.245418		0.0131902	0.215304
	XLOC_016066	Frs3os	102.389	79.4119	88.6781	79.4458	81.8376	0.523126	8.6814	5.60176	1.07303	0.600683	0.083463	0.200116	0.0491388		86.3525	3.96983	0.23335		0.0459724	0.0587809
	XLOC_004959	4930415F15Rik	82.0942	83.1263	94.8086	82.7393	86.8291	0.88118	4.5446	1.56565	1.08562	1.22097	0.540284	1.0036	0.799991		85.9195	2.01926	0.891211		0.0235018	0.441355
	XLOC_029823	Rnf148	82.7743	78.5081	89.8841	91.0156	86.0575	0.0980172	0.799374	0.316393	0.0231705	0.449537	0	0	0.0354338		85.6479	0.309239	0.121243		0.00361058	0.392068
	XLOC_013657	Ccdc74a	90.8612	80.6415	87.3359	82.9684	86.4308	2.8339	14.4031	11.6033	2.5591	2.25568	0.732504	1.2628	0.823118		85.6476	7.84985	1.26853		0.0916529	0.161599
	XLOC_028718	Tes	78.7562	91.1352	82.551	90.8951	84.7088	1.84297	6.28354	3.39786	2.37509	3.65732	3.29292	1.70827	3.53076		85.6093	3.47486	3.04732		0.0405898	0.87696
	XLOC_008911	Mok	89.0728	84.075	88.1274	78.2508	88.1897	1.92289	13.297	9.59677	2.60889	1.87173	1.18646	1.00686	1.07761		85.5431	6.85639	1.28566		0.0801512	0.187513
	XLOC_007992	Klhdc1	88.2128	96.0615	85.7055	76.5853	81.1423	6.7711	8.77617	11.2932	5.37082	14.9645	12.1937	11.2267	9.69633		85.5415	8.05282	12.0203		0.0941394	1.49268
	XLOC_019458	1700026D11Rik	97.0668	82.2049	83.8821	81.9809	82.3171	1.52633	15.5602	14.8013	1.88651	1.04567	0	0.0941762	0.0100121		85.4904	8.44359	0.287465		0.0987665	0.0340453
	XLOC_010434	Cep72	83.2878	84.997	83.7314	89.6733	85.6517	1.81485	15.5381	9.47978	2.97675	2.36735	0.855403	0.582828	0.958287		85.4682	7.45237	1.19097		0.0871946	0.159811
	XLOC_037274	Gm6981	82.042	85.9837	89.438	82.6629	87.0355	0.702867	8.64203	6.14873	1.56112	1.16368	0.115365	0.152356	0.199828		85.4324	4.26369	0.407807		0.0499071	0.0956466
	XLOC_000782	Asb1	88.9911	84.2507	80.949	81.0217	91.6265	3.45696	7.86918	6.47796	4.4688	3.313	2.12903	1.96633	2.34732		85.3678	5.56822	2.43892		0.0652263	0.438007
	XLOC_029886	Gm13857	110.582	90.2471	83.7382	72.1287	69.4374	0.0228026	3.3236	1.59978	0.0815134	0.255316	0.0739468	0	0.0416087		85.2267	1.25692	0.0927179		0.014748	0.0737657
	XLOC_014841	Prss21	88.6913	83.467	89.4646	75.5268	87.8147	0.869842	13.7536	10.7323	1.48852	1.82821	0.0346498	0.159587	0		84.9929	6.71107	0.505612		0.0789603	0.07534
	XLOC_002177	Mdh1b	92.4265	83.4097	83.6667	83.5229	80.969	0.926976	16.1405	10.1822	2.40837	1.49902	0	0.15291	0.100941		84.799	7.41451	0.438218		0.0874363	0.0591027
	XLOC_012674	n-R5s40	50.9568	84.8709	78.8818	81.2176	127.892	0	0	24.6736	0	0	0	0	0		84.7638	6.1684	0		0.0727716	0
	XLOC_037363	Iqch	81.2234	86.2975	84.275	85.595	86.1071	0.555035	10.2977	5.1761	1.64141	1.31704	0.0241095	0.0427996	0.0197191		84.6996	4.41756	0.350917		0.0521556	0.0794368
	XLOC_000693	1700019O17Rik	83.8533	83.5223	86.74	80.5118	88.2746	0.103039	0.454483	0.507147	0.252694	0.485162	0	0.0247845	0		84.5804	0.329341	0.127487		0.00389382	0.387096
	XLOC_020545	Chn1	91.1183	87.6316	84.8408	81.5568	77.0501	3.52887	8.97967	7.45704	4.61659	4.56529	3.7424	3.56945	4.85664		84.4395	6.14554	4.18344		0.0727804	0.680728
	XLOC_025831	Fam154a	78.4291	83.6362	83.2684	88.2752	88.2553	0.250863	1.76739	0.379398	0.380648	0.554622	0.0365015	0.0497025	0.0323506		84.3728	0.694575	0.168294		0.00823221	0.242298
	XLOC_020201	4932418E24Rik	75.9576	82.3161	91.4415	81.0994	90.7742	0.0465444	0.497016	0.324665	0.14332	0.760959	0.0299913	0.0983156	0.0574604		84.3178	0.252886	0.236682		0.00299921	0.935921
	XLOC_039624	Gm5382	82.5811	85.141	87.4561	78.5446	87.7974	0.24412	1.28877	0.743089	0.543134	0.741215	0	0	0.0591505		84.304	0.704778	0.200091		0.00835996	0.283907
	XLOC_001339	1700029M03Rik	77.2874	82.8547	90.1928	91.7865	78.929	0.162326	0.996327	0	0.153033	0.913671	0	0	0.117068		84.2101	0.327921	0.257685		0.00389409	0.785812
	XLOC_015371	Mettl4-ps1,Spdya	87.8253	84.8974	86.0018	80.5834	81.628	1.59872	17.946	9.74123	3.20676	1.85804	0.606731	0.354154	0.492064		84.1872	8.12318	0.827747		0.0964895	0.101899
	XLOC_008767	Noxred1	86.0285	80.7486	82.5702	78.7531	92.6401	0.268427	0.70033	1.01934	0.308924	0.837492	0.100425	0.0399192	0.139156		84.1481	0.574255	0.279248		0.00682434	0.486279
	XLOC_003210	1700056E22Rik	95.0023	86.6968	72.0442	75.075	90.9959	1.15659	2.01237	1.61958	1.05948	1.44039	0.896137	1.42141	1.77226		83.9628	1.462	1.38255		0.0174125	0.945653
	XLOC_016557	Ftmt	82.0867	85.3868	82.6892	90.0598	79.0871	0.0795962	5.81559	1.95092	0.487023	1.27264	0	0.0127898	0.0144274		83.8619	2.08328	0.324964		0.0248418	0.155987
	XLOC_008009	Tomm20l	89.0635	80.6696	77.9055	85.667	85.2527	0.87662	13.3371	6.39367	1.25746	2.03748	0.352161	0.399665	0.4341		83.7117	5.46621	0.805852		0.0652981	0.147424
	XLOC_009281	Hist1h2bp	89.1328	85.5987	78.6709	81.3416	83.4345	0.403617	7.14957	3.59479	1.31553	1.06799	0	0.0754668	0		83.6357	3.11588	0.285864		0.0372553	0.0917444
	XLOC_035161	Adam18	90.6702	83.9389	79.2668	80.262	83.02	0.767127	14.2885	8.40306	1.89131	1.02874	0.107247	0.26297	0.0251491		83.4316	6.3375	0.356027		0.0759604	0.0561778
	XLOC_003134	Cep170	85.7989	81.8254	84.6068	86.549	76.2491	4.42996	7.87716	5.57231	5.16944	8.39099	7.32816	3.73621	7.01919		83.0058	5.76222	6.61864		0.0694194	1.14863
	XLOC_009891	1700003P14Rik	89.3001	79.7763	84.9654	92.849	68.066	0.066762	2.25638	0.524239	0.250798	1.22709	0	0	0		82.9914	0.774545	0.306773		0.00933284	0.396068
	XLOC_002143	Ica1l	85.0376	83.5874	79.1599	84.3583	82.1929	0.773565	10.5401	6.5829	1.12885	1.517	0.554606	0.668885	0.481585		82.8672	4.75635	0.805519		0.0573973	0.169356
	XLOC_015557	Gm3448	88.9074	86.0872	81.7433	81.9015	75.6696	1.26774	16.4726	8.85432	2.14657	1.893	0.0569924	0.178286	0.0600954		82.8618	7.18531	0.547093		0.0867144	0.0761406
	XLOC_034410	Lrp2bp	82.6172	78.5078	81.6496	85.2196	85.2582	0.0739315	4.48605	1.95173	0.406569	0.846054	0.0322726	0.0569912	0.167811		82.6505	1.72957	0.275782		0.0209263	0.159451
	XLOC_020551	Lnp	84.1844	79.5308	83.3231	85.3668	80.7173	6.91252	9.6118	6.00894	7.86344	3.30835	3.50609	1.81558	3.18652		82.6245	7.59917	2.95413		0.0919724	0.388744
	XLOC_031055	Dmrtc2	77.3356	82.6914	84.8934	82.3596	85.6866	1.02029	12.8923	13.0125	2.75113	1.12435	0.0208654	0.165685	0.077719		82.5933	7.41905	0.347155		0.0898263	0.0467923
	XLOC_030186	Atoh8	86.3705	79.7185	85.0941	77.9275	83.5413	1.17583	9.58023	7.03134	1.79488	3.9232	2.56716	2.29614	2.97688		82.5304	4.89557	2.94084		0.0593184	0.600716
	XLOC_021453	Mroh8	84.3523	82.5097	78.6593	83.5159	83.1776	0.903537	12.4288	8.31424	1.83035	1.43636	0.057808	0.127434	0.0511616		82.443	5.86923	0.418191		0.0711914	0.0712514
	XLOC_034795	Lrrc36	77.843	83.0926	81.2681	84.53	84.7908	0.755317	8.54349	4.54532	1.2936	1.29194	0.671322	0.353258	0.69387		82.3049	3.78443	0.752598		0.0459806	0.198867
	XLOC_035181	Proscos	86.5084	86.0154	75.6971	66.2014	96.6351	0.397389	5.73645	7.59657	1.87709	0.864652	0.369205	0.712924	0.812594		82.2115	3.90187	0.689844		0.0474614	0.176798
	XLOC_036811	Prss46	90.6565	81.9534	81.2345	82.4109	74.8003	0.322899	10.9491	5.4548	0.911893	1.68041	0	0.0190192	0.0174343		82.2111	4.40967	0.429216		0.0536384	0.0973351
	XLOC_004705	1700020G17Rik	84.8616	84.2783	81.7742	85.0061	74.9472	0.109449	0.747996	0.206927	0.228624	0.427068	0	0.0474454	0.0666169		82.1735	0.323249	0.135283		0.00393374	0.418509
	XLOC_030203	4931417E11Rik	84.7287	87.7294	80.7147	74.6031	80.5003	0.711716	12.8256	7.72105	1.15009	1.42247	0.0766308	0.0672251	0.0664774		81.6552	5.60211	0.408201		0.0686069	0.0728655
	XLOC_003266	Fam71a	73.653	76.5101	82.8716	82.1422	92.0565	0.0341946	0.177484	0.301403	0.139666	0.430631	0.0437201	0.0157395	0.00815118		81.4467	0.163187	0.12456		0.0020036	0.763299
	XLOC_019966	9230112E08Rik,Col20a1	83.0387	73.6389	85.2589	74.8178	89.9217	3.51362	5.31595	5.42973	3.91107	6.95481	8.05825	6.80776	7.13856		81.3352	4.54259	7.23984		0.0558503	1.59377
	XLOC_031442	Slc6a16	75.9359	94.7584	78.0483	76.3738	81.2295	1.63343	16.629	10.9633	2.42788	0.887647	0.0546403	0.0671824	0.041958		81.2692	7.9134	0.262857		0.0973727	0.0332167
	XLOC_016559	Zfp474	84.14	72.7934	89.8278	82.4452	76.426	0.0278334	4.02417	1.51683	0.437407	0.999843	0	0.0292043	0.0505737		81.1265	1.50156	0.269905		0.0185089	0.17975
	XLOC_037393	BC050972	84.9136	80.3235	82.9512	85.902	71.2797	0.0896299	6.11552	2.48548	1.21666	1.76101	0.460398	0.184854	0		81.074	2.47682	0.601565		0.0305501	0.242878
	XLOC_024103	Dnaic1	89.0982	73.2543	77.5947	80.5804	83.1151	0.80896	16.0943	13.1818	1.56065	1.85402	0.749444	0.576316	0.350766		80.7285	7.91143	0.882637		0.0980004	0.111565
	XLOC_020973	Gm13941	74.63	81.8724	79.8198	88.842	78.041	0.790023	10.6122	4.90381	1.10944	1.31721	0	0.047597	0		80.641	4.35387	0.341202		0.0539907	0.0783675
	XLOC_010196	Mak	78.2092	79.4362	80.3822	82.0469	81.8554	0.360353	6.88661	4.11917	1.08516	1.13231	0.0525246	0.0827436	0.0907739		80.386	3.11282	0.339588		0.0387235	0.109093
	XLOC_018104	Pdzd8	82.8483	80.1247	77.8696	78.4017	80.1062	5.90106	6.41229	4.05429	5.99716	4.49533	4.15783	2.09514	4.06887		79.8701	5.5912	3.70429		0.0700037	0.662522
	XLOC_004412	1700023F02Rik	92.5821	77.2061	68.0466	83.8389	73.9109	1.11655	13.1117	11.7431	1.60011	2.07631	0	0	0		79.1169	6.89287	0.519077		0.0871225	0.0753065
	XLOC_025751	Gm11213	84.8002	74.8255	77.5122	82.1579	76.0249	0	2.13534	0.734165	0.423532	0.306707	0	0	0		79.0641	0.823259	0.0766768		0.0104125	0.093138
	XLOC_005819	Dgkeos	81.1434	78.8853	76.6898	74.8756	83.6715	0.532449	7.51176	4.05046	0.767859	1.13576	0.154177	0.143296	0.14212		79.0531	3.21563	0.393838		0.0406769	0.122476
	XLOC_037886	Lyzl4	78.9478	78.7177	78.6807	78.4364	78.1899	0.252737	5.45413	2.66004	0.293229	0.960322	0.162732	0.227335	0.303105		78.5945	2.16503	0.413374		0.0275469	0.190932
	XLOC_020625	P2rx3	73.3114	69.4459	79.7165	95.6143	74.8728	0.279396	1.07865	0.843383	0.400248	0.954368	0.320434	0.302835	0.319636		78.5922	0.650419	0.474318		0.00827588	0.72925
	XLOC_005872	Ttll6	83.493	73.9816	81.9696	77.5997	75.2878	0.574307	11.2836	7.30976	1.76342	1.03985	0.0722999	0.139715	0.0908151		78.4663	5.23277	0.33567		0.0666881	0.0641476
	XLOC_031100	Hipk4	77.3021	79.089	82.1472	77.0742	76.1963	0.583398	7.03176	3.5143	1.17311	2.79966	1.27121	1.1472	1.13882		78.3618	3.07564	1.58922		0.0392493	0.516712
	XLOC_008654	Ccdc175	82.8523	74.5324	77.7462	83.7794	72.8669	0.331538	9.47394	3.97675	1.14842	1.38645	0	0.0405394	0.00679008		78.3554	3.73266	0.358445		0.0476376	0.0960293
	XLOC_016260	1110020A21Rik	76.7962	77.0084	79.7164	77.575	80.6172	1.52031	9.97671	6.4229	1.96257	2.58667	1.15947	0.950439	1.38966		78.3426	4.97062	1.52156		0.0634472	0.306111
	XLOC_004343	Fam184a	82.0782	81.8306	66.923	91.6512	68.1778	1.03511	17.2579	6.78255	1.79956	1.99478	0.924471	0.283142	1.02118		78.1322	6.71878	1.05589		0.0859925	0.157156
	XLOC_025477	Gm136	79.7206	70.8976	77.6592	77.3916	84.5668	0.0216777	0.146824	0.320227	0.194784	0.518649	0	0	0		78.0472	0.170878	0.129662		0.00218942	0.758799
	XLOC_033662	4931431F19Rik	67.4311	65.9957	71.3456	95.3748	89.8649	0.0141753	0.70605	0.431861	0.068157	0.494115	0	0.0114606	0.0416897		78.0024	0.305061	0.136816		0.00391091	0.448489
	XLOC_024250	4930522O17Rik	87.2273	72.2253	75.0566	83.0612	72.0071	1.05256	14.3711	9.73027	1.78442	0.959579	0.136164	0	0.0756954		77.9155	6.73459	0.29286		0.0864345	0.0434859
	XLOC_019323	AV039307	86.8363	80.9172	76.5718	66.7863	77.5053	0.630082	9.55532	7.86144	2.74198	0.8941	0.550789	0.261848	0.519362		77.7234	5.19721	0.556525		0.066868	0.107082
	XLOC_026699	4921511H03Rik	80.7923	82.549	76.5762	76.8716	71.6462	0.168343	6.8682	2.69021	0.60768	0.840046	0	0.0345602	0.0197565		77.6871	2.58361	0.223591		0.0332566	0.086542
	XLOC_016555	Fam170a	77.7971	78.8209	77.05	77.3806	77.2324	0.620848	12.3367	6.68807	1.57341	1.23114	0.0276468	0.128464	0.0295744		77.6562	5.30476	0.354206		0.0683108	0.0667714
	XLOC_011448	4921530L21Rik	77.2946	71.3493	83.7011	82.2072	72.4771	0.0524785	0.725197	0.178961	0.192019	0.683923	0	0.0157293	0		77.4059	0.287164	0.174913		0.00370985	0.609105
	XLOC_036889	Lyzl4os	82.5157	72.5201	79.249	80.3199	72.248	0	5.53772	1.6634	0.530536	0.652348	0	0.0384154	0.0544606		77.3705	1.93291	0.186306		0.0249826	0.0963861
	XLOC_027550	Myl10	86.9725	75.0241	74.4625	75.5538	73.4863	0.580993	11.4558	6.84006	1.68194	0.90697	0	0.0918489	0		77.0998	5.1397	0.249705		0.0666629	0.0485835
	XLOC_033513	Ccdc83	79.1536	69.253	73.5425	84.7451	77.3372	0.664961	15.5623	7.91295	1.85963	1.40265	0	0.0402905	0.092666		76.8063	6.49996	0.383902		0.084628	0.0590621
	XLOC_019449	Gm14285	76.5237	74.9767	74.6548	75.7037	81.9463	0.567908	0.560967	0.607758	0.536031	1.27421	1.27887	0.74562	1.12336		76.761	0.568166	1.10552		0.00740175	1.94576
	XLOC_026077	Tex38	80.5668	78.7462	74.005	75.5927	73.3518	0.321797	5.67071	1.72851	0.51926	1.13936	0.101779	0.41181	0.308913		76.4525	2.06007	0.490465		0.0269457	0.238082
	XLOC_039469	Sh3kbp1	83.6822	75.0106	72.383	74.9759	76.1996	3.04874	2.41129	1.8677	2.06423	8.66744	7.28884	4.45796	8.76504		76.4503	2.34799	7.29482		0.0307126	3.10684
	XLOC_021042	Fsip1,Gm29232,Gpr176	83.7849	73.1255	77.2201	78.2832	69.0683	1.19149	10.2672	4.06309	1.68668	2.19186	0.777803	0.475902	0.693646		76.2964	4.30211	1.0348		0.0563869	0.240533
	XLOC_015324	Catsperd	76.3276	75.5788	77.3199	73.1872	78.3372	1.45251	13.759	10.5933	3.03438	1.75453	1.01237	0.781245	0.75057		76.1501	7.2098	1.07468		0.0946787	0.149058
	XLOC_036715	Iqcf6	73.9357	66.5756	78.1447	81.7595	79.9381	0.0748831	0.591815	0.640066	0	0.681517	0	0	0		76.0707	0.326691	0.170379		0.00429457	0.52153
	XLOC_017959	Cpeb3	78.854	76.0403	71.3804	75.65	78.3296	5.12038	5.12012	4.57844	5.92155	3.73267	4.19148	2.5097	4.19707		76.0509	5.18512	3.65773		0.0681797	0.705428
	XLOC_009586	Catsper3	90.897	76.4001	71.7829	76.9821	63.855	0.447794	4.66306	1.5346	0.760004	1.59282	0.541941	0.354141	0.521148		75.9834	1.85136	0.752512		0.0243654	0.406464
	XLOC_033593	Art5	86.4193	74.1876	79.8507	64.9108	74.5481	1.08157	12.1138	10.9969	1.84676	1.51161	0.300145	0.59418	0.555312		75.9833	6.50976	0.740312		0.0856735	0.113723
	XLOC_014408	4932412D23Rik	76.1639	79.2599	70.1144	78.2332	74.3687	0.681313	10.9818	4.26498	1.56404	1.31901	0	0.00348663	0		75.628	4.37303	0.330624		0.0578229	0.0756052
	XLOC_006029	Rundc3a	67.8052	62.2075	88.344	80.4871	78.1093	0.132285	1.65012	1.36608	0.287297	1.63063	0.417211	0.503525	0.638664		75.3906	0.858946	0.797507		0.0113933	0.928473
	XLOC_007764	Dnajc27	67.9962	81.1913	74.9648	75.4591	77.0597	2.24816	12.4346	8.22891	2.97805	2.55599	1.7962	1.07768	1.69737		75.3342	6.47243	1.78181		0.0859162	0.275292
	XLOC_029337	Hdac11	68.3591	73.5282	78.6124	74.8565	81.2276	2.95784	3.29543	3.03051	3.03323	6.24003	5.76854	4.89284	6.10083		75.3168	3.07925	5.75056		0.040884	1.86752
	XLOC_025683	1700042G15Rik	67.1765	74.8164	65.933	86.9493	80.4498	0.666909	10.6163	8.7531	2.18466	1.50413	0	0.129995	0		75.065	5.55524	0.408531		0.0740058	0.0735398
	XLOC_031862	Gm5901	78.7989	73.9837	76.3588	67.8203	77.866	0.0588497	0.554417	0.471169	0.0875469	0.398693	0	0	0		74.9655	0.292996	0.0996733		0.0039084	0.340187
	XLOC_018174	4930412O13Rik	69.5981	70.3677	78.0106	73.9447	82.0133	0.154343	0.33064	0.296317	0.102101	0.396137	0.0955396	0	0.0190083		74.7869	0.22085	0.127671		0.00295306	0.57809
	XLOC_007460	Gm11634	78.1793	76.1314	74.85	69.6765	74.8908	0.039339	0.30224	0.54824	0.222028	0.240968	0	0	0.028288		74.7456	0.277962	0.067314		0.00371877	0.24217
	XLOC_026132	Cfap57	78.0306	72.1872	74.1137	76.1313	72.4888	0.773356	12.8137	7.97253	2.0516	1.41482	0.0574506	0.136934	0.0774114		74.5903	5.9028	0.421654		0.0791362	0.0714329
	XLOC_012143	1700001G11Rik	81.5688	79.9058	71.9947	72.2223	67.2261	1.37014	13.8862	10.311	2.63457	1.4654	0.950915	0.764579	0.878867		74.5835	7.05048	1.01494		0.0945313	0.143953
	XLOC_022984	1700034I23Rik	76.1803	76.9532	77.0084	70.2058	72.2546	0.169087	1.20762	0.392485	0.19268	0.599931	0.0162602	0.0141643	0.0260184		74.5205	0.490468	0.164093		0.00658166	0.334565
	XLOC_013349	Smc1b	77.0108	69.1765	73.1943	86.1547	66.9738	0.730552	12.5826	6.18434	2.04113	1.40208	0.00863678	0.0220781	0.0347018		74.502	5.38466	0.366874		0.0722753	0.0681333
	XLOC_031881	Rbmxl2	84.0598	84.259	61.3185	70.9925	70.3449	1.20199	9.85926	9.07677	2.20157	0.590096	0.0308843	0.125805	0.0374187		74.1949	5.5849	0.196051		0.0752733	0.0351038
	XLOC_038579	Fam122c	78.5325	73.5383	70.7977	79.6083	67.2855	0.0897736	3.30469	1.087	0.414984	1.10298	0	0	0.031845		73.9525	1.22411	0.283706		0.0165527	0.231765
	XLOC_036764	BC048562	76.2489	65.1835	73.1593	79.6551	73.9082	0.049439	2.85984	0.403964	0.20511	0.620845	0	0	0		73.631	0.879588	0.155211		0.0119459	0.176459
	XLOC_000894	Phlpp1	70.6802	75.2343	72.9415	76.4127	72.5145	1.71493	3.64347	2.46664	2.23181	3.56286	2.88904	2.32112	2.85813		73.5566	2.51421	2.90779		0.0341806	1.15654
	XLOC_015718	Itpr3os	81.0837	73.7679	76.9332	68.4946	66.9242	0.142341	0.280325	0.460993	0.10753	0.349024	0	0.039068	0.110618		73.4407	0.247797	0.124677		0.00337411	0.503143
	XLOC_008494	Dcdc2c	59.6807	79.219	66.9176	73.2646	87.4147	0	0.118937	1.44723	0	0.42555	0	0	0		73.2993	0.391542	0.106387		0.00534168	0.271714
	XLOC_014983	Pknox1	75.1791	97.1609	55.6412	75.4027	62.5683	5.56651	7.30849	7.15319	6.72579	6.61304	6.72037	4.40655	6.4091		73.1904	6.6885	6.03726		0.0913848	0.902634
	XLOC_006984	4933427D14Rik	78.6908	71.6284	69.785	79.9844	65.7668	2.42981	7.97865	3.73547	3.41256	4.38935	4.46345	1.85504	2.70638		73.1711	4.38912	3.35356		0.0599844	0.76406
	XLOC_031583	Isg20	70.5797	74.7275	78.8909	74.0886	66.9209	7.78839	6.01338	3.99961	3.01709	7.77934	6.83562	6.1541	6.6376		73.0415	5.20462	6.85166		0.0712556	1.31646
	XLOC_030837	2900092C05Rik	80.6364	72.4702	66.1155	81.5687	64.1844	0	5.1597	1.1666	0.173225	1.25183	0	0.0192365	0.0265521		72.995	1.62488	0.324405		0.0222602	0.199648
	XLOC_017619	1700030N03Rik	71.6021	76.3903	68.9433	73.6324	73.4352	0	1.20639	0.902803	0.428936	0.331253	0.125896	0	0		72.8007	0.634532	0.114287		0.00871602	0.180113
	XLOC_006713	Lyrm7	77.4006	63.9547	81.8644	69.6673	71.0879	1.50806	6.51293	3.3136	1.47567	2.43976	1.87816	2.06977	1.31792		72.795	3.20256	1.9264		0.0439943	0.601519
	XLOC_020514	Ccdc173	77.1184	67.4101	71.0344	83.3687	61.8747	2.58471	13.7488	7.00801	3.46935	3.57584	1.64343	0.688485	1.663		72.1613	6.70272	1.89269		0.0928853	0.282376
	XLOC_000381	Ccdc150	74.6994	72.7364	69.7649	76.063	67.0077	0.305889	5.17823	1.95894	0.699039	0.945984	0.121697	0.0663269	0.086175		72.0543	2.03552	0.305046		0.0282499	0.149861
	XLOC_034407	Ccdc110	77.1164	68.3536	69.5439	72.5823	69.9925	0.578716	11.5151	6.24633	1.77521	1.02028	0.0248815	0.0212217	0.00650589		71.5177	5.02884	0.268222		0.070316	0.0533368
	XLOC_018808	4932414N04Rik	56.5306	83.1978	70.3332	75.6426	70.1142	0.330289	8.51729	4.00291	1.36942	0.697077	0	0.0515928	0.00480316		71.1637	3.55498	0.188368		0.0499549	0.0529872
	XLOC_004577	4932415D10Rik	67.1261	66.907	70.9976	82.4789	67.7527	0.0582977	4.54154	1.56978	0.598071	0.721166	0	0.00914405	0.0353562		71.0525	1.69192	0.191417		0.0238123	0.113136
	XLOC_029345	4930590J08Rik	72.1807	70.6967	74.5761	68.9897	68.763	0.140543	4.39442	2.49783	0.548873	0.764576	0	0.028143	0.0137657		71.0412	1.89542	0.201621		0.0266805	0.106373
	XLOC_025611	Hemgn	68.1156	65.4509	71.7119	74.066	75.5994	0.0215906	0.157858	0.311625	0.062167	0.380947	0	0.013085	0.015832		70.9888	0.13831	0.102466		0.00194834	0.740842
	XLOC_029232	M1ap	76.8377	71.8915	73.7653	69.7919	62.5853	0.34799	5.66972	3.1264	0.707984	1.34335	0.429066	0.0428889	0.474825		70.9743	2.46302	0.572532		0.034703	0.232451
	XLOC_001244	CH36-500J15.2	81.0088	71.9609	64.1723	67.6411	69.6346	0.39853	8.8791	3.76578	1.12391	0.920265	0	0.0973707	0.0272126		70.8835	3.54183	0.261212		0.0499669	0.0737506
	XLOC_020298	Ttc16	68.8661	69.7686	74.2479	73.4865	67.9328	1.14853	10.0801	7.09734	1.92942	1.59034	0.606832	0.607986	0.576417		70.8604	5.06385	0.845394		0.0714623	0.166947
	XLOC_034584	1700007B14Rik	77.5163	66.2419	72.2312	71.1246	66.1214	0.147384	2.81519	0.781406	0.267606	0.849908	0.134992	0.00726278	0.0205274		70.6471	1.0029	0.253173		0.0141959	0.252441
	XLOC_021528	Wfdc3	75.518	65.6412	76.5512	66.4677	68.8869	1.16444	11.3772	7.09534	1.99681	1.36383	0.683676	0.660578	0.454392		70.613	5.40845	0.790619		0.0765928	0.146182
	XLOC_012092	Atp8a2	72.1553	64.2192	66.2655	78.626	71.3457	0.419742	2.13765	0.622829	0.35479	0.665679	0.196816	0.23966	0.150999		70.5223	0.883753	0.313288		0.0125315	0.354498
	XLOC_026802	Cct8l1	66.8695	65.189	69.6742	73.3961	76.0283	0.0950714	1.02615	0.319333	0.220897	0.590114	0.0356516	0.0204234	0		70.2314	0.415363	0.161547		0.0059142	0.38893
	XLOC_005551	Fbxo39	67.3501	66.5006	75.2166	67.3734	74.3274	0.0948538	0.422526	0.317391	0.104694	0.569169	0.103462	0.085945	0.148484		70.1536	0.234866	0.226765		0.00334788	0.965507
	XLOC_016169	Tmem232	75.3375	62.3331	63.8096	81.0325	68.0804	0.562241	7.42403	3.33009	0.835164	0.832984	0.0563146	0.0359599	0.114269		70.1186	3.03788	0.259882		0.0433249	0.0855471
	XLOC_022789	1700008P02Rik	84.5663	67.3292	66.4462	61.5572	70.4485	0.0417964	0.244055	0.34147	0.281341	0.231303	0	0	0.0314457		70.0695	0.227166	0.0656872		0.003242	0.28916
	XLOC_012763	Zdhhc25	72.0808	68.5077	71.0728	69.5412	68.7474	0.060476	1.44392	0.488768	0.196322	0.381226	0	0	0		69.99	0.547372	0.0953065		0.00782071	0.174117
	XLOC_039021	Zcchc13	75.1518	64.4377	69.9703	71.664	68.1631	0.0550671	1.49399	0.681793	0.179122	0.592639	0.0355065	0.018621	0.0584049		69.8774	0.602493	0.176293		0.00862215	0.292606
	XLOC_028141	Cdkl2	68.6833	71.725	67.4364	71.1888	69.3706	3.20416	10.3488	6.62863	3.97363	2.94242	2.72253	1.19378	2.46731		69.6808	6.0388	2.33151		0.0866638	0.386088
	XLOC_003874	Usp44	68.7134	67.9293	71.1294	68.7815	70.7723	0.146172	2.35625	1.30771	0.389671	0.523678	0	0.0126702	0.013787		69.4652	1.04995	0.137534		0.0151148	0.130991
	XLOC_032081	1700029B22Rik	78.445	66.5567	75.5554	60.6815	65.7652	0.0460777	0.264097	0.50269	0.132527	0.500347	0	0	0.0342325		69.4008	0.236348	0.133645		0.00340555	0.565458
	XLOC_002833	Gm10138	88.3637	76.686	47.0085	66.5524	67.4616	2.53067	7.07979	8.04952	1.73366	0.828337	0.633633	0.49237	0.862125		69.2144	4.84841	0.704116		0.0700491	0.145226
	XLOC_026630	Ccdc27	71.4877	63.4808	68.7482	74.3169	66.3719	0.149694	2.56488	0.53488	0.272062	0.784695	0.117939	0.0859524	0.11152		68.8811	0.880379	0.275027		0.0127811	0.312396
	XLOC_027315	1700095B10Rik	68.66	74.4975	67.5285	71.0698	62.303	0	4.28354	1.80692	0.511319	0.925981	0	0	0		68.8118	1.65044	0.231495		0.0239849	0.140262
	XLOC_027947	Prom1	71.9556	69.4201	66.7968	68.386	66.5884	4.01579	3.94456	1.81832	0.828643	1.73732	0.313619	0.759758	1.08218		68.6294	2.65183	0.973219		0.0386398	0.366999
	XLOC_015740	Slc26a8	69.8375	69.4268	67.831	69.8973	66.1033	1.66993	13.7913	8.7521	2.78737	2.01286	1.2434	0.674223	0.95391		68.6192	6.75017	1.2211		0.0983715	0.180899
	XLOC_009669	1700001L19Rik	77.6091	67.9806	63.7905	68.9321	62.9263	0.120582	4.66375	1.57513	0.615537	0.710999	0.218208	0.164444	0.110613		68.2477	1.74375	0.301066		0.0255503	0.172654
	XLOC_003154	4930527J03Rik	77.1058	74.5916	39.9495	74.6682	74.3859	2.59411	3.83775	1.48908	1.29307	0.427785	0.918363	1.20301	0.833995		68.1402	2.3035	0.845788		0.0338053	0.367175
	XLOC_023682	Cdc14a	68.3001	65.9165	70.4505	64.6698	71.0148	2.53613	2.54621	1.63452	2.65941	2.31426	1.83181	1.01298	1.6611		68.0703	2.34407	1.70504		0.034436	0.727384
	XLOC_026440	Otud3	71.3688	63.9997	63.9949	70.1908	69.9161	2.47483	8.49399	5.96758	3.42946	4.03688	2.53848	2.03441	2.28662		67.8941	5.09146	2.7241		0.0749913	0.535032
	XLOC_034613	Mgat4d	76.2281	63.6426	73.4838	63.3567	61.9565	0.847805	13.6959	8.20815	2.18428	0.856061	0.0481686	0.0724409	0.0250815		67.7335	6.23403	0.250438		0.0920376	0.0401727
	XLOC_032904	4930558N11Rik	71.1904	72.6249	70.7861	68.3544	55.2727	0	2.40537	0.542911	0.366772	0.587296	0	0	0		67.6457	0.828763	0.146824		0.0122515	0.17716
	XLOC_003260	Vash2	69.0678	69.7839	66.3745	66.9316	65.4137	0.760494	4.22689	2.09581	0.983496	1.14747	0.330755	0.223245	0.279702		67.5143	2.01667	0.495293		0.0298703	0.245599
	XLOC_029827	Iqub	66.9979	68.1366	65.5732	72.1549	64.1352	0.437066	9.65674	3.68514	0.958144	1.35609	0.092488	0.0750107	0.143226		67.3996	3.68427	0.416704		0.0546632	0.113103
	XLOC_015754	Tmem217	71.7436	67.8674	64.2719	65.5519	67.3943	0.467546	9.65625	6.68873	0.843633	0.960474	0.149417	0.099842	0.024807		67.3658	4.41404	0.308635		0.0655234	0.0699212
	XLOC_018170	1700061F12Rik	72.6614	68.8631	64.7025	69.0397	60.8237	0.0388709	2.66039	0.293636	0.149109	1.01097	0	0	0.0577585		67.2181	0.785501	0.267182		0.0116859	0.340142
	XLOC_033935	Gm166	71.0869	63.5426	66.3369	67.1148	67.9215	2.40937	8.28221	6.5461	2.87072	2.88217	1.82722	1.85588	2.06176		67.2005	5.0271	2.15676		0.0748074	0.429026
	XLOC_040543	Tex13a	78.774	67.9335	67.5009	61.3758	60.2214	0.0636803	1.37102	0.570949	0.219461	0.737668	0	0	0		67.1611	0.556278	0.184417		0.00828273	0.33152
	XLOC_030318	Ccdc37	49.1774	59.2154	72.1893	81.072	73.6128	0.282996	3.07009	0.788337	0.421627	1.31115	0.341184	0.19332	0.573611		67.0534	1.14076	0.604816		0.0170128	0.530186
	XLOC_006109	Gm11657	70.1456	67.7347	58.393	74.0173	63.9718	1.69256	10.1894	5.96936	2.13736	0.638461	0	0.19554	0		66.8525	4.99717	0.2085		0.0747492	0.0417237
	XLOC_025020	Pla2g2c	65.7095	66.4317	65.9555	64.9902	71.0355	0.522152	6.52784	5.37656	1.5791	0.550825	0.152293	0.108754	0.0491091		66.8245	3.50141	0.215245		0.0523972	0.0614738
	XLOC_018537	4930527E20Rik	79.4286	62.5213	65.7428	61.837	64.562	0.167717	0.164204	0.282753	0.158256	0.75172	0	0.168144	0		66.8183	0.193232	0.229966		0.00289191	1.1901
	XLOC_034932	Gm27045	67.6434	66.2593	66.3394	63.3389	69.2405	0.684301	9.62676	8.09695	1.96374	0.774592	0.0812394	0.289285	0.0472329		66.5643	5.09294	0.298087		0.0765115	0.0585295
	XLOC_028496	Styxl1	70.4428	67.6259	65.7133	63.5678	65.3899	1.31574	9.1701	6.75714	2.22532	3.132	1.32867	1.01437	1.74021		66.5479	4.86707	1.80381		0.0731364	0.370615
	XLOC_011922	1700011H14Rik	70.8669	62.9608	66.6742	67.9674	64.0421	2.01988	3.56181	0.859533	0.478229	1.61016	0	0.325968	0.42481		66.5023	1.72986	0.590234		0.0260121	0.341203
	XLOC_009603	Spata31d1b	58.4675	62.1211	72.6856	67.5408	71.3083	0.027861	0.128164	0.234742	0.0962903	0.331791	0	0	0.0122234		66.4247	0.121764	0.0860036		0.00183312	0.706312
	XLOC_017531	Gm15491	68.874	69.5685	63.1654	63.4847	66.0057	0.975307	5.89618	4.56046	1.49017	1.83523	1.21671	0.651041	0.750437		66.2197	3.23053	1.11335		0.048785	0.344635
	XLOC_032829	Scgb2b23-ps	67.959	65.2888	58.0004	71.6501	68.1637	0.553943	9.9489	12.5526	2.90208	1.06585	0	0.0623076	0		66.2124	6.48938	0.282039		0.0980085	0.0434617
	XLOC_023575	Sycp1	66.069	61.7853	67.2367	72.0861	63.5725	1.18784	15.4519	6.80831	2.60824	1.75616	0.0332678	0.0192736	0.0162981		66.1499	6.51407	0.45625		0.0984744	0.0700407
	XLOC_001068	Plekha6	66.2652	67.9944	64.1874	67.0669	65.1171	4.63422	6.69214	5.04264	5.40564	1.73235	1.26772	0.663407	0.874817		66.1262	5.44366	1.13457		0.0823223	0.208421
	XLOC_010910	Dydc1	76.3494	63.2986	68.8718	64.965	56.6436	0.627564	14.837	7.70397	1.43787	1.70478	0.11486	0.165147	0.0564891		66.0257	6.1516	0.510319		0.0931698	0.0829571
	XLOC_001775	4930444P10Rik	74.9638	66.8103	59.9665	63.4567	64.7074	0.327072	9.51459	5.97137	1.53708	1.05132	0.0487401	0.101417	0.0266048		65.9809	4.33753	0.30702		0.0657391	0.0707824
	XLOC_027402	Iqcd	70.0695	62.6812	66.5036	65.1988	65.1723	0.653375	10.9325	7.92119	1.63095	1.22751	0.31864	0.362891	0.399139		65.9251	5.2845	0.577045		0.0801592	0.109196
	XLOC_002137	Gm28411	64.0405	71.8295	71.1958	62.4244	58.8094	0.184017	2.6631	0.634449	0.0964002	0.625817	0	0	0		65.6599	0.894492	0.156454		0.0136231	0.174909
	XLOC_007670	Dnah17	50.0058	66.4879	66.934	72.3531	71.3997	0.541031	9.11955	7.91766	1.65102	1.10325	0.0366231	0.127016	0.0504121		65.4361	4.80732	0.329325		0.0734658	0.068505
	XLOC_037357	Fem1b	67.0892	66.8659	61.4022	64.1173	67.5149	4.55317	9.87711	5.90776	4.76166	5.3665	4.67626	2.64984	4.14061		65.3979	6.27492	4.2083		0.0959499	0.670654
	XLOC_005064	Ccdc88a	64.278	64.1221	68.0038	66.2207	63.3299	1.82647	10.9542	5.33097	3.08519	3.08601	2.2905	1.22786	2.36411		65.1909	5.29921	2.24212		0.0812875	0.423105
	XLOC_024969	Stpg1	65.334	62.817	65.0198	66.1534	66.248	0.240788	5.32017	2.2367	0.64246	1.02223	0.0816282	0.0842854	0.130564		65.1144	2.11003	0.329677		0.0324049	0.156243
	XLOC_011266	Rec8	63.6263	62.1699	68.0234	70.4331	61.3156	2.09087	11.0351	4.64982	1.87391	3.726	2.38707	1.65111	2.19404		65.1137	4.91242	2.48956		0.0754438	0.506787
	XLOC_021128	Fam227b	66.7525	66.5138	63.5308	64.1002	64.4602	0.695757	13.1166	6.631	1.78846	1.06195	0.0595396	0.0667604	0.0124565		65.0715	5.55795	0.300177		0.085413	0.0540085
	XLOC_030230	Wdr54	64.8258	69.3724	63.6862	63.9395	63.476	0.63542	6.67845	5.66709	1.57396	1.65978	0.907893	0.875541	0.752522		65.06	3.63873	1.04893		0.0559289	0.288269
	XLOC_033990	D7Ertd443e	67.857	62.443	69.5668	64.872	60.0279	0.146697	6.07551	2.01149	0.826429	1.23263	0.0817408	0.493879	0.0223661		64.9533	2.26503	0.457654		0.0348717	0.202052
	XLOC_008202	Fam181a	63.0783	59.6769	71.387	63.1545	64.6864	0.656914	8.97676	11.6907	3.11127	1.18637	0	0.211527	0.0611027		64.3966	6.10891	0.36475		0.0948638	0.0597078
	XLOC_011631	Oit1	73.1008	60.5318	65.3679	61.5152	61.3335	0.288509	7.67556	4.5502	0.884536	0.793604	0.0291433	0.100283	0.01606		64.3698	3.3497	0.234773		0.0520384	0.0700876
	XLOC_026512	1700012P22Rik	64.6903	67.6061	69.4026	64.7793	55.3331	0.176238	6.25466	2.44666	0.532729	0.873266	0	0	0.0216245		64.3623	2.35257	0.223723		0.036552	0.095097
	XLOC_016678	Cfap53	71.5059	56.4022	64.9943	70.3574	58.0587	1.04472	11.8629	6.10806	1.63036	1.43078	0.390175	0.349483	0.523528		64.2637	5.16151	0.673491		0.0803177	0.130483
	XLOC_022720	Ttll7	63.1554	65.0311	62.273	66.7036	63.7585	0.945831	5.56891	2.0496	1.66493	2.52696	1.64063	0.93873	1.67946		64.1843	2.55732	1.69644		0.0398433	0.663369
	XLOC_027858	Gm15461	57.4286	62.8188	44.8506	69.268	86.2584	0.523841	1.54513	0	0.495044	0.591395	0	0	0		64.1249	0.641004	0.147849		0.00999618	0.230652
	XLOC_009268	Gpx6	46.7554	79.9116	80.3644	79.4556	33.6305	0.182649	3.96828	1.22039	0.215126	1.34548	0	0	0		64.0235	1.39661	0.33637		0.021814	0.240847
	XLOC_025972	4921539E11Rik	64.8075	62.9061	61.3404	70.2974	60.766	0.034287	2.67848	0.735035	0.238687	0.71692	0	0.00799447	0		64.0235	0.921622	0.181229		0.0143951	0.196641
	XLOC_017402	1700018L02Rik	70.0819	66.4598	57.2824	63.2276	63.0001	1.32117	11.6831	8.95397	2.18289	1.67573	0.733953	0.46185	0.639385		64.0104	6.03528	0.877729		0.094286	0.145433
	XLOC_013853	Gm15802	65.6229	62.1272	28.5151	91.7484	71.8245	0	0	0.668947	0	0	0	0	0		63.9676	0.167237	0		0.0026144	0
	XLOC_010960	BC061237	71.8471	58.3459	57.9546	74.3305	57.095	0	8.19353	2.34137	0.412688	0.761644	0	0	0		63.9146	2.7369	0.190411		0.0428211	0.0695719
	XLOC_027808	4931409K22Rik	65.8938	62.023	61.4107	71.093	59.0525	0.145318	3.58575	1.00578	0.544845	1.35155	0.283838	0.278405	0.370168		63.8946	1.32042	0.57099		0.0206656	0.43243
	XLOC_017074	Katnal2	64.2049	66.8927	64.9155	62.4525	60.3985	0.91845	10.6055	7.80337	2.15386	1.33332	0.0735867	0.248795	0.27392		63.7728	5.3703	0.482405		0.0842098	0.0898285
	XLOC_034385	Adam24	63.168	67.6225	63.0137	65.0898	59.9384	0	3.37344	0.713705	0.265826	0.901799	0	0.00504942	0.026264		63.7665	1.08824	0.233278		0.0170661	0.214362
	XLOC_035329	Psd3	66.4734	58.9576	61.3189	70.2954	60.7633	1.44988	3.11626	1.46379	1.61433	2.98952	2.86841	1.47375	2.70976		63.5617	1.91107	2.51036		0.0300663	1.31359
	XLOC_024550	Ube2u	67.6338	60.4393	60.5857	70.991	57.4154	0.526892	10.2813	5.28525	1.38973	1.12149	0.104839	0.0986262	0.026806		63.413	4.37079	0.33794		0.0689258	0.0773178
	XLOC_010417	1700084F23Rik	65.6883	61.75	61.9941	70.0742	56.3277	0.0411617	3.33581	0.52664	0.221464	0.646222	0	0.0198941	0		63.1669	1.03127	0.166529		0.0163261	0.16148
	XLOC_021373	1700030C14Rik	62.4428	57.6789	62.0134	71.8336	61.7896	0.256239	5.78216	2.03661	0.58579	0.544831	0	0.0818003	0.127638		63.1517	2.1652	0.188567		0.0342857	0.08709
	XLOC_014172	Pla2g10	66.1835	61.2846	60.1985	62.3512	64.866	0.0847265	3.31804	1.25471	0.55409	0.638659	0	0	0.109755		62.9768	1.30289	0.187104		0.0206885	0.143606
	XLOC_020190	Glt6d1,Gm13538	60.4053	59.2579	62.3782	65.0078	67.6657	0.0232979	0.313977	0.336499	0.155924	0.400354	0.221931	0.0797333	0.143968		62.943	0.207424	0.211497		0.00329543	1.01963
	XLOC_018392	1700092C17Rik	68.7082	71.7378	58.8278	56.1559	58.7985	0	5.03135	1.4512	0.321591	0.686487	0	0	0		62.8456	1.70104	0.171622		0.0270669	0.100893
	XLOC_035978	Ccdc159	59.5191	58.2054	60.6533	62.9868	72.7305	3.8777	3.70685	3.20873	4.41433	9.60242	8.81259	7.92971	6.49338		62.819	3.8019	8.20953		0.0605215	2.15932
	XLOC_031500	4933405O20Rik	65.5317	64.7606	64.0572	61.2656	58.3686	0.0425685	3.52005	1.00198	0.260589	1.07768	0	0	0.015411		62.7967	1.2063	0.273273		0.0192095	0.226539
	XLOC_015244	Lrrc73	67.2099	64.9536	56.9876	61.1002	63.6498	0.594933	8.43964	6.48095	1.31024	1.08819	0.419447	0.410222	0.56981		62.7802	4.20644	0.621917		0.0670026	0.147849
	XLOC_036514	Rwdd2a	66.1312	64.1492	61.2783	60.81	61.0262	2.4593	12.281	6.68818	2.67451	3.33218	2.86482	2.0587	2.73665		62.679	6.02575	2.74809		0.0961367	0.456058
	XLOC_020974	Gm15130	52.1676	62.973	65.0828	70.8757	61.5399	0.282344	4.7665	2.03208	0.363046	1.39345	0	0	0		62.5278	1.86099	0.348363		0.0297626	0.187192
	XLOC_022979	1700017G19Rik	70.3267	66.7684	58.4104	59.6723	57.4055	0.606476	12.8024	8.13464	1.51016	1.07132	0.0156466	0.136801	0		62.5167	5.76342	0.305942		0.0921901	0.0530834
	XLOC_013163	Gml	69.66	68.027	63.8921	58.5437	52.4364	1.84238	11.173	7.88478	3.23168	3.44648	1.49071	1.0778	1.20834		62.5118	6.03296	1.80583		0.0965091	0.299328
	XLOC_017562	Cfap58	62.8552	59.8387	64.4914	69.0394	56.227	0.145728	7.05373	2.95295	0.514056	0.846267	0.0315513	0.0409841	0.0262013		62.4903	2.66662	0.236251		0.0426725	0.0885958
	XLOC_038728	Gm1141	64.4028	66.7611	61.0453	63.2287	55.7746	2.90697	8.46709	3.91426	3.38318	1.39517	0.467756	0.138576	0.20065		62.2425	4.66788	0.550538		0.074995	0.117942
	XLOC_028445	Tmem132cos	58.5451	59.4892	61.9048	69.5439	61.5315	0.0631286	1.32001	0.170798	0.116481	0.541992	0	0	0.0881235		62.2029	0.417604	0.157529		0.00671358	0.37722
	XLOC_003278	1700034H15Rik	65.6319	63.7434	54.1228	67.0896	59.7617	2.50281	4.53379	3.94289	2.1478	0.873734	0.222785	0.0570943	0.248909		62.0699	3.28182	0.350631		0.052873	0.10684
	XLOC_001922	Prss40	63.8495	59.1141	64.832	61.6476	60.7591	0.398682	6.11001	3.02119	0.54479	0.574534	0.0515591	0.0115381	0.0234891		62.0405	2.51867	0.16528		0.0405972	0.065622
	XLOC_026858	Plb1	59.2311	57.2923	62.6345	60.359	69.7373	0.152403	1.09203	0.846843	0.376629	0.859282	0.0537226	0.157802	0.0753342		61.8508	0.616976	0.286535		0.00997523	0.464419
	XLOC_012098	1700109G14Rik	64.3583	61.9535	57.8432	61.9052	63.0113	0	2.24888	0.285058	0.150047	0.522274	0	0.0262694	0		61.8143	0.670996	0.137136		0.010855	0.204376
	XLOC_026828	Drc1	67.5332	59.9197	59.4192	62.2315	59.5168	0.591847	11.8261	7.06015	1.83322	1.1432	0.228907	0.185493	0.227666		61.7241	5.32783	0.446316		0.0863169	0.0837708
	XLOC_011342	Prss51	68.7962	59.0231	59.7273	57.6267	63.4416	0	0.163171	0.360664	0.0617795	0.33681	0	0.0272052	0		61.723	0.146404	0.0910038		0.00237195	0.621595
	XLOC_007314	Srcin1	60.7842	56.6876	61.8506	58.5077	70.2693	3.26692	2.77475	3.80634	3.68885	9.59592	10.1462	10.677	9.59982		61.6199	3.38422	10.0047		0.0549208	2.95629
	XLOC_028155	Ccdc158	63.1768	59.8041	61.268	63.354	60.4272	0.862277	8.41918	5.55346	2.19955	1.70848	1.14677	0.609651	0.978916		61.606	4.25862	1.11095		0.0691266	0.260872
	XLOC_027339	4930519G04Rik	72.0648	58.7539	56.179	60.9503	59.0419	0.255966	7.69605	4.47937	1.12506	1.08321	0.019492	0.0216254	0.01084		61.398	3.38911	0.283792		0.0551991	0.0837364
	XLOC_032982	Ccdc155	59.8771	58.3835	63.5217	60.3863	64.0036	0.983586	11.0149	9.50009	2.01215	1.18276	0.0300262	0.222185	0.0497539		61.2344	5.87768	0.371181		0.0959865	0.063151
	XLOC_028800	Cpa5	58.3733	62.3232	61.3453	63.6825	59.7376	0.0231302	2.68276	0.718511	0.265462	0.901253	0	0	0.0225768		61.0924	0.922466	0.230957		0.0150995	0.25037
	XLOC_000095	Gm7568	66.0734	63.7661	55.796	56.3908	62.9815	0	0.309479	0.204903	0.0892903	0.245982	0	0.0397425	0		61.0016	0.150918	0.0714311		0.002474	0.473311
	XLOC_016042	Ttbk1	51.1297	62.3348	64.9837	63.0046	63.289	0.274677	5.71113	3.99275	0.746915	0.640433	0.0230728	0.0849062	0.0244611		60.9484	2.68137	0.193218		0.0439941	0.0720596
	XLOC_027481	Glt1d1	59.7836	62.2382	60.458	61.6073	60.4315	0.403081	4.88783	5.04442	1.70928	0.779821	0.178951	0.0465716	0.0066232		60.9037	3.01115	0.252992		0.0494412	0.0840182
	XLOC_013887	Slc9c1	63.3412	62.6162	59.8033	60.0429	58.5086	0.554766	10.6796	5.2238	1.32786	0.992846	0.0208907	0.0624719	0.0114324		60.8624	4.44651	0.27191		0.0730583	0.0611514
	XLOC_010737	4930455B14Rik	65.0796	59.4472	58.9459	62.0967	58.5198	0.79584	12.0841	6.59099	2.08279	1.03295	0.0566403	0.135795	0		60.8178	5.38843	0.306346		0.0885995	0.0568526
	XLOC_014553	D16Ertd472e	64.1976	57.108	60.6679	60.284	61.806	1.59282	12.6101	6.58498	2.22576	3.6031	2.37386	1.09099	1.9512		60.8127	5.75342	2.25479		0.0946088	0.391904
	XLOC_008535	Lrrc72	65.4684	59.6722	57.9582	64.9069	55.9764	0.0540567	3.47938	1.06712	0.38295	0.822825	0	0	0.0776585		60.7964	1.24588	0.225121		0.0204926	0.180693
	XLOC_001634	Rd3	61.0654	62.2792	66.0185	54.1871	59.593	0.221878	4.05278	2.13927	0.591842	0.893387	0.280393	0.17374	0.338668		60.6286	1.75144	0.421547		0.028888	0.240686
	XLOC_005720	Fndc8	60.4634	57.1698	60.4792	58.3789	66.2691	0.011853	0.360913	0.281321	0.0566837	0.401417	0.0152439	0	0.00870632		60.5521	0.177693	0.106342		0.00293454	0.598459
	XLOC_017195	BC048609	64.8762	63.5418	57.3194	61.4877	54.7321	0.217863	4.04658	1.57212	0.311123	0.822373	0.498822	0.327321	0.560963		60.3914	1.53692	0.55237		0.0254493	0.3594
	XLOC_006309	4921536K21Rik	57.284	58.234	57.2516	61.284	67.8305	1.35732	8.90526	6.59097	2.40476	1.12777	0.303752	0.274967	0.279956		60.3768	4.81458	0.496611		0.0797422	0.103147
	XLOC_001987	1700066B17Rik	64.4936	58.8939	64.1927	59.4309	54.08	0.464116	4.75365	0.231215	0.912439	0.808864	0.0967693	0.188806	0.0376321		60.2182	1.59035	0.283018		0.0264099	0.177959
	XLOC_006078	Ace3	57.4504	61.8819	64.4687	60.5595	56.2122	0.0471656	3.2922	1.23214	0.281713	0.740878	0.0155411	0.00950575	0.0345039		60.1145	1.2133	0.200107		0.0201832	0.164927
	XLOC_014401	4930435E12Rik	57.9267	53.8943	53.3538	68.1775	66.4838	0.0559143	0.666357	0.369615	0.207226	0.559214	0.0271813	0	0.0149786		59.9672	0.324778	0.150343		0.00541593	0.462911
	XLOC_023354	Dcst1	60.1075	65.5259	56.2235	61.6706	55.9457	0.0353725	4.22622	1.05141	0.233488	0.893035	0.120201	0.177862	0.20257		59.8946	1.38662	0.348417		0.023151	0.25127
	XLOC_019209	Gm13923	67.6651	84.7516	53.9024	46.2002	46.4722	0	3.04961	0.242306	0.266597	1.59184	0	0	0		59.7983	0.889628	0.39796		0.0148771	0.447333
	XLOC_025991	BC055111	58.7218	57.8773	55.9072	53.1829	72.5795	0.279739	0.263606	0.45651	0.183068	0.640079	0.021842	0.136761	0.0242503		59.6537	0.295731	0.205733		0.00495746	0.695677
	XLOC_025377	Lrrc69	57.3323	56.8209	56.7232	62.8453	64.1613	0.121208	0.377749	0.240364	0.206068	0.428468	0.0648786	0.0140613	0.0545381		59.5766	0.236347	0.140487		0.00396712	0.594407
	XLOC_006010	Gm11635	55.515	44.9769	68.3505	64.1347	64.8835	0.276684	7.42761	5.40355	0.604808	0.103393	0	0	0		59.5721	3.42816	0.0258482		0.0575464	0.00753997
	XLOC_006112	Apoh	59.1716	57.5184	60.8372	63.7557	56.2808	0.156201	2.65168	0.891946	0.232835	0.687656	0.0578856	0.0332812	0.229201		59.5127	0.983165	0.252006		0.0165203	0.256321
	XLOC_019088	Agbl2	57.4369	56.5083	59.5115	60.1471	62.3904	0.87555	10.4321	9.12543	2.08502	1.15498	0.14245	0.161765	0.135027		59.1988	5.62953	0.398555		0.0950952	0.0707974
	XLOC_017053	4930503L19Rik	55.9763	61.6421	54.905	65.8355	55.1275	1.92013	5.16433	4.06465	2.08077	2.84227	1.25976	0.884409	1.42939		58.6973	3.30747	1.60396		0.0563479	0.48495
	XLOC_035213	Tnks	51.8654	59.5417	60.2672	62.9192	58.7312	3.06316	5.62636	3.64594	3.42068	2.11445	1.71178	1.10965	1.5547		58.6649	3.93903	1.62264		0.0671446	0.41194
	XLOC_020001	1700080N15Rik	67.761	54.8942	53.4063	61.4588	55.3301	0	0.707254	0.651938	0.214889	0.924289	0	0	0		58.5701	0.39352	0.231072		0.00671879	0.587193
	XLOC_009672	Gm26844	61.2964	61.7892	57.5893	61.5295	50.2853	0.057035	3.86254	0.706332	0.32749	0.923514	0	0	0		58.4979	1.23835	0.230878		0.0211691	0.186441
	XLOC_007983	Wdr20rt	62.1454	59.4452	59.4708	54.9582	56.2559	0.70877	9.33953	6.96561	1.71164	0.969856	0.0456731	0.0760205	0.0506748		58.4551	4.68139	0.285556		0.0800852	0.0609982
	XLOC_034493	1700125H03Rik	60.4513	56.8363	60.4683	56.5021	57.9871	0	0.246763	0.221615	0	0.456609	0	0	0		58.449	0.117095	0.114152		0.00200336	0.974873
	XLOC_004726	Kcnmb4	63.9254	53.8254	60.816	51.6627	61.6901	2.20312	9.63834	9.25687	2.01111	1.40759	0.463991	0.420237	0.811869		58.3839	5.77736	0.775922		0.0989546	0.134304
	XLOC_027835	4930584F24Rik	59.8024	53.1944	57.2161	59.8871	60.934	0	1.5473	0.291647	0.415792	0.649545	0	0	0		58.2068	0.563685	0.162386		0.00968417	0.28808
	XLOC_026538	1700095A21Rik	63.3918	60.0013	52.9046	62.6506	51.9257	0.0856245	1.2629	0.446705	0.103391	0.50328	0	0	0		58.1748	0.474655	0.12582		0.00815912	0.265077
	XLOC_031555	Gm5334	56.6697	57.7407	58.7526	54.3093	62.2735	0.0691569	0.187379	0.336949	0.0815448	0.495031	0	0	0		57.9492	0.168757	0.123758		0.00291216	0.733347
	XLOC_009677	1700100L14Rik	62.9235	58.8576	62.2288	50.1309	54.1159	0.0999613	1.0999	0.440008	0.209421	0.401387	0	0.0403366	0		57.6513	0.462323	0.110431		0.00801929	0.238861
	XLOC_037471	Tmod2	57.8294	55.8757	58.4149	57.2354	58.715	0.88528	2.59062	1.02589	0.918048	1.17738	1.1786	0.683364	1.30442		57.6141	1.35496	1.08594		0.0235179	0.801456
	XLOC_013124	Lrrc6	63.7553	54.5885	54.1283	61.9891	53.3455	0.755755	10.9049	4.66266	1.36823	1.14601	0.0503466	0.0496567	0.0711992		57.5613	4.42289	0.329303		0.0768378	0.0744544
	XLOC_010089	Scgn	69.8167	62.4985	53.7246	55.1944	46.1031	0	0.463555	0.0468745	0.0194183	1.64742	0	0	0		57.4675	0.132462	0.411855		0.00230499	3.10923
	XLOC_006609	Gm12168	64.5246	61.5731	42.7241	53.7264	64.1649	4.23072	6.86736	6.58708	3.83373	3.89407	2.14443	2.20045	3.14436		57.3426	5.37972	2.84583		0.0938172	0.528992
	XLOC_028988	Cntnap2	60.9585	53.2389	57.4843	57.399	57.0998	0.743673	10.8269	7.83416	1.97012	0.714296	0	0.0888765	0.0243343		57.2361	5.34371	0.206877		0.0933626	0.038714
	XLOC_012735	Parvg	53.4553	52.8342	61.5184	55.1802	62.5984	1.09235	4.75528	3.07886	0.963358	5.35122	3.89616	3.07548	4.31013		57.1173	2.47246	4.15825		0.0432874	1.68182
	XLOC_023732	Ank2	53.8341	56.7671	56.1469	63.9671	54.8664	5.78241	6.10635	4.70299	5.44914	1.3991	0.729418	0.387629	0.910075		57.1163	5.51022	0.856556		0.0964737	0.155448
	XLOC_001890	4931428L18Rik	58.3947	52.1032	58.0862	55.1923	61.4965	0.189575	7.80481	5.41837	1.68546	0.734636	0	0	0		57.0546	3.77455	0.183659		0.0661569	0.0486571
	XLOC_018670	Wdr38	64.0755	55.9567	55.918	53.6877	55.1919	0.539857	3.81318	1.76339	0.564547	1.14289	0.424426	0.394995	0.45725		56.966	1.67024	0.60489		0.02932	0.362157
	XLOC_024192	Tmod1	48.9989	48.8419	61.6996	61.0352	64.1932	1.7432	2.59115	1.22973	2.0324	3.25038	3.8704	2.21859	4.33854		56.9538	1.89912	3.41948		0.0333449	1.80056
	XLOC_006033	Gm1564	54.4528	58.9871	51.8774	58.5218	60.4911	0.729262	10.3117	6.61813	2.52811	0.96958	0.0159132	0.0563968	0.0419152		56.866	5.0468	0.270951		0.0887489	0.0536877
	XLOC_005825	4930405D11Rik	55.8943	52.9598	57.2603	62.0263	56.1731	0	0.396114	0.210963	0.0631091	0.225078	0	0	0		56.8628	0.167547	0.0562695		0.00294651	0.335844
	XLOC_030243	1700124L16Rik	60.2522	55.0985	56.6056	63.5113	47.8014	0.506473	8.27004	4.28214	1.62046	2.33582	1.0949	0.419087	0.74811		56.6538	3.66978	1.14948		0.0647755	0.313229
	XLOC_019975	Abhd16b	54.1837	52.5058	59.6375	56.7758	60.1182	0.0823314	0.0982523	0.294645	0.159409	0.542232	0	0	0.0243944		56.6442	0.158659	0.141657		0.00280098	0.892834
	XLOC_022453	Adam30	58.9021	57.5806	52.7124	57.3057	55.5759	0.377394	9.44871	4.791	0.900751	0.871543	0	0.0355494	0.0246534		56.4153	3.87946	0.232936		0.0687661	0.0600435
	XLOC_009910	Fam208b	48.5646	58.7117	55.1489	64.3581	54.9038	3.96508	7.55345	3.7038	4.51979	2.72602	2.4245	1.1478	2.35932		56.3374	4.93553	2.16441		0.0876066	0.438536
	XLOC_019610	6820408C15Rik	59.3313	57.9151	55.2765	55.7459	53.0389	1.19653	8.335	4.3906	2.40212	1.65119	0.671007	0.426795	0.738155		56.2615	4.08106	0.871787		0.0725373	0.213618
	XLOC_023779	4930579F01Rik	59.0484	56.3718	55.6165	59.1749	50.8589	0.0317445	5.76986	2.32049	0.310429	0.756634	0.020251	0.0325696	0.0224683		56.2141	2.10813	0.207981		0.0375018	0.0986565
	XLOC_023093	Erich6	58.3936	55.5603	57.6478	56.2523	53.1634	0.272146	4.74932	1.75272	0.446539	0.965275	0.0676245	0.0469503	0.0925992		56.2035	1.80518	0.293112		0.0321187	0.162373
	XLOC_020570	Ttc30a2	58.3412	53.4199	54.9384	58.0074	54.4944	0.608005	11.6444	6.70902	1.89881	0.919324	0.0571294	0.0848154	0.0631907		55.8403	5.21506	0.281115		0.0933925	0.0539045
	XLOC_013912	1700116B05Rik	61.1747	53.1877	49.7852	58.9616	56.0788	1.33916	8.37034	3.96139	0.416619	1.2429	0	0	0		55.8376	3.52188	0.310725		0.0630736	0.0882271
	XLOC_006760	Zfp39	53.4828	58.2037	56.01	58.6918	52.0626	1.86595	12.3963	5.94809	2.05115	2.554	1.80096	0.805675	1.65741		55.6902	5.56537	1.70451		0.0999345	0.306271
	XLOC_011281	Rnf17	54.9363	53.4898	55.3383	61.1261	53.4921	0.755317	7.39836	3.76493	1.54804	1.01023	0.0680756	0.0680859	0.0863188		55.6765	3.36666	0.308178		0.0604683	0.091538
	XLOC_037301	Rfpl3s	54.5295	54.8591	55.1284	60.5704	53.2472	0.419667	4.59402	2.45631	0.494806	0.417404	0.0561214	0.0269482	0		55.6669	1.9912	0.125118		0.0357699	0.0628357
	XLOC_014176	Ifitm7	56.6243	49.1543	60.8306	52.4795	58.4423	0.19391	7.36657	8.01324	1.19892	1.30038	0.167055	0.178398	0.153212		55.5062	4.19316	0.449761		0.075544	0.107261
	XLOC_005762	1700125H20Rik	63.3471	54.6027	56.2435	52.5735	50.7298	1.49055	8.71506	5.68064	2.22998	0.743327	0.950895	0.952035	0.92864		55.4993	4.52906	0.893724		0.0816056	0.197331
	XLOC_024442	Fam154aos	57.7127	50.7715	54.757	57.6495	55.9764	0	0.618126	0.226214	0.213678	0.323467	0	0	0		55.3734	0.264504	0.0808668		0.00477674	0.305729
	XLOC_031549	Cers3	56.7999	55.5949	55.7687	55.3546	53.3078	0.705344	7.97222	7.95992	2.4118	0.850806	0.0795207	0.106716	0.12018		55.3652	4.76232	0.289306		0.0860165	0.0607489
	XLOC_032734	Catsperg2	54.5506	57.6748	54.6191	55.7729	54.0948	0.629767	9.95433	7.31383	1.92327	0.986459	0.017152	0.073037	0.0144542		55.3424	4.9553	0.272776		0.0895389	0.0550472
	XLOC_028387	Adam1b	58.0277	59.0762	55.4847	52.7528	50.194	0.619397	10.6288	6.29725	1.32098	0.594284	0.010056	0.03855	0.0269155		55.1071	4.71661	0.167451		0.0855899	0.0355025
	XLOC_017413	Trpd52l3	56.2045	53.4749	54.503	53.5692	56.6767	0.423402	9.46004	5.66594	1.6533	0.959193	0.0166753	0.0826181	0		54.8857	4.30067	0.264622		0.0783569	0.0615303
	XLOC_001210	Apobec4	53.6514	53.347	56.1755	56.2896	54.7383	0.0171951	3.02234	0.775661	0.393404	0.536142	0	0	0.0126042		54.8404	1.05215	0.137187		0.0191857	0.130387
	XLOC_036050	Gm26787	55.3015	52.6719	57.6757	54.6029	53.603	0.489956	10.4305	4.67505	1.35714	0.635796	0.456968	0	0		54.771	4.23816	0.273191		0.0773797	0.0644598
	XLOC_034344	Poteg	47.4457	56.9879	55.6584	60.1613	53.4441	0.352915	5.1053	2.80637	0.464224	1.03875	0	0.0380524	0.0114478		54.7395	2.1822	0.272063		0.0398652	0.124673
	XLOC_012242	Dgkh	56.5173	53.882	56.1745	51.4658	54.599	0.0711478	2.22937	0.668771	0.215669	0.678676	0.151487	0.081201	0.099089		54.5277	0.796239	0.252613		0.0146025	0.317258
	XLOC_040719	Ppef1	57.6639	49.279	52.8289	56.8854	55.8407	0.0108446	1.78765	0.477853	0.0803652	0.224891	0	0	0		54.4996	0.589178	0.0562228		0.0108107	0.0954257
	XLOC_004404	1700120B22Rik	56.7216	52.8443	54.6674	52.8527	54.7841	0	0.884945	0.70094	0.379753	0.224766	0.124967	0	0.144294		54.374	0.491409	0.123507		0.00903758	0.251332
	XLOC_020919	4931422A03Rik	57.9773	51.8678	52.932	51.0659	57.4712	0.690027	7.54101	5.67746	1.25384	1.21283	1.31269	0.295516	0.76768		54.2628	3.79058	0.897179		0.069856	0.236686
	XLOC_016632	St8sia3	57.0628	52.2137	63.1047	53.2397	45.5479	0.0247725	2.69676	0.757273	0.551288	0.774199	0	0	0.00302475		54.2338	1.00752	0.194306		0.0185774	0.192855
	XLOC_030042	Pde1c	54.7443	54.7355	53.5092	53.1547	54.24	0.582536	8.53917	5.16219	1.20114	0.997533	0.0734432	0.122108	0.0699633		54.0767	3.87126	0.315762		0.0715882	0.0815657
	XLOC_007329	Cacnb1	50.7138	53.3078	57.4019	50.6359	57.0146	2.66816	3.57197	3.90821	3.26271	7.1108	7.38587	5.3329	6.37769		53.8148	3.35276	6.55182		0.0623019	1.95415
	XLOC_000242	RP23-247A1.6	58.3512	50.7972	62.7874	50.8812	46.2557	0	3.68707	1.8861	0	0.585159	0	0	0		53.8145	1.39329	0.14629		0.0258906	0.104996
	XLOC_019588	Gm14145	54.7949	55.469	50.8679	61.1321	46.3119	0.0805308	0.560896	0.197014	0.0765837	0.270071	0	0	0		53.7152	0.228756	0.0675178		0.00425869	0.295152
	XLOC_039077	Cylc1	53.7715	52.2307	53.8588	57.2155	51.3604	0.0294808	1.4123	0.541634	0.167905	0.592046	0.0204657	0.00533687	0.0192924		53.6874	0.53783	0.159285		0.0100178	0.296163
	XLOC_013566	4930562C15Rik	54.1209	53.2372	57.0196	54.8576	49.0518	0.18336	7.53085	3.49552	0.544712	1.10744	0.106779	0.169982	0.0747786		53.6574	2.93861	0.364745		0.0547662	0.124122
	XLOC_002075	Inpp1	51.8827	54.6761	56.4064	48.6683	56.6228	3.58656	3.16022	3.74265	3.42113	5.96099	7.61971	4.58829	7.2688		53.6513	3.47764	6.35945		0.0648194	1.82867
	XLOC_035668	Fa2h	56.6087	54.5893	52.9538	50.4962	53.3739	0.803987	10.5724	6.14705	1.0985	1.16213	0.401044	0.47443	0.490954		53.6044	4.65548	0.632139		0.086849	0.135784
	XLOC_030433	1700030F04Rik	53.7277	54.5588	49.8906	55.3828	54.1884	0	0.227747	0.282851	0.110659	0.133115	0	0	0		53.5497	0.155314	0.0332788		0.00290038	0.214267
	XLOC_035714	RP23-246H16.1	56.4689	60.0542	49.6615	46.6078	54.3783	0.146425	5.74976	8.41582	0.827291	1.02167	0.11294	0.441379	0		53.4341	3.78482	0.393997		0.0708316	0.104099
	XLOC_022911	Actrt3	49.9676	48.884	51.1421	53.8921	62.8147	0	0.101171	0.299115	0.110179	0.457419	0.01951	0.0196133	0.0317824		53.3401	0.127616	0.132081		0.0023925	1.03499
	XLOC_034332	Kcnu1	56.617	51.0979	52.5259	54.6429	50.8256	0.629863	4.88935	2.05433	1.02493	1.60262	0.864999	0.643614	1.02347		53.1419	2.14962	1.03368		0.0404506	0.480865
	XLOC_032952	1700008O03Rik	60.3622	55.1961	50.1305	48.0824	51.3367	1.19686	10.3842	7.22718	1.98256	1.84779	0.382424	0.569367	0.540886		53.0216	5.1977	0.835117		0.0980299	0.16067
	XLOC_021596	RP23-105H6.2	58.5013	49.6623	56.99	48.4682	51.3845	0.0344185	1.66611	0.619931	0.200244	0.492528	0	0	0		53.0013	0.630176	0.123132		0.0118898	0.195393
	XLOC_031954	Tmc5	58.2576	52.6689	56.6611	47.6676	48.3198	0.877129	3.63511	1.28481	0.263212	0.755536	0.0123067	0.058551	0.0946944		52.715	1.51507	0.230272		0.0287407	0.151988
	XLOC_007978	Gm527	53.0423	48.3572	53.6731	57.0032	51.2293	3.46125	4.97572	2.64323	3.78219	2.87946	2.43597	1.48731	2.50736		52.661	3.7156	2.32753		0.0705569	0.62642
	XLOC_013149	Mroh5	44.7295	52.3629	50.7768	60.3977	54.9519	0.01419	0.735327	0.323506	0.0586849	0.518153	0	0.00632384	0		52.6438	0.282927	0.131119		0.00537437	0.463438
	XLOC_008810	1700064M15Rik	57.3873	56.5569	54.61	48.3665	44.8087	0.690003	7.20131	5.46665	1.0886	0.841781	0	0.303657	0.259332		52.3459	3.61164	0.351193		0.0689957	0.097239
	XLOC_024643	Agbl4	55.6358	53.451	51.1395	51.1573	49.7996	0.955641	6.86987	6.23184	1.25516	0.558418	0.060786	0.111845	0.102009		52.2366	3.82813	0.208264		0.0732843	0.0544037
	XLOC_013233	1700025B11Rik	59.6535	51.0159	51.2697	54.2297	44.7153	0.0714548	3.97011	1.21808	0.0668226	0.550136	0	0	0.0513726		52.1768	1.33162	0.150377		0.0255212	0.112928
	XLOC_010323	Spata31d1d	46.4954	49.4947	53.5047	58.2329	53.0999	0.0326293	0.997067	0.227735	0.081558	0.422123	0.00829494	0	0.0191739		52.1655	0.334747	0.112398		0.00641702	0.33577
	XLOC_022614	Ndst4	53.5254	50.1767	56.7295	51.9163	48.3054	0.241897	5.82052	3.14864	0.813469	0.787277	0.0377079	0.0190813	0.030995		52.1307	2.50613	0.218765		0.048074	0.087292
	XLOC_028758	Spam1	51.8875	57.9782	51.1117	53.449	46.0135	0	3.78127	0.943997	0.288838	0.985098	0	0.00730791	0.00968072		52.088	1.25353	0.250522		0.0240656	0.199854
	XLOC_019540	Cfap61	80.0398	56.4509	44.2112	42.1466	37.5078	0.951935	5.01608	5.39994	1.12406	1.4369	0.314016	0.183726	0.324096		52.0713	3.123	0.564685		0.0599756	0.180815
	XLOC_013702	Fam131a	53.3424	47.9155	55.5675	52.8106	50.6375	3.04375	7.29876	6.43554	3.8199	6.3286	6.07338	4.82209	5.43581		52.0547	5.14949	5.66497		0.0989245	1.1001
	XLOC_011777	2610528A11Rik	52.0839	50.7485	50.4974	55.8901	51.0255	0.468842	1.49003	0.442646	0.497396	0.959305	0.355905	0.238683	0.353513		52.0491	0.724728	0.476851		0.0139239	0.657973
	XLOC_010324	1700014D04Rik	44.8657	48.3998	50.0202	55.2468	61.553	0.0774459	1.50315	0.450417	0.525752	0.622858	0.0101416	0.0291338	0.0332826		52.0171	0.639191	0.173854		0.0122881	0.271991
	XLOC_019393	Gm14244	43.7245	52.3131	50.9606	62.8396	50.1827	0.504489	6.35199	5.71257	1.86005	1.2381	0.0139129	0.0612541	0.031531		52.0041	3.60727	0.336199		0.0693652	0.0932004
	XLOC_026433	Vwa5b1	44.0393	52.0054	51.0353	54.8341	56.596	0.0129249	2.23972	0.715617	0.395604	0.555982	0.00413068	0.0232745	0.00474194		51.702	0.840966	0.147032		0.0162656	0.174837
	XLOC_010143	1700018A04Rik	58.8999	50.6732	53.9193	49.3404	45.3808	0.31521	5.95904	3.99152	0.662136	0.858361	0	0	0.043236		51.6427	2.73198	0.225399		0.0529015	0.0825041
	XLOC_001923	1700101I19Rik	52.09	49.2347	54.1839	49.5861	52.6287	0.136819	8.05241	8.52559	1.43477	1.55616	0	0.273271	0		51.5447	4.5374	0.457358		0.0880284	0.100797
	XLOC_014723	Tcp10b	53.641	50.6973	56.6373	49.0292	47.7106	0.590539	7.57944	4.18538	1.15946	0.657254	0.145486	0.105294	0.111585		51.5431	3.3787	0.254905		0.0655511	0.0754445
	XLOC_029254	Ankrd53	53.4567	50.3906	53.9785	48.4482	50.5713	0.0157082	2.10962	0.643762	0.239818	0.555613	0.0779836	0.0847316	0.034231		51.3691	0.752227	0.18814		0.0146436	0.25011
	XLOC_025634	Tmem246	53.6498	46.6195	45.5644	65.1308	45.7568	2.3198	6.08145	3.53832	5.17913	2.35195	1.87392	2.10888	2.29552		51.3443	4.27968	2.15757		0.0833526	0.504143
	XLOC_037173	4931429I11Rik	54.2235	51.0251	52.3391	48.9549	49.9055	0.428619	7.74338	3.7697	1.1321	0.682811	0.0435321	0.0483501	0.0195458		51.2896	3.26845	0.19856		0.0637254	0.0607504
	XLOC_009510	Cap2	47.6827	49.7222	51.7234	50.706	56.4958	1.15751	2.93384	1.93215	1.32683	1.50262	0.960218	0.815149	1.48332		51.266	1.83758	1.19033		0.0358441	0.647768
	XLOC_032828	Scgb2b22-ps	53.7482	59.4775	44.4459	44.4519	52.2333	0.554031	7.07874	5.85357	1.22118	0.838165	0	0	0		50.8714	3.67688	0.209541		0.072278	0.0569889
	XLOC_028051	1700025M24Rik	56.608	50.0129	49.6984	49.4704	48.4213	0	1.07784	0.497574	0.0625482	0.644846	0	0	0		50.8422	0.409491	0.161212		0.00805415	0.393688
	XLOC_019839	1700017J07Rik	53.1019	49.7962	44.9677	58.264	47.749	0	3.93559	1.31959	0.523879	0.311593	0	0	0		50.7758	1.44476	0.0778983		0.0284538	0.0539176
	XLOC_024995	4930549C01Rik	53.7555	54.302	48.9414	46.112	50.5499	0	0.262932	0.308167	0	0.427795	0	0	0		50.7322	0.142775	0.106949		0.00281428	0.749073
	XLOC_023570	Slc22a15	54.3148	53.7104	48.9314	49.3052	47.3731	1.59096	7.60051	4.65929	1.50254	2.83996	1.98119	1.26589	2.2351		50.727	3.83832	2.08054		0.0756663	0.542042
	XLOC_038899	1700003E24Rik	57.6655	52.2002	50.0946	48.1515	45.1875	0.121996	1.12044	0.755271	0.166549	0.379844	0	0	0		50.6599	0.541064	0.094961		0.0106803	0.175508
	XLOC_008836	Gm29508	52.0133	41.528	53.0998	55.4368	51.0974	0	0.97566	0.547286	0.288011	0.653167	0	0	0.055446		50.6351	0.452739	0.177153		0.00894122	0.391292
	XLOC_023753	Sgms2	46.2013	52.3595	48.0616	54.0384	51.7936	3.511	3.86999	2.54493	3.84949	4.50719	5.3718	3.07086	5.03671		50.4909	3.44385	4.49664		0.0682074	1.3057
	XLOC_005228	Cby3	58.2765	48.2772	50.148	40.639	54.3127	0.10877	0.277795	0.636295	0.270323	0.0637597	0.0668708	0.0684978	0.122364		50.3307	0.323296	0.0803731		0.00642343	0.248605
	XLOC_034117	1700019B03Rik	50.4674	46.6361	51.5818	47.1721	55.7807	0.0863751	1.46117	0.755682	0.23338	0.376067	0.0910098	0.0687556	0.0680082		50.3276	0.634152	0.15096		0.0126005	0.238051
	XLOC_020456	Gm13570	46.8847	46.8676	59.1503	48.3287	49.845	0	8.46091	6.00381	1.09618	1.30773	0	0.244331	0.33555		50.2153	3.89023	0.471903		0.077471	0.121305
	XLOC_034345	Gm1698	51.9705	46.4453	50.3436	54.9293	46.151	0.641766	9.32978	5.32521	1.63241	1.15793	0.0163144	0.0662111	0.025928		49.9679	4.23229	0.316596		0.0847001	0.0748048
	XLOC_017432	Stambpl1	51.8362	49.67	48.9691	49.3792	49.7088	3.69641	6.0767	3.0121	4.2032	13.3242	10.4578	6.74842	10.3109		49.9127	4.2471	10.2103		0.0850907	2.40407
	XLOC_008870	Clmn	49.1811	49.0049	49.3108	49.8125	50.4445	0.348006	0.664229	0.459966	0.401126	0.976331	0.534228	0.456049	0.595682		49.5508	0.468332	0.640572		0.00945156	1.36778
	XLOC_008377	Adam6a	47.4407	44.8116	51.378	51.8469	52.2018	0.0108245	0.555708	0.225353	0.0100851	0.659334	0	0.00638141	0.00775892		49.5358	0.200493	0.168369		0.00404743	0.839774
	XLOC_028417	Il31	53.5549	55.303	48.7475	46.5771	43.4884	0.0424332	5.47738	1.31824	0.473712	0.728862	0	0.0299414	0.0301251		49.5342	1.82794	0.197232		0.0369026	0.107899
	XLOC_010062	4930557F10Rik	52.6026	43.1031	44.8854	58.7588	47.7134	0.125082	2.74559	1.20428	0.472686	0.364905	0	0	0		49.4127	1.13691	0.0912262		0.0230085	0.0802406
	XLOC_029460	Gm4875	55.7643	48.7812	54.8233	40.5783	45.8189	3.64157	3.74494	4.52616	3.81294	3.22584	3.07754	2.31882	3.51105		49.1532	3.9314	3.03331		0.0799826	0.77156
	XLOC_007646	Foxj1	52.5185	50.3535	51.5727	45.4861	45.6059	0.494205	5.98999	3.47321	0.802361	2.62739	0.777302	1.50947	1.8012		49.1073	2.68994	1.67884		0.0547768	0.624118
	XLOC_030008	Hoxa4	49.9696	44.4307	45.1256	48.4098	57.5482	0.641976	6.82023	5.88919	1.78948	0.857546	0.306577	0.28695	0.388041		49.0968	3.78522	0.459779		0.0770971	0.121467
	XLOC_022914	4933429H19Rik	53.3108	55.5153	42.2599	44.2017	49.4401	0.694949	6.01965	4.16264	1.13011	1.43307	0.553973	0.803722	0.425759		48.9456	3.00184	0.804131		0.0613301	0.26788
	XLOC_034684	Gm2694	51.4381	46.6022	52.1223	49.946	44.5554	1.44092	9.55346	6.99785	1.34449	7.89324	5.64669	5.66697	8.09032		48.9328	4.83418	6.82431		0.0987922	1.41168
	XLOC_035169	Gm16159	51.8484	51.7798	51.4773	45.1428	44.4074	0	5.71874	1.61006	0.793052	0.286029	0	0	0		48.9311	2.03046	0.0715072		0.0414963	0.0352172
	XLOC_038386	Rp2h	52.0442	49.0596	46.4549	48.6305	48.463	4.9704	5.08051	4.03867	5.37365	7.53177	8.53314	3.9961	7.87677		48.9304	4.86581	6.98444		0.0994434	1.43541
	XLOC_032905	4930435C17Rik	60.1046	50.9655	48.6202	42.8594	42.039	0	1.06928	0.304548	0.0810999	0.56983	0	0	0		48.9177	0.363732	0.142457		0.00743558	0.391655
	XLOC_030705	Lmntd1	46.8312	48.4935	51.1362	51.0497	46.111	0.71245	2.17343	0.636521	0.716938	1.52731	0.60753	0.216599	0.744092		48.7243	1.05983	0.773883		0.0217517	0.730192
	XLOC_040781	4933400A11Rik	53.9444	49.5061	51.4606	43.5737	44.3018	0.0560903	0.485918	0.173714	0.130638	0.49988	0	0.0113724	0		48.5573	0.21159	0.127813		0.00435753	0.60406
	XLOC_015289	AY702103	42.7319	49.5762	49.0718	51.1471	49.7963	0.636101	8.68233	5.54702	1.47102	0.620307	0	0.0617411	0.01725		48.4647	4.08412	0.174825		0.08427	0.0428059
	XLOC_021255	Sel1l2	52.0392	48.3863	45.9943	49.0213	46.5208	0.148613	4.4997	2.29965	0.564426	0.744361	0	0	0		48.3924	1.8781	0.18609		0.0388098	0.0990845
	XLOC_040639	Ribc1	49.8003	41.6433	44.627	58.7697	47.1098	0.443669	8.57515	1.88436	0.753774	1.17019	0.347996	0.252229	0.50364		48.39	2.91424	0.568514		0.060224	0.195081
	XLOC_017992	Frat2	57.3226	48.1421	39.5332	49.3323	47.1035	1.57992	3.86217	2.44359	1.66028	0.989948	0.608596	0.60308	0.554062		48.2867	2.38649	0.688921		0.0494233	0.288676
	XLOC_039180	Gm4916,RP23-74L17.2	45.8032	47.7207	51.0653	49.9199	46.5527	0	0.33195	0.140707	0.132152	0.338907	0	0	0		48.2124	0.151202	0.0847268		0.00313617	0.560354
	XLOC_003621	Ctnna3	49.7719	45.4451	47.6298	48.4967	49.5927	1.87986	2.71207	2.38211	2.30815	0.702339	0.194555	0.145945	0.201712		48.1872	2.32055	0.311138		0.0481569	0.134079
	XLOC_035812	Ccsap	52.6239	46.6895	45.623	47.1013	48.894	2.91692	2.56867	2.56495	3.39936	0.868966	0.488594	0.33675	0.555933		48.1863	2.86247	0.562561		0.0594043	0.196529
	XLOC_016016	1700071M16Rik	52.7465	50.7624	50.9698	43.2088	41.1021	0.0986924	2.53046	0.754413	0.164593	0.546563	0	0	0.0158895		47.7579	0.88704	0.140613		0.0185737	0.15852
	XLOC_028176	A730035I17Rik	56.9213	61.5668	20.3508	59.4407	39.9767	0.691331	10.7724	3.10453	0.402839	0.319547	0	0	0		47.6513	3.74277	0.0798868		0.0785451	0.0213443
	XLOC_034803	4933405L10Rik	50.1973	46.5185	46.3289	45.8462	48.6312	0.318873	6.49429	3.46709	0.437445	0.414984	0.0321305	0.0941768	0		47.5044	2.67942	0.135323		0.0564037	0.0505044
	XLOC_027695	Tex26	51.508	46.39	46.4083	49.3094	43.3162	0.103281	1.99235	0.976442	0.241017	0.564437	0.23019	0.0678182	0.22183		47.3864	0.828272	0.271069		0.0174791	0.32727
	XLOC_037847	Gm4665	48.6596	44.3646	39.0103	51.7934	52.3157	0	0.135166	0.33585	0.321984	0.231514	0	0	0		47.2287	0.19825	0.0578785		0.00419766	0.291947
	XLOC_035184	Got1l1	54.76	45.112	50.4905	43.8925	41.5129	0.413985	3.70156	1.9333	0.747437	0.882182	0.259054	0.323706	0.53708		47.1536	1.69907	0.500506		0.0360327	0.294576
	XLOC_033933	1700008J07Rik	49.022	48.6137	46.6481	42.8522	47.9469	1.58266	6.22992	5.07257	1.84225	2.76097	2.67491	1.50736	2.22739		47.0166	3.68185	2.29266		0.0783096	0.622692
	XLOC_033541	Rsf1os1	48.6486	44.3821	51.1564	47.0335	42.9531	0	0.202698	0.352787	0.194364	0	0	0	0		46.8347	0.187462	0		0.00400263	0
	XLOC_035529	Crnde	49.698	44.854	48.2382	48.2787	42.7383	1.31092	7.71347	5.1108	1.80389	1.96721	0.922042	0.823733	0.895126		46.7614	3.98477	1.15203		0.0852149	0.289108
	XLOC_036145	1700063D05Rik	45.3852	47.1849	47.0932	47.0812	46.4949	0	1.25426	1.07105	0.710201	0.264936	0	0	0.363702		46.6479	0.758878	0.15716		0.0162682	0.207095
	XLOC_018514	Gm13547	47.6505	44.2295	43.922	44.5539	52.3097	0	1.37152	0.261366	0	0.315581	0	0	0		46.5331	0.408222	0.0788953		0.00877271	0.193266
	XLOC_029988	Igf2bp3	47.0825	45.2591	46.2941	46.0136	47.7944	0.459656	3.68644	2.25082	0.65371	0.789878	0.429972	0.256929	0.357539		46.4887	1.76266	0.45858		0.0379158	0.260164
	XLOC_021205	Rnf24	45.6342	46.8119	47.0121	44.983	47.7271	3.67175	4.05751	3.62716	3.93466	2.91229	2.91112	1.66024	2.54577		46.4337	3.82277	2.50736		0.0823276	0.6559
	XLOC_014417	Gramd1c	47.976	44.0064	47.185	47.1286	45.0574	1.49357	9.0734	5.30146	2.58376	2.11329	2.19445	0.940355	1.64622		46.2707	4.61305	1.72358		0.099697	0.373631
	XLOC_024612	1700047F07Rik	48.8085	42.7909	47.37	49.3593	41.5244	0.0707162	4.59832	1.68787	0	0.765053	0	0	0		45.9706	1.58923	0.191263		0.0345705	0.12035
	XLOC_031314	1700010N08Rik	51.8007	38.1789	40.3029	57.7257	41.662	1.08072	5.40035	1.99304	0	1.25067	0	0	0		45.934	2.11853	0.312667		0.0461211	0.147587
	XLOC_003494	Ppil6	47.0909	45.7944	43.242	48.3794	44.463	1.08506	4.70128	2.22724	1.62676	1.35457	0.705881	0.356575	0.885876		45.7939	2.41008	0.825726		0.0526289	0.342613
	XLOC_012577	Gm22106	46.1435	46.1157	7.97171	89.8422	38.5836	0	5.10126	0	4.90318	0	0	0	0		45.7313	2.50111	0		0.0546914	0
	XLOC_036233	4930550C14Rik	45.3452	48.7095	44.4299	50.7175	39.4048	1.39477	9.39305	4.44288	1.99428	2.16305	1.14223	0.432058	0.625541		45.7214	4.30624	1.09072		0.0941845	0.253288
	XLOC_016982	1700066O22Rik,4930511M06Rik	47.2713	44.5946	49.6784	42.8151	43.9249	0.346761	2.43065	1.05326	0.318855	0.39733	0.163347	0.223615	0.226154		45.6569	1.03738	0.252611		0.0227213	0.243509
	XLOC_013475	Fam186a	48.945	46.2872	41.6809	44.3388	46.8336	0.596867	5.48875	3.01338	0.505596	0.923557	0.0608344	0.141394	0.0995561		45.6171	2.40115	0.306335		0.052637	0.127579
	XLOC_006120	1700096J18Rik	54.7039	49.4237	46.6872	40.4824	36.7461	0.0884447	0.261985	0.0734365	0	0.300111	0	0	0		45.6087	0.105967	0.0750278		0.00232339	0.708032
	XLOC_009756	1700119I11Rik	60.114	44.9985	38.1791	35.2137	48.3272	0	1.40152	1.16529	0.377519	0.420452	0	0.42127	0		45.3665	0.736082	0.21043		0.0162252	0.285879
	XLOC_016811	Ccdc178	48.5474	42.8337	43.8419	49.0169	41.8481	0.461111	8.94048	3.59495	0.830557	0.742741	0.011719	0.0455774	0.0158979		45.2176	3.45677	0.203984		0.0764475	0.0590099
	XLOC_009703	Ell2	45.8547	43.4663	46.7493	45.8167	44.1257	4.04536	4.57843	3.06458	3.51437	6.2079	8.16012	3.45968	6.71297		45.2025	3.80068	6.13517		0.0840812	1.61423
	XLOC_015067	Ly6g6c	46.3648	40.6707	45.6987	48.5452	44.6899	0.150988	0.942405	0.531888	0.569801	0.497222	0	0.0796457	0.0877763		45.1939	0.548771	0.166161		0.0121426	0.302788
	XLOC_007593	Cpsf4l	49.3827	38.8276	48.0599	47.623	42.0311	0.412891	2.30017	0.562934	0.508002	0.590921	0	0.0558246	0.0753933		45.1849	0.945999	0.180535		0.0209362	0.19084
	XLOC_030769	Gm15873	49.0373	41.7704	40.5269	47.7331	46.8049	0.13577	1.89131	0.708886	0.345438	0.894931	0.0548817	0	0.164409		45.1745	0.770351	0.278555		0.0170528	0.361595
	XLOC_027145	2010109A12Rik	45.9856	47.1739	45.8062	44.5905	42.0639	0.382165	4.13264	2.45502	0.571971	0.69421	0.199962	0.114514	0.273764		45.124	1.88545	0.320612		0.0417837	0.170046
	XLOC_027307	1700028D13Rik	56.9287	42.7667	43.2944	41.5485	40.8217	0	3.10816	1.08893	0.065923	0.299543	0	0	0.0508667		45.072	1.06575	0.0876024		0.0236456	0.0821977
	XLOC_030394	Gm15492	48.0905	44.9682	40.217	48.7937	43.2467	1.4003	8.52252	5.7869	1.28483	1.54608	0.78553	0.852728	0.924937		45.0632	4.24864	1.02732		0.0942817	0.2418
	XLOC_038533	Gm362	50.7882	50.2427	53.9647	32.7922	37.3111	0	2.99448	0.379387	0.149143	0.772483	0	0	0.00815077		45.0198	0.880752	0.195158		0.0195637	0.221581
	XLOC_016364	1700001G01Rik	53.054	40.7181	45.4958	44.2708	40.8268	0.31033	5.12883	2.89185	0.817745	0.853694	0	0	0.0775246		44.8731	2.28719	0.232805		0.0509702	0.101786
	XLOC_031610	Zscan2	47.114	42.4356	45.1746	44.6323	44.8635	1.9334	6.60278	6.06829	2.59872	4.01925	3.39262	2.6979	3.74967		44.844	4.3008	3.46486		0.0959058	0.805632
	XLOC_030402	Fancd2os	48.1254	45.2071	42.1589	45.3278	42.9982	0.0244463	4.07171	1.47934	0.26427	0.540358	0.0617641	0.0783633	0.0545402		44.7635	1.45994	0.183756		0.0326146	0.125866
	XLOC_024810	4933427I04Rik	42.9851	42.1821	45.1487	46.134	46.3651	0.0959362	2.01361	0.997998	0.236755	0.376629	0	0	0		44.563	0.836075	0.0941572		0.0187616	0.112618
	XLOC_035243	Triml1	43.96	45.9186	45.0867	48.4751	39.3581	0.27338	3.04762	0.906381	0.402114	0.652361	0	0.00984625	0.0204529		44.5597	1.15737	0.170665		0.0259736	0.147459
	XLOC_011968	Gm5800	44.2643	48.954	43.1243	47.174	39.1149	0	6.16759	1.54969	0.37624	0.787595	0	0	0.024145		44.5263	2.02338	0.202935		0.0454424	0.100295
	XLOC_000232	Fer1l5	41.7313	47.8324	39.1979	53.0556	39.1448	0.334653	5.40323	2.36846	0.68668	0.700579	0	0	0.011449		44.1924	2.19826	0.178007		0.0497428	0.0809765
	XLOC_002706	Mgat4e	41.5432	40.611	44.1851	42.6294	51.7509	0.0613795	0.444233	0.560434	0.158511	0.207477	0.0259303	0.0237202	0.0153435		44.1439	0.306139	0.0681178		0.00693503	0.222506
	XLOC_001295	Ankrd45	43.1693	46.3754	42.4628	44.1323	43.2508	0.808212	5.61773	3.27989	1.39559	2.02863	1.57557	1.06177	1.88946		43.8781	2.77536	1.63886		0.0632515	0.590504
	XLOC_029748	Gm20714	47.3694	39.5378	46.7277	43.9755	41.6899	0.0426442	0.727485	0.0636184	0	0.41268	0	0	0		43.8601	0.208437	0.10317		0.00475232	0.49497
	XLOC_032176	Brsk2,Mir3104	46.2454	41.0448	45.4578	41.4933	44.8183	0.180792	4.12183	2.14163	0.663381	0.523651	0.00851152	0.0115841	0.0742848		43.8119	1.77691	0.154508		0.0405576	0.0869532
	XLOC_025747	Akna	38.0354	42.3799	42.0007	48.6455	47.6242	2.28174	3.10362	2.2538	1.82731	5.61432	5.11576	4.13966	6.1353		43.7371	2.36662	5.25126		0.05411	2.21889
	XLOC_035964	Pde4a	42.3206	45.9787	43.1755	45.0784	41.9227	1.47592	3.91388	2.73394	1.8152	4.0517	3.15574	2.91533	3.71284		43.6952	2.48473	3.4589		0.0568652	1.39206
	XLOC_034737	Drc7	45.4432	41.7114	43.0528	43.0796	43.3776	0.495839	6.30622	4.70994	1.0402	0.75567	0.0344954	0.150782	0.127677		43.3329	3.13805	0.267156		0.0724172	0.0851344
	XLOC_012578	Gm6569	50.1325	41.2481	36.174	42.789	44.6528	0.0457621	2.48578	1.03046	0.133182	0.57265	0	0	0.0338476		42.9993	0.923796	0.151624		0.021484	0.164132
	XLOC_036139	1700110K17Rik	43.6082	39.9338	45.4614	42.8269	42.9583	0.358098	4.1223	3.24629	0.654296	0.473815	0.0568091	0.0534885	0.11983		42.9577	2.09525	0.175986		0.0487746	0.0839928
	XLOC_012743	Ribc2	48.2401	39.4699	40.4305	43.6917	41.6416	0.347114	6.83197	3.98967	0.834118	0.769387	0.112595	0.140737	0.0942038		42.6948	3.00072	0.279231		0.0702831	0.0930546
	XLOC_023852	Gm20389	40.37	43.441	41.7768	49.5241	38.228	0	3.46081	0.935755	0.2853	0.518086	0	0	0.0219432		42.668	1.17047	0.135007		0.027432	0.115345
	XLOC_039656	Ppp1r2-ps9	43.7643	42.6885	43.6626	39.1484	43.1396	0	1.22209	0.589314	0.119873	0.245989	0	0	0		42.4807	0.482819	0.0614973		0.0113656	0.127371
	XLOC_003809	1700028I16Rik	46.8943	44.3729	37.2311	40.8012	42.4674	0.363715	5.03208	3.86679	0.856155	0.568887	0.156244	0.223461	0.0910845		42.3534	2.52968	0.259919		0.0597281	0.102748
	XLOC_013783	Muc4	41.9966	44.5127	35.8126	46.5148	42.5363	0.0208493	2.93718	0.953224	0.630827	0.753829	0	0.204926	0		42.2746	1.13552	0.239689		0.0268606	0.211083
	XLOC_011771	4930596D02Rik	42.9792	41.6504	41.9653	46.7855	37.8606	0	1.92755	0.555548	0.091726	0.446068	0	0	0		42.2482	0.643706	0.111517		0.0152363	0.173242
	XLOC_031594	Wdr93	41.9489	41.8876	40.6919	43.1123	42.8939	0.775949	7.60785	5.46872	1.75642	0.747163	0.168796	0.176142	0.257956		42.1069	3.90223	0.337514		0.0926744	0.0864926
	XLOC_000864	Gm20268	44.9258	46.3279	44.1863	40.3839	34.4924	0	4.01134	0.923124	0.158264	0.538669	0.0546977	0	0		42.0633	1.27318	0.148342		0.0302683	0.116513
	XLOC_037549	Cep162	42.7027	41.048	40.0788	45.4276	41.0466	3.2553	5.51645	3.78848	2.86392	3.74833	4.19213	2.1659	2.66099		42.0607	3.85604	3.19184		0.0916778	0.827751
	XLOC_002581	Ptpn4	38.7804	40.2725	38.3962	44.4682	48.141	2.07131	3.8148	2.08391	2.35839	1.6429	2.19449	0.981591	1.9582		42.0117	2.5821	1.6943		0.0614616	0.656169
	XLOC_003024	RP24-496C20.1	44.9577	40.2862	43.6705	41.7903	38.873	0.516044	7.17399	3.83654	0.835789	0.843476	0	0	0.0427956		41.9155	3.09059	0.221568		0.0737338	0.0716911
	XLOC_019716	Bpi	38.788	42.1318	43.952	39.6343	44.9677	0.40965	6.98998	4.58128	1.08041	0.844617	0	0.179998	0.0770917		41.8948	3.26533	0.275427		0.0779413	0.0843488
	XLOC_013645	Ydjc	46.4907	40.7836	41.8935	37.9964	41.7432	0.963507	4.00045	2.57265	1.12609	1.2534	0.764168	0.690249	0.753238		41.7815	2.16567	0.865264		0.0518334	0.399536
	XLOC_016093	Efhb	41.9052	43.4642	41.3864	43.4521	38.6884	0.2297	5.17336	2.21228	0.66224	0.936729	0.176024	0.0719139	0.270196		41.7793	2.0694	0.363716		0.0495316	0.175759
	XLOC_026898	Afap1	34.4596	34.4913	38.7095	50.2737	50.5387	3.13909	2.87121	2.73087	2.95197	5.2247	5.93606	3.72856	4.86232		41.6946	2.92328	4.93791		0.0701119	1.68916
	XLOC_036807	Prss42	45.8592	43.1303	41.0006	38.875	38.4971	0.487795	8.33791	6.21755	1.24843	0.596416	0.0985994	0.111709	0.0278092		41.4724	4.07292	0.208633		0.0982079	0.0512245
	XLOC_032652	Gm4763	41.68	44.4808	42.9699	36.5431	41.182	0.32379	7.89727	6.36246	1.80058	0.827313	0.083729	0.106509	0.0476525		41.3712	4.09603	0.266301		0.0990068	0.0650145
	XLOC_006718	Slc36a3	38.6215	37.8732	42.7715	42.1005	45.0123	0.506262	0.546419	0.475249	0.786388	0.362785	0.0800611	0.0408657	0.0118865		41.2758	0.57858	0.1239		0.0140174	0.214144
	XLOC_006546	Ranbp17	36.5425	43.6107	38.848	43.5092	43.7469	0.840277	6.01621	4.27949	1.6251	0.96127	0.612034	0.191305	0.464467		41.2515	3.19027	0.557269		0.0773371	0.174678
	XLOC_034627	1700067K01Rik	42.276	41.6766	42.8968	39.4517	39.8619	0.430719	5.36206	3.34373	0.928012	0.58011	0.146729	0.0933835	0.0672313		41.2326	2.51613	0.221863		0.0610228	0.0881765
	XLOC_008235	Ak7	46.0915	41.8144	41.8703	37.9521	37.8172	0.999038	7.36347	4.15981	1.52659	1.66804	0.863704	0.624464	0.900254		41.1091	3.51223	1.01412		0.0854367	0.288739
	XLOC_040461	Gm14983	49.4156	42.8514	40.4407	31.2066	40.78	0	0.204675	0.177584	0.393612	0.23452	0	0	0		40.9389	0.193968	0.05863		0.00473799	0.302267
	XLOC_035037	Shcbp1	43.1065	40.1626	39.4255	45.3941	36.3788	0.605967	4.38091	1.59447	0.755265	1.52991	0.623933	0.224994	0.878521		40.8935	1.83415	0.81434		0.0448519	0.443987
	XLOC_016896	Slc25a2	45.4107	41.7829	38.2719	39.7062	39.0448	0.971762	7.0165	3.47627	1.10155	0.733323	0.34553	0.169995	0.0921002		40.8433	3.14152	0.335237		0.0769164	0.106712
	XLOC_024756	Zmynd12	43.6703	40.1461	39.6742	38.3564	42.3089	1.63195	6.29321	4.21765	1.52844	1.26666	0.861031	0.829801	0.81567		40.8312	3.41781	0.943291		0.0837059	0.275992
	XLOC_026698	Tubb4b-ps1	44.4685	41.0079	39.0364	38.457	41.1343	0.969234	2.78488	1.40679	1.49257	1.71524	1.0191	0.805745	1.10167		40.8208	1.66337	1.16044		0.040748	0.697644
	XLOC_011374	Nkx2-6	44.4368	37.175	42.3581	38.53	41.5685	0.121143	2.53669	1.89394	0.145509	0.484316	0	0	0		40.8137	1.17432	0.121079		0.0287727	0.103106
	XLOC_031971	Abca14	38.494	44.7047	39.699	40.7824	40.1197	0.380383	6.53347	3.78506	0.951418	0.722919	0.0936804	0.0424781	0.0841067		40.76	2.91258	0.235796		0.071457	0.0809577
	XLOC_038901	BC061195	46.7142	42.8675	39.5882	37.0253	37.2782	0	0.707646	0.419595	0.222065	0.316537	0	0	0		40.6947	0.337326	0.0791343		0.0082892	0.234592
	XLOC_006289	Ptchd3	38.7859	42.3262	39.644	40.0626	42.4118	0.241509	5.07143	3.79826	1.09192	0.806202	0	0.0460873	0.0132536		40.6461	2.55078	0.216386		0.0627558	0.0848312
	XLOC_029684	Sox5os3	42.7785	38.4881	38.9143	41.1656	41.1876	0	0.661456	0.248407	0.0359935	0.344444	0	0	0		40.5068	0.236464	0.086111		0.00583764	0.364161
	XLOC_040025	Gm6812	45.6329	39.2443	45.0904	35.5437	36.7917	0.153091	0.368431	0.114578	0.143047	0.254054	0	0	0		40.4606	0.194787	0.0635135		0.00481423	0.326067
	XLOC_008879	4933406K04Rik	41.579	37.6615	43.4186	42.5631	35.9867	0.0937591	4.1036	1.90674	0.388358	0.377047	0	0.0191622	0		40.2418	1.62311	0.0990523		0.0403341	0.0610261
	XLOC_028442	Gm4868	42.3506	38.0848	41.2535	41.2671	38.1449	0	3.81311	0.968188	0.0790705	0.639994	0	0	0		40.2202	1.21509	0.159998		0.030211	0.131676
	XLOC_000856	Cntnap5b	41.6302	46.6104	43.0846	23.6748	46.0524	0.0514931	0.133089	0.230505	0.0399591	0.403061	0.0774551	0.00387095	0.00897183		40.2105	0.113762	0.12334		0.00282915	1.0842
	XLOC_004335	4933411G06Rik	41.0783	41.5958	38.6901	42.8844	36.6938	0.0625981	3.8748	1.21275	0.236668	0.442078	0	0	0		40.1885	1.3467	0.11052		0.0335097	0.0820667
	XLOC_035593	4931428F04Rik	37.9689	37.2105	41.5701	40.523	42.9961	3.7441	3.07399	3.74413	3.74295	2.81286	2.62565	2.09397	2.21738		40.0537	3.57629	2.43746		0.0892874	0.681562
	XLOC_002252	Ankar	38.0649	40.6595	40.8272	39.2695	40.7754	0.536174	8.15415	4.78885	1.28328	0.698915	0.0307445	0.0741782	0.02481		39.9193	3.69061	0.207162		0.0924519	0.0561321
	XLOC_012051	Gzmn	44.5647	42.459	42.2466	33.8904	35.7733	0	1.60281	0.434335	0.0881634	0.381164	0	0	0.0222403		39.7868	0.531327	0.100851		0.0133544	0.18981
	XLOC_014391	Maats1	42.6507	40.4048	39.5852	39.7584	35.836	0.235197	5.88992	3.0571	0.82728	0.928262	0.176872	0.165221	0.238333		39.647	2.50237	0.377172		0.0631163	0.150726
	XLOC_034434	4930555F03Rik	40.344	38.3555	38.0502	43.4299	37.7321	0	0.00752128	0.250056	0	0.562407	0	0	0		39.5823	0.0643943	0.140602		0.00162684	2.18345
	XLOC_034216	Defb14	41.3382	40.0586	37.4903	43.9247	35.0329	4.22777	0	3.63931	0.79907	0	1.08403	0.891681	1.22319		39.5689	2.16654	0.799725		0.0547535	0.369126
	XLOC_007900	Arl4aos	37.3443	42.5336	37.6758	41.6479	37.9062	0.178599	2.7721	2.35702	0.339183	0.301405	0	0.0379613	0.032698		39.4216	1.41173	0.0930161		0.035811	0.0658882
	XLOC_009819	1700099I09Rik	41.0475	44.0683	38.5956	38.177	35.1642	0	1.36504	0.41791	0.0512318	0.1195	0.0664805	0.0808977	0.0792277		39.4105	0.458545	0.0865265		0.0116351	0.188698
	XLOC_002486	Slco6b1	41.8925	39.9963	40.8751	38.3888	35.855	0.135271	4.94516	2.06968	0.512596	0.705368	0	0.0185454	0.0128211		39.4015	1.91568	0.184184		0.0486193	0.0961455
	XLOC_036810	Prss45	42.2002	38.4585	42.7846	37.8466	35.2348	0.484651	5.07972	4.76066	0.929107	0.649517	0.0600223	0.110385	0.0696236		39.3049	2.81353	0.222387		0.0715822	0.0790419
	XLOC_018709	Kif5c	45.5478	35.9856	43.1698	30.7856	40.8488	4.27587	3.94596	2.6426	3.26334	2.4344	2.68325	1.69003	2.32825		39.2675	3.53194	2.28398		0.0899456	0.646665
	XLOC_016316	4921524L21Rik	39.0118	38.0858	40.1902	42.312	36.6936	0.362152	6.22083	4.58052	1.14743	0.573088	0	0.0760972	0.0269378		39.2587	3.07773	0.169031		0.0783962	0.0549205
	XLOC_012580	4933427E11Rik	43.0217	38.4267	39.9495	35.2393	39.1447	0.536327	6.89302	4.74888	0.777796	0.890084	0	0.0333573	0.10704		39.1564	3.23901	0.25762		0.0827197	0.0795369
	XLOC_026960	Slc34a2	41.8837	40.4266	40.6782	35.3815	37.1549	1.60232	7.31102	4.65314	1.42495	1.72772	0.949343	0.710765	0.963342		39.105	3.74786	1.08779		0.0958409	0.290244
	XLOC_000751	1700067G17Rik	39.6762	36.8621	39.541	39.3468	39.9569	0.661135	5.63617	7.35744	1.44535	0.463242	0.0874	0.278278	0.145687		39.0766	3.77502	0.243652		0.0966057	0.0645431
	XLOC_030701	Casc1	39.6718	36.8787	39.1577	40.7758	38.719	0.728817	5.6435	3.08096	1.20304	0.969315	0.303062	0.433534	0.434276		39.0406	2.66408	0.535047		0.0682387	0.200837
	XLOC_037505	4921509A06Rik	44.8344	43.1633	30.5662	38.7599	37.6291	0	4.0725	1.10887	0.125314	0.452158	0	0	0.0957821		38.9906	1.32667	0.136985		0.0340254	0.103255
	XLOC_015530	Mas1	37.7681	42.6556	41.3585	36.4601	36.2471	0.0173329	2.65634	1.62125	0.23443	0.276872	0.129548	0	0.0256303		38.8979	1.13234	0.108013		0.0291105	0.095389
	XLOC_024212	Gm12434	39.8817	42.1503	38.6133	38.0871	35.6091	0	0.707573	0.158486	0.106456	0.123532	0	0	0		38.8683	0.243129	0.030883		0.00625519	0.127023
	XLOC_006039	Ccdc103,Fam187a	39.1287	38.2184	40.7396	35.9175	40.03	0.950405	4.00389	3.24826	1.49632	1.06297	0.612428	0.194647	0.500615		38.8068	2.42472	0.592665		0.0624817	0.244426
	XLOC_019251	Gm26505,Tmco5b	36.4171	38.3415	37.1187	39.1784	42.9312	0.0238652	0.186148	0.156373	0.109996	0.29369	0	0	0		38.7974	0.119096	0.0734225		0.00306968	0.616501
	XLOC_021874	Lrriq4	40.3105	38.5079	37.3067	39.1489	38.0754	0.052153	4.10043	1.66743	0.240096	0.677632	0.0199041	0	0		38.6699	1.51503	0.174384		0.0391785	0.115103
	XLOC_030294	1700031F10Rik	41.6391	39.9867	43.8786	31.6891	36.1158	0	0.142854	0	0	0.0813024	0	0.0626833	0		38.6619	0.0357135	0.0359964		0.00092374	1.00792
	XLOC_001594	1700007P06Rik	43.3457	36.4803	38.9495	41.1601	32.6441	0	2.19318	0.748426	0.326414	0.309471	0	0	0		38.5159	0.817005	0.0773677		0.0212121	0.0946968
	XLOC_031308	Gm28453	20.1246	44.5602	56.531	40.3911	30.6001	0.0214017	1.59738	7.18227	1.2207	0.124712	0.0289628	0.042425	0.0157761		38.4414	2.50544	0.052969		0.0651755	0.0211416
	XLOC_028756	Hyal6	39.1208	39.1968	39.1838	38.2615	36.1909	0.616263	6.34228	2.61742	1.11304	0.765942	0.0107424	0.00778677	0.0115251		38.3908	2.67225	0.198999		0.0696066	0.0744687
	XLOC_010564	Ccnb1	41.6122	37.8307	36.3315	40.6464	35.2493	0.611684	8.95721	4.80118	0.830741	1.68683	0.697314	0.382334	0.791156		38.334	3.8002	0.889409		0.099134	0.234042
	XLOC_038705	1700020N15Rik	40.143	36.9622	40.5696	37.2264	36.2093	0.076021	0.59103	0.338128	0.214414	0.503115	0	0	0		38.2221	0.304898	0.125779		0.00797701	0.412527
	XLOC_022281	Nup210l	34.6549	39.7765	39.4302	38.6003	38.5272	0.450857	5.03633	3.51811	1.04932	0.764781	0.248193	0.176964	0.170659		38.1978	2.51365	0.340149		0.0658062	0.135321
	XLOC_012585	Hemt1	38.7742	43.7557	39.1617	35.3931	33.6884	0.946959	5.94617	4.91097	1.5697	1.50207	0.87376	0.792947	1.22183		38.1546	3.34345	1.09765		0.087629	0.328299
	XLOC_037400	Tln2	34.7721	36.6805	41.0515	40.9207	37.2927	2.05907	3.08223	2.23485	1.78481	2.88684	2.62182	2.44661	2.65836		38.1435	2.29024	2.65341		0.0600427	1.15857
	XLOC_027037	Usp46os1	40.9793	36.6165	42.7987	31.9445	38.1267	0	0.0846328	0.275301	0.0806836	0.196169	0	0	0		38.0931	0.110154	0.0490423		0.00289171	0.445214
	XLOC_007956	Ttc6	35.5192	39.4393	37.036	39.3119	38.9213	0.254903	4.3757	2.42851	0.529144	0.58275	0	0.0117424	0.00618444		38.0455	1.89706	0.150169		0.049863	0.0791587
	XLOC_019401	Gm355	35.3027	45.7231	36.6386	38.5901	33.1415	0	3.36904	1.65811	0.466932	0.60131	0	0	0		37.8792	1.37352	0.150328		0.0362605	0.109447
	XLOC_022378	Celf3	36.1162	35.711	36.7241	40.0991	39.8447	0.0583106	1.98667	0.902823	0.115292	0.328628	0.0485817	0.0286965	0.058616		37.699	0.765774	0.116131		0.0203128	0.151651
	XLOC_003019	Lrrc52	38.5708	37.5094	40.0087	35.8628	36.4298	0	1.38845	0.160611	0.171081	0.252425	0.0318063	0	0		37.6763	0.430036	0.0710578		0.011414	0.165237
	XLOC_017604	Eno4	39.8324	36.6315	37.5158	36.2379	38.157	1.06093	5.70694	3.66954	1.48249	0.855048	0.190563	0.108406	0.282402		37.6749	2.97998	0.359105		0.079097	0.120506
	XLOC_039899	1700080O16Rik	40.2214	36.5319	34.3099	40.1149	36.8321	0.048514	3.54388	1.50663	0.320866	0.502245	0.134152	0.0260829	0.102952		37.602	1.35497	0.191358		0.0360345	0.141226
	XLOC_011433	RP24-317P2.2	41.7295	35.883	35.0936	36.1698	38.8986	0.352856	7.03025	6.32966	1.22121	0.0885354	0.200459	0.0769334	0		37.5549	3.73349	0.0914819		0.0994143	0.024503
	XLOC_035293	Galntl6	44.5143	34.7423	42.9239	35.0115	30.1016	0.34572	8.05663	4.8623	1.15544	0.671392	0.0825475	0.0492439	0.0178727		37.4587	3.60502	0.205264		0.0962399	0.0569383
	XLOC_007510	Gm884	37.781	37.0316	39.3487	40.9967	31.8193	0.0960045	3.5344	1.73315	0.375707	0.561814	0	0.00344924	0.0200528		37.3955	1.43482	0.146329		0.0383687	0.101985
	XLOC_017859	Vps13a	31.5675	38.6894	37.7979	41.4874	36.6719	2.08701	4.13406	2.34434	2.41656	2.47414	1.90384	0.843706	1.66798		37.2428	2.74549	1.72242		0.0737187	0.627362
	XLOC_009527	Tes3-ps	39.963	34.5686	37.9652	40.8078	32.7815	1.21756	1.85719	0.807989	1.60081	1.44929	1.0961	0.598138	1.09364		37.2172	1.37089	1.05929		0.0368348	0.772705
	XLOC_032856	Tdrd12	35.3398	35.7705	37.7036	39.6376	37.4699	0.425649	5.28847	4.00643	1.24856	0.821469	0.123955	0.0575056	0.0692929		37.1843	2.74228	0.268056		0.0737483	0.0977493
	XLOC_010322	Spata31d1a	33.9205	35.1763	39.8395	36.8185	39.807	0.0494509	0.435608	0.438856	0.168529	0.271822	0	0.00833161	0.00401574		37.1124	0.273111	0.0710423		0.00735903	0.260123
	XLOC_017158	Ccdc87	37.4462	37.4332	36.404	36.3494	37.4377	0.660369	6.71416	3.65795	1.01383	0.593349	0.0215875	0.101119	0.0747247		37.0141	3.01158	0.197695		0.081363	0.065645
	XLOC_008376	Adam6b	34.9659	32.7831	38.2798	37.7517	38.8119	0.0214624	0.434476	0.145106	0.049942	0.29442	0	0.0242793	0.023054		36.5185	0.162747	0.0854383		0.00445655	0.524978
	XLOC_037837	4921528I07Rik	30.5774	34.3978	36.6901	41.7713	38.6758	0.0290336	0.294756	0.185674	0.0642165	0.299149	0	0	0.0142069		36.4225	0.14342	0.078339		0.00393768	0.546221
	XLOC_000842	Gm7135	39.267	38.1087	34.6848	35.3151	33.7624	0.179636	6.43122	2.80885	0.986922	0.575057	0	0.118638	0		36.2276	2.60166	0.173424		0.0718142	0.066659
	XLOC_021155	Bub1	35.227	41.0333	34.621	39.3655	30.6775	0.727152	8.03979	4.10313	1.31556	1.33116	0.495046	0.156818	0.293087		36.1849	3.54641	0.569028		0.0980081	0.160452
	XLOC_016094	Pp2d1	36.1693	37.1894	35.2675	38.1864	34.1001	0.0431365	1.82794	0.397152	0.170946	0.449999	0	0.00616881	0		36.1825	0.609794	0.114042		0.0168533	0.187017
	XLOC_026084	Lurap1	35.4896	33.0031	40.1442	39.0712	32.9889	0.4214	4.60019	2.52142	1.22764	1.35115	0.643322	0.520547	0.611624		36.1394	2.19266	0.781661		0.0606724	0.356489
	XLOC_001213	RP23-258M15.3	31.0192	32.3429	33.0386	43.1596	40.676	0.107883	0.526668	0.171034	0.100918	0	0	0	0		36.0473	0.226626	0		0.00628691	0
	XLOC_001085	4933406M09Rik	34.0223	33.8455	36.3373	36.6851	38.7743	0.0778415	0.108078	0.266434	0.075178	0.14309	0	0	0		35.9329	0.131883	0.0357725		0.00367025	0.271244
	XLOC_031399	Klk1b7-ps	43.2457	34.0367	37.9826	32.578	31.2751	0.356991	0.438803	0.191411	0.149606	0.577952	0.133354	0.160786	0		35.8236	0.284203	0.218023		0.00793339	0.767139
	XLOC_027203	Agpat9	33.1328	37.7829	35.7601	37.8337	32.8214	0.593516	3.25744	1.45872	0.437658	1.41928	0.552361	0.336967	0.887977		35.4662	1.43683	0.799146		0.0405128	0.556186
	XLOC_038518	Cypt15	40.1893	35.8523	35.7976	35.2609	30.2196	0	0.385315	0.244713	0.0743765	0.624102	0	0	0		35.4639	0.176101	0.156026		0.00496564	0.885999
	XLOC_018045	Gm16726	39.4392	37.9127	34.6578	34.9422	29.4043	0	0.708705	0.161442	0	0.121659	0	0	0.026222		35.2712	0.217537	0.0369703		0.00616754	0.169949
	XLOC_008713	Adam4	34.3117	35.2697	35.5533	34.4694	36.483	0.422684	0.638001	0.36615	0.376974	0.47581	0.114966	0.136379	0.233985		35.2174	0.450952	0.240285		0.0128048	0.532839
	XLOC_037657	Gm6432	31.1157	29.9531	28.4198	43.262	43.3307	0.0842605	0.407627	0.333628	0.167398	0.389011	0	0	0		35.2163	0.248228	0.0972527		0.00704869	0.391787
	XLOC_034933	1700030M09Rik	35.2088	35.0876	36.8323	35.871	32.3318	0	3.85947	1.80242	0.313009	0.380416	0	0	0		35.0663	1.49372	0.095104		0.0425972	0.063669
	XLOC_009798	Gm9828	41.0916	37.2616	29.2876	30.2999	36.5085	0.910231	4.23846	3.34221	1.69669	0.903535	0.923613	0.537375	0.827415		34.8898	2.5469	0.797985		0.0729983	0.313316
	XLOC_002420	4933400F21Rik	37.9536	37.8352	35.1865	31.6798	30.9215	0.0191125	2.28836	0.922975	0.225461	0.43391	0.0120788	0	0.0216627		34.7153	0.863977	0.116913		0.0248875	0.135319
	XLOC_014036	Eva1c	38.6543	33.848	37.3056	30.7559	32.9252	1.38396	2.40509	1.56679	1.28556	3.02679	2.80675	1.97278	3.13136		34.6978	1.66035	2.73442		0.0478517	1.64689
	XLOC_029864	Tsga13	34.5203	35.4733	35.5991	36.2862	30.794	0	1.90721	0.470202	0.232034	0.416813	0	0.0130335	0		34.5346	0.652362	0.107462		0.0188901	0.164727
	XLOC_017225	Gm17227	33.3488	31.7221	33.5234	38.7738	35.2863	0.381282	5.63598	3.66779	0.814506	0.838136	0	0.0423232	0		34.5309	2.62489	0.220115		0.0760157	0.0838568
	XLOC_005809	1700106J16Rik	34.6834	32.5708	30.2991	36.1588	38.5209	0.0272812	2.15747	0.953144	0.204653	0.248786	0	0.0209876	0		34.4466	0.835637	0.0674434		0.0242589	0.080709
	XLOC_035079	AF366264	38.5622	32.9788	33.0746	36.3487	31.2439	0.0204196	0.988789	0.408705	0.114426	0.279637	0	0	0		34.4416	0.383085	0.0699093		0.0111227	0.18249
	XLOC_028292	Myo18b	31.8566	31.6486	35.4486	36.3781	36.6063	0.843035	1.43174	1.27063	1.17222	1.14244	0.809985	0.853978	0.746968		34.3876	1.17941	0.888343		0.0342974	0.753212
	XLOC_004564	Celf5	25.3001	30.269	32.5565	46.3875	36.5044	0.106181	3.57449	2.00462	0.209354	0.232278	0.0717217	0.225618	0.0724199		34.2035	1.47366	0.150509		0.0430851	0.102133
	XLOC_005258	Gm12206	36.3014	33.1288	32.9137	38.8447	29.6364	0.0648259	2.50405	1.02913	0.06115	0.437566	0	0	0		34.165	0.914789	0.109392		0.0267756	0.119581
	XLOC_010083	Hist1h4a	35.422	37.2265	30.7931	33.8394	32.8363	1.05832	1.8119	1.44709	1.59226	0.983962	0	0.187989	0.459237		34.0235	1.47739	0.407797		0.0434228	0.276025
	XLOC_003835	BC030307	36.4919	35.0756	33.6822	33.7967	30.9515	1.04413	5.96217	3.21691	1.44168	1.91667	1.20497	0.853693	0.775714		33.9996	2.91622	1.18776		0.0857723	0.407295
	XLOC_011306	Amer2	33.5656	30.9611	32.1125	37.5159	35.8317	0.010387	2.52397	0.828233	0.194665	0.436863	0.0130694	0.00811502	0.0147308		33.9974	0.889314	0.118195		0.0261583	0.132905
	XLOC_012546	1700065I16Rik	38.0664	31.2452	31.8745	33.6086	35.1823	0.341123	5.66709	3.97668	0.502523	0.605555	0	0	0		33.9954	2.62185	0.151389		0.0771238	0.0577411
	XLOC_013876	Cfap44	32.496	31.0678	34.3593	37.8641	34.0098	0.724444	5.47377	2.62787	1.68053	1.38802	1.21433	0.875545	1.34145		33.9594	2.62665	1.20484		0.0773469	0.458696
	XLOC_014652	Fam3b	37.4428	32.8216	35.3539	29.5647	34.521	0.374694	1.78434	0.689088	0.276962	0.47391	0.194948	0.210288	0.183696		33.9408	0.781271	0.265711		0.0230186	0.3401
	XLOC_033818	Sox6	35.9558	30.9902	38.5697	31.8581	31.9158	1.18822	2.09402	1.56938	1.19539	0.442696	0.208431	0.102506	0.172373		33.8579	1.51175	0.231501		0.0446499	0.153135
	XLOC_008746	Prox2	34.0866	30.1149	36.6109	33.225	35.0108	0.665251	1.83117	0.72555	0.650606	1.49273	1.20613	0.908404	0.925062		33.8096	0.968144	1.13308		0.0286352	1.17036
	XLOC_021395	4930519P11Rik	35.1315	38.6599	30.836	29.4385	34.3844	0.361765	2.95473	3.58902	0.596806	0.505834	0	0	0.0651394		33.6901	1.87558	0.142743		0.0556716	0.0761062
	XLOC_028291	1700034G24Rik	32.8349	34.226	38.3346	29.7827	32.9556	0	0.180392	0.0986471	0.0296449	0.102572	0	0	0		33.6268	0.077171	0.025643		0.00229493	0.332288
	XLOC_037641	Trim42	29.3212	28.2152	33.568	34.3837	42.2707	0.0322273	0.063023	0.147259	0.0931708	0.118998	0	0	0		33.5518	0.08392	0.0297495		0.00250121	0.354498
	XLOC_016507	Kctd16	31.6662	32.9771	33.6829	34.4313	34.8939	0.0213092	0.653892	0.181588	0.0810665	0.195406	0	0.0165684	0.0309013		33.5303	0.234464	0.0607189		0.0069926	0.258969
	XLOC_034387	Adam20	33.4723	35.9302	33.2166	34.7501	30.2111	0.0103049	2.04093	0.60514	0.201697	0.543611	0	0.0118225	0		33.5161	0.714518	0.138858		0.0213187	0.194339
	XLOC_011510	1700006F04Rik	33.1702	33.7681	32.2217	36.5943	31.5074	0.106323	0.41823	0.174918	0	1.08438	0.412418	0	0		33.4523	0.174868	0.374199		0.00522737	2.1399
	XLOC_036954	Amotl1	30.4039	31.3084	35.299	38.7077	31.49	2.63	3.66873	2.73943	3.24403	5.60986	5.21611	3.35426	4.83118		33.4418	3.07055	4.75285		0.0918177	1.54788
	XLOC_022919	RP24-339P17.4	26.2945	36.4537	38.4124	41.0442	24.9716	0	1.7676	0.243556	0.0246386	1.60188	0	0	0		33.4353	0.508949	0.40047		0.0152219	0.786857
	XLOC_031450	LHB,Lhb	37.3109	30.1938	35.1329	30.1456	34.1783	0.0394345	4.75157	3.4864	0.572986	0.482036	0.0722151	0.126342	0.0734704		33.3923	2.2126	0.188516		0.0662607	0.0852012
	XLOC_008186	Catsperb	32.906	34.3291	33.5085	32.7704	33.3648	0.284374	5.95406	3.22222	0.923726	0.45626	0	0.061654	0.0155093		33.3758	2.5961	0.133356		0.0777838	0.0513679
	XLOC_027010	Limch1	33.1408	32.8686	34.3628	35.5378	30.8157	1.84277	4.85942	2.41671	1.76113	1.61406	1.11739	0.587088	0.968514		33.3451	2.72001	1.07176		0.0815713	0.394029
	XLOC_008908	Gm17111	35.5863	29.9087	35.7291	31.7099	32.662	0	1.44268	0.317915	0	0.27383	0	0	0		33.1192	0.440149	0.0684575		0.0132898	0.155533
	XLOC_031682	Prss23os	28.4768	33.6218	30.8727	39.6367	32.9511	0	0.0830709	0.114792	0	0.271842	0	0	0		33.1118	0.0494657	0.0679605		0.0014939	1.37389
	XLOC_006138	4933434M16Rik	36.405	32.0636	32.579	36.2336	28.0779	0	3.31078	0.68208	0.17717	0.54576	0	0.0205525	0		33.0718	1.04251	0.141578		0.0315225	0.135805
	XLOC_035286	Adam29	32.2707	33.0104	32.3332	36.638	30.879	0	1.34505	0.225416	0.065545	0.397253	0	0.00491982	0.0216452		33.0263	0.409003	0.105955		0.0123842	0.259056
	XLOC_040384	Satl1	36.0414	33.6694	31.2215	34.8575	29.3377	0.0181741	0.73078	0.251385	0.0549553	0.408503	0	0.0108668	0.0128891		33.0255	0.263824	0.108065		0.00798848	0.40961
	XLOC_034965	4933417D19Rik	35.308	34.5835	30.8154	29.1777	34.9152	0.530138	1.41817	0.651635	0.307554	0.9193	0.436861	0.403246	0.504483		32.96	0.726874	0.565972		0.0220533	0.778639
	XLOC_008133	Samd15	34.3051	30.804	33.8184	36.1548	29.2226	1.33274	5.49094	3.8113	1.33096	1.67658	0.625379	0.569529	0.886051		32.861	2.99148	0.939385		0.0910346	0.31402
	XLOC_009636	Spata31d1c	29.7047	31.5108	34.7499	34.375	33.4237	0	0.114217	0.080417	0.0560465	0.188447	0	0	0		32.7528	0.0626701	0.0471118		0.00191343	0.751742
	XLOC_040510	1700008I05Rik	35.1294	31.498	32.4704	33.9783	30.5424	0.120067	1.85438	0.599494	0.139487	0.48289	0.0196558	0	0		32.7237	0.678357	0.125636		0.0207298	0.185207
	XLOC_027855	Cib4	34.9174	31.4395	32.4755	32.4103	32.0609	0.1285	2.42306	0.953347	0.243687	0.246566	0.275197	0.152469	0.316453		32.6607	0.937148	0.247671		0.0286934	0.264282
	XLOC_025349	4930448K20Rik	30.9244	31.3269	31.5833	34.7755	33.9322	0.0273036	0.107873	0.21892	0.0587246	0.2408	0	0.0197514	0.0140439		32.5085	0.103205	0.0686488		0.00317472	0.665168
	XLOC_023275	Fhdc1	28.8983	30.0751	33.1603	34.3585	35.6928	0.605956	0.64254	1.03355	0.770838	0.923466	0.995423	1.88093	0.893		32.437	0.763221	1.1732		0.0235293	1.53718
	XLOC_004373	Pldi	33.1206	30.5227	35.7624	31.3723	31.3248	0	1.29567	0.65492	0.276856	0.493729	0.0491915	0	0		32.4206	0.556862	0.13573		0.0171762	0.243741
	XLOC_024347	Aknaos	35.6773	29.1684	32.8735	30.5244	33.4563	0.0263804	1.99391	1.22777	0.49887	0.116607	0	0	0		32.34	0.936733	0.0291518		0.0289652	0.0311207
	XLOC_030667	Igbp1b	34.1401	31.7683	29.6987	31.8604	32.701	0.46723	5.80619	3.93043	0.616342	0.456823	0	0.0322105	0		32.0337	2.70505	0.122258		0.0844438	0.0451964
	XLOC_010827	Dnah12	31.5666	31.2963	33.5911	33.2606	30.4214	0.502522	6.49086	3.86402	1.12878	0.516302	0.0956104	0.101229	0.0941777		32.0272	2.99655	0.20183		0.0935625	0.0673541
	XLOC_008731	Gm17673	30.1955	33.5049	32.5106	32.8924	30.875	0.0250249	2.32667	0.898289	0.141265	0.231285	0	0.00621732	0		31.9957	0.847812	0.0593756		0.0264977	0.0700339
	XLOC_000653	Daw1	32.442	31.6173	31.8367	33.0818	30.8103	0.334188	5.52771	3.93409	0.907772	0.615574	0.107658	0.132462	0.16643		31.9576	2.67594	0.255531		0.083734	0.0954921
	XLOC_026429	1700095J12Rik	32.8012	34.9233	30.3431	32.0694	29.5492	0.0779094	2.06826	0.551554	0.184087	0.20256	0	0	0		31.9372	0.720453	0.05064		0.0225584	0.0702891
	XLOC_028517	Muc3	34.391	30.9784	31.0158	30.1393	32.9704	0.670438	6.31484	4.50364	1.01721	0.451475	0	0	0		31.899	3.12653	0.112869		0.0980135	0.0361003
	XLOC_034357	Tex15	26.1121	35.3567	31.132	35.1823	31.3688	0.540649	5.80693	3.09117	1.11229	0.657857	0.0384868	0.0102416	0.0349623		31.8304	2.63776	0.185387		0.0828693	0.070282
	XLOC_027349	Gm13830	32.7625	33.4436	28.0895	33.5194	31.2815	0.733322	4.41686	2.79383	1.15064	1.23375	0.389966	0.509549	1.09192		31.8193	2.27366	0.806296		0.0714555	0.354624
	XLOC_028203	Mapk10	35.3758	30.9546	27.605	35.1408	29.4583	0.55142	3.97405	2.28946	1.17401	1.03336	0.610651	0.610352	0.566183		31.7069	1.99724	0.705137		0.0629905	0.353056
	XLOC_033906	Gm15676	30.9338	31.0264	32.2567	33.6047	30.6007	0.587898	3.98045	4.01769	0.811512	1.34969	0.518733	0.664212	0.850775		31.6845	2.34939	0.845853		0.0741495	0.360031
	XLOC_026980	G6pd2	29.6644	30.9987	33.4359	34.2969	29.8891	0.0170548	1.01355	0.350148	0.210227	0.365469	0	0.0124217	0		31.657	0.397745	0.0944727		0.0125642	0.237521
	XLOC_036489	1700063H06Rik	35.1735	35.5803	36.7011	27.7124	22.8972	0	1.00853	0.165817	0.192773	0.46493	0	0	0		31.6129	0.34178	0.116233		0.0108114	0.34008
	XLOC_003916	Cep290	31.7592	30.0185	31.8849	35.6205	28.5246	0.87164	3.53192	1.48588	1.31135	1.17252	0.672791	0.236126	0.562312		31.5615	1.8002	0.660937		0.0570377	0.367147
	XLOC_010202	Adtrp	35.6297	28.4797	31.6041	30.4728	31.2906	0.0595853	1.82978	0.545142	0.358135	0.493531	0.149412	0.0127665	0.127473		31.4954	0.698161	0.195796		0.0221671	0.280445
	XLOC_006400	1700046C09Rik	35.5655	34.7104	28.8847	27.5237	30.5532	0.287617	5.05738	3.05189	0.739463	0.0799097	0.0939108	0.0556398	0		31.4475	2.28409	0.0573651		0.0726318	0.0251151
	XLOC_011508	Gm16835	33.5775	29.8687	33.35	29.7397	30.5349	0.289616	3.86076	3.09849	0.584937	0.535152	0.152479	0.170879	0.161288		31.4142	1.95845	0.254949		0.0623429	0.130179
	XLOC_004729	1700030O20Rik	31.7996	32.7657	28.5135	32.009	31.7587	0.137451	3.1512	2.63938	0.482493	0.254888	0	0	0		31.3693	1.60263	0.063722		0.0510892	0.0397609
	XLOC_031973	Abca16	29.469	33.5071	30.4866	31.6581	31.591	0.274521	4.66789	2.71069	0.703776	0.393421	0	0.0353533	0.011483		31.3424	2.08922	0.110064		0.066658	0.052682
	XLOC_027771	Ccdc146	31.304	30.962	29.9295	34.8933	29.3204	1.03757	5.90352	3.34119	1.55732	1.32131	1.17254	0.678028	1.12013		31.2818	2.9599	1.073		0.0946204	0.362513
	XLOC_001701	RP23-76C20.2	37.8509	29.6498	31.8682	27.5335	29.3935	0.195658	3.37951	4.66299	0.548312	0.330495	0	0	0.0690125		31.2592	2.19662	0.0998769		0.0702711	0.0454685
	XLOC_022939	Gm20514	32.7131	37.7205	25.9694	26.7384	32.9317	0	1.25252	0.365536	0	0	0	0	0		31.2146	0.404514	0		0.0129591	0
	XLOC_027870	Gm9970	30.6922	34.4675	24.8044	27.5927	38.1716	0.493653	2.44175	1.93779	0.706999	0.184826	0	0	0.177435		31.1457	1.39505	0.0905652		0.0447911	0.0649191
	XLOC_028779	Gm9047	29.1923	26.6936	31.3002	31.2195	37.2699	0	0.250484	0.171829	0.150044	0.167966	0.122604	0.05184	0		31.1351	0.143089	0.0856025		0.00459575	0.598246
	XLOC_024941	Fam46b	32.339	31.0611	31.6055	29.1293	31.3849	0.640973	5.07976	3.50404	0.677874	1.00971	0.75834	0.701532	0.998229		31.104	2.47566	0.866953		0.0795931	0.35019
	XLOC_039117	Cpxcr1	33.1693	31.7771	32.4253	26.9033	31.1894	0.0534263	0.819058	0.273251	0.0986633	0.474492	0	0	0		31.0929	0.3111	0.118623		0.0100055	0.381302
	XLOC_036973	Zfp558	31.9976	33.661	30.7362	32.8268	25.9919	1.44288	2.9998	1.29884	2.01461	0.900515	0.723388	0.327547	0.605308		31.0427	1.93903	0.639189		0.0624634	0.329644
	XLOC_020902	Gm13872	33.9727	29.7019	34.0655	26.5938	30.3619	0	0.677188	0.367201	0.0382634	0.281327	0	0	0		30.9392	0.270663	0.0703317		0.00874824	0.25985
	XLOC_032705	Dll3	30.0932	33.8173	26.8169	30.4404	33.4769	1.01526	4.4021	3.63877	0.877523	0.286759	0.0140408	0.0472078	0.0265915		30.9289	2.48341	0.0936498		0.0802942	0.0377101
	XLOC_009692	Zdhhc11	31.7878	32.1471	28.8509	32.6447	29.1794	0.0189047	2.818	1.11396	0.147354	0.433181	0	0.0143784	0		30.922	1.02455	0.11189		0.0331335	0.109208
	XLOC_011593	Gm21103	38.9442	24.7097	23.3089	39.6944	27.9137	0.2154	4.55006	2.18404	0.385685	0.689992	0	0	0		30.9142	1.8338	0.172498		0.0593189	0.0940661
	XLOC_025187	Fbxo2	32.8351	29.0483	30.6695	28.723	32.6433	0.535799	0.536652	0.691844	0.503932	0.940497	1.19457	1.14073	0.856263		30.7838	0.567057	1.03302		0.0184206	1.82171
	XLOC_018399	4931423N10Rik	31.5802	30.4456	31.7839	31.4782	28.3974	0.193352	4.94673	2.65355	0.597454	0.623816	0.0393487	0.0691841	0.0103793		30.7371	2.09777	0.185682		0.0682489	0.0885139
	XLOC_020556	Haglr	31.4052	24.9349	30.7602	36.6905	29.8887	0.436148	1.14328	0.879325	0.451093	0.413953	0.178996	0.237426	0.488456		30.7359	0.727462	0.329708		0.0236681	0.453231
	XLOC_018944	Fsip2	27.9865	31.1995	30.8348	34.3972	29.1206	0.183888	4.7898	2.24244	0.637809	0.532188	0	0.0153525	0.0183318		30.7077	1.96348	0.141468		0.0639411	0.0720495
	XLOC_013569	4930451G09Rik	31.6087	28.7643	32.7184	29.94	29.6731	0.6028	5.20336	4.22801	1.3605	1.17965	0.725122	0.552754	0.773332		30.5409	2.84867	0.807715		0.0932739	0.283541
	XLOC_018451	Fcnaos	34.9152	32.6343	28.8081	26.8774	29.0004	0.338971	5.44951	2.00781	0.329588	1.28404	1.95105	1.10969	1.76411		30.4471	2.03147	1.52722		0.0667213	0.751782
	XLOC_014684	Gm29205	35.1388	29.3611	27.9997	33.1719	26.3909	0	0.454432	0.193194	0	0.390024	0	0	0		30.4125	0.161907	0.097506		0.00532369	0.602236
	XLOC_007137	Slfn5os	32.5626	29.2179	29.9677	27.7358	31.8319	0	0.0669591	0.111278	0	0.0764726	0	0	0.0960484		30.2632	0.0445593	0.0431303		0.00147239	0.96793
	XLOC_002352	Sphkap	29.084	30.2347	29.4758	31.9963	30.2679	0.906384	5.06254	2.68232	1.44039	2.13407	1.24831	0.519983	0.968822		30.2117	2.52291	1.2178		0.0835076	0.482695
	XLOC_004148	Adgb	29.6591	34.1347	33.1849	26.1077	27.3055	0.409247	2.83447	1.06144	0.85163	0.782873	0.234391	0.101673	0.237447		30.0784	1.2892	0.339096		0.0428612	0.263029
	XLOC_022472	Trim45	29.9286	27.4606	33.5281	28.0444	31.3859	1.17268	1.74221	1.80027	1.62243	1.40672	1.29857	1.20133	1.22558		30.0695	1.5844	1.28305		0.0526911	0.809803
	XLOC_016812	Nol4	30.4933	29.1281	32.8653	29.6406	28.066	0.0293294	2.62824	0.763962	0.216189	0.209159	0	0.0181634	0.0141886		30.0387	0.90943	0.0603778		0.0302753	0.0663908
	XLOC_033806	Far1os	32.9089	28.986	36.251	26.8098	25.1588	0	0.662882	0.099337	0.0880677	0.188003	0	0	0		30.0229	0.212572	0.0470008		0.00708032	0.221105
	XLOC_017662	Tmem151a	27.2258	28.922	33.8578	26.9676	33.0594	0.477355	0.478388	2.00476	0.405989	1.89069	3.86299	2.22641	2.1826		30.0065	0.841623	2.54067		0.028048	3.01878
	XLOC_002863	Rgsl1	31.4654	29.1882	29.4771	31.4291	27.6152	0.462057	1.59947	0.763027	0.343715	0.85635	0.302474	0.338168	0.521965		29.835	0.792067	0.504739		0.0265483	0.637243
	XLOC_001430	Igsf9	27.0906	28.6828	28.0324	34.8456	30.4674	0.954671	1.67074	1.64857	1.19887	1.62549	1.32216	2.39028	3.16337		29.8238	1.36821	2.12533		0.0458766	1.55336
	XLOC_012499	1700022A22Rik	30.862	27.1812	29.5995	30.9804	30.4057	0	0.695892	0.19088	0.14009	0.332537	0	0	0		29.8058	0.256715	0.0831343		0.00861295	0.323838
	XLOC_012163	1700092C10Rik	35.0922	28.1269	28.3487	31.8861	25.2237	0	2.33762	0.524708	0	0.597247	0.078328	0	0		29.7355	0.715582	0.168894		0.0240649	0.236023
	XLOC_017898	Gm20616	30.5768	29.8003	27.7967	31.4226	29.0146	0.111001	5.46717	2.88419	0.738151	0.435791	0	0.0749093	0		29.7222	2.30013	0.127675		0.0773875	0.0555078
	XLOC_009502	1700029N11Rik	30.4286	30.5888	29.4229	30.5826	26.6071	0	1.02715	0.105373	0.123237	0.44783	0	0	0		29.526	0.31394	0.111958		0.0106327	0.356621
	XLOC_033001	Sec1	27.7752	28.4317	30.5454	29.1113	31.7045	1.12052	4.15566	3.68222	1.54617	0.345171	0.109657	0.323711	0.227021		29.5136	2.62614	0.25139		0.0889807	0.095726
	XLOC_010296	4930451E10Rik	31.9097	30.7258	32.9273	28.6119	23.1001	0	1.79666	0.542716	0.258043	0.228256	0	0	0		29.455	0.649355	0.057064		0.0220457	0.087878
	XLOC_009666	Gm10037	28.9757	31.5199	26.0245	36.2344	24.4622	1.07508	2.53964	0.738767	1.01661	2.18882	1.65701	1.57641	1.86686		29.4433	1.34252	1.82228		0.0455969	1.35735
	XLOC_022495	Gm15886	30.4317	32.697	26.9086	29.6484	27.5131	0	4.63263	1.37763	0.456677	0.438718	0	0	0		29.4398	1.61673	0.109679		0.0549167	0.0678402
	XLOC_034484	Tktl2	26.7503	30.5336	28.0307	29.8033	32.0293	0.247332	5.09083	2.9971	0.489112	0.517445	0.017883	0.0296124	0.00356243		29.4294	2.20609	0.142126		0.0749621	0.0644242
	XLOC_036934	Dync2h1	25.5613	29.2286	30.5827	33.2577	28.3205	1.56509	4.33061	3.15481	1.75959	1.86052	1.56867	0.591286	1.29154		29.3902	2.70252	1.328		0.0919534	0.491394
	XLOC_030536	Dyrk4	29.2638	24.906	29.3246	32.6759	30.7005	0.0369011	0.364724	0.251083	0.0854391	0.197529	0.0834444	0.0310731	0.0498185		29.3742	0.184537	0.0904663		0.00628228	0.490234
	XLOC_013274	Fam227a	28.7525	27.1469	29.5163	30.2912	30.8696	0.569771	1.69302	1.00004	0.896681	0.811602	0.73321	0.357459	0.686594		29.3153	1.03988	0.647216		0.0354722	0.622396
	XLOC_040454	4930412D23Rik	31.0775	26.5927	28.4865	33.5706	26.758	0	1.12073	0.420685	0.0780844	0.185761	0	0	0.030235		29.2971	0.404875	0.053999		0.0138196	0.133372
	XLOC_031593	9330171B17Rik	31.1412	29.152	30.4799	25.9882	29.4861	0.20791	6.37363	4.15124	0.772302	0.419036	0.0163611	0.1229	0		29.2495	2.87627	0.139574		0.0983358	0.0485261
	XLOC_016137	Slc25a41	30.388	26.5758	28.8811	29.6337	30.3379	0.0253575	0.478008	0.150145	0.0489386	0.274899	0	0.0725796	0.0185761		29.1633	0.175612	0.0915137		0.00602169	0.521112
	XLOC_024101	Fam219aos	28.6908	29.812	27.9376	27.8449	31.4672	0	0.578991	0.489807	0	0.373413	0	0	0.0335479		29.1505	0.2672	0.10174		0.00916621	0.380765
	XLOC_038374	Dusp21	27.2303	29.4866	29.0045	29.0674	29.7747	0	0.270145	0.156795	0	0.18147	0	0	0		28.9127	0.106735	0.0453675		0.00369163	0.425048
	XLOC_035064	Gm15350	24.8563	25.2265	23.5027	35.3409	35.4262	0	0.195896	0.120092	0	0.0820381	0	0	0		28.8705	0.078997	0.0205095		0.00273625	0.259624
	XLOC_012549	Gsdmcl-ps	29.167	29.3115	29.5729	29.2573	26.5788	0.192656	4.25904	4.49549	1.15694	0.262215	0	0.0667058	0		28.7775	2.52603	0.0822302		0.087778	0.0325531
	XLOC_039927	1700013H16Rik	27.9947	26.2302	29.8622	32.5954	26.975	0.166178	3.44262	1.33909	0.520324	0.283908	0.0331876	0	0.0497655		28.7315	1.36705	0.0917153		0.0475803	0.0670898
	XLOC_009452	Gm15908	29.6796	31.4432	27.9432	26.7972	26.2803	0.36041	6.11406	3.57752	1.03387	0.750875	0	0.0179139	0		28.4287	2.77147	0.192197		0.0974883	0.0693486
	XLOC_006185	Smim6	29.7975	26.5129	29.1888	30.1736	25.1773	0.0953219	1.46092	0.762301	0.396609	0.584478	0.0431409	0.155364	0.139389		28.17	0.678788	0.230593		0.0240961	0.339713
	XLOC_035246	Adam26a	27.6937	30.2829	27.5221	29.0058	26.0111	0.0106533	1.70685	0.580374	0.108871	0.341605	0.0139603	0.00555899	0.0152007		28.1031	0.601687	0.0940812		0.02141	0.156362
	XLOC_031104	C030039L03Rik	31.3828	27.5234	26.3835	31.2589	23.9501	0.623376	2.6937	2.12412	1.51197	1.49468	0.585486	0.301145	0.888844		28.0997	1.73829	0.817539		0.0618615	0.470312
	XLOC_036841	Gm27002	28.632	24.0311	25.9413	28.2548	33.6048	1.26034	0.730081	0.94512	1.21309	0.195016	0.0728626	0.160647	0		28.0928	1.03716	0.107131		0.036919	0.103293
	XLOC_012305	1700128A07Rik	30.7962	31.3847	24.4955	25.0774	28.1459	0	0.201274	0.179096	0.0346443	0.209172	0	0	0.0267382		27.9799	0.103754	0.0589775		0.00370814	0.568439
	XLOC_003733	Arid3a	24.0359	28.6086	30.6366	30.7571	25.2582	0.974676	2.30785	1.19625	0.940255	3.42236	2.83848	2.17794	2.487		27.8593	1.35476	2.73144		0.0486286	2.01619
	XLOC_037659	4930422M22Rik	27.6865	26.511	28.6952	30.558	25.265	0.0336264	1.74396	0.696818	0.0646255	0.423096	0	0	0		27.7431	0.634757	0.105774		0.0228798	0.166637
	XLOC_012692	4930483J18Rik	31.5898	26.5754	29.0685	25.3446	26.1236	0.106398	4.9177	2.6753	0.385667	0.475428	0.0992692	0.0367991	0.0369239		27.7404	2.02127	0.162105		0.0728637	0.0801998
	XLOC_028609	Gm4871	30.417	27.5231	27.4024	27.256	25.5367	0.29402	5.89733	3.96664	0.746962	0.556296	0.0632058	0.0202813	0		27.627	2.72624	0.159946		0.0986801	0.058669
	XLOC_024871	Gm15904	23.9504	30.4696	28.923	28.0881	26.4177	0	1.64637	0.364694	0.24912	0.300124	0	0	0		27.5698	0.565046	0.075031		0.0204951	0.132787
	XLOC_013589	Atf7ip2	29.8547	27.5161	26.1793	27.0061	27.0739	0.289071	6.13292	2.78882	0.732298	0.74328	0.124214	0.0425833	0.0582356		27.526	2.48578	0.242078		0.0903065	0.0973853
	XLOC_008495	1700022F17Rik	27.1278	25.8183	26.5188	29.6518	28.4056	0	0.738071	0.312455	0.0471939	0.0548574	0	0	0.0182814		27.5045	0.27443	0.0182847		0.00997765	0.0666279
	XLOC_024948	Gm12974	35.7812	29.1881	21.5927	22.8853	28.0038	0.193357	2.47291	2.80309	0	0.219118	0	0.594615	0.27993		27.4902	1.36734	0.273416		0.0497391	0.199962
	XLOC_039064	Fam46d	26.4752	24.2139	27.0799	32.1409	27.5315	1.45504	3.46183	2.07144	1.41656	0.304071	0	0.00809522	0		27.4883	2.10122	0.0780416		0.0764405	0.0371411
	XLOC_030215	1700009C05Rik	21.9376	26.2738	26.9857	31.4474	30.5534	0.129205	1.0354	0.455059	0.164033	0.49817	0	0	0		27.4396	0.445924	0.124543		0.0162511	0.279291
	XLOC_027204	Gm20484	20.5224	32.8137	21.1793	50.5909	11.1844	0	2.17918	0.476978	0	0	0	0	0		27.2581	0.66404	0		0.0243611	0
	XLOC_020881	Gm13793	25.4724	28.4644	31.022	25.4736	25.6965	0	0.317227	0.550219	0.103056	0.72797	0	0	0.0793964		27.2258	0.242625	0.201842		0.00891161	0.831906
	XLOC_001363	RP23-79H24.4	26.5753	25.1062	27.0564	28.9572	28.2838	0.778715	4.89027	3.5338	0.809956	0.325945	0.181723	0.119791	0		27.1958	2.50319	0.156865		0.0920431	0.0626661
	XLOC_002919	RP23-71J17.3	26.0647	27.0865	27.5886	29.2886	25.8534	0.0862734	0.425178	0	0	0	0	0	0		27.1764	0.127863	0		0.00470493	0
	XLOC_031637	Gm26708	31.2902	26.6817	25.8135	27.7282	24.3163	0.394667	4.5353	2.06019	0.645605	0.319836	0.030689	0.0394339	0.0664107		27.166	1.90894	0.114092		0.0702695	0.0597674
	XLOC_038399	Spaca5	32.9835	24.9573	24.8723	29.9481	23.0035	0	1.85574	0.497597	0.157102	0.502084	0	0.0481905	0.0798608		27.1529	0.62761	0.157534		0.0231139	0.251006
	XLOC_018334	Gm13266	30.8041	28.2224	29.5121	22.1112	24.6005	0	0.861885	0.10849	0	0.145189	0	0	0		27.0501	0.242594	0.0362973		0.00896833	0.149622
	XLOC_032724	Spred3	23.9519	27.5555	25.9759	30.0638	27.5222	1.97191	2.57458	1.7928	1.90764	4.45687	3.48736	2.66028	3.49768		27.0139	2.06173	3.52555		0.0763213	1.70999
	XLOC_006484	4930538E20Rik	29.7322	24.9614	25.6749	29.2004	25.4996	0	1.46397	0.7924	0	0.157647	0	0	0		27.0137	0.564092	0.0394118		0.0208817	0.0698675
	XLOC_020115	4921504E06Rik	30.3229	28.3145	25.3033	26.8426	24.1874	0.0138529	3.56487	1.10729	0.260814	0.400347	0	0.0099717	0		26.9941	1.23671	0.10258		0.0458139	0.0829458
	XLOC_014547	1700041M19Rik	26.4163	27.5253	28.5489	28.5351	23.924	0	1.54374	0.202061	0.0486555	0.319795	0	0	0		26.9899	0.448614	0.0799487		0.0166215	0.178213
	XLOC_000120	4930486I03Rik	29.1403	26.7899	28.3079	26.7438	23.9278	0.0408232	0.275324	0.117511	0.0780322	0.139695	0	0	0		26.9819	0.127923	0.0349238		0.00474105	0.273007
	XLOC_038539	Actrt1	28.6015	28.5184	25.4627	26.7095	25.3668	0	0.877466	0.291922	0.0797014	0.309909	0	0	0		26.9318	0.312272	0.0774772		0.0115949	0.248108
	XLOC_032535	Klc3	24.724	25.1994	31.085	25.0274	28.149	1.49989	0.950311	1.44092	0.957108	0.576202	0.591175	0.696923	0.538558		26.837	1.21206	0.600715		0.0451637	0.495616
	XLOC_001919	4930568A12Rik	28.6288	26.7139	25.9369	25.5037	27.3136	0.229521	4.75239	2.48257	0.31163	0.27063	0.48372	0.384361	0.265532		26.8194	1.94403	0.351061		0.0724859	0.180584
	XLOC_004207	Eya4	28.1302	25.6224	26.9864	26.8955	26.1938	0.0777117	0.358998	0.132522	0.0782498	0.284122	0.194391	0.0696849	0.106393		26.7657	0.16187	0.163648		0.00604769	1.01098
	XLOC_006146	1700025D23Rik	26.985	25.5877	27.773	28.5059	24.5222	0.150169	0.704268	0.234257	0	0.524152	0.293469	0.0296322	0.11454		26.6748	0.272174	0.240448		0.0102034	0.883438
	XLOC_021392	Necab3	26.3673	26.0008	28.6962	26.7183	25.2852	1.40766	2.86023	2.26236	1.66849	1.90495	1.78981	1.42562	1.79207		26.6136	2.04968	1.72811		0.0770166	0.843111
	XLOC_035356	Tmem59l	28.5727	24.9358	26.3387	24.8407	28.0014	0.328414	4.42389	4.20436	0.82237	0.25086	0.0230798	0.0353661	0.12363		26.5379	2.44476	0.108234		0.0921234	0.0442718
	XLOC_025201	Ube4bos3	24.7077	23.7589	26.1075	29.7082	28.3413	0	0.420478	0.167712	0.0412229	0.337207	0	0	0		26.5247	0.157353	0.0843017		0.00593232	0.535748
	XLOC_009920	1700016G22Rik	29.1754	26.368	25.9283	25.8346	25.1309	0.357047	4.92395	2.6126	1.45668	0.329511	0.0941973	0	0.106584		26.4874	2.33757	0.132573		0.088252	0.0567141
	XLOC_016428	Pkd2l2	27.2013	27.4613	24.7561	26.2897	26.2987	0.793054	5.10974	3.11251	1.45207	1.59884	0.801724	0.661181	1.11386		26.4014	2.61684	1.0439		0.0991175	0.398916
	XLOC_001538	Dnah14	22.4483	27.1803	27.8821	27.5855	26.7787	0.148701	3.33524	2.06904	0.342755	0.464658	0	0.0456552	0		26.375	1.47393	0.127578		0.0558838	0.0865563
	XLOC_018916	4930440I19Rik	29.7309	24.7442	24.7889	27.7662	24.5967	0	1.49009	0.394353	0.271415	0.463322	0	0	0		26.3254	0.538964	0.115831		0.0204732	0.214913
	XLOC_003940	Lin7a	28.7148	25.5001	26.2353	25.2978	25.7606	0.275522	3.83788	2.24281	0.665418	0.471391	0.164647	0.051562	0.167788		26.3017	1.75541	0.213847		0.0667412	0.121822
	XLOC_024140	1700022I11Rik	27.3751	29.9359	27.2199	24.5574	22.3623	0.300842	4.62042	1.81652	0.627291	0.714037	0.281994	0.11168	0.124255		26.2901	1.84127	0.307992		0.0700365	0.167271
	XLOC_007149	Heatr9	26.7256	22.5786	24.2204	30.5575	27.3632	0.0706713	1.05799	0.18561	0.119834	0.319504	0.0374509	0.0186943	0.071		26.2891	0.358526	0.111662		0.0136379	0.311448
	XLOC_002960	Mroh9	25.8035	28.8561	26.2273	27.0094	23.4945	0.00898163	2.04801	0.551589	0.109399	0.381227	0	0.00470939	0.0194172		26.2782	0.679495	0.101338		0.0258578	0.149138
	XLOC_022892	Ect2	25.7986	27.9995	25.954	25.9139	25.1967	0.825752	4.94108	3.29114	1.19017	1.38968	0.763338	0.650691	0.898416		26.1725	2.56204	0.925531		0.0978902	0.361248
	XLOC_002082	Dnah7a	27.1484	25.3295	25.0461	28.1873	25.1108	0.317836	4.27055	2.64076	0.81904	0.641222	0.322677	0.145992	0.212314		26.1644	2.01205	0.330551		0.0769001	0.164286
	XLOC_029912	1700025N23Rik	28.198	25.9263	26.5021	26.1381	23.504	0	0.738692	0.231401	0.032352	0.234973	0.0443328	0.0727587	0		26.0537	0.250611	0.0880161		0.00961903	0.351206
	XLOC_034208	Gm16347	25.1806	24.7653	27.3456	28.9601	23.8198	0.0618001	0.302754	0.192165	0	0.429762	0	0	0		26.0143	0.13918	0.10744		0.00535013	0.771955
	XLOC_013287	Enthd1	24.9015	26.1471	25.5031	26.517	26.582	0.329116	4.3163	3.27832	0.776301	0.353824	0.0466048	0.0857076	0.044929		25.9301	2.17501	0.132766		0.0838796	0.0610417
	XLOC_002457	Ankmy1	23.2818	26.2304	26.7891	27.3826	25.8052	0.443581	3.53643	2.18986	0.633291	0.653271	0.313766	0.236227	0.351805		25.8978	1.70079	0.388767		0.0656731	0.22858
	XLOC_021003	Nutm1	27.0292	26.7076	24.5715	26.8671	24.2785	0.0202292	3.04466	1.2364	0.346917	0.42121	0.00901284	0	0		25.8908	1.16205	0.107556		0.0448828	0.0925567
	XLOC_035837	RP23-303A11.1	26.6783	27.2818	22.2638	28.0989	24.9062	0.449189	3.59908	2.32568	0.408819	0.34935	0	0.0856843	0.0889224		25.8458	1.69569	0.130989		0.065608	0.0772482
	XLOC_029268	Alms1	22.3272	26.9615	27.6698	26.9829	25.2498	0.618597	1.84128	1.15963	0.751563	0.804245	0.475217	0.216428	0.365522		25.8382	1.09277	0.465353		0.0422926	0.425848
	XLOC_033819	1700003G18Rik	17.0928	30.9995	18.9075	30.3083	31.7666	0.0606184	5.4402	1.72209	0.841224	2.32342	0	0.0428726	0.0865133		25.8149	2.01603	0.613201		0.0780956	0.304162
	XLOC_011477	4930449E01Rik	27.4469	27.1211	26.6373	26.79	21.0022	0	0.690047	0.230441	0.220825	0.351838	0	0	0		25.7995	0.285328	0.0879595		0.0110594	0.308275
	XLOC_013377	Odf3b	25.5599	20.2888	25.7696	26.6322	30.6908	0.434818	0.143523	0.471096	0.222454	1.10393	0.428082	0.655137	0.796333		25.7883	0.317973	0.745871		0.0123301	2.34571
	XLOC_035838	Ccdc7	25.2208	26.6436	24.7848	27.7673	24.4569	0.231909	2.29756	0.993457	0.352315	0.228547	0.0307728	0.00875496	0		25.7747	0.96881	0.0670187		0.0375877	0.0691763
	XLOC_028754	Asb15	25.5033	24.7685	26.3858	27.7344	24.1326	0.0401338	0.768738	0.150596	0.0376043	0.305736	0	0.00942754	0.00473623		25.7049	0.249268	0.0799749		0.00969729	0.320839
	XLOC_007530	Gm11651	28.0919	25.6786	23.7641	25.752	25.137	0.0235414	2.45265	1.19786	0.160392	0.258097	0	0	0.0547459		25.6847	0.958611	0.0782107		0.0373222	0.0815876
	XLOC_011742	Dnah1	20.3531	26.5027	26.3444	27.6633	27.4139	0.211669	3.18811	2.46807	0.60216	0.513163	0.0528658	0.0946829	0.0954901		25.6555	1.6175	0.18905		0.063047	0.116878
	XLOC_031402	Klk1b9	28.7826	21.1992	30.594	25.1611	22.4136	0.241952	0.236458	0.18543	0.43099	0.348748	0.266041	0.397041	0.0254837		25.6301	0.273707	0.259328		0.0106791	0.947466
	XLOC_005820	Gm525	27.1698	24.8597	26.1384	22.0001	27.5764	0.951376	4.2288	2.98117	0.959028	0.998252	0.109129	0.741412	0.396019		25.5489	2.28009	0.561203		0.0892444	0.246132
	XLOC_002947	4930558K02Rik	28.1386	27.3218	23.9914	25.7962	22.2733	0.11863	1.53073	0.488162	0.196892	0.455664	0	0	0.0215154		25.5043	0.583603	0.119295		0.0228826	0.204411
	XLOC_000402	1700126A01Rik	23.4185	23.7263	26.3324	28.8608	25.091	0.0129373	0.24531	0.158318	0.0498027	0.193229	0	0	0		25.4858	0.116592	0.0483073		0.00457478	0.414327
	XLOC_031520	Atp10a	23.4884	27.5997	24.945	26.8017	24.4972	1.41178	3.5382	1.78192	1.6332	3.2643	2.9463	1.80642	3.07007		25.4664	2.09127	2.77177		0.082119	1.3254
	XLOC_003992	1700025F24Rik	28.7645	23.2778	23.6587	26.2326	25.1072	0.84277	4.64087	3.02599	0.844641	0.283673	0	0.023759	0		25.4082	2.33857	0.076858		0.09204	0.0328654
	XLOC_022574	Sass6	25.4751	25.7902	25.5658	24.8848	25.2792	0.902186	4.12763	2.43828	1.19118	1.28723	0.798369	0.48685	0.872101		25.399	2.16482	0.861138		0.0852324	0.397787
	XLOC_039105	Ube2dnl1	25.4047	23.7174	25.4852	27.2384	25.1466	0	0.61634	0.214587	0.045519	0.262418	0	0	0.0350069		25.3985	0.219111	0.0743562		0.00862696	0.339353
	XLOC_011481	Trim52	24.2531	25.6019	27.9505	25.7663	23.2255	0.229473	3.61168	2.33415	0.686677	0.485814	0	0	0		25.3595	1.71549	0.121454		0.0676471	0.0707979
	XLOC_003069	Slamf7	26.4488	27.8247	21.4495	25.0371	25.9021	1.84422	4.61465	2.50622	0.884407	4.23812	3.39713	1.69357	4.08496		25.3324	2.46237	3.35344		0.0972024	1.36187
	XLOC_036611	4921534H16Rik	24.9691	26.6995	24.6251	26.5098	23.8431	0	1.51758	0.482286	0.194077	0.391493	0	0	0		25.3293	0.548486	0.0978732		0.0216542	0.178443
	XLOC_035295	Gm15881	23.5493	27.6585	24.3332	25.9955	24.8155	0.303107	3.86151	3.08056	0.665995	0.684313	0	0.0275077	0.0259362		25.2704	1.97779	0.184439		0.0782652	0.0932551
	XLOC_026268	1700086P04Rik	25.2383	25.8911	25.1844	26.7782	23.1758	1.16655	2.81061	2.06552	1.10755	1.43295	0.629313	0.402011	0.965907		25.2536	1.78756	0.857545		0.0707844	0.47973
	XLOC_006849	Cdrt4os2	22.2787	25.3489	23.9768	27.43	27.2294	0	0.787523	0.0656233	0.0771951	0	0	0	0		25.2528	0.232585	0		0.00921029	0
	XLOC_009604	4930528D03Rik	21.7617	26.2632	23.4284	30.3804	24.3402	0.0239629	0.798725	0.24989	0.0678779	0.521484	0	0	0		25.2348	0.285114	0.130371		0.0112985	0.457259
	XLOC_026301	Gm12970	24.761	24.7047	25.0653	25.2019	25.8901	0.063683	0.0621499	0.0523589	0.06099	0	0	0	0		25.1246	0.0597954	0		0.00237996	0
	XLOC_028620	Gm6309	24.8058	25.9249	24.3725	28.3845	22.0361	0	4.07362	1.16495	0.302431	0.527178	0	0	0		25.1048	1.38525	0.131795		0.0551788	0.0951413
	XLOC_027313	Gm6588	25.1978	27.3085	25.5599	25.489	21.9461	0	3.12527	1.35841	0.21025	0.468457	0	0	0		25.1003	1.17348	0.117114		0.0467518	0.0998006
	XLOC_015470	Gm10308	25.4925	21.6386	28.0116	28.3953	21.859	0	0.595044	0.075364	0.0424961	0.150983	0	0	0		25.0794	0.178226	0.0377458		0.00710647	0.211786
	XLOC_032671	Ceacam2	22.1824	25.4067	26.2457	26.8007	24.4698	0	0.796853	0.377468	0.0482197	0.233694	0	0.0148653	0.00603992		25.0211	0.305635	0.0636498		0.0122151	0.208254
	XLOC_010896	4930474N05Rik	25.3294	24.3322	24.5783	28.3349	22.427	0.0181773	1.11248	0.191417	0.0941922	0.445706	0	0	0		25.0004	0.354067	0.111426		0.0141625	0.314705
	XLOC_012814	Ccdc184	24.7945	24.5534	24.7008	25.2016	25.5301	0.242794	2.63961	1.39773	0.452075	0.523974	0.231129	0.177146	0.28493		24.9561	1.18305	0.304295		0.0474054	0.257212
	XLOC_017902	Rfx3	24.1749	22.5822	26.0719	25.1804	26.6835	0.931621	1.25438	0.783554	1.15556	0.736804	0.731417	0.395435	0.599109		24.9386	1.03128	0.615691		0.0413527	0.597017
	XLOC_004438	Rsph14	27.149	23.0576	23.5935	25.0119	25.7658	0.107662	2.1209	1.22692	0.179664	0.401088	0.0522192	0.0585103	0.0710606		24.9156	0.908786	0.14572		0.0364747	0.160345
	XLOC_012970	Acot10	23.9758	22.7126	23.6461	30.761	23.1709	0.111518	1.358	0.271252	0.120399	0.487951	0.0756298	0.0711481	0.118848		24.8533	0.465292	0.188394		0.0187216	0.404894
	XLOC_032211	Shank2	25.5237	24.0416	34.7177	20.2464	18.4711	0.147012	0.870039	0.884399	0.260081	0.435904	0.122185	0.362333	0.200027		24.6001	0.540383	0.280112		0.0219667	0.518359
	XLOC_003222	RP23-450D2.2	27.3994	24.9237	22.3899	27.7435	20.4303	0	0.893879	0.0837625	0	0.229311	0	0	0		24.5774	0.24441	0.0573277		0.00994453	0.234555
	XLOC_018928	Ppp1r1c	24.4069	26.8054	27.0907	20.5979	23.9687	0.291924	4.868	2.98089	0.9333	0.253991	0	0	0.00778855		24.5739	2.26853	0.0654449		0.0923145	0.028849
	XLOC_039696	Gm21876	24.8735	22.6354	25.2107	30.216	19.747	0.299801	0.589423	0.515494	0.283291	0	0	0.314994	0.433723		24.5365	0.422002	0.187179		0.0171989	0.44355
	XLOC_030916	Slc8a2	24.1723	25.6685	23.9082	23.3305	25.2705	0.359998	3.33417	3.31155	0.733792	0.700288	0.377627	0.422016	0.306135		24.47	1.93488	0.451516		0.0790714	0.233357
	XLOC_024340	Zfp618	11.6506	31.7434	17.8025	20.1948	40.4945	0.885316	0.885581	0.757692	1.03856	1.88603	2.03775	1.23963	1.7604		24.3772	0.891787	1.73095		0.0365829	1.94099
	XLOC_019510	Kif16bos	23.925	20.8773	24.0218	28.3324	24.577	0.169189	0.579615	0.50351	0	0.185248	0.324915	0.16762	0.182239		24.3467	0.313079	0.215006		0.0128592	0.686746
	XLOC_025351	1700123O12Rik	28.081	22.8002	23.6884	22.9766	24.1806	0.117906	0.0667041	0.0544189	0	0.260869	0	0	0.0362931		24.3454	0.0597572	0.0742905		0.00245456	1.24321
	XLOC_018608	Gm13605	25.7995	25.5201	23.0067	23.3075	23.4752	0.41215	3.77895	2.46652	0.639952	0.28162	0.131262	0.0424477	0.0376245		24.2218	1.82439	0.123239		0.0753203	0.0675504
	XLOC_015654	Abca17	22.9386	24.8012	24.4671	24.1692	24.088	0.328358	4.79416	3.39565	0.955855	0.457134	0.144201	0.0717611	0.0760562		24.0928	2.36851	0.187288		0.0983075	0.0790744
	XLOC_037366	Smad6	25.8711	20.4014	24.5101	24.8835	24.6476	0.941949	3.11766	2.07565	1.04274	4.63798	2.95198	3.34313	3.71436		24.0627	1.7945	3.66186		0.0745759	2.0406
	XLOC_033878	4933440M02Rik	23.9653	25.4305	22.6293	24.3141	23.9696	0.264984	3.62123	2.90764	0.669985	0.41235	0.00886871	0.0131249	0.00497232		24.0618	1.86596	0.109829		0.0775488	0.0588592
	XLOC_016756	Armc4	24.414	23.6708	23.8143	25.542	22.6566	0.104381	3.08483	1.42973	0.295435	0.362921	0.0397593	0.0344962	0.041766		24.0195	1.22859	0.119736		0.0511498	0.0974574
	XLOC_019663	Actl10	22.696	25.9897	24.1295	22.886	24.1459	0	1.16795	0.699862	0.17874	0.474307	0.0249524	0	0.0299261		23.9694	0.511638	0.132296		0.0213454	0.258574
	XLOC_033993	1700120G07Rik	22.1581	25.1222	25.7896	26.0615	20.452	0	1.96079	0.638784	0.101627	0.207461	0	0	0		23.9167	0.6753	0.0518653		0.0282355	0.0768032
	XLOC_003489	Ak9	21.1608	25.2285	23.8405	26.378	22.967	0.104649	3.21643	1.82134	0.349449	0.616385	0.0226816	0.0562157	0.0242655		23.915	1.37297	0.179887		0.0574104	0.131021
	XLOC_030694	4930579D09Rik	21.8438	21.4598	20.9354	30.0199	25.2308	0	0.184297	0.0801705	0	0.105327	0	0	0		23.8979	0.0661169	0.0263318		0.00276663	0.398261
	XLOC_027944	Gm16015	25.4384	23.7252	28.5613	22.4232	19.2926	0	1.95716	0.332203	0	0.148918	0	0	0		23.8881	0.572341	0.0372295		0.0239592	0.0650478
	XLOC_007497	Kif18b	24.4703	23.7421	23.6148	24.6207	22.8989	0.395216	5.09377	3.1629	0.706412	0.768789	0.364667	0.311991	0.603015		23.8694	2.33957	0.512116		0.0980158	0.218893
	XLOC_013595	Gm10343	25.0038	23.3304	17.5718	31.5481	21.4655	0	2.03653	1.89863	0.163145	0.974934	1.11279	0.690481	0.99873		23.7839	1.02458	0.944234		0.0430785	0.921585
	XLOC_026100	1700021J08Rik	27.3842	21.1756	22.7126	21.3234	26.2936	0	0.193651	0.0550786	0.0609234	0.0718499	0	0	0		23.7779	0.0774133	0.0179625		0.00325568	0.232034
	XLOC_018040	Kcnip2	23.5674	24.8507	22.3795	23.3883	24.6538	0.227546	0.531671	0.306574	0.530777	0.472396	0.576408	0.25524	0.446366		23.7679	0.399142	0.437603		0.0167933	1.09636
	XLOC_028685	Asb4	26.1043	22.7515	21.8776	26.3779	21.5817	0.374166	4.75666	2.2853	0.853419	0.717219	0.151209	0.194202	0.218531		23.7386	2.06739	0.32029		0.0870896	0.154925
	XLOC_037192	Cbl	20.9869	23.7652	23.0147	25.4376	25.4812	0.234956	2.35799	1.42025	0.456983	0.454982	0.145873	0.113626	0.175435		23.7371	1.11754	0.222479		0.04708	0.199078
	XLOC_027545	Upk3bl	31.8837	17.8923	27.6382	17.7295	22.9764	0.275288	2.33547	1.78551	0.790476	0.325719	0	0	0		23.624	1.29669	0.0814297		0.0548885	0.0627984
	XLOC_033847	Dnah3	19.5277	24.4086	23.8898	27.4195	22.5658	0.0277398	0.807244	0.221378	0.0748323	0.358085	0	0.00970237	0.00863516		23.5623	0.282799	0.0941056		0.0120022	0.332766
	XLOC_019994	Suv39h2	25.2757	24.3104	21.7186	24.6916	21.3576	1.82618	3.60863	1.61016	1.82466	0.906934	0.59021	0.304659	0.546093		23.4708	2.21741	0.586974		0.0944752	0.264712
	XLOC_039875	Gm595	24.4065	22.5941	21.8585	26.6242	21.7224	0	2.36013	0.570487	0.205164	0.438862	0	0.00488613	0.00827079		23.4411	0.783945	0.113005		0.0334431	0.144149
	XLOC_019814	Trp53rk	23.9464	23.0221	21.1209	26.7106	22.2769	1.09988	2.25637	1.11069	1.14819	1.07482	0.864437	0.549475	1.12731		23.4154	1.40378	0.904011		0.0599513	0.643982
	XLOC_024170	Gm12462	22.4851	23.8278	24.4842	22.1172	24.1158	0.202554	2.77981	2.13645	0.429663	0.305149	0.0220391	0.0167854	0		23.406	1.38712	0.0859934		0.0592634	0.0619942
	XLOC_035443	4930579O11Rik	26.2489	25.2708	24.3921	21.2874	19.6311	0	0.213641	0	0	0.305643	0	0	0		23.3661	0.0534102	0.0764107		0.0022858	1.43064
	XLOC_038316	1700012L04Rik	22.3265	22.3306	24.2099	20.6323	27.2817	0	0.379354	0.0629583	0.293084	0.0873996	0	0	0.0556989		23.3562	0.183849	0.0357746		0.00787153	0.194587
	XLOC_038648	Gm14891	21.8486	21.7906	23.1149	27.1252	22.8952	0	1.67946	0.369075	0.0607586	0.649931	0	0	0		23.3549	0.527323	0.162483		0.0225787	0.308127
	XLOC_039966	Gm7073	25.2263	22.0138	24.0043	24.5573	20.9555	0.0200787	0.658749	0.143283	0.0185192	0.283358	0	0	0		23.3514	0.210157	0.0708395		0.00899977	0.337078
	XLOC_022193	1700036G14Rik	19.2712	22.421	22.6853	28.424	23.9386	0.144338	4.66015	1.06665	0.473144	0.416756	0	0.063283	0		23.348	1.58607	0.12001		0.0679317	0.0756648
	XLOC_034388	Adam39	23.882	23.8906	25.0584	22.8772	20.5114	0.021758	1.0732	0.363917	0.121516	0.272846	0	0	0.00776069		23.2439	0.395098	0.0701517		0.0169979	0.177555
	XLOC_033966	4933402N03Rik	24.6443	22.7353	24.5705	20.7411	23.5112	0	0	0.064969	0.0702246	0.183516	0	0	0.0107389		23.2405	0.0337984	0.0485637		0.00145429	1.43686
	XLOC_012909	Gm10830	22.976	22.6303	23.4266	22.8336	24.3283	0	0.900866	0.696698	0.173203	0.333376	0.144964	0.197115	0.0874223		23.239	0.442692	0.190719		0.0190496	0.430817
	XLOC_011386	Egr3	20.4837	21.3089	23.1976	26.6379	24.0904	1.55027	2.24888	1.46317	2.89016	0.647758	0.196617	0.19632	0.358193		23.1437	2.03812	0.349722		0.0880637	0.17159
	XLOC_022178	Rbm46os	23.4653	23.9435	23.4939	23.5011	21.2183	0.0925423	4.58038	2.64248	0.875151	0.555648	0	0.131413	0		23.1244	2.04764	0.171765		0.0885487	0.0838846
	XLOC_039697	4930453H23Rik	27.4649	24.6799	19.5251	26.4365	17.2756	0	0.102583	0.118697	0.0996407	0.0980463	0.591429	0.00856455	0		23.0764	0.0802302	0.17451		0.00347672	2.17512
	XLOC_028826	Lrguk	22.6156	23.787	23.5407	22.7118	22.6097	0.491451	4.44232	2.84559	1.14509	0.393405	0.0343205	0.21207	0.0954095		23.053	2.23111	0.183801		0.0967821	0.082381
	XLOC_008715	Adam21	22.0032	24.8662	24.6693	23.1768	20.4909	0.0744758	1.00557	0.26105	0.203916	0.358761	0.0498414	0.0399522	0.0545049		23.0413	0.386253	0.125765		0.0167635	0.325602
	XLOC_027308	Gm26953	24.4246	23.8437	20.9241	20.8928	24.8279	0	3.19142	2.04661	0.256971	0.15259	0	0	0		22.9826	1.37375	0.0381475		0.0597734	0.0277689
	XLOC_002615	1700121L03Rik	21.1072	22.1331	20.5145	31.197	19.6519	0	1.08953	0.475645	0.0474512	0.297185	0	0.0299863	0.0367737		22.9207	0.403157	0.0909863		0.0175892	0.225685
	XLOC_037732	Gpr62	27.4934	22.8965	22.9075	19.4423	21.515	0.271767	3.73015	2.77952	0.49884	0.34197	0.102544	0.175866	0.125739		22.8509	1.82007	0.18653		0.0796496	0.102485
	XLOC_013137	Fam135b	20.9609	22.5258	23.6285	24.4964	22.563	0.0159354	1.45653	0.321653	0.0769235	0.25233	0	0.00717785	0.00395723		22.8349	0.46776	0.0658663		0.0204844	0.140812
	XLOC_032062	Itgad	21.5374	26.7443	21.4594	23.7487	20.125	0.162024	2.46728	1.01782	0.313159	0.4875	0.0711082	0.0452272	0.0808741		22.723	0.990071	0.171177		0.0435714	0.172894
	XLOC_014510	1700022E09Rik	23.8784	26.0778	24.6878	21.118	17.5407	0	1.38665	0	0	0.597629	0	0	0		22.6605	0.346662	0.149407		0.0152981	0.430988
	XLOC_026738	Gm6647	24.5914	21.2442	21.9662	24.626	20.3489	0	1.94243	0.466567	0.0545024	0.200686	0	0	0.0416988		22.5553	0.615875	0.0605962		0.0273051	0.0983904
	XLOC_022896	1700112D23Rik	26.2121	24.9193	20.3217	18.8914	21.799	0.954792	3.19861	2.2862	0.534902	0.580922	0.655061	0.534805	0.585622		22.4287	1.74363	0.589102		0.0777408	0.337861
	XLOC_018575	Pip5kl1	21.9569	21.0368	24.4178	19.4032	25.2937	0.10234	0.169055	0.147224	0.124681	0.208052	0.146292	0.0847221	0.0847494		22.4217	0.135825	0.130954		0.00605775	0.964137
	XLOC_026893	Hmx1	27.286	23.0512	17.9634	19.8643	23.9428	0.207823	3.16681	4.49496	1.02766	0.155986	0.128673	0.210547	0.0186612		22.4215	2.22431	0.128467		0.0992043	0.0577557
	XLOC_012396	1700047G03Rik	23.5744	23.3697	20.6449	21.4448	22.9516	0.2501	3.32106	3.14587	0.397628	0.3332	0.222045	0.0308451	0.229316		22.3971	1.77866	0.203852		0.079415	0.114609
	XLOC_036290	4930461G14Rik	22.8382	21.5772	24.8866	23.0443	19.49	0	0.938179	0.0611511	0.108544	0.382787	0	0.0310897	0.0277679		22.3673	0.276969	0.110411		0.0123828	0.398642
	XLOC_006929	Tmem95	21.4928	26.1949	19.1588	24.9316	20.0554	0	2.68197	0.41498	0.07141	0.252818	0	0	0		22.3667	0.79209	0.0632045		0.0354138	0.0797946
	XLOC_013209	Tssk5	22.1259	23.6243	20.4994	24.2774	21.1487	0	2.03669	0.723534	0.228471	0.1679	0	0.015899	0.013447		22.3351	0.747174	0.0493115		0.0334528	0.0659974
	XLOC_006277	Gm22152	8.21202	16.413	33.8994	17.4517	35.3325	0	5.45006	0	0	0	0	0	0		22.2617	1.36251	0		0.0612044	0
	XLOC_034342	Tex24	24.0034	20.2202	21.6206	24.4808	20.8408	0.0150078	1.56786	0.542198	0.0818532	0.459306	0	0	0		22.2332	0.55173	0.114826		0.0248156	0.208121
	XLOC_030419	Efcab12	21.682	22.7944	23.6791	23.6445	18.9836	0.0527699	1.85715	0.710237	0.212361	0.461704	0.18156	0.174512	0.121883		22.1567	0.708129	0.234915		0.03196	0.33174
	XLOC_034853	Hydin	17.3945	23.246	22.6771	24.6912	22.7039	0.0894148	1.48931	1.11695	0.294213	0.355339	0.0154336	0.0239257	0.0258035		22.1425	0.747472	0.105125		0.0337573	0.140641
	XLOC_040122	4930468A15Rik	23.0936	21.8459	21.7021	22.8884	20.6253	0	1.38781	0.483166	0.153598	0.255478	0.0398821	0	0		22.0311	0.506143	0.07384		0.0229741	0.145888
	XLOC_011429	Zbtbd6	21.4794	21.2149	23.1502	21.5469	22.6375	0.56607	2.90582	2.61884	1.21692	0.467134	0.146654	0.0484293	0.112159		22.0058	1.82691	0.193594		0.0830197	0.105968
	XLOC_027905	RP24-276N7.2	26.9929	21.5637	21.6072	18.6297	21.0901	0.175702	3.0434	1.70589	0.334321	0.237584	0	0	0		21.9767	1.31483	0.059396		0.0598282	0.045174
	XLOC_028228	Gm17202	24.361	22.1969	21.107	20.7953	21.2878	0.160341	2.47782	1.29785	0.388956	0.28611	0	0	0		21.9496	1.08124	0.0715275		0.0492602	0.0661531
	XLOC_003490	Ak9	22.94	21.8131	22.1013	22.7953	19.846	0.247085	4.30533	2.61872	0.696432	0.430599	0.0188271	0.0127984	0.0265532		21.8991	1.96689	0.122194		0.0898159	0.0621256
	XLOC_007049	4931413K12Rik	23.0309	20.1408	22.1799	24.6236	19.3376	0	1.41433	0.37679	0.0617394	0.258653	0	0	0		21.8626	0.463215	0.0646633		0.0211876	0.139597
	XLOC_010109	1700092E19Rik	20.7064	17.9272	18.8112	28.8094	22.8655	0.061941	2.71467	0.953391	0.115441	0.269782	0	0	0		21.8239	0.961361	0.0674455		0.0440507	0.0701563
	XLOC_030284	1810020O05Rik	23.8124	20.8751	21.7398	24.4174	17.9435	1.03672	3.38972	1.81233	0.694396	1.88758	0.914982	0.960918	1.18668		21.7576	1.73329	1.23754		0.0796636	0.713983
	XLOC_026690	Lrrd1	20.6017	18.5198	23.0049	24.531	22.0358	0.0287607	0.162987	0.102676	0.0778834	0.294076	0.0511721	0.0502131	0.0398877		21.7386	0.0930768	0.108837		0.00428163	1.16933
	XLOC_024583	C8b	21.95	21.2648	22.3847	20.6357	22.3047	0.111891	3.0985	2.57721	0.63498	0.247932	0	0.0203178	0		21.708	1.60565	0.0670625		0.0739657	0.0417667
	XLOC_004758	Grip1os1	24.8359	21.8028	21.8603	20.776	19.2139	0.0577486	0.589844	0.0624057	0.0759274	0.153241	0	0	0		21.6978	0.196481	0.0383102		0.00905537	0.194982
	XLOC_038673	3830417A13Rik	22.6578	22.4419	22.0357	22.9873	18.3295	0.167459	3.13473	0.976957	0.0805376	0.239164	0	0	0		21.6904	1.08992	0.059791		0.0502489	0.0548581
	XLOC_020965	Ccdc34os	26.2481	21.4004	22.3176	22.9758	15.4175	0.053742	1.32127	0.0814779	0.0592275	0.183301	0	0	0		21.6719	0.378929	0.0458252		0.0174848	0.120933
	XLOC_017085	Slc14a2	21.8526	23.3461	23.8671	18.3584	20.6345	0.165847	1.54214	0.803149	0.250553	0.156777	0	0.017856	0.0744165		21.6117	0.690422	0.0622624		0.0319466	0.0901801
	XLOC_019442	Gm14232	23.5695	19.3321	22.2693	20.7728	22.0583	0.204053	0.798086	0.792617	0	0.229282	0	0	0.146673		21.6004	0.448689	0.0939888		0.0207723	0.209474
	XLOC_005568	Itgae	24.1207	20.5049	22.776	20.2855	20.1142	0.427151	3.5215	2.16261	0.558584	0.638063	0.366824	0.266326	0.252958		21.5603	1.66746	0.381043		0.0773396	0.228517
	XLOC_024136	4930578G10Rik	22.0114	18.7943	21.9438	22.5313	22.3584	0.445308	2.4295	1.90563	0.380402	0.655844	0.572607	0.645763	0.794556		21.5278	1.29021	0.667192		0.0599322	0.517119
	XLOC_031910	1700095J03Rik	23.5991	21.268	22.8753	18.2744	21.0199	0.112224	3.26112	2.79474	0.454582	0.523563	0.040159	0.0431926	0.0921183		21.4073	1.65567	0.174758		0.0773411	0.105552
	XLOC_025403	Cnbd1	20.609	20.3548	21.0609	24.2533	20.032	0	1.24067	0.305112	0.124604	0.231978	0	0	0		21.262	0.417596	0.0579945		0.0196405	0.138877
	XLOC_004773	Srgap1	20.4972	20.3234	20.3287	20.7329	24.3187	0.533938	0.609669	0.537106	0.610891	0.398839	0.285045	0.149049	0.197878		21.2402	0.572901	0.257703		0.0269725	0.449821
	XLOC_038857	1600014K23Rik	24.1333	19.3811	21.5044	22.2648	18.8119	0	1.80035	0.835968	0.116251	0.230728	0.0511625	0	0		21.2191	0.688142	0.0704726		0.0324303	0.10241
	XLOC_017378	Ptar1	23.7139	20.9403	21.9313	19.1765	20.1256	0.542045	3.61612	2.37837	0.797968	0.515678	0.159204	0.140194	0.207793		21.1775	1.83363	0.255717		0.0865836	0.13946
	XLOC_010793	Gm15935	23.3643	24.8597	19.7509	19.755	18.1454	0	0.764223	0.428379	0.22151	0.0730128	0	0	0		21.1751	0.353528	0.0182532		0.0166955	0.0516316
	XLOC_007997	4931403G20Rik	18.9871	23.9373	22.2727	21.0225	19.4188	0	0.992271	0.374901	0.120071	0.214936	0	0	0		21.1277	0.371811	0.053734		0.0175983	0.14452
	XLOC_020550	4930441J16Rik	22.8679	24.7467	21.472	17.109	19.3867	0.222951	3.09638	1.41533	0.422391	0.255766	0	0	0		21.1165	1.28926	0.0639415		0.0610549	0.0495954
	XLOC_006514	4931440F15Rik	21.8228	20.6768	23.3469	19.8369	19.8725	0.153612	3.05785	1.99288	0.297275	0.332997	0	0.0811108	0.0356124		21.1112	1.3754	0.11243		0.0651505	0.0817433
	XLOC_022044	RP23-314I1.1	21.577	20.8315	24.2103	18.7837	19.9044	0.108694	3.52779	2.48565	0.410555	0.489322	0	0.482462	0.155983		21.0614	1.63317	0.281942		0.0775435	0.172634
	XLOC_017021	St8sia3os	20.1297	21.8923	17.7661	24.0484	21.3716	0	0.1123	0.0803744	0	0	0	0	0		21.0416	0.0481686	0		0.00228921	0
	XLOC_021421	6430550D23Rik	23.1549	17.5989	23.2534	18.2715	22.543	1.21603	1.86929	1.25641	1.28372	1.44386	2.35976	1.09701	1.95118		20.9643	1.40636	1.71295		0.0670836	1.218
	XLOC_013922	Impg2	18.8062	21.8708	20.5189	23.0552	20.507	0.111852	1.26844	0.70304	0.382927	0.364244	0.0642874	0.0481387	0.0640549		20.9516	0.616565	0.135181		0.029428	0.219249
	XLOC_007509	Lrrc37a	17.3604	22.1796	21.0716	25.49	18.6075	0.00935555	0.805008	0.197048	0.0464162	0.351689	0	0.00273549	0		20.9418	0.264457	0.0886061		0.0126282	0.335049
	XLOC_007862	Sh3yl1	19.9961	18.6545	19.8645	22.2723	23.6144	1.3542	1.50128	1.22792	1.11484	2.03965	1.12395	0.956504	1.64207		20.8804	1.29956	1.44054		0.0622384	1.10849
	XLOC_004602	Gm6729	12.6747	19.3919	20.0444	27.808	24.3124	0	0.0910828	0.0272206	0.0355365	0.275645	0	0	0		20.8463	0.03846	0.0689112		0.00184493	1.79177
	XLOC_002584	Cfap221	20.4707	20.9434	18.9008	24.5392	19.3583	0.270788	2.83453	1.5994	0.400436	0.558741	0.0394824	0.0775386	0.211084		20.8425	1.27629	0.221712		0.061235	0.173716
	XLOC_032425	1810019N24Rik	19.0102	21.0914	17.458	21.9388	24.4089	0.183176	0.180104	0.209258	0.408915	0.623363	0.524961	0.306759	0.779749		20.7815	0.245363	0.558708		0.0118068	2.27706
	XLOC_038413	Gm4907	21.2136	20.1514	21.8448	21.3375	19.0616	0	0.744689	0.390746	0.0508456	0.392645	0	0	0		20.7218	0.29657	0.0981613		0.014312	0.330988
	XLOC_040016	4933436I01Rik	22.3034	18.9388	20.0917	24.1956	18.0081	0	0.809597	0.177507	0.0476837	0.311561	0	0	0		20.7075	0.258697	0.0778902		0.0124929	0.301087
	XLOC_036808	Prss44	21.4531	20.2669	22.4131	18.6803	20.6778	0.268851	3.44648	3.11742	0.930989	0.258406	0	0.0723479	0		20.6982	1.94094	0.0826885		0.0937729	0.0426024
	XLOC_034386	Adam25	20.1415	21.9944	21.3363	21.5106	18.3732	0	1.17233	0.253386	0.0940672	0.298825	0	0.00594452	0		20.6712	0.379946	0.0761924		0.0183804	0.200535
	XLOC_024190	E230008N13Rik	21.0891	19.9314	20.7635	22.2499	19.2611	0.345179	3.67768	2.31769	0.628901	0.506667	0.0717652	0.0848992	0.127936		20.659	1.74236	0.197817		0.0843392	0.113534
	XLOC_011519	Timm8a2	22.1389	20.3949	22.1914	18.0358	20.3981	0.340367	2.99902	3.1499	1.10104	0.116085	0.0448408	0.153077	0.0744395		20.6318	1.89758	0.0971106		0.0919736	0.051176
	XLOC_035456	2210011C24Rik,Mir1199	29.3716	23.8724	16.8799	15.3403	17.4541	0.932015	3.34333	2.46192	0.791786	2.07639	2.23395	2.9816	1.06777		20.5837	1.88226	2.08993		0.0914445	1.11033
	XLOC_029704	4930479D17Rik	22.0133	18.6329	20.5007	19.4336	22.2334	0.21385	0.683166	0.709811	0.247688	0.348331	0.17187	0.0658159	0.317305		20.5628	0.463629	0.22583		0.022547	0.487093
	XLOC_005255	Gm12204	13.1836	20.6278	23.6692	24.1147	20.9917	0	1.32898	0.166102	0	0	0.24859	0	0		20.5174	0.373771	0.0621475		0.0182172	0.166272
	XLOC_036152	Gm16322	23.2501	19.3806	18.2213	20.881	20.822	0.100032	0.442395	0.183304	0.046062	0.418942	0	0	0.0349263		20.511	0.192948	0.113467		0.00940706	0.58807
	XLOC_008413	Fam228a	22.1483	20.6331	19.8837	19.9332	19.5009	0.486067	3.51259	2.70324	0.875531	0.564294	0.125499	0.0988688	0.148903		20.4198	1.89436	0.234391		0.0927704	0.123731
	XLOC_005026	1700061J23Rik	25.7857	22.9322	22.9766	15.0467	15.3022	0.0748026	0.145449	0.0597375	0.142464	0.513418	0.0952352	0.0575051	0.164378		20.4087	0.105613	0.207634		0.00517492	1.96598
	XLOC_039062	4933401B06Rik	21.2871	20.6442	20.2217	20.2307	19.0811	0	0.263018	0.127231	0.0246675	0.236736	0	0	0		20.293	0.103729	0.059184		0.00511158	0.570563
	XLOC_026373	1700021N21Rik	20.914	20.1769	18.6287	18.9334	22.7957	0.686597	2.78686	1.05519	0.519823	0.166854	0.14225	0.0496147	0.0267325		20.2897	1.26212	0.0963628		0.0622047	0.0763501
	XLOC_003960	1700010J16Rik	20.2831	19.944	21.3647	23.512	15.8401	0	0.482834	0.184852	0.0670472	0.124917	0	0	0		20.1888	0.183683	0.0312293		0.00909829	0.170017
	XLOC_011398	Gfra2	19.4051	18.7487	21.4869	20.817	20.1424	0.31963	0.881902	0.638267	0.419622	1.0762	0.673089	0.460804	0.536473		20.12	0.564855	0.686642		0.0280743	1.21561
	XLOC_006129	1700023C21Rik	19.8402	20.3212	19.976	20.5328	19.5865	0	1.49081	0.355288	0.260625	0.155892	0	0	0		20.0513	0.526681	0.038973		0.0262666	0.0739974
	XLOC_002454	Gm29482	20.8176	24.1322	12.8904	23.8897	18.5108	0	0.552633	0	0	0.634558	0	0	0		20.0481	0.138158	0.158639		0.00689133	1.14824
	XLOC_001362	RP23-79H24.3	23.1514	20.5644	20.6348	18.039	17.5194	0	0	0.0554601	0.0659086	0.156611	0	0	0		19.9818	0.0303422	0.0391528		0.00151849	1.29037
	XLOC_002323	Fam124b	17.1149	17.0728	17.4084	24.2657	24.0016	0.00963369	1.04953	0.389649	0.0793262	0.397335	0.0516114	0.0331457	0.0498448		19.9727	0.382035	0.132984		0.0191279	0.348095
	XLOC_039193	Arl13a	20.7396	20.7775	19.2089	20.1579	18.8743	0.0610919	0.580589	0.0823782	0.0280228	0.199507	0	0	0		19.9516	0.18802	0.0498767		0.00942381	0.265273
	XLOC_025858	Gm13274	21.9742	15.98	17.661	25.069	18.9984	0.700761	0	0	0	0.80311	0.431578	0	0		19.9365	0.17519	0.308672		0.0087874	1.76192
	XLOC_031562	Gm29328	20.4115	18.4987	20.6009	20.7212	19.2093	0	0.322768	0.0890933	0.102646	0.123134	0.141025	0.101978	0		19.8883	0.128627	0.0915343		0.00646746	0.711626
	XLOC_008650	1700083H02Rik	22.3522	22.9333	19.5351	19.0398	15.2643	0	0.620268	0.0809332	0.162544	0.320483	0	0	0		19.8249	0.215936	0.0801208		0.0108922	0.371039
	XLOC_003519	Speer5-ps1	18.7582	20.1552	17.5007	23.5774	19.1217	0	1.67554	0.936488	0.0372114	0.182377	0	0	0		19.8226	0.66231	0.0455943		0.0334118	0.0688413
	XLOC_002287	A630095N17Rik	20.1219	21.2397	18.5838	21.9614	17.0624	0	0.948816	0.329608	0.192699	0.347392	0	0.0393349	0		19.7938	0.367781	0.0966817		0.0185806	0.262879
	XLOC_006789	4930412M03Rik	22.4013	18.3751	19.5292	19.6697	18.9685	0.40276	3.43922	2.72312	0.663541	0.645501	0.201379	0.316872	0.225931		19.7888	1.80716	0.347421		0.0913226	0.192247
	XLOC_012852	Tmprss12	17.7584	19.2413	21.9248	20.8257	19.1148	0.301849	3.64619	3.07691	0.745485	0.356168	0	0.0483748	0		19.773	1.94261	0.101136		0.0982455	0.0520618
	XLOC_022557	Slc25a54	21.6588	19.0825	20.2455	20.2722	17.5725	0.217022	4.51395	2.41542	0.537573	0.440424	0.026323	0.0125271	0.0124618		19.7663	1.92099	0.122934		0.0971852	0.0639951
	XLOC_012575	1700010B13Rik	22.4607	20.0564	20.6486	16.8683	18.5852	0.190024	3.48091	2.30694	0.562714	0.183602	0.0228156	0.0822261	0.0495834		19.7238	1.63515	0.0845568		0.0829021	0.051712
	XLOC_012638	4930571N24Rik	21.6083	18.1353	17.5264	23.7483	17.0915	0	0.127126	0.264579	0	0.140388	0	0	0		19.622	0.0979262	0.035097		0.00499065	0.358402
	XLOC_015147	Zfp57	21.8994	18.2449	20.7913	18.7865	18.2613	1.39605	2.88408	1.94614	1.5079	2.6036	2.46952	1.90012	2.04698		19.5967	1.93354	2.25506		0.0986668	1.16628
	XLOC_021352	4930556L07Rik	20.5472	20.4571	21.2747	17.8822	17.7735	0.0609707	2.64961	1.58266	0.347862	0.162139	0	0.0150629	0		19.5869	1.16028	0.0443005		0.0592372	0.038181
	XLOC_022555	Aknad1	19.0586	18.2733	19.6944	20.4728	19.9735	0.0145543	0.230028	0.0726117	0.0448014	0.162349	0.0123561	0	0.0205738		19.4945	0.0904988	0.0488197		0.00464227	0.539451
	XLOC_028687	Gm20619	21.747	20.1897	18.9716	18.4443	17.8734	0.2485	3.79345	2.42937	0.410246	0.375364	0.0613372	0.129474	0.110888		19.4452	1.72039	0.169266		0.0884738	0.098388
	XLOC_038609	Gm6660	20.2958	18.808	18.5439	21.9484	17.5233	0	1.32088	0.761479	0	0.218916	0	0	0		19.4239	0.52059	0.054729		0.0268015	0.105129
	XLOC_003304	Cd46	18.0462	17.5622	18.0803	20.7818	21.7821	1.51249	1.13169	0.803349	1.04922	1.29237	1.41354	0.794344	1.33783		19.2505	1.12419	1.20952		0.0583978	1.07591
	XLOC_040772	Gm6744	19.4846	16.662	16.3846	24.6229	18.9956	0	0.838509	0.214213	0.0681094	0.158242	0	0	0		19.2299	0.280208	0.0395605		0.0145714	0.141183
	XLOC_036428	Gm27211	19.281	17.5473	18.2921	20.3067	20.6052	0	0.506003	0.310549	0.0535125	0.196388	0	0	0		19.2065	0.217516	0.049097		0.0113252	0.225717
	XLOC_026133	Gm12853	19.9653	17.4012	17.3707	21.4198	19.7862	0	0.301412	0	0.0973241	0.115371	0	0	0		19.1886	0.099684	0.0288428		0.00519495	0.289342
	XLOC_020242	1700101E01Rik	20.0068	20.5911	18.2752	18.1594	18.8988	0.300438	1.69398	0.902366	0.761326	0.846453	0.37395	0.317968	0.654138		19.1863	0.914528	0.548127		0.0476658	0.599356
	XLOC_016544	Arl14epl	19.1015	20.3671	19.2989	18.2151	18.8082	0.27814	3.18011	2.86745	0.924412	0.249499	0.0169427	0.0234086	0.0495858		19.1582	1.81253	0.084859		0.0946087	0.046818
	XLOC_027992	1700027F09Rik	17.4368	19.4037	21.0481	19.5667	18.3052	0	0.689534	0.168417	0.110248	0.196825	0	0	0		19.1521	0.24205	0.0492062		0.0126383	0.20329
	XLOC_011291	1700039M10Rik	19.244	19.6304	15.578	20.6815	20.1218	0.0804318	0.230774	0.061464	0.151659	0.273877	0	0.0541254	0.0586883		19.0511	0.131082	0.0966727		0.00688054	0.737497
	XLOC_034151	4921522P10Rik	20.8058	18.6823	18.745	19.0568	17.9595	0.154009	2.30293	1.25122	0.191923	0.240463	0	0.00704585	0.00923951		19.0499	0.97502	0.0641871		0.0511825	0.0658315
	XLOC_015795	4921501E09Rik	18.9569	20.4501	17.8233	21.0249	16.9926	0.00656881	1.96206	0.536373	0.0852938	0.34398	0	0	0		19.0496	0.647574	0.085995		0.0339942	0.132796
	XLOC_012944	Spef2	17.7449	18.9281	19.4403	20.9223	18.1639	0.413842	2.61737	1.35203	0.612699	0.603569	0.214304	0.137124	0.238371		19.0399	1.24899	0.298342		0.0655983	0.238868
	XLOC_010826	Dnah12	13.0082	22.0092	22.1443	18.3031	19.6142	0.0230306	0.409293	0.228392	0.0869703	0.33884	0.0103039	0.0533107	0.0479782		19.0158	0.186921	0.112608		0.0098298	0.602436
	XLOC_011798	Gm3486	19.9285	16.6665	16.9038	22.7294	18.6733	0	3.80162	0.741013	0.188004	0.37792	0	0	0		18.9803	1.18266	0.09448		0.0623098	0.0798878
	XLOC_027325	Gm16108	20.5092	17.7642	19.5172	17.9473	18.9112	0.135666	1.35287	0.759985	0.196887	0.0772447	0	0.254502	0		18.9298	0.611352	0.0829367		0.0322957	0.135661
	XLOC_023179	RP24-399B3.6	19.9819	19.1662	19.7966	15.5599	20.0167	0.360177	2.99461	1.44254	0.291295	0.284284	0.0642663	0.0383102	0		18.9043	1.27216	0.0967151		0.0672946	0.0760246
	XLOC_039665	Efhc2	18.7927	17.9333	17.5833	20.4609	19.7063	0.0959372	1.12711	0.543276	0.235745	0.39566	0.0833054	0.0323735	0.151327		18.8953	0.500517	0.165666		0.026489	0.330991
	XLOC_028306	Svop	18.445	18.8433	21.3657	16.4934	19.3225	0.0741106	1.20703	1.19475	0.175586	0.302969	0.0424987	0.144226	0.096547		18.894	0.662869	0.14656		0.0350836	0.2211
	XLOC_026114	Klf17	19.0427	16.5492	18.8353	19.9727	20.0565	0.0323626	0.489226	0.125089	0.0414877	0.173829	0.0140206	0	0.03203		18.8913	0.172041	0.0549699		0.00910692	0.319516
	XLOC_033535	Gm15415	23.5362	21.0543	21.5058	14.0409	14.1952	0.0462447	0.349492	0.182359	0.0859601	0.101434	0	0	0		18.8665	0.166014	0.0253585		0.00879941	0.152749
	XLOC_002012	Gm8251	13.4504	15.8416	17.2358	25.7732	21.8298	0.0759934	0.213238	0.125774	0.15034	0.155216	0.0111404	0.0105782	0.0147486		18.8262	0.141336	0.0479208		0.00750744	0.339055
	XLOC_038841	Fam47c	19.3158	18.4851	18.9599	19.0626	18.0521	0	2.17424	0.577382	0.127953	0.288631	0	0	0		18.7751	0.719894	0.0721578		0.038343	0.100234
	XLOC_002763	1700019P21Rik	16.1415	17.1227	19.2498	23.4587	17.8797	0	0.11681	0	0	0.269672	0	0	0		18.7705	0.0292025	0.067418		0.00155577	2.30864
	XLOC_040537	Esx1	19.3948	16.1777	19.728	20.7735	17.6783	0.179714	2.0624	1.75813	0.463519	0.346489	0	0	0.0131822		18.7505	1.11594	0.0899178		0.0595154	0.0805758
	XLOC_014610	4932438H23Rik	18.3125	19.7712	17.4723	20.4019	17.343	0.26849	1.45012	0.907022	0.601894	0.304474	0.159836	0.169384	0.325175		18.6602	0.806882	0.239717		0.0432408	0.297091
	XLOC_022653	Cenpe	19.2067	17.8907	19.4032	20.601	16.1671	0.310585	3.57944	1.56204	0.499324	0.611247	0.193057	0.0964225	0.226409		18.6537	1.48785	0.281784		0.0797613	0.18939
	XLOC_028511	Col26a1	24.1654	16.3499	17.3991	19.3101	15.9589	0.302808	0.278504	0.435132	0.0633086	0.12776	0.134444	0.0894542	0.222812		18.6367	0.269938	0.143618		0.0144842	0.532039
	XLOC_005841	Cdc34-ps	18.9932	17.72	17.4596	16.7971	22.0859	0.853866	1.28049	0.975353	1.13841	1.04666	0.837377	0.806093	1.10589		18.6112	1.06203	0.949005		0.0570641	0.893577
	XLOC_002859	Gm6652	19.2202	16.5033	19.6457	19.7945	17.8671	0.508047	2.10217	1.68648	0.522771	0.654544	0.261619	0.376431	0.443854		18.6062	1.20487	0.434112		0.0647563	0.360299
	XLOC_038820	4930428D18Rik	19.5953	19.4822	18.7126	17.7691	17.4499	0	1.70314	0.480267	0.104279	0.251747	0	0	0		18.6018	0.571921	0.0629367		0.0307455	0.110044
	XLOC_022579	Gm26871,Mir137	20.3861	21.709	20.2023	12.1373	18.5606	0	0.0456203	0	0	0	0	0	0		18.5991	0.0114051	0		0.000613207	0
	XLOC_036289	1700072B07Rik	17.8748	19.3321	19.3009	17.8466	18.5064	0	0.3138	0.091651	0.100527	0.242916	0	0	0		18.5722	0.126495	0.060729		0.00681097	0.480092
	XLOC_001014	Thsd7b	18.7101	20.5938	18.2132	18.0468	17.2382	0.261259	3.70589	2.21428	0.479603	0.186928	0.128973	0.0579439	0.00803366		18.5604	1.66526	0.0954696		0.0897209	0.0573302
	XLOC_008222	4930408O17Rik	19.5174	18.0013	18.0785	20.1387	16.5368	0	0.553366	0.100523	0	0.0690339	0	0	0		18.4545	0.163472	0.0172585		0.0088581	0.105574
	XLOC_002350	Gm6244	19.5154	17.8217	19.2193	19.3908	16.3082	0.040514	1.6646	0.682165	0.151878	0.52463	0	0	0		18.4511	0.634789	0.131158		0.0344039	0.206616
	XLOC_002920	4930562F07Rik	18.0864	17.9692	20.3158	18.849	16.6091	0.0612023	1.54089	0.294346	0.0570875	0.226945	0.0542068	0.0341831	0.0660137		18.3659	0.488381	0.0953372		0.0265918	0.19521
	XLOC_023479	Gm5070	17.4849	18.21	19.2209	17.4246	18.9786	0.119518	2.56576	1.27132	0.460289	0.234924	0	0.0349058	0.0587653		18.2638	1.10422	0.0821488		0.0604596	0.0743952
	XLOC_027611	Elfn1	17.5358	17.9317	19.4547	18.8791	17.4722	0.253215	2.47662	2.07221	0.574592	0.879514	0.441409	0.643911	0.51766		18.2547	1.34416	0.620623		0.0736336	0.461719
	XLOC_011302	4930563I02Rik	21.8668	17.916	17.4391	18.4212	15.5651	0	0.546969	0.0227342	0.0864034	0.0339559	0	0	0		18.2416	0.164027	0.00848897		0.00899188	0.0517536
	XLOC_030969	1700058P15Rik	17.9345	23.1045	18.2152	17.4053	14.235	0	1.99096	0.288845	0.106858	0.124638	0	0	0		18.1789	0.596666	0.0311595		0.0328219	0.0522227
	XLOC_019160	Slc1a2	19.6735	16.3357	15.1117	18.8632	20.8416	0.20796	2.81318	0.945824	0.305976	0.40643	0.239802	0.0637917	0.1001		18.1651	1.06824	0.202531		0.0588069	0.189594
	XLOC_020606	Gm13686	22.1332	20.8045	16.8072	16.7966	14.2264	0	0.843772	0.146655	0	0	0	0	0.124096		18.1536	0.247607	0.031024		0.0136396	0.125295
	XLOC_028177	1700010H22Rik	20.4923	19.4013	18.2044	17.9592	14.6444	0	1.55178	0.242817	0.0622571	0.450899	0	0	0		18.1403	0.464214	0.112725		0.0255902	0.24283
	XLOC_007126	1700071K01Rik	19.4733	16.4803	18.2204	17.7265	18.6048	0	0	0.0630285	0	0	0	0	0.0285742		18.1011	0.0157571	0.00714355		0.000870508	0.453354
	XLOC_000231	RP23-134L6.5	18.1305	15.9329	15.8256	21.2644	18.9446	0	0.376289	0	0.0453413	0.108964	0	0	0		18.0196	0.105408	0.027241		0.00584961	0.258435
	XLOC_004638	Cfap54	15.8868	17.5192	19.3942	19.0939	18.1988	0.460591	1.90631	1.81066	0.373867	0.214685	0.0441954	0.0498931	0.0566303		18.0186	1.13786	0.091351		0.0631491	0.0802833
	XLOC_006898	Kcnab3os	19.6247	15.3192	17.7819	19.802	17.534	0.330446	2.25069	1.52452	0.312579	1.11623	0.998742	0.661222	0.479028		18.0124	1.10456	0.813805		0.0613223	0.73677
	XLOC_018046	Psd	14.8274	17.8166	16.8418	22.0779	18.4946	0.44443	2.32839	1.79317	0.470778	0.68026	0.492579	0.512556	0.577164		18.0117	1.25919	0.56564		0.0699098	0.449209
	XLOC_003792	Gm16104	19.4198	15.6531	17.237	18.037	19.6981	0.378114	0.86924	0.542681	0.356407	1.55829	2.10798	2.58436	4.29287		18.009	0.53661	2.63587		0.0297968	4.91208
	XLOC_003301	RP23-445K23.7	18.0651	19.3507	19.9377	17.8517	14.7692	0	0.206048	0.180569	0	0	0	0	0		17.9949	0.0966542	0		0.00537121	0
	XLOC_003589	Gm20611	18.3902	19.5759	18.0675	18.4017	15.3668	0	1.59946	0.623744	0.129277	0.299764	0	0	0		17.9604	0.58812	0.074941		0.0327454	0.127425
	XLOC_037767	4930535L15Rik	21.8968	16.7302	16.6539	19.4764	14.9808	0	2.01827	0.290802	0.39257	0.161907	0	0	0.0497942		17.9476	0.67541	0.0529253		0.0376323	0.0783602
	XLOC_006319	Hormad2	19.6543	17.3246	19.3859	16.9464	16.4103	0.268955	3.36883	2.76616	0.720793	0.383175	0	0.0180809	0.0944183		17.9443	1.78118	0.123919		0.0992619	0.0695709
	XLOC_017138	Aldh3b2	17.0675	17.2406	18.1188	17.9701	18.8269	0.158535	1.71845	1.13579	0.0717216	0.321865	0	0.0447672	0.0915006		17.8448	0.771124	0.114533		0.0432129	0.148528
	XLOC_036908	Kif15	16.6346	16.6283	17.7862	19.2259	18.5809	0.323644	2.33463	1.41679	0.668604	0.657848	0.293925	0.182721	0.299483		17.7712	1.18592	0.358494		0.0667326	0.302293
	XLOC_001873	Gm597	16.0908	16.6836	18.4275	18.4106	19.2059	0.0423198	0.849752	0.685651	0.214967	0.14859	0	0.0142101	0		17.7637	0.448172	0.0407		0.0252297	0.0908133
	XLOC_026976	1700029E06Rik	17.6986	18.7354	19.2557	19.3655	13.687	0	0.977607	0.246832	0	0.353591	0	0	0		17.7484	0.30611	0.0883977		0.0172471	0.288778
	XLOC_008331	4921507G05Rik	19.4564	18.9532	18.6584	15.7444	15.8635	0.195685	3.66256	2.00511	0.364415	0.290478	0	0.0423778	0		17.7352	1.55694	0.083214		0.0877884	0.053447
	XLOC_031721	Gdpd4	20.1827	19.9317	19.7407	14.221	14.5163	0.227783	3.63185	2.58824	0.634023	0.318282	0	0.0310562	0.0339511		17.7185	1.77047	0.0958223		0.0999225	0.0541224
	XLOC_011663	Gm5458	25.1716	12.2969	11.3205	23.8769	15.7718	0.116808	2.57625	1.31398	0.292738	0.38847	0	0.019572	0		17.6875	1.07494	0.10201		0.0607741	0.0948984
	XLOC_030201	Dnah6	15.3851	18.5536	17.8158	18.7463	17.7686	0.121341	2.05894	1.20834	0.277717	0.381044	0.0393215	0.0397537	0.0587318		17.6539	0.916585	0.129713		0.0519197	0.141518
	XLOC_028550	1700123K08Rik	18.1288	18.9466	17.0493	17.1493	16.4547	0.0265419	1.96722	0.632257	0.149687	0.296989	0	0	0		17.5457	0.693926	0.0742473		0.0395496	0.106996
	XLOC_011326	4931440J10Rik	18.0015	18.1761	17.1349	18.0468	16.3197	0.175084	2.91935	1.09142	0.388111	0.349003	0.045548	0.11811	0.0492048		17.5358	1.14349	0.140466		0.065209	0.12284
	XLOC_021224	Gm14104	18.2652	19.526	20.7868	12.9994	16.0674	1.1615	1.46939	0.578004	1.25835	0.559595	0.211468	0	0		17.529	1.11681	0.192766		0.0637123	0.172604
	XLOC_007124	4930507D10Rik	17.9571	18.3995	16.9225	16.9424	17.2628	0.0241694	1.3824	0.456287	0.210093	0.298708	0	0	0		17.4969	0.518237	0.074677		0.0296189	0.144098
	XLOC_023891	Gm11802	18.7123	16.7893	16.425	16.9295	18.217	0.159603	0.738772	0.681475	0.357049	0.187061	0	0	0		17.4146	0.484225	0.0467653		0.0278056	0.0965776
	XLOC_034173	4931415C17Rik	16.6849	17.9511	17.5856	17.1986	17.6189	0.229188	2.65937	2.18743	0.422685	0.302609	0.0157279	0.116197	0.0174679		17.4078	1.37467	0.113		0.0789684	0.082202
	XLOC_024333	4933430I17Rik	18.9563	16.8146	17.2427	17.4106	16.1131	0.392312	2.64349	1.09234	0.325719	0.506099	0.173594	0.121538	0.197556		17.3075	1.11347	0.249697		0.0643344	0.224252
	XLOC_015551	4930488N24Rik	16.9978	16.4796	17.6161	19.2707	16.1704	0.017986	0.516733	0.0385061	0.0165962	0.159151	0	0	0		17.3069	0.147455	0.0397877		0.00852002	0.269829
	XLOC_013322	Cyp2d26	18.4007	16.194	19.2345	16.8935	15.7947	0.215232	3.00197	2.13458	0.44639	0.188381	0.105342	0.0416385	0.04906		17.3035	1.44954	0.0961054		0.0837718	0.0663005
	XLOC_023348	Trim46	16.3922	17.8512	18.6548	14.9937	18.4947	0.837647	2.06574	2.20762	0.753816	1.50453	1.09919	1.96555	1.38112		17.2773	1.46621	1.4876		0.084863	1.01459
	XLOC_031440	Pth2	17.8552	14.726	12.3434	23.5912	17.8245	0	0.8885	0.272934	0.0728949	0	0	0	0		17.2681	0.308582	0		0.0178701	0
	XLOC_011335	Fam167a	16.3931	17.5903	17.8838	17.504	16.9524	0.0359204	1.19513	0.50263	0.166844	0.357212	0.0614102	0.0965726	0.164626		17.2647	0.475131	0.169955		0.0275203	0.357702
	XLOC_008111	Zc2hc1c	17.4566	17.1481	17.6284	16.1398	17.6417	0.772697	2.66299	1.9002	0.821384	1.17551	0.981704	0.500789	1.0203		17.2029	1.53932	0.919576		0.08948	0.597392
	XLOC_035622	Smpd3	17.4433	17.2468	18.6063	16.5174	15.8577	0.182533	1.20347	0.734815	0.279121	0.714082	0.387686	0.280961	0.627226		17.1343	0.599985	0.502489		0.0350166	0.837503
	XLOC_012386	Capsl	16.4839	14.3541	18.6657	20.4322	15.4978	0.337821	2.54165	1.54616	0.64485	1.14284	0.451568	0.337722	0.467286		17.0867	1.26762	0.599854		0.0741874	0.473213
	XLOC_004679	Lrriq1	17.1613	16.9805	16.8881	18.2016	16.1833	0.0803559	2.39649	1.05731	0.383572	0.348192	0.0320711	0.0188881	0.00991016		17.083	0.979432	0.102265		0.0573339	0.104413
	XLOC_036926	4930433N12Rik	18.4678	16.5648	17.1055	17.166	15.9702	0.229408	2.8324	1.64209	0.357091	0.438609	0.0330986	0.0500441	0.0184355		17.0549	1.26525	0.135047		0.0741869	0.106736
	XLOC_034682	4930535O05Rik	15.323	13.508	14.8919	21.9442	19.5224	0	0.445468	0	0	0.127532	0	0	0		17.0379	0.111367	0.031883		0.00653643	0.286288
	XLOC_022559	Vav3	19.4977	14.3236	15.092	17.8355	18.4325	0.83098	1.14794	0.587382	0.741387	2.54131	2.56433	1.22533	2.33981		17.0363	0.826922	2.1677		0.048539	2.6214
	XLOC_030035	Gm28402	17.134	14.6972	18.8823	15.2414	19.2056	0	1.49594	1.19441	0.719666	0.516678	0.193837	0.164467	0		17.0321	0.852504	0.218746		0.0500528	0.256592
	XLOC_007313	4933428G20Rik	17.6384	17.4626	16.3696	16.3874	17.2787	0.204025	1.82105	1.15586	0.234534	0.307718	0.140326	0.122312	0.0972264		17.0273	0.853867	0.166896		0.0501468	0.195458
	XLOC_034886	Bco1	17.7881	16.2555	16.802	18.2969	15.8473	0.039092	0.516123	0.209888	0.0968478	0.271873	0.0382361	0.0106527	0.0385385		16.998	0.215488	0.0898251		0.0126773	0.416845
	XLOC_029286	Aak1	14.0104	20.5763	16.1017	19.3358	14.8918	0.453827	1.92731	1.79761	0.415806	0.674669	0.549662	0.214183	0.251364		16.9832	1.14864	0.422469		0.0676338	0.3678
	XLOC_034843	Pkd1l3	15.3155	16.4449	16.584	19.5039	17.0642	0.0171456	0.356151	0.0899469	0.0488927	0.204007	0.0219595	0.00797773	0.0423954		16.9825	0.128034	0.0690849		0.00753918	0.539582
	XLOC_021118	4930583P06Rik	18.464	15.883	17.741	19.0816	13.6104	0.050683	0.291633	0.108951	0.0458714	0.166308	0	0	0		16.956	0.124285	0.041577		0.00732983	0.334531
	XLOC_034006	Nkx6-2	16.9888	17.2404	17.6747	16.2363	16.6364	0.112353	2.03499	2.58083	0.37015	0.417207	0.033758	0.0645541	0.117453		16.9553	1.27458	0.158243		0.0751729	0.124153
	XLOC_006051	Wnt3	16.6762	15.3043	17.8102	16.0911	18.7719	0.0440881	0.272361	0.193308	0.116847	0.079754	0.0225871	0.0070745	0.0126963		16.9307	0.156651	0.030528		0.00925246	0.194879
	XLOC_031106	Zfp626	17.1676	18.5373	17.0544	16.4919	15.2552	1.22869	2.69186	1.30145	1.25629	0.590408	0.743573	0.765722	0.46969		16.9013	1.61957	0.642348		0.0958254	0.396616
	XLOC_002170	Gm11608	17.1613	16.4081	16.407	17.7095	16.6399	0.0439281	0.12905	0.263903	0.146015	0.189948	0	0	0		16.8652	0.145724	0.047487		0.00864054	0.325869
	XLOC_037628	Gm28729	16.9274	19.2703	19.9239	15.0048	13.1738	0	0.705136	0.394996	0.0742998	0.530053	0	0.0730488	0.0566677		16.86	0.293608	0.164942		0.0174144	0.561778
	XLOC_039265	4933428M09Rik	22.3861	14.7821	15.4008	16.3582	15.1461	0	2.30922	0.868437	0.0742189	0.334574	0	0	0		16.8147	0.812969	0.0836435		0.0483488	0.102886
	XLOC_039106	Ube2dnl2	16.8688	15.0362	15.6331	18.9511	17.5546	0	0.905085	0.437194	0.2297	0.372371	0	0	0		16.8088	0.392995	0.0930928		0.0233804	0.23688
	XLOC_034008	Cfap46	13.4236	17.7974	16.6522	19.8953	16.1637	0.492233	1.51865	1.20009	0.473584	0.380545	0.242736	0.621909	0.29802		16.7864	0.921139	0.385802		0.054874	0.418832
	XLOC_003361	Adat2	17.9842	17.0175	15.1717	18.444	15.0684	0.972085	2.4214	1.3723	0.819798	1.75658	1.77933	0.949745	1.59645		16.7372	1.3964	1.52053		0.0834309	1.08889
	XLOC_021600	Bcas1	16.7024	13.0787	16.5278	16.3727	20.8735	0.10758	3.91931	2.00545	0.360351	0.434684	0.24525	0.0408878	0.187786		16.711	1.59817	0.227152		0.0956359	0.142132
	XLOC_032950	Acpt	17.1731	15.0088	16.1367	16.8184	18.3642	0.0164303	1.00041	0.335762	0.102799	0.316697	0	0	0		16.7002	0.36385	0.0791743		0.0217871	0.217601
	XLOC_024029	Gm11927	16.5011	16.3043	15.6827	18.0066	16.9009	0	0.286365	0.170131	0.0406432	0.0994312	0.0547268	0	0		16.6791	0.124285	0.0385395		0.00745152	0.31009
	XLOC_002129	Gm28802	18.9139	14.5559	15.7734	18.963	15.0157	0.519514	2.54829	1.40349	0.708276	0.362122	0.0443182	0.0185321	0.0903581		16.6444	1.29489	0.128833		0.0777976	0.0994929
	XLOC_010409	4930525G20Rik	15.3213	17.8278	15.7191	18.1494	16.112	0.0780854	1.19968	0.311784	0.21263	0.370733	0.114721	0.0621016	0.157275		16.6259	0.450545	0.176208		0.0270989	0.391099
	XLOC_013354	Pkdrej	16.9878	16.4984	17.0105	15.6926	16.8949	0.246614	2.6595	1.75979	0.405796	0.480071	0.164783	0.124023	0.183902		16.6168	1.26792	0.238195		0.0763036	0.187862
	XLOC_000829	4930440C22Rik	16.3274	17.6292	22.9799	14.7398	11.3797	0	0.564316	0.187243	0.0772176	0.186991	0	0	0.0591539		16.6112	0.207194	0.0615362		0.0124732	0.296998
	XLOC_040721	Cdkl5	14.8839	15.8582	18.0729	17.4417	16.5268	0.19222	0.729713	0.657258	0.329261	0.356285	0.318868	0.107506	0.405192		16.5567	0.477113	0.296963		0.0288169	0.622416
	XLOC_040371	Gm732	18.1656	17.4408	15.6453	16.7592	14.7159	0	0.965909	0.197323	0.0876527	0.275368	0	0	0		16.5454	0.312721	0.068842		0.0189008	0.220139
	XLOC_031972	Abca15	15.3759	17.9493	15.92	16.516	16.5509	0.137835	2.50511	1.56169	0.382527	0.138224	0	0.0213947	0		16.4624	1.14679	0.0399047		0.0696611	0.0347968
	XLOC_038469	Gm6268	15.5677	17.4013	21.8179	13.4095	14.0926	0	1.4758	0.429634	0.23648	0	0	0	0		16.4578	0.535478	0		0.0325365	0
	XLOC_006679	Gm12209	14.7213	15.8974	14.4524	17.3018	19.7062	0	2.12672	0.579797	0.189972	0.152719	0	0	0		16.4158	0.724122	0.0381797		0.0441112	0.0527256
	XLOC_029478	Cecr2	13.7417	15.7078	17.4421	18.4942	16.6303	0.190633	2.07559	1.2541	0.416231	0.304161	0.218209	0.146701	0.161168		16.4032	0.984139	0.20756		0.0599967	0.210905
	XLOC_037500	4930542C12Rik	18.303	16.5855	15.4991	15.9634	15.6562	0.084358	2.19669	1.62667	0.394894	0.128425	0	0.0211942	0		16.4014	1.07565	0.0374048		0.0655828	0.034774
	XLOC_040382	Rps6ka6	16.543	16.8203	16.4737	15.0294	16.4978	0.133338	1.38417	1.00956	0.262076	0.29143	0.0706069	0.152713	0.101533		16.2728	0.697286	0.154071		0.0428497	0.220958
	XLOC_017569	1700054A03Rik	16.4722	13.5769	13.2555	18.416	19.4952	0	0.691389	0.421193	0	0	0	0	0		16.2432	0.278145	0		0.0171239	0
	XLOC_039264	4930513O06Rik	16.8876	14.8906	18.3562	18.6132	12.2925	0	0.301709	0.056477	0.0357565	0.179809	0	0	0		16.208	0.0984856	0.0449522		0.00607635	0.456435
	XLOC_021345	4921509C19Rik	12.6744	15.8536	15.3531	19.6206	17.3151	0	0.034921	0.0316968	0.0167235	0.107039	0	0	0.00637963		16.1634	0.0208353	0.0283547		0.00128905	1.36089
	XLOC_004618	Gm4925	16.5779	14.5412	15.9079	15.5766	18.1287	0.498443	1.41893	0.865372	0.546513	0.414323	0.770838	0.25157	0.427701		16.1465	0.832315	0.466108		0.0515478	0.560014
	XLOC_036456	RP23-264N13.1	13.5727	13.6655	13.7856	18.9711	20.6614	0.0732713	0.354712	0.0636494	0.13791	0.0821905	0	0	0		16.1313	0.157386	0.0205476		0.00975656	0.130556
	XLOC_025587	Pax5	14.8606	17.9579	12.8689	19.2369	15.3781	0.0847459	0.811409	0.259765	0.0513953	0.137172	0.230492	0	0.0169492		16.0605	0.301829	0.0961533		0.0187933	0.318569
	XLOC_001537	RP24-294P1.1	14.544	18.0634	17.5649	12.555	17.4647	0.0813224	0.528577	0.683382	0.126659	0.361721	0.120843	0	0		16.0384	0.354985	0.120641		0.0221334	0.339848
	XLOC_027471	Dnah10	13.8656	16.6964	16.5407	17.5836	15.3517	0.0926325	2.07176	1.35928	0.264531	0.377744	0.0145878	0.0303326	0.0540438		16.0076	0.947051	0.119177		0.0591626	0.12584
	XLOC_016562	Sncaip	14.9887	14.2229	15.1302	17.403	18.2646	0.218254	0.627082	0.338528	0.250538	1.06195	0.523408	0.362348	0.642669		16.0019	0.3586	0.647594		0.0224099	1.80589
	XLOC_027696	Wdr95	19.4613	13.5933	13.2542	17.7237	15.9234	0.0550634	0.785281	0.523184	0.21892	0.084236	0.0831143	0.0520518	0.100357		15.9912	0.395612	0.0799398		0.0247394	0.202066
	XLOC_007325	Fbxo47	16.1109	15.6202	14.7717	18.9506	14.4558	0.622155	2.48966	1.24508	0.808033	0.528811	0.442395	0.293232	0.37875		15.9818	1.29123	0.410797		0.0807937	0.318143
	XLOC_004677	Alx1	16.4007	15.9547	15.7903	15.0927	16.3371	0.208616	2.79423	1.89337	0.42999	0.261463	0.0245383	0.0577555	0.0133009		15.9151	1.33155	0.0892644		0.0836659	0.0670379
	XLOC_021537	1700025C18Rik	16.3351	14.443	15.4527	14.9837	18.1646	0	0.187917	0.0382351	0	0	0	0	0		15.8758	0.056538	0		0.00356127	0
	XLOC_041480	Tspy-ps	18.0867	16.6993	17.362	15.9036	11.3122	0.0306744	0.170431	0.178659	0.0559933	0.133646	0	0	0		15.8728	0.108939	0.0334115		0.00686329	0.306698
	XLOC_037131	Nrgn	15.3552	17.1291	15.0561	13.1166	18.6843	1.84426	1.26459	0.495538	0.28133	1.17251	0.426666	0.660703	0.524364		15.8683	0.97143	0.696061		0.0612184	0.716532
	XLOC_013641	1700056N10Rik	17.2735	14.8999	14.7601	16.6986	15.6303	0.537695	0.975658	0.411644	0.584416	0.858236	0.321595	0.33878	0.593862		15.8525	0.627353	0.528118		0.0395745	0.84182
	XLOC_006490	Gm12665	14.5783	16.0953	17.5928	16.7288	14.1392	0	0.0717561	0	0	0	0	0	0		15.8269	0.017939	0		0.00113345	0
	XLOC_034683	Gm19872	18.1189	13.5804	14.2077	17.4869	15.7147	0	0.145692	0.186998	0	0.283102	0	0	0		15.8217	0.0831725	0.0707755		0.00525686	0.850948
	XLOC_011458	Klf5	16.6835	15.7707	15.5487	16.0436	14.8649	0.320777	0.759866	0.307515	0.277953	0.4753	0.228649	0.146101	0.318546		15.7823	0.416528	0.292149		0.0263921	0.701391
	XLOC_024384	Gm11240	17.7611	13.9127	14.2519	17.2418	15.5908	0.0859157	2.34986	1.09559	0.19496	0.0933267	0	0	0		15.7517	0.931581	0.0233317		0.0591418	0.0250452
	XLOC_002423	Iqca	16.548	14.6292	16.6348	17.0882	13.6967	0.0130183	2.5053	0.71585	0.112204	0.31767	0	0	0.00559065		15.7194	0.836593	0.0808152		0.0532205	0.0966003
	XLOC_013425	Col2a1	15.4321	13.8505	17.7859	14.7557	16.6261	0.311435	3.02188	2.32146	0.393593	0.250993	0.0343335	0.0761613	0.0463602		15.6901	1.51209	0.101962		0.0963726	0.0674311
	XLOC_019853	Gm14266	19.3634	15.1571	16.3361	13.9909	13.4978	0.248412	2.26865	1.29547	0.326126	0.362924	0	0	0		15.6691	1.03466	0.090731		0.0660323	0.0876912
	XLOC_009713	2210408I21Rik	15.9293	15.4098	16.1414	15.3286	15.3678	0.815688	2.27146	1.183	0.947029	1.21015	1.16108	0.577009	1.08108		15.6354	1.30429	1.00733		0.0834194	0.772318
	XLOC_035258	Gm16351	19.1097	22.2796	13.8049	12.86	10.0491	0	0.422792	0	0	0	0	0	0		15.6207	0.105698	0		0.00676655	0
	XLOC_034333	1700047A11Rik	16.3422	14.3345	14.4572	17.2874	15.6395	0.0529696	0.0509697	0	0.0496296	0	0	0	0		15.6122	0.0383922	0		0.00245912	0
	XLOC_012116	Defb30	17.0259	14.525	13.9667	15.7435	16.6323	0.423004	0.201722	0.156759	0.0656995	0.118834	0.0452551	0.0495566	0.0374646		15.5787	0.211796	0.0627776		0.0135953	0.296406
	XLOC_029911	Hipk2	14.7917	15.5721	14.978	15.5391	16.9125	0.863686	0.996102	1.03263	0.72762	1.71344	0.988212	0.712092	1.3976		15.5587	0.90501	1.20284		0.0581675	1.32909
	XLOC_005493	Kdm6bos	17.0179	13.0193	15.1426	15.6457	16.8066	0.148413	1.87884	1.29181	0.252269	0.555688	0.251723	0.227273	0.498567		15.5264	0.892833	0.383313		0.0575041	0.429322
	XLOC_021608	1700028P15Rik	16.6699	16.6898	15.3215	12.5074	16.339	0.0401706	2.57744	2.51786	0.156348	0.0933686	0	0.080168	0		15.5055	1.32295	0.0433841		0.0853215	0.0327934
	XLOC_008791	Ston2	13.9022	16.09	15.6027	15.4597	16.4667	0.0963994	1.60385	1.13317	0.169684	0.95569	0.311546	0.18961	0.486812		15.5043	0.750776	0.485915		0.0484238	0.647216
	XLOC_025866	4930553M12Rik	17.9096	15.4842	13.1871	16.8159	14.0948	0	1.43758	0.319897	0.0854136	0.61732	0	0	0		15.4983	0.460723	0.15433		0.0297273	0.334974
	XLOC_028346	4930562A09Rik	15.3247	16.0476	13.8995	17.8496	14.1588	0	0.997032	0.706128	0.0431804	0.2104	0	0	0.0996061		15.456	0.436585	0.0775015		0.0282469	0.177518
	XLOC_032227	Gm15927	9.55492	23.7822	7.44595	22.3131	14.1206	0.412176	1.7929	1.63215	1.94686	0.342819	3.8267	2.33038	1.62262		15.4434	1.44602	2.03063		0.0936339	1.40429
	XLOC_001542	1700047M11Rik	15.1504	14.6894	16.2182	15.0683	16.0863	0.536774	3.15076	1.56454	0.245694	0.241936	0.1508	0.012872	0.0237068		15.4425	1.37444	0.107329		0.0890037	0.0780889
	XLOC_010904	Gm20642	15.7235	17.4328	13.61	16.6241	13.6414	0	0.605746	0.131385	0	0.0476836	0	0	0		15.4064	0.184283	0.0119209		0.0119615	0.0646881
	XLOC_009172	Ighv1-84	14.3597	15.3961	14.8535	17.1387	15.018	0	0.500808	0.146658	0	0.964313	0	0	0		15.3532	0.161867	0.241078		0.0105429	1.48936
	XLOC_012383	Lmbrd2	14.7319	15.8693	15.6802	15.2908	14.9514	0.6503	1.09665	0.539038	0.685292	0.383621	0.252406	0.132351	0.202719		15.3047	0.74282	0.242774		0.0485354	0.326828
	XLOC_025263	Ttc34	15.6894	13.9011	15.819	14.8379	15.6195	0.225182	2.76306	2.11374	0.422371	0.220914	0.0501394	0.0785402	0.0612008		15.1734	1.38109	0.102699		0.0910205	0.0743606
	XLOC_039711	Gm4985	15.1239	15.2736	15.0571	16.4303	13.9184	0	1.27108	0.384175	0.110535	0.290404	0	0	0		15.1607	0.441447	0.072601		0.029118	0.164461
	XLOC_018129	Gm13184	13.2902	16.8444	15.6575	12.8079	17.1602	0.116277	0.385824	0.463763	0.321021	0.0626221	0	0.0376052	0.123627		15.152	0.321721	0.0559636		0.0212329	0.173951
	XLOC_000342	Dnah7c	12.0614	15.0374	15.6482	16.8196	15.9187	0.222969	1.75252	1.29953	0.443963	0.207688	0.022012	0.0178934	0.0325598		15.0971	0.929746	0.0700383		0.0615845	0.0753306
	XLOC_015493	Ppp1r2-ps1	16.5458	15.1883	16.3717	14.3843	12.7403	0	0.635309	0.282087	0.055188	0.0677583	0	0	0		15.0461	0.243146	0.0169396		0.0161601	0.0696683
	XLOC_018355	Gm13324	15.2091	13.1148	17.6319	14.8929	14.202	0	0.0596492	0.14274	0.058256	0	0	0	0.0446628		15.0101	0.0651613	0.0111657		0.00434115	0.171355
	XLOC_021846	1700125G22Rik	16.7932	15.0777	14.7301	13.821	14.3831	0.210704	2.68865	1.36475	0.230337	0.232833	0	0	0		14.961	1.12361	0.0582083		0.0751025	0.0518047
	XLOC_036629	RP23-114N1.4	18.2836	12.9246	13.0282	14.5327	16.0128	0.198956	0.0969975	0.224171	0.286151	0.167787	0	0.0382813	0.0363798		14.9564	0.201569	0.060612		0.0134771	0.300701
	XLOC_025617	Gm568	15.5772	14.3161	15.0548	15.5349	14.2189	0.0783634	1.70343	1.04014	0.147838	0.349006	0.101983	0.152202	0		14.9404	0.742443	0.150798		0.0496937	0.20311
	XLOC_009897	1700074H08Rik	17.7982	13.9514	15.5696	12.311	15.0697	0	0.209545	0.356045	0.0684617	0.0823949	0.091808	0.0605848	0.105488		14.94	0.158513	0.0850689		0.01061	0.536669
	XLOC_028819	Gm13850	16.5159	11.6581	12.6034	17.5205	16.3864	0	0.102595	0	0.0495384	0.17582	0	0	0		14.9369	0.0380334	0.043955		0.00254627	1.1557
	XLOC_022938	Gm20446	14.5863	15.4011	13.7516	15.9903	14.728	0	0.661045	0.173364	0.106678	0.128053	0	0.0395986	0		14.8915	0.235272	0.0419129		0.0157991	0.178147
	XLOC_010883	Gm5460	14.4078	13.3123	13.9314	15.6443	16.9434	0.0280755	0.0829436	0.0647877	0.0553078	0.302851	0.017152	0.0100034	0.0106906		14.8478	0.0577787	0.0851742		0.00389138	1.47415
	XLOC_035248	Adam34	14.5569	14.6519	14.1467	16.0173	14.8204	0.011837	0.465669	0.123553	0.0546894	0.081769	0	0	0		14.8386	0.163937	0.0204422		0.011048	0.124696
	XLOC_032927	4933421I07Rik	15.3407	14.4011	14.0885	16.7023	13.1404	0.0744873	1.96518	1.2308	0.426715	0.278464	0	0.0269863	0		14.7346	0.924296	0.0763626		0.0627296	0.0826171
	XLOC_004150	Grm1	16.2112	14.5826	16.3788	13.7667	12.5422	0.00767379	0.947807	0.125107	0.0108915	0.250659	0.00494769	0	0		14.6963	0.27287	0.0639017		0.0185672	0.234184
	XLOC_025910	9530080O11Rik	12.1392	15.6456	15.4697	15.5898	14.5279	0.11351	0.419252	0.255913	0.172838	0.144793	0.0275468	0.027036	0.141681		14.6744	0.240378	0.0852642		0.0163807	0.354708
	XLOC_001544	RP23-67I3.4	15.7323	14.5878	16.8767	14.0564	11.9852	0.285948	1.63811	1.50068	0.30645	0.251789	0.169456	0.15645	0.0906466		14.6477	0.932797	0.167085		0.0636822	0.179123
	XLOC_030545	Gm10010	10.2215	16.0397	14.0095	17.4044	15.1563	0.063503	0.451096	0.254124	0.122168	0.386531	0	0.0162752	0.0949376		14.5663	0.222723	0.124436		0.0152903	0.558703
	XLOC_024421	Gm11269	14.3919	16.1747	16.2937	16.3736	9.19652	0	0.771593	0.205334	0	0.22551	0	0	0		14.4861	0.244232	0.0563775		0.0168597	0.230836
	XLOC_010321	4921517D22Rik	14.3503	13.9123	15.5157	13.9996	14.4836	0.0170788	0.0577454	0.0882765	0.0476653	0.0766646	0	0	0		14.4523	0.0526915	0.0191661		0.00364589	0.363743
	XLOC_036221	Btg4	14.3037	13.4853	15.7904	13.872	14.705	0.0452694	1.41605	0.921431	0.258137	0.103264	0	0.0146627	0.0164759		14.4313	0.660222	0.0336006		0.0457494	0.050893
	XLOC_016864	Cdc25c	15.7605	14.8198	16.2098	13.1297	12.2154	0.199657	2.34582	0.969648	0.376298	0.696056	0.243251	0.161431	0.401799		14.427	0.972856	0.375634		0.0674328	0.386115
	XLOC_017555	Neurl1a	13.6963	13.7607	12.1897	16.007	16.2225	0.557579	0.610523	0.587101	0.328939	0.94003	0.756582	0.683987	1.16055		14.3752	0.521036	0.885287		0.0362453	1.69909
	XLOC_028076	1700112J05Rik	17.0094	14.9182	15.4025	12.3601	12.1767	0.0375378	0.995782	0.411991	0.141811	0.278242	0	0	0		14.3734	0.39678	0.0695605		0.0276052	0.175312
	XLOC_040149	Gm4772	15.175	13.1623	15.823	13.0722	14.5989	0	0.274144	0.156773	0	0.15454	0	0	0		14.3663	0.107729	0.038635		0.00749876	0.358631
	XLOC_019643	Efcab8	12.8379	15.1996	13.386	15.1827	14.6648	0.240751	2.55759	2.25332	0.551908	0.188973	0	0.073575	0.0678447		14.2542	1.40089	0.0825982		0.0982793	0.0589611
	XLOC_002732	5730559C18Rik	16.0534	13.0916	14.2049	11.5844	16.2997	0.54568	2.43859	1.8629	0.175016	0.194282	0.0218135	0.0546499	0.0398306		14.2468	1.25555	0.077644		0.0881283	0.0618408
	XLOC_007112	Rab11fip4os2	13.4486	14.8589	15.6019	13.6149	13.6571	0	0.478875	0.296456	0.157208	0.107783	0	0	0		14.2363	0.233135	0.0269458		0.0163761	0.11558
	XLOC_038682	Gm14674	17.971	10.7253	16.2858	13.6768	12.3279	0	0.177226	0.154658	0	0.408212	0	0	0		14.1974	0.082971	0.102053		0.00584411	1.22998
	XLOC_035374	1700026F02Rik	12.8348	17.4801	10.6	13.8029	15.7478	0.0856954	2.56144	0.792323	0.407548	0.196369	0	0	0		14.0931	0.961752	0.0490922		0.0682426	0.0510446
	XLOC_021344	Gm14146	12.773	11.5084	14.5832	17.1884	14.2779	0	0.0789567	0	0	0.177789	0	0	0		14.0662	0.0197392	0.0444473		0.00140331	2.25173
	XLOC_039796	Gm9	14.5169	14.5604	13.4716	15.8574	11.815	0.0358116	0.817018	0.42041	0.0680578	0.274648	0	0.0563918	0		14.0443	0.335324	0.0827599		0.0238763	0.246806
	XLOC_001218	RP23-1K14.2	11.7956	17.2745	11.9872	16.3341	12.7779	0.0854252	1.73377	1.10217	0.391113	0.440158	0.111006	0.0274106	0		14.0339	0.82812	0.144644		0.0590087	0.174665
	XLOC_030217	Gm15864	15.9936	12.4614	13.0952	15.3692	13.2082	0	0	0.128501	0	0	0	0	0		14.0255	0.0321253	0		0.00229049	0
	XLOC_010206	Gm15813	14.1965	13.0044	14.8103	14.8147	13.2979	0	0.250505	0.0522796	0.00977844	0.150968	0	0	0.0150554		14.0248	0.0781408	0.0415058		0.00557163	0.531168
	XLOC_031340	4930433I11Rik	13.2561	14.3838	13.0372	16.247	13.102	0.0100733	1.39309	0.393377	0.0859252	0.177816	0	0	0		14.0052	0.470616	0.044454		0.0336029	0.0944591
	XLOC_027698	Rxfp2	13.7884	13.7887	14.5757	14.6322	13.2391	0.330672	2.59082	1.48909	0.427644	0.466332	0.233923	0.227303	0.309101		14.0048	1.20956	0.309165		0.0863672	0.255602
	XLOC_005287	4930404A10Rik	13.6513	12.9856	14.3774	15.1743	13.5622	0.239597	2.72809	1.54887	0.560037	0.272165	0	0.0120575	0		13.9502	1.26915	0.0710556		0.0909773	0.0559868
	XLOC_031587	AI854517	12.6336	12.6754	16.0213	14.9061	13.4997	0.120101	1.47615	1.42336	0.467968	0.10182	0	0	0.0689158		13.9472	0.871895	0.0426839		0.0625139	0.0489554
	XLOC_010803	E330034G19Rik	15.6612	12.8626	9.97198	17.0734	14.131	0.0602491	1.01618	0.354742	0.0494967	0.471575	0	0	0.0140073		13.94	0.370167	0.121396		0.0265542	0.327948
	XLOC_015761	1700097N02Rik	15.1379	13.6863	14.3315	12.8113	13.6227	0.170922	2.34191	2.20855	0.494768	0.551194	0.163488	0.0442497	0.0627955		13.9179	1.30404	0.205432		0.0936947	0.157535
	XLOC_026884	Gm15522	14.8147	13.9864	13.9579	14.9514	11.8346	0	0.847528	0.0991472	0.0405244	0.144387	0.0559186	0.0644215	0		13.909	0.2468	0.0661818		0.0177439	0.26816
	XLOC_037703	Gm29154	15.9641	12.7682	14.3367	13.1106	13.0434	0.0804238	1.28858	0.211236	0.0742844	0.36067	0	0	0		13.8446	0.413631	0.0901675		0.0298767	0.21799
	XLOC_014702	1700110C19Rik	12.8115	13.0972	16.1167	13.4332	13.7094	0.286528	0.846511	0.605778	0.522304	0.771866	0.233306	0.361477	0.353031		13.8336	0.56528	0.42992		0.0408628	0.760543
	XLOC_015977	Olfr112	12.9907	14.3708	15.506	14.6356	11.6407	0	0.783122	0.192469	0.0838643	0.324863	0	0	0		13.8288	0.264864	0.0812158		0.0191531	0.306632
	XLOC_013755	1700025H01Rik	13.7258	13.9732	12.7399	13.9421	14.5021	0	0.130796	0.11003	0.184481	0.216019	0.0868406	0	0.0469406		13.7766	0.106327	0.0874501		0.00771791	0.822465
	XLOC_027072	Lphn3	12.8107	12.4983	15.1719	13.9995	14.3681	0.165128	0.920924	0.812073	0.142518	0.332817	0.16393	0.0354238	0.166404		13.7697	0.510161	0.174644		0.0370495	0.342331
	XLOC_033779	Trim66	12.7964	12.3661	14.0525	14.9068	14.4491	0.293497	0.527875	0.221749	0.276243	0.167281	0.108013	0.166845	0.0610321		13.7142	0.329841	0.125793		0.0240511	0.381374
	XLOC_031872	Olfr701	13.3878	15.3553	12.5374	14.1444	12.9801	0	1.14198	0.392281	0.154459	0.265594	0	0	0		13.681	0.42218	0.0663985		0.0308589	0.157275
	XLOC_015749	Cpne5	11.7745	10.4394	15.5104	13.7402	16.8465	1.19564	0.788721	0.65539	0.116615	0.0865926	0.0925291	0.0481296	0.0490748		13.6622	0.689091	0.0690815		0.0504378	0.10025
	XLOC_040451	Gm381	13.0372	12.4126	15.3795	14.6164	12.7712	0	0.406287	0.133233	0.0494861	0.237849	0	0	0.0187925		13.6434	0.147252	0.0641604		0.0107929	0.43572
	XLOC_001296	RP23-16I21.1	14.0225	14.5198	13.1437	12.9128	13.4768	0.147948	2.72715	1.50751	0.291658	0.207119	0	0.0280423	0.0115073		13.6151	1.16857	0.0616671		0.0858286	0.0527716
	XLOC_016726	Fbxo15	13.6314	12.7182	13.0552	14.9867	13.5642	0.158427	1.45443	1.14724	0.407652	0.227593	0.0257929	0.0236799	0.0141492		13.5911	0.791937	0.0728038		0.0582686	0.0919312
	XLOC_028373	Ccdc42b	14.2166	12.9141	13.6415	13.3242	13.8299	0.149104	2.70606	2.0071	0.203081	0.167356	0.192057	0.185178	0.176642		13.5853	1.26634	0.180308		0.093214	0.142386
	XLOC_000249	4930556I23Rik	14.2872	11.8374	14.7104	11.3885	15.3562	0	0	0.0593434	0	0	0	0	0		13.5159	0.0148358	0		0.00109766	0
	XLOC_010457	1700023H06Rik	13.7367	13.0574	11.8321	14.8828	14.0681	0.091224	1.48124	0.548951	0.343691	0.544016	0.0760242	0	0.0443162		13.5154	0.616277	0.166089		0.045598	0.269504
	XLOC_029368	1700049E22Rik	12.8694	11.2039	13.3297	16.2674	13.8758	0	0.243614	0.140842	0.0773124	0.27504	0	0	0		13.5092	0.115442	0.06876		0.00854542	0.595623
	XLOC_017768	Lrrc10b	14.262	14.0533	12.287	15.0845	11.6808	0.264798	1.6136	1.25364	0.25685	0.953256	0.458488	0.662741	0.625479		13.4735	0.847222	0.674991		0.0628805	0.796711
	XLOC_011312	Arl11	13.5185	13.1378	14.4892	12.452	13.6606	1.14719	1.56209	0.936249	1.36	5.74425	5.83124	3.82227	6.5899		13.4516	1.25138	5.49691		0.0930284	4.39267
	XLOC_040759	Gm15229	13.8931	12.8911	13.8182	13.5527	13.0994	0	0.519758	0.18877	0.0521405	0.119291	0	0	0		13.4509	0.190167	0.0298227		0.0141379	0.156824
	XLOC_038867	Samt3	13.524	12.4901	14.1947	12.8679	14.1583	0.0893214	0.232908	0.113904	0	0.242573	0	0	0.0223875		13.447	0.109033	0.0662401		0.00810838	0.607522
[truncated: 2,303 more rows]
