# Supplementary material for: Identification of Sertoli cell-specific transcripts in the mouse testis and the role of FSH and androgen in the control of Sertoli cell activity
Source: BMC Genomics. 2017 Dec 15;18:972. doi: 10.1186/s12864-017-4357-3 (PMC5731206; doi:10.1186/s12864-017-4357-3)
Supplement: Supplementary file 13 — “Functional pathways associated with germ cell-specific transcripts.” List of pathways functionally enriched in the protein interaction network shown in Additional file 11. (XLSX 21 kb) [file 12864_2017_4357_MOESM13_ESM.xlsx]

## Sheet: Biological processes (GO)
		Germ cell specific genes; Functional enrichments in the network
	Biological process (GO)
	#pathway ID	pathway description	observed gene count	false discovery rate	matching proteins in the network (labels)
	GO.0007283	spermatogenesis	148	2.03e-50	Ace,Acsbg2,Adad1,Adam18,Adam1b,Adam24,Adam25,Adam26a,Adcy10,Adig,Ak7,Aqp7,Atp1a4,Brdt,Cabs1,Cabyr,Calr3,Capza3,Catsper1,Catsper2,Catsper3,Catsper4,Catsperb,Catsperg2,Ccdc135,Ccdc155,Ccdc33,Ccin,Ccnb1,Cdc25c,Celf3,Cep57,Cftr,Chd5,Clgn,Cnbd2,Creb3l4,Crem,Csda,D1Pas1,D6Mm5e,Dbil5,Ddx25,Ddx4,Diap3,Dmrtc2,Dpy19l2,Dzip1,Eqtn,Fscn3,Galntl5,Ggn,H1fnt,Hils1,Hook1,Hspa1l,Ift81,Insl6,Klhl10,Mael,Mas1,Mea1,M…
	GO.0019953	sexual reproduction	173	3e-43	Ace,Acr,Acsbg2,Adad1,Adam18,Adam1b,Adam24,Adam25,Adam26a,Adcy10,Adig,Ak7,Aqp7,Atp1a4,Atp8b3,Brdt,Cabs1,Cabyr,Calr3,Capza3,Catsper1,Catsper2,Catsper3,Catsper4,Catsperb,Catsperg2,Ccdc135,Ccdc155,Ccdc33,Ccin,Ccnb1,Cd46,Cdc25c,Celf3,Cep57,Cftr,Chd5,Clgn,Cnbd2,Creb3l4,Crem,Csda,D1Pas1,D6Mm5e,Dbil5,Ddx20,Ddx25,Ddx4,Diap3,Dmrtc2,Dpy19l2,Dzip1,Eqtn,Fmn2,Fscn3,Galntl5,Ggn,H1fnt,Hils1,Hook1,Hspa1l,Ift81,In…
	GO.0007276	gamete generation	154	2.82e-42	Ace,Acsbg2,Adad1,Adam18,Adam1b,Adam24,Adam25,Adam26a,Adcy10,Adig,Ak7,Aqp7,Atp1a4,Brdt,Cabs1,Cabyr,Calr3,Capza3,Catsper1,Catsper2,Catsper3,Catsper4,Catsperb,Catsperg2,Ccdc135,Ccdc155,Ccdc33,Ccin,Ccnb1,Cdc25c,Celf3,Cep57,Cftr,Chd5,Clgn,Cnbd2,Creb3l4,Crem,Csda,D1Pas1,D6Mm5e,Dbil5,Ddx20,Ddx25,Ddx4,Diap3,Dmrtc2,Dpy19l2,Dzip1,Eqtn,Fmn2,Fscn3,Galntl5,Ggn,H1fnt,Hils1,Hook1,Hspa1l,Ift81,Insl6,Klf17,Klhl10…
	GO.0000003	reproduction	184	7.23e-34	Ace,Acr,Acsbg2,Adad1,Adam18,Adam1b,Adam24,Adam25,Adam26a,Adcy10,Adig,Ak7,Aqp7,Atp1a4,Atp8b3,Brdt,Cabs1,Cabyr,Calr3,Capza3,Catsper1,Catsper2,Catsper3,Catsper4,Catsperb,Catsperg2,Ccdc135,Ccdc155,Ccdc33,Ccin,Ccnb1,Cd46,Cdc25c,Celf3,Cep57,Cftr,Chd5,Clgn,Cnbd2,Creb3l4,Crem,Csda,D1Pas1,D6Mm5e,Dbil5,Ddx20,Ddx25,Ddx4,Diap3,Dmrtc2,Dpep3,Dpy19l2,Dzip1,Eqtn,Fmn2,Fscn3,Galntl5,Ggn,H1fnt,Hils1,Hook1,Hormad2,H…
	GO.0044703	multi-organism reproductive process	174	1.88e-33	Ace,Acr,Acsbg2,Adad1,Adam18,Adam1b,Adam24,Adam25,Adam26a,Adcy10,Adig,Ak7,Aqp7,Atp1a4,Atp8b3,Brdt,Cabs1,Cabyr,Calr3,Capza3,Catsper1,Catsper2,Catsper3,Catsper4,Catsperb,Catsperg2,Ccdc135,Ccdc155,Ccdc33,Ccin,Ccnb1,Cd46,Cdc25c,Celf3,Cep57,Cftr,Chd5,Clgn,Cnbd2,Creb3l4,Crem,Csda,D1Pas1,D6Mm5e,Dbil5,Ddx20,Ddx25,Ddx4,Diap3,Dmrtc2,Dpy19l2,Dzip1,Eqtn,Fmn2,Fscn3,Galntl5,Ggn,Gip,H1fnt,Hils1,Hook1,Hspa1l,Ift8…
	GO.0032504	multicellular organism reproduction	161	3.5e-33	Ace,Acr,Acsbg2,Adad1,Adam18,Adam1b,Adam24,Adam25,Adam26a,Adcy10,Adig,Ak7,Aqp7,Atp1a4,Brdt,Cabs1,Cabyr,Calr3,Capza3,Catsper1,Catsper2,Catsper3,Catsper4,Catsperb,Catsperg2,Ccdc135,Ccdc155,Ccdc33,Ccin,Ccnb1,Cdc25c,Celf3,Cep57,Cftr,Chd5,Clgn,Cnbd2,Creb3l4,Crem,Csda,D1Pas1,D6Mm5e,Dbil5,Ddx20,Ddx25,Ddx4,Diap3,Dmrtc2,Dpy19l2,Dzip1,Eqtn,Fmn2,Fscn3,Galntl5,Ggn,H1fnt,Hils1,Hook1,Hspa1l,Ift81,Insl6,Klf17,Kl…
	GO.0048609	multicellular organismal reproductive process	159	7.28e-33	Ace,Acr,Acsbg2,Adad1,Adam18,Adam1b,Adam24,Adam25,Adam26a,Adcy10,Adig,Ak7,Aqp7,Atp1a4,Brdt,Cabs1,Cabyr,Calr3,Capza3,Catsper1,Catsper2,Catsper3,Catsper4,Catsperb,Catsperg2,Ccdc135,Ccdc155,Ccdc33,Ccin,Ccnb1,Cdc25c,Celf3,Cep57,Cftr,Chd5,Clgn,Cnbd2,Creb3l4,Crem,Csda,D1Pas1,D6Mm5e,Dbil5,Ddx20,Ddx25,Ddx4,Diap3,Dmrtc2,Dpy19l2,Dzip1,Eqtn,Fmn2,Fscn3,Galntl5,Ggn,H1fnt,Hils1,Hook1,Hspa1l,Ift81,Insl6,Klf17,Kl…
	GO.0044702	single organism reproductive process	184	1.96e-26	Ace,Acr,Acsbg2,Adad1,Adam18,Adam1b,Adam24,Adam25,Adam26a,Adcy10,Adig,Ak7,Aqp7,Asb1,Atp1a4,Atp8b3,Brdt,Cabs1,Cabyr,Calr3,Capza3,Catsper1,Catsper2,Catsper3,Catsper4,Catsperb,Catsperg2,Ccdc135,Ccdc155,Ccdc182,Ccdc33,Ccin,Ccnb1,Cd46,Cdc25c,Celf3,Cep57,Cftr,Chd5,Clgn,Cnbd2,Creb3l4,Crem,Csda,Cyp19a1,D1Pas1,D6Mm5e,Dbil5,Ddx20,Ddx25,Ddx4,Diap3,Dmrtc2,Dpy19l2,Dzip1,Eqtn,Etv2,Fem1b,Fmn2,Fscn3,Galntl5,Gata2…
	GO.0007286	spermatid development	54	1.54e-23	Adad1,Cabyr,Capza3,Catsper2,Catsper3,Catsper4,Catsperb,Cep57,Cftr,Chd5,Ddx25,Dmrtc2,Dpy19l2,Eqtn,Fscn3,Galntl5,H1fnt,Hook1,Insl6,Klhl10,Neurl1a,Nme5,Nup210l,Odf2,Osbp2,Pacrg,Pcsk4,Pdilt,Prm1,Prm2,Rec8,Rimbp3,Rnf17,Ropn1,Ropn1l,Slc26a8,Spaca1,Spag16,Spag6,Spem1,Spink2,Sycp1,Tmem146,Tnp1,Tssk1,Tssk2,Tssk3,Tssk6,Txndc8,Ube2j1,Ybx2,Zmynd15,Zpbp,Zpbp2
	GO.0048515	spermatid differentiation	55	3.13e-23	Adad1,Cabyr,Capza3,Catsper2,Catsper3,Catsper4,Catsperb,Cep57,Cftr,Chd5,Ddx25,Dmrtc2,Dpy19l2,Eqtn,Fscn3,Galntl5,H1fnt,Hook1,Insl6,Klhl10,Neurl1a,Nme5,Nup210l,Odf2,Osbp2,Pacrg,Pcsk4,Pdilt,Prm1,Prm2,Rec8,Rimbp3,Rnf17,Ropn1,Ropn1l,Slc26a8,Spaca1,Spag16,Spag6,Spem1,Spink2,Sycp1,Tbata,Tmem146,Tnp1,Tssk1,Tssk2,Tssk3,Tssk6,Txndc8,Ube2j1,Ybx2,Zmynd15,Zpbp,Zpbp2
	GO.0022414	reproductive process	187	8.16e-23	Ace,Acr,Acsbg2,Adad1,Adam18,Adam1b,Adam24,Adam25,Adam26a,Adcy10,Adig,Ak7,Aqp7,Asb1,Atp1a4,Atp8b3,Brdt,Cabs1,Cabyr,Calr3,Capza3,Catsper1,Catsper2,Catsper3,Catsper4,Catsperb,Catsperg2,Ccdc135,Ccdc155,Ccdc182,Ccdc33,Ccin,Ccnb1,Cd46,Cdc25c,Celf3,Cep57,Cftr,Chd5,Clgn,Cnbd2,Creb3l4,Crem,Csda,Cyp19a1,D1Pas1,D6Mm5e,Dbil5,Ddx20,Ddx25,Ddx4,Diap3,Dmrta2,Dmrtc2,Dpy19l2,Dzip1,Eqtn,Etv2,Fem1b,Fmn2,Fscn3,Galntl…
	GO.0030317	sperm motility	34	1.54e-20	Akap4,Atp1a4,Catsper1,Catsper2,Catsper3,Catsper4,Celf3,Ddx4,Dnaic1,Eno4,Gapdhs,Insl6,Ldhc,Lrrc6,Neurl1a,Nme8,Pgk2,Pih1d3,Prm3,Ropn1,Ropn1l,Slc22a16,Slc26a8,Slc9a10,Smcp,Sord,Spag6,Spem1,Tekt2,Tekt3,Tmem146,Tnp1,Tnp2,Txndc2
	GO.0007281	germ cell development	62	9.61e-16	Adad1,Cabyr,Capza3,Catsper2,Catsper3,Catsper4,Catsperb,Ccdc155,Ccnb1,Cep57,Cftr,Chd5,Ddx20,Ddx25,Dmrtc2,Dpy19l2,Eqtn,Fmn2,Fscn3,Galntl5,H1fnt,Hook1,Insl6,Klhl10,Neurl1a,Nme5,Nup210l,Odf2,Osbp2,Pacrg,Paqr5,Pcsk4,Pdilt,Prm1,Prm2,Prss42,Rec8,Rimbp3,Rnf17,Ropn1,Ropn1l,Rxfp2,Slc26a8,Spaca1,Spag16,Spag6,Spem1,Spink2,Sycp1,Tmem146,Tnp1,Tssk1,Tssk2,Tssk3,Tssk6,Txndc8,Ube2j1,Ybx2,Zfp37,Zmynd15,Zpbp,Zpbp2
	GO.0022412	cellular process involved in reproduction in multicellular organism	66	1.2e-14	Adad1,Cabyr,Capza3,Catsper1,Catsper2,Catsper3,Catsper4,Catsperb,Ccdc155,Ccnb1,Cep57,Cftr,Chd5,Ddx20,Ddx25,Dmrtc2,Dpy19l2,Eqtn,Fmn2,Fscn3,Galntl5,H1fnt,Hook1,Insl6,Klhl10,Neurl1a,Nme5,Nup210l,Odf2,Osbp2,Pacrg,Paqr5,Pcsk4,Pdilt,Prm1,Prm2,Prss42,Rec8,Rimbp3,Rnf17,Ropn1,Ropn1l,Rxfp2,Slc26a8,Spaca1,Spag16,Spag6,Spam1,Spem1,Spesp1,Spink2,Sycp1,Tbata,Tmem146,Tnp1,Tssk1,Tssk2,Tssk3,Tssk6,Txndc8,Ube2j1,Yb…
	GO.0009566	fertilization	39	6.93e-11	Acr,Adam24,Atp1a4,Atp8b3,Catsper1,Catsper2,Cd46,Clgn,Csda,Eqtn,Hspa1l,Insl6,Klhl10,Mael,Pcsk4,Plcd4,Plcz1,Prss37,Pvrl3,Rec8,Rimbp3,Slc22a16,Smcp,Spa17,Spaca3,Spaca7,Spef2,Spesp1,Spink2,Sycp2,Tdrd12,Tnp2,Trim36,Umodl1,Wbp2nl,Zan,Zp3r,Zpbp,Zpbp2
	GO.0003341	cilium movement	17	3.46e-08	Ak7,Armc4,Ccdc39,Dnaaf1,Dnaic1,Dnali1,Gm101,Hydin,Lrrc6,Nme5,Rfx3,Ropn1l,Rsph9,Spag16,Spag17,Stk36,Ulk4
	GO.0051704	multi-organism process	191	3.46e-08	Ace,Acr,Acsbg2,Adad1,Adam18,Adam1b,Adam24,Adam25,Adam26a,Adcy10,Adig,Ak7,Aqp7,Atp1a4,Atp8b3,Bpi,Brdt,Cabs1,Cabyr,Calr3,Capza3,Catsper1,Catsper2,Catsper3,Catsper4,Catsperb,Catsperg2,Ccdc135,Ccdc155,Ccdc33,Ccin,Ccnb1,Ccnk,Cd46,Cdc25c,Ceacam2,Celf3,Cep57,Cftr,Chd5,Clgn,Cnbd2,Cntnap2,Creb3l4,Crem,Csda,D1Pas1,D6Mm5e,Daf2,Dbil5,Ddx20,Ddx25,Ddx4,Defb14,Defb30,Defb33,Diap3,Dmrtc2,Dpy19l2,Dzip1,Eqtn,Fmn2,…
	GO.0060271	cilium morphogenesis	45	1.12e-07	AK129341,Ak7,Akap4,Armc4,B9d1,Bbs5,Ccdc113,Ccdc164,Ccdc176,Ccdc39,Cep290,Dnaaf1,Dnaic1,Dync2h1,Dzip1,Fam161a,Foxj1,Gm101,Hydin,Ift172,Ift81,Iqub,Lrrc6,Neurl1a,Nme5,Pih1d3,Ptpdc1,Qn1,Rfx3,Rfx4,Rsph9,Sclt1,Spag16,Spag17,Spag6,Spata6,Spef2,Stil,Stk36,Tekt2,Tekt3,Tsga14,Ttc21a,Ttc30a2,Ulk4
	GO.0044782	cilium organization	43	2.43e-07	AK129341,Ak7,Akap4,Armc4,B9d1,Bbs5,Ccdc113,Ccdc164,Ccdc176,Ccdc39,Cep290,Dnaaf1,Dnaic1,Dync2h1,Dzip1,Eno4,Fam161a,Fltp,Foxj1,Hydin,Ift172,Ift81,Klc3,Lrrc6,Neurl1a,Nme5,Pih1d3,Qn1,Rfx3,Rfx4,Ropn1,Rsph9,Sclt1,Spag16,Spag17,Spag6,Spata6,Spef2,Stk36,Tekt2,Tsga14,Ttc21a,Ttc30a2
	GO.0042384	cilium assembly	38	7.65e-07	AK129341,Ak7,Akap4,Armc4,B9d1,Bbs5,Ccdc113,Ccdc164,Ccdc176,Ccdc39,Cep290,Dnaaf1,Dnaic1,Dync2h1,Dzip1,Fam161a,Foxj1,Hydin,Ift172,Ift81,Lrrc6,Neurl1a,Nme5,Pih1d3,Qn1,Rfx3,Rfx4,Rsph9,Sclt1,Spag16,Spag17,Spag6,Spata6,Spef2,Stk36,Tekt2,Tsga14,Ttc30a2
	GO.0007338	single fertilization	26	1.02e-06	Acr,Adam24,Atp8b3,Catsper1,Cd46,Clgn,Eqtn,Hspa1l,Pcsk4,Plcd4,Plcz1,Prss37,Slc22a16,Smcp,Spa17,Spaca3,Spaca7,Spesp1,Tnp2,Trim36,Umodl1,Wbp2nl,Zan,Zp3r,Zpbp,Zpbp2
	GO.0010927	cellular component assembly involved in morphogenesis	48	1.17e-06	AK129341,Ak7,Akap4,Armc4,B9d1,Bbs5,Casq1,Ccdc113,Ccdc164,Ccdc176,Ccdc39,Cep290,Dnaaf1,Dnaic1,Dync2h1,Dzip1,Eqtn,Fam161a,Foxj1,Hydin,Ift172,Ift81,Lrrc6,Neurl1a,Nme5,Pih1d3,Prox1,Qn1,Rfx3,Rfx4,Rsph9,Sclt1,Spaca1,Spag16,Spag17,Spag6,Spata6,Spef2,Stk36,Tekt2,Tmod1,Tmod2,Tmod4,Tsga14,Ttc30a2,Txndc8,Zpbp,Zpbp2
	GO.0007018	microtubule-based movement	39	4.51e-06	Ak7,Armc4,Asb14,Casc1,Ccdc39,Cenpe,Dnaaf1,Dnahc12,Dnahc17,Dnahc3,Dnahc8,Dnaic1,Dnali1,Dync2h1,Fmn2,Gm101,Hydin,Ift81,Kif14,Kif15,Kif18b,Kif2a,Kif2b,Kif2c,Kif5c,Kif9,Klc3,Lrrc6,Nme5,Prkcz,Rfx3,Ropn1l,Rsph9,Spag16,Spag17,Stk36,Ttc21a,Ttc30a2,Ulk4
	GO.0048240	sperm capacitation	12	4.61e-06	Cabyr,Catsper2,Catsper3,Catsper4,Catsperb,Cftr,Pcsk4,Ropn1,Ropn1l,Slc26a8,Tmem146,Tssk3
	GO.0035036	sperm-egg recognition	14	5.16e-05	Acr,Atp8b3,Clgn,Hspa1l,Pcsk4,Prss37,Smcp,Spa17,Spaca3,Tnp2,Zan,Zp3r,Zpbp,Zpbp2
	GO.0007339	binding of sperm to zona pellucida	13	0.000101	Acr,Atp8b3,Clgn,Hspa1l,Pcsk4,Prss37,Smcp,Spa17,Tnp2,Zan,Zp3r,Zpbp,Zpbp2
	GO.0035082	axoneme assembly	16	0.00013	Ak7,Armc4,Ccdc164,Ccdc39,Dnaaf1,Dnaic1,Hydin,Lrrc6,Neurl1a,Pih1d3,Rsph9,Spag16,Spag17,Spag6,Spef2,Tekt2
	GO.0001578	microtubule bundle formation	20	0.000228	Ak7,Armc4,Ccdc164,Ccdc39,Clip1,Dnaaf1,Dnaic1,Gcap14,Hydin,Lrrc6,Mtap2,Neurl1a,Pih1d3,Rsph9,Spag16,Spag17,Spag6,Spef2,Tekt2,Ttll6
	GO.0030031	cell projection assembly	43	0.000391	AK129341,Aif1,Ak7,Akap4,Armc4,B9d1,Bbs5,Ccdc113,Ccdc164,Ccdc176,Ccdc39,Ccdc88a,Cep290,Dnaaf1,Dnaic1,Dync2h1,Dzip1,Fam161a,Foxj1,Hydin,Ift172,Ift81,Klf5,Lrrc6,Neurl1a,Nme5,Pih1d3,Qn1,Rfx3,Rfx4,Rsph9,Sclt1,Spag16,Spag17,Spag6,Spata6,Spef2,Stk36,Tekt2,Tsga10,Tsga14,Ttc30a2,Vav3
	GO.0003351	epithelial cilium movement	8	0.00205	Ak7,Ccdc39,Dnaic1,Lrrc6,Nme5,Rfx3,Stk36,Ulk4
	GO.0007017	microtubule-based process	67	0.00205	AK129341,Ak7,Arhgef2,Armc4,Asb14,Atxn3,Casc1,Casc5,Ccdc164,Ccdc39,Ccdc67,Ccdc87,Cenpe,Cep57,Cep72,Clip1,Crmp1,D2Ertd750e,Dnaaf1,Dnahc12,Dnahc17,Dnahc3,Dnahc8,Dnaic1,Dnali1,Dync2h1,Fmn2,Gcap14,Gm101,Hydin,Ift172,Ift81,Katnal2,Kif14,Kif15,Kif18b,Kif2a,Kif2b,Kif2c,Kif5c,Kif9,Kifap3,Klc3,Lrrc6,Mtap2,Neurl1a,Nme5,Pih1d3,Rfx3,Ropn1l,Rsph9,Sass6,Spag16,Spag17,Spag6,Spef2,Stil,Stk36,Tekt2,Tnks,Ttc21a,Ttc…
	GO.0007140	male meiosis	13	0.0031	Brdt,D6Mm5e,Ddx4,Dmrtc2,Dpep3,Mael,Meikin,Rec8,Stag3,Suv39h2,Sycp2,Tdrd12,Tex40
	GO.0003006	developmental process involved in reproduction	79	0.00395	Adad1,Asb1,Cabyr,Capza3,Catsper2,Catsper3,Catsper4,Catsperb,Ccdc155,Ccdc182,Ccnb1,Cep57,Cftr,Chd5,Csda,Cyp19a1,Ddx20,Ddx25,Dmrta2,Dmrtc2,Dpy19l2,Eqtn,Etv2,Fem1b,Fmn2,Fscn3,Galntl5,Gata2,H1fnt,Hnf1b,Hook1,Insl6,Irx5,Klhl10,Lhx1,Lrrc6,Mas1,Msh4,Neurl1a,Nme5,Nup210l,Odf2,Osbp2,Ovol2,Pacrg,Paqr5,Pcsk4,Pdilt,Pitx2,Prm1,Prm2,Prss42,Rec8,Rimbp3,Rnf17,Ropn1,Ropn1l,Slc26a8,Spaca1,Spag16,Spag6,Spem1,Spink2…
	GO.0007340	acrosome reaction	7	0.0231	Acr,Eqtn,Pcsk4,Plcd4,Spesp1,Tnp2,Trim36
	GO.0070286	axonemal dynein complex assembly	8	0.0304	Armc4,Ccdc164,Ccdc39,Dnaaf1,Dnaic1,Lrrc6,Pih1d3,Tekt2
	GO.0018200	peptidyl-glutamic acid modification	8	0.0457	Agbl2,Agbl4,Agbl5,Agtpbp1,Naa11,Tsga14,Ttll6,Ttll7
	Cellular Component (GO)
	#pathway ID	pathway description	observed gene count	false discovery rate	matching proteins in the network (labels)
	GO.0097223	sperm part	65	6.32e-33	Acr,Acrv1,Ak1,Akap3,Akap4,Als2cr12,Arc,Atp6v1e2,Atp8b3,Cabyr,Capza3,Casc5,Catsper2,Catsper3,Catsper4,Catsperg1,Catsperg2,Cd46,Creb3l4,Dnahc8,Eno4,Eqtn,Gapdhs,Hk1,Ift172,Ift81,Iqub,Itga1,Kif2a,Nme5,Nme8,Pacrg,Pcsk4,Prss39,Prss40,Ptchd3,Ropn1,Spa17,Spaca1,Spaca3,Spaca4,Spaca7,Spaca9,Spag6,Spam1,Spata16,Spata18,Spata31,Spata6,Spef2,Spesp1,Spink2,Tekt3,Tex22,Tmem146,Tmem190,Trim36,Tsks,Tssk1,Tssk2,Ts…
	GO.0031514	motile cilium	54	6.81e-33	Actl7a,Ak1,Akap3,Akap4,Als2cr12,BC100451,Cabs1,Cabyr,Catsper1,Catsper2,Catsper3,Catsper4,Catsperg1,Ccdc135,Dnahc8,Enkur,Eno4,Fsip2,Gapdhs,Hk1,Ift172,Ift81,Iqub,Kif2a,Klc3,Ldhc,Nme5,Nme8,Odf4,Oxct2b,Pacrg,Ptchd3,Ropn1,Ropn1l,Rsph9,Slc9a10,Sord,Spa17,Spag16,Spag17,Spag4,Spag6,Spata18,Spata6,Spef2,Stard10,Tekt3,Tekt4,Tmem146,Tsga10,Tssk1,Tssk4,Txndc2,Txndc8
	GO.0005929	cilium	119	3.16e-32	AK129341,Actl7a,Agbl2,Agbl4,Ak1,Akap3,Akap4,Alms1,Als2cr12,Ano2,Armc4,Asb14,Atp8a2,B9d1,BC100451,Bbs5,Cabs1,Cabyr,Catsper1,Catsper2,Catsper3,Catsper4,Catsperb,Catsperg1,Ccdc11,Ccdc135,Ccdc147,Ccdc164,Ccdc176,Ccdc39,Ccsap,Cep290,Cetn1,Cetn4,Cngb3,Dnaaf1,Dnahc12,Dnahc17,Dnahc3,Dnahc8,Dnaic1,Dnali1,Dync2h1,Dzip1,Efhc1,Enkur,Eno4,Fam161a,Fltp,Fsip2,Gapdhs,Gm101,Gm872,Gstm5,Hk1,Hydin,Ift172,Ift81,Iqub…
	GO.0044441	ciliary part	75	5.28e-21	AK129341,Agbl2,Agbl4,Ak1,Akap3,Akap4,Alms1,Als2cr12,Armc4,Asb14,B9d1,Bbs5,Cabyr,Catsper4,Catsperg1,Catsperg2,Ccdc164,Ccdc176,Ccdc39,Ccsap,Cep290,Cetn4,Dnaaf1,Dnahc12,Dnahc17,Dnahc3,Dnahc8,Dnaic1,Dnali1,Dync2h1,Dzip1,Efhc1,Eno4,Fam161a,Fltp,Gapdhs,Gm101,Gm872,Gstm5,Hk1,Hydin,Ift172,Ift81,Kif2a,Kifap3,Klc3,Nme8,Odf1,Odf3,Odf4,Pacrg,Pgk2,Pifo,Prom1,Ptchd3,Qn1,Ropn1,Rp2h,Rpgrip1,Rsph9,Sclt1,Shank2,Sl…
	GO.0036126	sperm flagellum	30	5.78e-20	Ak1,Akap3,Akap4,Als2cr12,Cabyr,Catsper2,Catsper4,Catsperg1,Catsperg2,Dnahc8,Eno4,Gapdhs,Hk1,Ift172,Ift81,Kif2a,Nme5,Nme8,Pacrg,Ptchd3,Ropn1,Spa17,Spag6,Spata18,Spata6,Spef2,Tekt3,Tmem146,Txndc2,Txndc8
	GO.0001669	acrosomal vesicle	40	1.14e-17	Acr,Acrv1,Akap3,Arc,Atp6v1e2,Atp8b3,Capza3,Casc5,Catsper3,Catsper4,Cd46,Creb3l4,Eqtn,Iqub,Itga1,Pcsk4,Prss39,Prss40,Spaca1,Spaca3,Spaca4,Spaca7,Spaca9,Spam1,Spata16,Spata31,Spesp1,Spink2,Tekt3,Tex22,Tmem190,Trim36,Tsks,Tssk1,Tssk2,Tssk4,Txndc8,Zp3r,Zpbp,Zpbp2
	GO.0097228	sperm principal piece	18	1.62e-15	Akap3,Akap4,Cabyr,Catsper4,Catsperg1,Catsperg2,Dnahc8,Eno4,Gapdhs,Hk1,Ift172,Ift81,Kif2a,Nme8,Ropn1,Spa17,Spag6,Tmem146
	GO.0005930	axoneme	34	1.55e-13	Ak1,Als2cr12,Armc4,Asb14,Bbs5,Ccdc164,Ccdc39,Ccsap,Dnaaf1,Dnahc12,Dnahc17,Dnahc3,Dnahc8,Dnaic1,Dnali1,Dync2h1,Efhc1,Gm101,Gm872,Hydin,Ift172,Kifap3,Odf1,Odf2,Odf3,Odf4,Qn1,Rpgrip1,Rsph9,Spag16,Spag17,Spag6,Spata7,Ttll10
	GO.0097014	ciliary cytoplasm	34	1.55e-13	Ak1,Als2cr12,Armc4,Asb14,Bbs5,Ccdc164,Ccdc39,Ccsap,Dnaaf1,Dnahc12,Dnahc17,Dnahc3,Dnahc8,Dnaic1,Dnali1,Dync2h1,Efhc1,Gm101,Gm872,Hydin,Ift172,Kifap3,Odf1,Odf2,Odf3,Odf4,Qn1,Rpgrip1,Rsph9,Spag16,Spag17,Spag6,Spata7,Ttll10
	GO.0032838	cell projection cytoplasm	37	3.8e-13	Ak1,Als2cr12,Armc4,Asb14,Bbs5,Ccdc164,Ccdc39,Ccsap,Cdkl5,Dnaaf1,Dnahc12,Dnahc17,Dnahc3,Dnahc8,Dnaic1,Dnali1,Dync2h1,Efhc1,Gm101,Gm872,Grik2,Hydin,Ift172,Kifap3,Odf1,Odf2,Odf3,Odf4,Qn1,Rpgrip1,Rsph9,Spag16,Spag17,Spag6,Spata7,Ttll10,Uhmk1
	GO.0044447	axoneme part	17	1.14e-10	Ak1,Als2cr12,Asb14,Dnahc12,Dnahc17,Dnahc3,Dnahc8,Dnaic1,Hydin,Odf1,Odf2,Odf3,Odf4,Qn1,Spag16,Spag17,Spag6
	GO.0042995	cell projection	204	2.13e-09	AK129341,Aak1,Acot7,Actg2,Actl7a,Adam21,Adam22,Adc,Adcy10,Agbl2,Agbl4,Aif1,Ak1,Akap3,Akap4,Alms1,Als2cr12,Amotl1,Ank2,Ano2,Aqp11,Aqp7,Arc,Arhgef2,Armc4,Asb14,Atp8a2,B9d1,BC100451,Bbs5,Cabs1,Cabyr,Cadm2,Camk1g,Cap2,Car2,Catsper1,Catsper2,Catsper3,Catsper4,Catsperb,Catsperg1,Ccdc11,Ccdc13,Ccdc135,Ccdc147,Ccdc164,Ccdc176,Ccdc39,Ccdc88a,Ccsap,Cdkl5,Cep290,Cetn1,Cetn4,Chl1,Chrm4,Chrna5,Clip1,Cngb3,Cnt…
	GO.0035686	sperm fibrous sheath	9	2.42e-07	Akap3,Akap4,Als2cr12,Cabyr,Gapdhs,Gstm5,Nme8,Pgk2,Spa17
	GO.0044463	cell projection part	113	8.13e-07	AK129341,Aak1,Adcy10,Agbl2,Agbl4,Aif1,Ak1,Akap3,Akap4,Alms1,Als2cr12,Ank2,Aqp7,Arc,Arhgef2,Armc4,Asb14,B9d1,Bbs5,Cabyr,Cap2,Catsper4,Catsperg1,Catsperg2,Ccdc164,Ccdc176,Ccdc39,Ccsap,Cdkl5,Cep290,Cetn4,Chrm4,Cntnap2,Dlgap3,Dnaaf1,Dnahc12,Dnahc17,Dnahc3,Dnahc8,Dnaic1,Dnali1,Dpysl3,Dync2h1,Dzip1,Efhc1,Elavl4,Eno4,Fam161a,Fbxo2,Fltp,Fxr1,Gapdhs,Gm101,Gm872,Grik2,Grin2b,Gsk3b,Gstm5,Hk1,Hydin,Ift172,If…
	GO.0036128	CatSper complex	7	2.37e-05	Catsper1,Catsper2,Catsper3,Catsper4,Catsperb,Catsperg1,Tmem146
	GO.0030141	secretory granule	46	3.08e-05	Acr,Acrv1,Akap3,Arc,Atp6v1e2,Atp8b3,Capza3,Casc5,Catsper3,Catsper4,Cd46,Creb3l4,Eqtn,F5,Gip,Ica1,Iqub,Itga1,Mpo,Pcsk4,Prss39,Prss40,Spaca1,Spaca3,Spaca4,Spaca7,Spaca9,Spam1,Spata16,Spata31,Spesp1,Spink2,Tekt3,Tex22,Tmem190,Trh,Trim36,Tsks,Tssk1,Tssk2,Tssk4,Txndc8,Vps13a,Zp3r,Zpbp,Zpbp2
	GO.0001520	outer dense fiber	6	3.36e-05	Ak1,Als2cr12,Odf1,Odf2,Odf3,Odf4
	GO.0002080	acrosomal membrane	11	0.000195	Atp8b3,Cd46,Creb3l4,Eqtn,Pcsk4,Spaca1,Spaca3,Spata31,Tekt3,Tmem190,Zp3r
	GO.0000795	synaptonemal complex	12	0.000483	Ccdc155,Hormad2,Msh4,Polb,Rec8,Smc1b,Stag3,Syce1,Syce2,Syce3,Sycp1,Sycp2
	GO.0015630	microtubule cytoskeleton	117	0.0006	AK129341,Agbl2,Agbl4,Agbl5,Alms1,Arhgef2,Asb14,B9d1,Bbs5,Ccdc113,Ccdc116,Ccdc13,Ccdc15,Ccdc176,Ccdc38,Ccdc46,Ccdc81,Ccdc92,Ccdc96,Ccnb1,Ccnb2,Ccsap,Cdc14a,Cdkl2,Cenpe,Cep128,Cep170,Cep290,Cep57,Cep72,Cetn1,Cetn4,Clip1,Crmp1,D2Ertd750e,D7Ertd443e,Dnahc12,Dnahc17,Dnahc3,Dnahc8,Dnaic1,Dnajb3,Dnali1,Dync2h1,Dynlrb2,Ect2,Efhc1,Ell2,Fam110a,Fam161a,Fltp,Fmn2,Gcap14,Gm3448,Gsg2,Gsk3b,Hook1,Hyls1,Ift172,…
	GO.0036064	ciliary basal body	21	0.000928	Agbl2,Agbl4,Alms1,B9d1,Bbs5,Ccdc176,Ccsap,Cetn4,Dzip1,Fam161a,Fltp,Ift172,Ift81,Kifap3,Odf2,Pifo,Rp2h,Spata7,Tsga14,Ttll6,Ush2a
	GO.0005875	microtubule associated complex	23	0.00242	Asb14,Cenpe,Dnahc12,Dnahc17,Dnahc3,Dnahc8,Dnaic1,Dnali1,Dync2h1,Dynlrb2,Gm3448,Kif14,Kif15,Kif18b,Kif2a,Kif2b,Kif2c,Kif5c,Kif9,Kifap3,Klc3,Mtap2,Trim54
	GO.0002079	inner acrosomal membrane	4	0.00335	Cd46,Creb3l4,Eqtn,Tmem190
	GO.1990716	axonemal central apparatus	4	0.00335	Hydin,Spag16,Spag17,Spag6
	GO.0005858	axonemal dynein complex	6	0.00355	Asb14,Dnahc12,Dnahc17,Dnahc3,Dnahc8,Dnaic1
	GO.0005814	centriole	19	0.00502	Agbl2,Agbl4,Alms1,Ccdc92,Ccsap,Cep128,Cep170,Cetn1,Cetn4,Dzip1,Odf2,Qn1,Rp2h,Sass6,Sclt1,Stil,Tsga14,Tsks,Tssk2
	GO.0000794	condensed nuclear chromosome	17	0.0109	Bub1,Ccdc155,Ccnb1,Cenpe,Hormad2,Kifap3,Meikin,Msh4,Polb,Rec8,Smc1b,Stag3,Syce1,Syce2,Syce3,Sycp1,Sycp2
	GO.0035371	microtubule plus-end	5	0.0109	Clip1,D2Ertd750e,Kif18b,Kif2c,Mapre3
	GO.0097225	sperm midpiece	6	0.0116	Ift172,Ift81,Pacrg,Ptchd3,Ropn1,Spef2
	GO.0005874	microtubule	47	0.014	Arhgef2,Asb14,Cenpe,Cep170,Cep57,Clip1,D2Ertd750e,Dnahc12,Dnahc17,Dnahc3,Dnahc8,Dnaic1,Dync2h1,Dynlrb2,Gm3448,Hook1,Katnal2,Kif14,Kif15,Kif18b,Kif2a,Kif2b,Kif2c,Kif5c,Kif9,Kifap3,Klc3,Kntc1,Mtap2,Odf2,Polb,Qn1,Ska1,Spaca9,Spag17,Spag6,Tekt1,Tekt2,Tekt3,Tekt4,Tpgs2,Trim54,Ttll10,Ttll9,Tuba3a,Tuba4a,Tuba8
	GO.0001673	male germ cell nucleus	7	0.0141	Actl7a,Arpm1,Rec8,Stag3,Sycp1,Tnp1,Tnp2
	GO.0044450	microtubule organizing center part	21	0.0203	Agbl2,Agbl4,Alms1,Ccdc113,Ccdc92,Ccsap,Cep128,Cep170,Cep290,Cetn1,Cetn4,Dzip1,Odf2,Qn1,Rp2h,Sass6,Sclt1,Stil,Tsga14,Tsks,Tssk2
	GO.0000800	lateral element	6	0.0278	Ccdc155,Rec8,Smc1b,Stag3,Sycp1,Sycp2
	GO.0030286	dynein complex	10	0.0278	Asb14,Dnahc12,Dnahc17,Dnahc3,Dnahc8,Dnaic1,Dnali1,Dync2h1,Dynlrb2,Gm3448
	GO.0005868	cytoplasmic dynein complex	8	0.0451	Asb14,Dnahc12,Dnahc17,Dnahc3,Dnahc8,Dnaic1,Dync2h1,Dynlrb2
	PFAM Protein Domains
	#pathway ID	pathway description	observed gene count	false discovery rate	matching proteins in the network (labels)
	PF08516	ADAM cysteine-rich	12	1.47e-06	Adam20,Adam26b,Adam29,Adam3,Adam30,Adam34,Adam39,Adam4,Adam6a,Adam6b,Gm4787,Gm5346
	PF00200	Disintegrin	12	2.03e-06	Adam20,Adam26b,Adam29,Adam3,Adam30,Adam34,Adam39,Adam4,Adam6a,Adam6b,Gm4787,Gm5346
	PF01421	Reprolysin (M12B) family zinc metalloprotease	13	7.64e-06	Adam20,Adam26b,Adam29,Adam3,Adam30,Adam34,Adam39,Adam4,Adam6a,Adam6b,Adamts17,Gm4787,Gm5346
	PF01562	Reprolysin family propeptide	13	7.64e-06	Adam20,Adam26b,Adam29,Adam3,Adam30,Adam34,Adam39,Adam4,Adam6a,Adam6b,Adamts17,Gm4787,Gm5346
	PF15371	Domain of unknown function (DUF4599)	6	0.0002	Gm12394,Gm12429,Spata31d1a,Spata31d1b,Spata31d1c,Spata31d1d
	PF12480	Protein of unknown function (DUF3699)	4	0.0195	Fam71a,Fam71d,Fam71e2,Fam71f2
	PF12780	P-loop containing dynein motor region D4	6	0.0195	Dnahc1,Dnahc10,Dnahc12,Dnahc17,Dnahc6,Dnahc7a
	PF13903	PMP-22/EMP/MP20/Claudin tight junction	6	0.0195	Cldn34b2,Cldn34b4,Cldn34c4,Cldn34d,Gm16390,Gm4937
	PF08393	Dynein heavy chain, N-terminal region 2	6	0.0354	Dnahc1,Dnahc10,Dnahc12,Dnahc17,Dnahc6,Dnahc7a
	INTERPRO Protein domains and features
	#pathway ID	pathway description	observed gene count	false discovery rate	matching proteins in the network (labels)
	IPR006586	ADAM, cysteine-rich	12	3.23e-06	Adam20,Adam26b,Adam29,Adam3,Adam30,Adam34,Adam39,Adam4,Adam6a,Adam6b,Gm4787,Gm5346
	IPR001762	Disintegrin domain	12	4.47e-06	Adam20,Adam26b,Adam29,Adam3,Adam30,Adam34,Adam39,Adam4,Adam6a,Adam6b,Gm4787,Gm5346
	IPR001590	Peptidase M12B, ADAM/reprolysin	13	1.68e-05	Adam20,Adam26b,Adam29,Adam3,Adam30,Adam34,Adam39,Adam4,Adam6a,Adam6b,Adamts17,Gm4787,Gm5346
	IPR002870	Peptidase M12B, propeptide	13	1.68e-05	Adam20,Adam26b,Adam29,Adam3,Adam30,Adam34,Adam39,Adam4,Adam6a,Adam6b,Adamts17,Gm4787,Gm5346
	IPR027970	Domain of unknown function DUF4599	6	0.00044	Gm12394,Gm12429,Spata31d1a,Spata31d1b,Spata31d1c,Spata31d1d
	IPR006187	Claudin	12	0.00265	Cldn13,Cldn34b2,Cldn34b4,Cldn34c4,Cldn34d,ENSMUSG00000059663,Gm10057,Gm16390,Gm4937,Gm7157,Samt3,Samt4
	IPR024079	Metallopeptidase, catalytic domain	14	0.0031	Adam20,Adam26b,Adam29,Adam3,Adam30,Adam34,Adam39,Adam4,Adam6a,Adam6b,Adamts17,Gm4787,Gm5346,Mmel1
	IPR018358	Disintegrin, conserved site	7	0.00563	Adam26b,Adam29,Adam30,Adam34,Adam4,Gm4787,Gm5346
	IPR000651	Ras-like guanine nucleotide exchange factor, N-terminal	10	0.011	ENSMUSG00000029526,ENSMUSG00000030463,ENSMUSG00000041068,ENSMUSG00000096405,Gm3404,Gm4871,Gm5565,Gm6309,Gm6370,mCG_1265
	IPR023578	Ras guanine nucleotide exchange factor domain	10	0.011	ENSMUSG00000029526,ENSMUSG00000030463,ENSMUSG00000041068,ENSMUSG00000096405,Gm3404,Gm4871,Gm5565,Gm6309,Gm6370,mCG_1265
	IPR022168	Domain of unknown function DUF3699	4	0.0282	Fam71a,Fam71d,Fam71e2,Fam71f2
	IPR024317	Dynein heavy chain, P-loop containing D4 domain	6	0.0286	Dnahc1,Dnahc10,Dnahc12,Dnahc17,Dnahc6,Dnahc7a
	IPR026983	Dynein heavy chain	7	0.0287	Dnahc1,Dnahc10,Dnahc12,Dnahc14,Dnahc17,Dnahc6,Dnahc7a
	IPR013602	Dynein heavy chain, domain-2	6	0.05	Dnahc1,Dnahc10,Dnahc12,Dnahc17,Dnahc6,Dnahc7a
