# Supplementary material for: Identification of Sertoli cell-specific transcripts in the mouse testis and the role of FSH and androgen in the control of Sertoli cell activity
Source: BMC Genomics. 2017 Dec 15;18:972. doi: 10.1186/s12864-017-4357-3 (PMC5731206; doi:10.1186/s12864-017-4357-3)
Supplement: Supplementary file 14 — “RNAseq data (from Additional file 3) showing expression of Sertoli cell transcripts identified by Sanz et al. or de Gendt et al.” Effect of busulfan and busulfan +DTX on transcripts identified by Sanz et al. [41] or de Gendt et al. [42] as Sertoli cell specific. (XLSX 651 kb) [file 12864_2017_4357_MOESM14_ESM.xlsx]

## Sheet: Sanz sertoli cell genes 
RNAseq data (from Supplementary Table 3) for transcripts indentified by Sanz et al [41] as Sertoli cell specific
	RNAseq data (RPKM)
Gene symbol	Control 1	Control 2	Control 3	Control 4	Control_4	Busulfan 1	Busulfan 2	Busulfan 3	Busulfan 4	Bus + DTX 1	Bus + DTX 2	Bus + DTX 3	Bus + DTX 4		mean control	mean Bus	mean Bus + DTX		Bus/con	DTX/Bus
Mageb16	1.85394	1.92202	2.11215	1.8432	1.31038	7.61976	7.37023	4.84215	7.0127	0	0	0.0103284	0		1.80834	6.71121	0.0025821		3.71126	0.000384744
Prph2	1.64851	2.64057	2.01291	2.29677	2.16704	9.66028	8.07771	7.19754	12.3671	0.0270025	0	0.0524596	0		2.15316	9.32566	0.0198655		4.33115	0.0021302
Tbx22	3.68653	4.47727	5.08714	5.70339	4.58084	14.403	13.2286	12.158	17.4414	0.0909226	0	0.0360239	0.013499		4.70703	14.3078	0.0351114		3.03965	0.00245401
Wfdc10	50.2691	55.7686	54.1692	50.4932	47.8932	321.176	225.978	272.652	243.503	1.487	0.121858	1.695	0.208278		51.7187	265.827	0.878034		5.13987	0.00330302
Cnnm1	2.05687	2.21959	2.5971	2.79676	2.35116	7.70082	4.64689	5.40087	7.85032	0.0422714	0.0134409	0.0213682	0.00781483		2.4043	6.39973	0.0212238		2.66179	0.00331637
Wfdc9	1.54849	2.30895	2.46447	3.10331	0.950233	12.7381	9.19207	15.2768	18.3371	0	0	0.0682518	0.154714		2.07509	13.886	0.0557414		6.69176	0.00401421
Fshr	1.12962	1.01781	1.15646	0.777547	1.146	7.63983	6.22368	6.70327	10.481	0.0606738	0	0.0249253	0.0393341		1.04549	7.76194	0.0312333		7.42424	0.0040239
Etd	39.2412	32.4967	37.6571	37.7363	37.4179	221.473	158.376	153.949	226.964	0.848487	0	2.16195	0.474062		36.9098	190.19	0.871125		5.15284	0.00458027
Dmrtc1b	10.9393	10.9462	11.2128	10.6939	10.8795	39.0753	30.2566	32.8096	39.4931	0.40679	0	0.260734	0.0190716		10.9343	35.4087	0.171649		3.2383	0.00484765
Clec12b	9.77853	9.52389	8.67044	9.064	10.6586	64.1051	57.7402	42.4818	73.98	0.318988	0.241067	0.416797	0.231752		9.53909	59.5768	0.302151		6.24554	0.00507162
Helt	1.54379	1.28298	1.55352	1.11258	1.20444	8.30061	4.80242	8.00519	9.51001	0.108305	0.0234666	0.0365752	0		1.33946	7.65456	0.0420867		5.71465	0.00549825
Cst9	276.851	271.416	259.742	275.132	246.886	907.548	725.347	655.09	823.308	10.3189	3.33472	2.38257	3.1158		266.005	777.823	4.788		2.92409	0.00615564
Gm648	5.5009	5.12237	6.22083	4.76308	5.62225	15.5874	15.9851	13.6168	18.6521	0.204604	0	0.128899	0.0641561		5.44589	15.9604	0.0994148		2.93072	0.00622886
Plac1	5.29333	5.38899	5.30866	5.90972	5.11903	14.1336	11.9957	13.6869	20.5099	0.21443	0	0.118788	0.0455715		5.40395	15.0815	0.0946974		2.79084	0.00627903
Vsig1	118.637	116.549	110.899	108.169	113.408	75.9341	53.9581	48.211	83.9125	1.45047	0	0.128058	0.0785509		113.532	65.5039	0.41427		0.576962	0.00632435
4933402E13Rik	22.8027	25.0727	22.8965	24.0126	24.1332	79.5826	76.1301	57.9451	94.2239	1.01096	0.244979	0.552823	0.206924		23.7835	76.9704	0.503922		3.23629	0.00654695
S100z	2.24581	1.86875	0.386193	0.79567	1.60998	6.82441	4.72235	8.47908	7.63931	0	0	0	0.182753		1.38128	6.91629	0.0456882		5.00716	0.00660589
Kndc1	2.94271	3.21579	3.57702	3.38269	2.13347	11.4234	16.8855	9.14421	22.6259	0.24254	0.0313588	0.101655	0.0646204		3.05034	15.0198	0.110044		4.92397	0.00732659
Kel	1.32756	0.428145	1.50346	0.932323	0.476803	0.546181	0.155719	0.0788941	0.112724	0	0	0	0.00712298		0.933658	0.22338	0.00178075		0.239252	0.00797184
Slc16a14	2.73968	2.005	1.3502	2.17354	1.14027	2.61331	3.17886	3.87341	3.73397	0.0679504	0.0221206	0.0107368	0.0125335		1.88174	3.34989	0.0283353		1.78021	0.00845859
Rhox5	19.8642	19.7385	22.4043	21.793	19.5999	122.179	76.627	86.3047	119.184	1.39365	0.860697	0.911725	0.843368		20.68	101.074	1.00236		4.88751	0.00991712
Dmrta1	5.28832	6.80342	5.66177	7.99456	6.14085	31.6142	27.3063	26.3834	33.4185	0.47651	0.251217	0.22513	0.263737		6.37778	29.6806	0.304148		4.65375	0.0102474
Cst12	196.614	194.493	178.029	180.085	184.805	1034.78	840.861	825.995	1017.95	13.7957	6.71011	12.3198	6.20998		186.805	929.896	9.7589		4.97789	0.0104946
Slc6a14	2.01804	2.92204	2.3941	2.38437	2.59889	6.41657	7.53465	5.12893	7.60051	0.0993874	0.0794917	0.0507766	0.0602813		2.46349	6.67016	0.0724843		2.70761	0.0108669
Tyro3	17.595	19.6601	20.0016	21.2522	20.8076	110.936	100.365	105.852	126.984	1.57466	1.02473	1.83739	0.815459		19.8633	111.034	1.31306		5.58992	0.0118257
Rab3b	5.95285	5.27242	4.42718	5.48571	5.11166	62.7088	35.2572	43.5599	57.8445	0.632492	0.803584	0.584294	0.370415		5.24996	49.8426	0.597696		9.49389	0.0119917
Tex19.2	21.1461	22.3801	23.8703	20.175	21.0401	37.5525	35.4022	31.5026	41.9626	0.600763	0.333144	0.567988	0.312187		21.7223	36.605	0.45352		1.68513	0.0123896
Gpr37	3.67831	3.58948	3.93821	4.12702	3.90056	15.7416	12.6987	13.099	16.5477	0.176991	0.159669	0.257933	0.135971		3.84672	14.5218	0.182641		3.7751	0.0125771
Frmpd1	2.30796	2.99283	3.03164	3.36685	2.78746	10.7229	6.85596	8.00391	9.95378	0.215374	0.0782153	0.115841	0.0408319		2.89735	8.88414	0.112566		3.0663	0.0126704
Lpar3	15.4115	14.4289	14.3816	14.1888	14.9416	52.4757	47.0439	46.2291	59.0935	0.885796	0.395737	0.857871	0.572177		14.6705	51.2105	0.677895		3.49072	0.0132374
Bend4	6.55241	6.73301	6.71178	7.44699	6.53238	25.3989	21.1627	16.7315	26.3642	0.408446	0.260192	0.257939	0.270177		6.79531	22.4143	0.299189		3.2985	0.0133481
Nr1h5	0.686605	0.710834	0.685927	0.835733	0.716274	2.562	2.65699	1.61447	3.13852	0.0636939	0.0370452	0.0261874	0.00681707		0.727075	2.493	0.0334359		3.4288	0.0134119
Derl3	27.7369	31.8918	29.0937	26.8813	29.8143	73.0778	60.5458	68.4758	76.1659	1.1523	0.708207	1.38096	0.638947		29.0836	69.5663	0.970104		2.39194	0.013945
Gpr55	4.48283	4.96559	4.58377	3.52199	3.95241	11.8568	19.3606	14.3798	16.6541	0.370936	0.057863	0.266192	0.180559		4.30132	15.5628	0.218888		3.61815	0.0140648
Pcsk1n	7.09597	6.42375	4.19921	5.25644	7.93046	26.311	22.0031	26.3533	23.4388	0.70454	0.118644	0.300127	0.257741		6.18117	24.5266	0.345263		3.96795	0.0140771
Ctnna2	7.63088	8.61213	7.11329	8.45346	6.55477	11.0192	9.27359	6.96801	13.1139	0.275244	0.0956299	0.105839	0.105876		7.67291	10.0937	0.145647		1.3155	0.0144296
Cdh23	16.0758	20.2329	21.3566	22.5926	19.7612	23.6616	25.9798	31.4082	30.4128	0.653669	0.165384	0.621227	0.194725		20.0038	27.8656	0.408751		1.39301	0.0146687
Shbg	5.4833	6.4898	6.66359	5.94002	5.95963	46.49	42.4906	43.7233	52.7985	1.34772	0.178385	1.0023	0.228623		6.10727	46.3756	0.689257		7.59351	0.0148625
Slc9a2	3.88687	4.01282	3.84827	3.25744	3.86308	11.9136	9.26879	8.46378	12.9793	0.281019	0.0795218	0.146775	0.132618		3.7737	10.6564	0.159983		2.82385	0.0150129
Gja6	5.3655	6.30055	5.60715	4.84915	5.39662	12.0788	11.0189	8.69867	12.261	0.240192	0.0956146	0.178735	0.148492		5.50379	11.0143	0.165758		2.00123	0.0150493
Dmrt1	11.4279	10.8159	13.7044	11.4207	12.2735	21.8502	20.2244	22.7167	24.8229	0.568064	0.15445	0.418283	0.219017		11.9285	22.4035	0.339954		1.87816	0.0151741
Aqp8	23.0479	22.9277	25.0851	23.8594	22.0289	171.163	88.8814	87.5084	147.024	2.17678	1.26121	3.29874	0.849449		23.3898	123.644	1.89654		5.28624	0.0153387
Dpysl4	6.19517	6.6973	6.0278	6.64376	6.93843	44.8647	35.9218	42.5936	47.8729	0.80751	0.478606	0.866273	0.476927		6.50049	42.8132	0.657329		6.58616	0.0153534
Mcf2	2.71592	2.90289	2.81968	2.56519	2.7797	13.4567	9.50484	8.33919	13.5358	0.228609	0.169904	0.154004	0.151964		2.75668	11.2091	0.17612		4.06618	0.0157122
Sema5b	26.0565	26.4526	29.5402	21.3783	25.1689	57.4898	50.3908	65.1539	65.5332	1.37294	0.645481	1.311	0.494875		25.7193	59.6419	0.956074		2.31896	0.0160302
Slc47a2	50.6113	50.63	47.7287	55.2151	53.5313	118.36	95.1382	105.921	125.16	2.37752	1.48342	1.72496	1.8452		51.5433	111.145	1.85777		2.15634	0.0167149
Nxf3	33.2802	39.4346	36.8914	38.8625	36.9738	165.941	144.873	111.477	174.948	3.26703	2.57968	2.38612	2.02994		37.0885	149.31	2.56569		4.02577	0.0171837
Gm11545	1.29395	2.79013	2.67043	2.74358	1.68911	1.89088	1.57354	3.18894	2.8789	0.163936	0	0	0		2.23744	2.38307	0.040984		1.06509	0.017198
Trim50	0.554617	0.261253	0.619311	0.530904	0.509592	2.17502	1.93176	1.72948	1.79624	0.0534531	0.0510398	0.0161329	0.0145038		0.495135	1.90813	0.0337824		3.85374	0.0177045
Foxq1	4.03707	3.86687	4.06827	3.5879	3.79327	19.0483	16.2474	18.5929	17.0697	0.352329	0.207208	0.354213	0.359014		3.87068	17.7396	0.318191		4.58307	0.0179368
Elovl3	0.383907	0.235178	0.153359	0.351754	0.40643	1.55678	1.51207	1.49628	1.34153	0.0661924	0.0259033	0	0.0139417		0.306126	1.47666	0.0265094		4.82372	0.0179522
P2rx2	33.2169	32.3344	38.6257	35.7876	39.1196	41.6482	33.1304	30.0164	42.4623	0.945844	0.504492	0.80571	0.427483		35.8168	36.8143	0.670882		1.02785	0.0182234
AU015836	12.6126	12.9632	13.1026	14.5692	13.7335	88.0917	74.8421	58.5632	103.606	2.07942	1.65157	1.37355	0.828196		13.3962	81.2758	1.48318		6.06707	0.0182488
Lrp8	27.8321	32.4462	34.9481	32.2656	33.7201	37.3947	39.7236	46.1568	40.0958	1.41364	0.571048	0.695582	0.323066		32.2424	40.8427	0.750834		1.26674	0.0183835
3110035E14Rik	2.32657	2.18943	2.40553	2.05957	2.16158	7.86492	6.43094	5.50972	8.51954	0.131298	0.160073	0.158358	0.0880917		2.22854	7.08128	0.134455		3.17755	0.0189874
Qpct	24.5483	25.0314	25.6501	24.4492	25.5772	120.911	97.2442	89.0578	133.791	2.86629	2.09989	1.65423	1.89651		25.0512	110.251	2.12923		4.40102	0.0193126
Atp13a4	4.34879	3.87408	3.3405	3.95845	2.60426	9.62319	7.13541	5.63056	8.66008	0.201209	0.174331	0.14132	0.0924743		3.62522	7.76231	0.152334		2.1412	0.0196248
4930550L24Rik	23.9494	22.0886	22.3314	23.4656	22.6322	78.5377	73.3107	56.9379	85.7696	1.67399	1.61498	1.38486	1.16297		22.8934	73.639	1.4592		3.2166	0.0198156
Mageb18	0.810389	1.41415	1.02631	1.0953	1.19639	5.76984	4.12702	3.25141	5.80366	0.0773061	0.0840541	0.0842673	0.151186		1.10851	4.73798	0.0992034		4.2742	0.0209379
Slc7a14	2.2227	2.73195	2.34284	2.87937	2.30578	1.22197	0.846042	0.542405	1.06712	0.0514798	0	0.0069502	0.019425		2.49653	0.919384	0.0194637		0.368265	0.0211704
Nxf7	1.03345	0.867879	0.704	1.15377	1.02793	0.526656	0.111675	0.249466	0.479726	0	0	0.0300535	0		0.957406	0.341881	0.00751338		0.357091	0.0219766
Peg10	12.1095	15.4894	13.2529	14.5803	14.1869	63.9329	62.4272	50.8199	76.1281	1.88912	1.36561	1.06397	1.28275		13.9238	63.327	1.40036		4.54811	0.0221132
Slain1	7.20592	6.93611	6.55948	6.54406	6.6439	20.9209	19.504	18.3987	25.4579	0.457581	0.276608	0.564996	0.58153		6.77789	21.0704	0.470179		3.10869	0.0223147
Agtr2	0.194411	0.263247	0.256314	0.202428	0.348515	0.610863	0.736066	0.552654	0.515059	0.0207055	0.0115433	0.00877677	0.0129687		0.252983	0.603661	0.0134986		2.38617	0.0223612
Amh	0.937403	1.2084	1.84155	1.42325	1.65087	17.9063	13.6645	16.5756	17.8344	0.420509	0.243298	0.553169	0.286397		1.41229	16.4952	0.375843		11.6797	0.022785
Zfp536	3.26446	3.52959	3.53762	3.8039	3.37632	9.06336	8.30449	7.29777	9.7814	0.216809	0.262415	0.142209	0.179825		3.50238	8.61176	0.200315		2.45883	0.0232606
Jakmip1	9.69546	7.4909	7.2401	7.31191	6.67203	27.8179	20.8767	22.4185	28.7018	0.364597	0.57829	0.744668	0.655428		7.68208	24.9537	0.585746		3.2483	0.0234733
4930502E18Rik	6.12981	5.7835	6.20211	6.33178	5.7231	23.3533	17.3655	14.2994	22.0424	0.57956	0.444363	0.430926	0.374556		6.03406	19.2651	0.457351		3.19273	0.0237398
Cldn23	0.620764	0.524253	0.80568	0.662073	0.68996	6.50019	3.34821	4.2954	5.58504	0.153192	0.0419223	0.182513	0.0984543		0.660546	4.93221	0.11902		7.46687	0.0241313
Slc6a4	0.564163	0.72498	0.894971	0.515292	0.485837	11.8075	7.62908	7.13524	11.7535	0.158915	0.205522	0.221195	0.371461		0.637049	9.58133	0.239273		15.0402	0.0249729
Chst5	0.251349	0.538249	0.47477	0.461381	0.453668	0.212191	0.112718	0.0569103	0.0945246	0	0	0	0.0119558		0.435883	0.119086	0.00298895		0.273206	0.0250991
Zic3	2.62062	2.73711	2.72562	2.05771	2.11517	3.82262	3.28233	2.5856	5.2417	0.051896	0.141811	0.074754	0.122119		2.45125	3.73306	0.097645		1.52292	0.0261568
Btn2a2	0.179405	0.191827	0.238857	0.273057	0.188157	0.50952	0.444064	0.459048	0.515097	0.0143469	0.0166853	0.0194024	0		0.214261	0.481932	0.0126087		2.24928	0.0261627
Sstr2	0.194597	0.344076	0.579383	0.243913	0.823857	0.788378	0.811872	0.892126	0.821565	0.0436252	0.0244788	0	0.0231286		0.437165	0.828485	0.0228081		1.89513	0.0275299
Sox8	5.26002	5.18203	6.55451	5.60113	7.67696	30.077	27.671	29.7018	34.2945	0.866085	0.649915	0.781463	1.05791		6.05493	30.4361	0.838843		5.02666	0.0275608
Scg3	0.401611	0.41913	0.460783	0.411217	0.449167	1.25316	0.990014	0.691118	1.53253	0.0370094	0.0297228	0.018404	0.0399778		0.428382	1.11671	0.0312785		2.6068	0.0280096
Fam84a	25.5768	24.0691	25.4352	23.8892	22.7855	36.7443	32.4486	31.1056	39.6878	1.42957	0.975878	0.749629	0.940479		24.3512	34.9966	1.02389		1.43716	0.0292568
Slc13a2	0.857875	1.3748	1.65751	1.55496	1.29761	8.2848	4.35984	4.41794	8.21755	0.327685	0.116286	0.136885	0.169304		1.34855	6.32003	0.18754		4.68654	0.0296739
Ano4	0.234085	0.379629	0.28676	0.383904	0.428123	3.9858	3.7435	3.09661	4.8262	0.152393	0.110059	0.0699249	0.133799		0.3425	3.91303	0.116544		11.4249	0.0297836
Spire2	20.5825	18.3846	19.7951	19.2188	19.5514	33.4267	27.4515	31.184	34.7571	1.0466	0.875317	1.13155	0.79814		19.5065	31.7048	0.962902		1.62535	0.0303708
Nkx3-1	1.14651	0.998035	1.0458	1.005	1.3557	0.400574	0.701432	0.466042	0.373546	0.0294934	0	0.00564635	0.0248986		1.11021	0.485399	0.0150096		0.437214	0.0309222
Dhh	8.75685	9.53096	9.13757	7.87055	9.10522	46.5469	43.9983	52.6843	50.1388	1.47458	1.2599	1.86149	1.3835		8.88023	48.3421	1.49487		5.44379	0.0309227
Capn6	4.81779	4.95632	5.10602	5.65701	5.5616	11.442	12.3923	11.2822	13.488	0.48298	0.395289	0.428712	0.288274		5.21975	12.1511	0.398814		2.32791	0.0328211
Reep1	29.4145	31.463	31.4611	29.3732	31.2291	131.991	113.505	109.845	145.963	4.62006	4.76057	2.84909	4.2385		30.5882	125.326	4.11705		4.0972	0.0328508
Slc2a12	1.51963	3.10409	1.82962	1.31964	1.50354	4.30558	4.64864	5.0598	5.55709	0.225534	0.174613	0.133803	0.145742		1.8553	4.89278	0.169923		2.63718	0.0347294
Bex2	3.82299	3.89298	4.11142	4.40912	3.00954	38.81	29.8262	32.89	41.7576	1.63349	0.989308	1.30008	1.36107		3.84921	35.821	1.32099		9.30605	0.0368775
Defb36	79.7817	74.8823	68.094	65.4431	81.486	342.866	289.062	297.97	367.434	10.9672	12.41	15.7673	9.23878		73.9374	324.333	12.0958		4.38659	0.0372944
Sox9	4.86352	5.3227	5.13083	5.23546	5.20077	33.9769	30.0115	26.0904	37.5152	1.4348	1.11296	1.07114	1.14051		5.15066	31.8985	1.18985		6.19309	0.0373012
Sh3gl2	10.1828	10.4121	9.99396	11.1443	10.8752	56.5044	48.0248	44.5879	65.1051	2.21461	1.92563	1.46898	2.5607		10.5217	53.5555	2.04248		5.09002	0.0381376
Gipc3	1.965	2.55692	2.0965	1.57078	2.68574	13.979	14.684	15.6157	15.8849	0.781899	0.563556	0.525105	0.461345		2.17499	15.0409	0.582976		6.91539	0.0387594
Tmem179	1.5376	1.63964	1.9667	1.47856	1.76066	1.84248	0.683365	0.761097	0.983182	0.0842084	0.0151456	0.0240306	0.0444244		1.67663	1.06753	0.0419523		0.636712	0.0392984
Slc27a6	8.15948	9.33691	8.13785	8.96265	8.59721	28.6057	20.3297	18.6273	27.7637	1.11708	1.276	0.754099	0.614317		8.63882	23.8316	0.940374		2.75866	0.0394591
Fndc5	11.5107	11.2663	12.2709	12.6586	12.2704	53.4567	44.8241	46.5741	58.9022	2.51067	1.71101	2.13645	1.76218		11.9954	50.9393	2.03008		4.24657	0.0398529
Slco1a5	0.801225	0.609679	0.669544	1.40056	1.29859	0.339797	0.249137	0.204897	0.261034	0	0	0.0347346	0.00839769		0.95592	0.263716	0.0107831		0.275877	0.0408889
Esyt3	25.8644	25.3251	26.1151	25.3347	30.2	23.7734	24.0787	23.7376	27.8578	1.02633	0.992759	1.06944	0.999145		26.5679	24.8619	1.02192		0.935788	0.0411038
Ptchd1	0.566117	0.971185	0.774949	0.607101	0.618829	1.41447	1.28584	1.38976	1.5515	0.113525	0.0430009	0.027692	0.0512598		0.707636	1.41039	0.0588694		1.9931	0.0417397
Defb45	26.7718	20.2615	26.3706	28.7188	23.616	43.9506	24.464	21.7647	32.6084	1.45474	0.713877	2.16351	0.846661		25.1477	30.6969	1.2947		1.22066	0.0421768
Mro	21.1164	22.0385	23.0169	23.0333	21.8724	107.769	96.3751	88.1708	123.565	5.23094	4.30995	4.20212	4.41072		22.2155	103.97	4.53843		4.68006	0.0436514
Shc4	6.99596	7.27756	6.41778	7.77948	6.13009	23.2365	19.8183	18.219	22.4648	1.0651	1.15479	0.744013	0.732458		6.92017	20.9347	0.92409		3.02516	0.0441417
Ddah1	7.20628	6.82769	7.52518	7.33242	7.22621	24.0223	19.6112	17.9326	27.8975	1.41115	1.03283	0.51096	1.02148		7.22356	22.3659	0.994105		3.09625	0.0444474
Tbx18	1.39141	1.72927	1.48948	1.43256	1.64541	1.21915	2.32711	2.30124	1.42283	0.148691	0.071339	0.0606717	0.0484275		1.53763	1.81758	0.0822823		1.18207	0.0452702
Far2	0.517014	0.640917	0.720409	0.572453	0.575407	2.08681	0.769273	0.652054	1.16301	0.109293	0.0480466	0.0228356	0.0324345		0.60524	1.16779	0.0531524		1.92946	0.0455155
Kcng3	0.401031	0.361549	0.553932	0.420694	0.239301	0.79728	0.525778	0.485876	0.490792	0.0203651	0.0221207	0.0450203	0.0190807		0.395301	0.574932	0.0266467		1.45441	0.0463476
Trpm3	0.462694	0.683367	0.770619	0.710052	0.520688	1.74199	1.75975	1.24374	1.74795	0.0793867	0.0934546	0.070902	0.0585084		0.629484	1.62336	0.0755629		2.57887	0.0465473
AW822252	1.13762	1.54125	0.983685	0.604875	1.03345	7.71095	6.04587	4.71655	6.9147	0.402015	0.205016	0.368164	0.209037		1.06018	6.34702	0.296058		5.98676	0.0466452
St8sia1	3.4072	3.8316	2.69148	4.21854	3.15312	1.05516	1.29595	1.00727	1.31379	0.0768306	0.0548387	0.0228772	0.0638988		3.46039	1.16804	0.0546113		0.337547	0.0467546
Vdr	3.11051	3.22235	3.16453	3.57597	3.63998	9.74934	11.6581	11.3501	13.0143	0.474712	0.367878	0.81255	0.498975		3.34267	11.443	0.538529		3.4233	0.047062
Slc26a7	3.7946	5.44702	6.83462	6.48572	5.15667	20.2207	18.8129	14.7557	22.3824	0.806889	0.914159	0.658369	1.23429		5.54373	19.0429	0.903427		3.43504	0.0474416
Mfsd7c	25.406	26.0856	23.9517	24.4886	23.6308	24.821	23.1796	22.1053	29.1465	1.46205	1.07283	0.968391	1.22434		24.7125	24.8131	1.1819		1.00407	0.0476322
Wfdc6a	13.9271	13.0061	14.7765	13.6172	13.0671	53.9927	34.3464	37.0454	48.7356	2.75784	2.15826	1.88622	1.65411		13.6788	43.53	2.11411		3.1823	0.0485667
Arhgef37	1.21434	1.40337	1.76333	1.62985	1.49853	5.09568	3.06143	2.88707	4.06447	0.241882	0.161001	0.0961382	0.237669		1.50188	3.77716	0.184173		2.51495	0.0487595
8030411F24Rik	12.7317	14.8928	12.0773	12.849	14.0309	56.537	55.8297	47.9395	69.5394	3.5455	2.10094	3.04015	2.59622		13.3163	57.4614	2.8207		4.3151	0.0490886
Islr2	2.99348	3.73211	3.87864	3.69558	4.26115	9.91542	4.32492	5.82903	6.28204	0.2432	0.28644	0.337008	0.436084		3.71219	6.58785	0.325683		1.77465	0.0494369
Cidea	4.37699	4.09532	4.848	4.77691	5.05702	8.63059	11.5558	9.92862	9.63007	0.415506	0.454448	0.514488	0.589319		4.63085	9.93627	0.49344		2.14567	0.0496605
L1td1	1.22584	1.48075	1.06934	1.59352	1.14488	0.778667	1.12634	0.730453	1.45889	0.125135	0.0442642	0.0219325	0.0122431		1.30287	1.02359	0.0508937		0.785643	0.0497209
St8sia2	5.34392	6.12023	6.304	6.21727	6.35763	22.9242	19.4899	19.4727	26.1548	1.27048	1.12805	0.871804	1.11399		6.06861	22.0104	1.09608		3.62693	0.0497983
Med12l	2.79967	2.95889	3.2459	3.26202	3.58094	5.05809	3.75545	2.97711	4.6085	0.293422	0.263129	0.106797	0.157946		3.16948	4.09979	0.205323		1.29352	0.0500815
Fam189a2	12.9546	13.4367	12.3734	12.0405	12.2362	48.1399	40.0828	39.9336	54.634	2.90686	2.0704	1.84977	2.52209		12.6083	45.6976	2.33728		3.62441	0.0511467
Prr15	8.44402	8.64117	9.26859	8.76139	7.78218	42.1445	32.1574	28.7284	43.8478	2.01146	1.86931	1.71189	1.94138		8.57947	36.7195	1.88351		4.27993	0.0512945
Daam2	23.614	26.2624	25.4519	27.194	24.6936	102.433	90.189	86.2076	114.203	6.50983	5.09802	4.59194	4.42751		25.4432	98.2582	5.15683		3.86187	0.0524824
Igsf9b	0.542038	0.92751	0.939006	0.782618	0.800864	0.14922	0.218335	0.376587	0.245976	0.0268687	0	0.0166478	0.00873781		0.798407	0.24753	0.0130636		0.310029	0.0527758
Dmrtc1a	31.8871	34.1422	31.8436	31.0733	31.9469	91.6843	83.0661	81.3546	98.2508	5.29728	5.10513	3.74214	4.66581		32.1786	88.5889	4.70259		2.75304	0.0530833
Wnk4	13.6912	9.63409	11.8027	12.9859	11.2064	78.3662	52.6925	48.6031	75.8943	3.46927	3.56392	4.32262	2.26093		11.8641	63.889	3.40419		5.38509	0.0532828
Nptx2	7.56761	6.80355	6.64666	7.6168	8.07405	7.87703	6.67779	5.34585	7.55477	0.325127	0.27498	0.514326	0.357229		7.34173	6.86386	0.367916		0.93491	0.0536018
Rhox8	11.7121	8.66799	12.5926	15.324	8.43926	77.5027	57.06	46.4933	66.7913	4.32639	3.53175	2.5449	2.94511		11.3472	61.9618	3.33704		5.46054	0.0538563
Aard	102.333	96.6016	92.0611	96.049	91.8973	610.093	479.397	446.357	585.935	28.3968	29.1543	29.0997	29.4132		95.7884	530.446	29.016		5.53768	0.0547012
Rps6ka2	5.42552	6.03851	6.35717	6.57734	6.66409	26.796	26.3957	25.1198	29.7127	1.4278	1.8174	1.20409	1.50509		6.21253	27.006	1.48859		4.34703	0.0551208
Lonrf3	9.57001	13.405	14.1591	12.6256	11.8503	17.95	25.4811	16.9734	19.5582	1.52422	1.07306	0.766288	1.05766		12.322	19.9907	1.10531		1.62236	0.0552911
Shc2	3.69833	4.07208	4.10711	3.32785	4.04654	13.1005	17.1944	16.3086	15.4244	0.972296	0.791387	0.947462	0.813247		3.85038	15.507	0.881098		4.02739	0.0568195
Zcchc12	1.62725	2.2972	2.13024	2.38703	1.76445	2.63001	2.65157	2.06052	2.36939	0.16828	0.151209	0.0932373	0.165675		2.04123	2.42787	0.1446		1.18941	0.0595585
Basp1	21.3957	21.9855	17.9808	18.8443	20.6346	139.221	110.977	116.474	141.176	8.43014	8.09895	6.17863	7.88423		20.1682	126.962	7.64799		6.29516	0.0602384
Rhpn2	4.49861	5.29903	5.57978	5.08899	4.65117	26.6192	23.4924	20.9175	27.3686	1.86036	1.46946	1.22472	1.50264		5.02352	24.5994	1.51429		4.89685	0.0615581
Slc41a2	8.39091	9.6145	9.11658	9.01813	9.69719	24.5264	21.7472	18.0798	23.7811	1.64597	1.48627	0.983956	1.42363		9.16746	22.0336	1.38496		2.40346	0.0628565
Nt5c1a	0.153186	0.151754	0.0788243	0.199503	0.293721	1.02511	1.14128	0.819625	1.59857	0.0866817	0	0.132185	0.07433		0.175398	1.14615	0.0732992		6.53456	0.0639527
Gata1	7.58298	8.42102	7.69589	7.43404	8.04712	39.2566	35.4585	35.319	46.2231	3.16247	2.61366	1.76065	2.46286		7.83621	39.0643	2.49991		4.9851	0.0639947
Ttyh1	39.4016	42.0754	51.5609	40.9638	46.1835	227.839	170.173	257.776	237.51	12.6289	12.7587	23.0878	9.38063		44.037	223.325	14.464		5.07129	0.0647668
Olig1	2.42578	2.28559	2.50183	1.83843	2.18529	0.245436	0.481315	0.687672	0.384479	0	0.0179649	0.0316223	0.0671303		2.24738	0.449726	0.0291794		0.200111	0.0648826
Corin	9.49896	12.5666	13.7066	13.3876	13.1632	31.3196	23.876	21.9791	32.2855	2.35188	1.74219	1.32817	1.74653		12.4646	27.3651	1.79219		2.19542	0.065492
Bbox1	1.54923	2.07334	1.7091	2.00021	1.7811	3.23838	2.89907	1.94845	3.5216	0.34114	0.0536628	0.137738	0.230492		1.8226	2.90187	0.190758		1.59217	0.0657362
Wipf3	15.2625	16.6612	16.6404	17.3221	14.2515	89.3222	74.5555	70.7037	98.9546	6.80355	5.86194	3.45457	5.83441		16.0275	83.384	5.48862		5.20255	0.0658234
Pard6b	3.4289	3.71571	3.76469	3.3684	3.31451	20.2072	18.2184	17.9606	22.7908	1.58336	1.30384	1.03404	1.32337		3.51844	19.7943	1.31115		5.62586	0.0662391
Chga	8.06467	6.46491	10.1419	7.7254	8.15518	0.6232	1.36628	1.29986	0.822809	0.216031	0.0185827	0	0.0395495		8.11041	1.02804	0.0685408		0.126755	0.0666715
Smpx	28.6945	26.1326	30.9567	29.0197	27.396	120.587	85.327	70.7095	124.087	7.61301	6.61259	4.14867	8.4312		28.4399	100.178	6.70137		3.52243	0.0668949
Flrt1	1.09594	1.54197	1.75398	1.84368	1.79636	2.44456	2.7338	2.52935	2.93981	0.219346	0.19578	0.192369	0.123345		1.60639	2.66188	0.18271		1.65706	0.0686395
Gprasp2	9.51216	9.879	10.1436	10.084	9.41157	62.4789	54.4852	48.835	65.6514	4.89052	4.6394	3.17765	3.3728		9.80607	57.8626	4.02009		5.9007	0.0694765
Cdkn2b	6.9403	5.58036	6.6698	6.21746	6.01031	15.1942	11.4326	13.4677	16.1169	1.04465	1.02268	0.945903	0.93503		6.28365	14.0528	0.987066		2.23642	0.0702395
Dpysl5	47.5952	52.1702	49.6298	54.8146	58.8458	12.9406	11.1792	14.2169	13.3711	1.29358	0.885732	0.505983	0.965898		52.6111	12.9269	0.912798		0.245708	0.070612
Frzb	5.88756	6.6188	7.25421	5.41117	6.70351	22.0258	18.2281	17.2827	28.8577	2.33394	1.65732	0.283719	1.83308		6.37505	21.5986	1.52701		3.38799	0.0706998
Ocln	2.28844	3.27782	3.90753	3.23332	3.61823	12.9182	15.2059	12.0821	16.9896	1.35524	1.08407	0.628533	1.11063		3.26507	14.2989	1.04462		4.37937	0.0730556
Myoz2	0.814329	0.967868	0.748034	1.08916	0.843004	24.2947	15.4263	13.2412	23.2774	1.23299	1.93632	0.95659	1.49339		0.892479	19.0599	1.40482		21.3561	0.0737057
Gatm	77.2104	79.9997	75.1504	80.4139	79.6659	331.627	296.447	252.989	361.171	24.3744	24.1472	21.1132	22.4155		78.4881	310.558	23.0126		3.95676	0.0741006
Msi1	36.3206	39.8099	40.6218	40.6851	39.1986	75.8416	69.0091	76.0511	83.5556	6.00098	6.02223	5.93116	4.85075		39.3272	76.1144	5.70128		1.93541	0.0749041
Reep2	78.6163	74.021	78.5773	72.5038	78.1718	103.691	95.0975	96.2308	110.905	8.39867	7.1484	7.5273	7.3753		76.378	101.481	7.61242		1.32867	0.0750132
Inhbb	8.85407	9.99489	9.74775	8.77529	9.62349	31.1658	29.3934	31.7497	32.9564	2.74766	2.29115	2.0469	2.3342		9.3991	31.3163	2.35498		3.33184	0.0751997
Cldn11	56.5543	57.256	57.7519	56.9161	58.571	348.179	280.498	278.36	356.891	28.9721	27.0988	15.9274	25.2591		57.4099	315.982	24.3144		5.50397	0.0769485
Arhgap20	11.5794	12.873	12.9162	12.5022	11.9055	13.1206	12.9664	10.673	14.2866	1.36775	1.03034	0.601158	0.954204		12.3553	12.7616	0.988363		1.03289	0.0774479
Myo5b	36.4501	33.208	31.3588	29.8596	29.5254	42.8537	33.1849	30.1389	40.6643	3.37687	2.71467	2.79743	2.62524		32.0804	36.7105	2.87855		1.14433	0.0784123
Nhsl1	7.18656	8.08576	7.01754	7.94582	7.3772	14.3485	14.8622	11.9937	15.8995	1.20968	1.27309	0.922077	1.07948		7.52258	14.276	1.12108		1.89775	0.0785293
Tiam1	14.3045	16.2537	21.8389	18.9336	15.7795	34.3001	27.6957	29.2392	36.678	2.5387	3.25798	2.09873	2.29878		17.422	31.9782	2.54855		1.83551	0.0796963
Scara3	3.39336	3.61249	3.30725	3.3334	3.58855	30.9236	26.6986	21.5837	28.0907	2.04199	2.32362	1.57656	2.63758		3.44701	26.8241	2.14494		7.78186	0.0799629
Tmem108	1.87181	2.28258	2.15314	2.34388	2.09872	3.54604	2.787	3.47921	4.16936	0.293919	0.297323	0.239848	0.309293		2.15003	3.4954	0.285096		1.62575	0.0815631
Gpm6b	14.5296	15.9925	14.9448	14.896	13.8598	66.719	51.3506	40.8099	68.6983	5.49656	4.79735	3.4076	5.13907		14.8445	56.8944	4.71014		3.83269	0.0827874
Rragd	7.1785	4.60383	5.5947	4.01987	5.7864	14.3326	11.3856	9.62009	14.152	1.11648	1.02464	0.734195	1.27125		5.43666	12.3726	1.03664		2.27577	0.0837854
Sema6c	20.9834	24.6536	24.1569	32.3498	27.6237	138.752	129.68	154.461	152.622	13.0078	12.3055	12.8542	10.3668		25.9535	143.879	12.1336		5.54372	0.0843319
A730017C20Rik	4.88768	5.86374	5.40873	4.73126	5.46659	13.9371	14.3272	12.3902	14.5557	1.60364	1.18714	0.700746	1.19078		5.2716	13.8026	1.17058		2.61828	0.0848087
Tox	5.25045	6.00077	6.58999	6.95088	8.48222	17.9151	14.0923	12.7292	17.2042	1.57433	1.74623	0.701475	1.24403		6.65486	15.4852	1.31652		2.3269	0.0850177
Arap2	8.04463	7.07856	8.13733	7.42175	8.23231	25.1645	22.7427	16.373	27.0311	2.24048	2.68676	0.982288	1.90284		7.78292	22.8278	1.95309		2.93307	0.0855575
BC021891	2.59002	3.03735	3.00818	3.10553	2.92734	19.2525	18.6044	16.8853	20.5677	1.74063	1.82875	1.49507	1.40344		2.93368	18.8275	1.61697		6.41769	0.0858837
Tmeff1	42.6494	34.9764	32.0723	37.8627	37.7622	33.0743	33.4685	34.8905	38.05	4.00957	2.99888	2.4049	2.61061		37.0646	34.8708	3.00599		0.940812	0.0862036
Bend6	0.847948	0.848594	0.988216	1.35738	1.06279	5.19008	5.24995	3.32989	5.82153	0.581542	0.396454	0.225735	0.499255		1.02099	4.89786	0.425747		4.79719	0.086925
Tnik	7.61609	6.64679	9.04127	9.0969	7.78163	26.9806	25.0413	20.3528	27.5172	2.37829	2.31447	1.70311	2.34413		8.03654	24.973	2.185		3.10743	0.0874946
Itpka	4.34225	3.87502	4.69434	4.30967	4.23653	15.2396	10.5114	13.3419	15.2277	1.35033	1.15067	1.26533	1.03309		4.29156	13.5801	1.19985		3.16438	0.0883536
Rab11fip3	21.4308	22.5104	22.4609	23.0402	20.0361	78.8461	64.6609	68.0185	83.566	7.29433	6.68805	5.65258	6.51291		21.8957	73.7729	6.53697		3.36929	0.0886094
Dtx1	8.62828	9.29357	10.3947	10.5501	11.0042	70.199	53.8048	74.3696	77.753	6.01587	5.17469	7.27225	6.32556		9.97417	69.0316	6.19709		6.92104	0.0897718
Trim7	18.6195	23.1305	16.9842	20.7891	18.4673	92.4914	80.2268	92.4579	98.2721	9.14947	8.38184	7.04439	8.19383		19.5981	90.862	8.19238		4.63626	0.0901629
Prkg1	113.43	101.735	105.68	102.348	95.5557	1.83159	7.61744	4.10537	2.9444	1.02206	0.181597	0.121665	0.187917		103.75	4.1247	0.37831		0.0397562	0.0917181
Glb1l3	32.9225	31.1103	31.4027	32.1363	32.0436	42.1009	32.299	28.983	37.1361	4.04508	4.0036	2.24293	3.00473		31.9231	35.1298	3.32409		1.10045	0.0946231
Pdia5	18.3017	16.8987	16.3457	16.1773	17.7848	77.7459	65.34	61.0556	91.4256	7.93746	6.73765	5.88305	7.44293		17.1016	73.8918	7.00027		4.32074	0.0947368
Scx	1.73314	1.03997	1.70437	1.12965	1.11557	7.25151	5.54818	5.30465	5.95705	0.591457	0.352153	0.800478	0.571666		1.34454	6.01535	0.578939		4.47391	0.0962436
Edn1	0.649874	0.838626	0.962619	0.629557	0.695922	13.1211	12.6323	10.5405	17.0725	1.6012	1.35728	0.91638	1.36662		0.75532	13.3416	1.31037		17.6635	0.0982169
Rab11fip1	3.60449	4.25528	3.75607	4.52307	3.95956	18.7391	15.9514	14.8906	18.8986	1.78068	2.06401	1.25244	1.71627		4.01969	17.1199	1.70335		4.25901	0.0994952
Slc26a10	2.88347	2.11368	2.28686	3.2417	3.18223	6.73341	3.06945	3.61331	4.35847	0.505294	0.466422	0.348425	0.472469		2.74159	4.44366	0.448153		1.62083	0.100852
Ctnnal1	11.3456	13.0348	10.7867	15.1378	11.2962	84.7949	82.7087	66.965	89.3716	9.2829	8.55382	5.85608	9.03363		12.3202	80.96	8.18161		6.57132	0.101057
Pde4b	6.45395	7.42854	7.32401	6.6624	6.65727	16.4551	14.1952	12.2816	18.8518	1.93926	1.67847	0.883025	1.89597		6.90523	15.4459	1.59918		2.23684	0.103534
Cytip	3.99789	4.20625	4.15697	4.13302	4.37577	23.691	20.8258	18.394	23.2913	2.61687	2.07697	1.79595	2.44154		4.17398	21.5505	2.23283		5.16306	0.103609
Fbxl19	24.9059	27.4	25.1198	24.8845	24.8463	65.746	55.9506	66.6105	62.7254	6.97129	6.41212	6.43003	6.58282		25.4313	62.7581	6.59907		2.46775	0.105151
Tubb3	21.0933	20.7369	22.8455	19.0825	24.3116	95.0463	82.123	94.8779	100.876	8.93073	9.53238	11.6336	9.86664		21.614	93.2308	9.99084		4.31345	0.107162
Uchl1	60.8801	59.7619	61.9957	54.45	60.7721	38.633	62.6066	58.2686	48.5422	6.69601	4.65036	4.99935	5.97272		59.572	52.0126	5.57961		0.873105	0.107274
Etnk2	20.9686	23.309	23.4239	22.183	23.2692	118.734	134.432	109.483	139.942	14.3097	13.3972	13.4627	12.7697		22.6307	125.648	13.4848		5.55208	0.107322
Hebp2	2.53322	2.19013	2.7408	2.21516	2.36788	7.70125	6.79967	6.44194	8.02477	1.03039	0.811611	0.414972	0.908539		2.40944	7.24191	0.791378		3.00564	0.109278
Atp1b2	16.4992	18.3729	18.958	18.9143	19.0458	116.708	111.038	114.51	158.699	15.6571	13.1635	11.8717	14.6968		18.358	125.239	13.8473		6.82201	0.110567
Phgdh	8.91697	11.5856	11.2886	11.0101	12.3223	46.622	39.7728	39.5959	46.8037	6.01478	3.45911	4.41764	5.33534		11.0247	43.1986	4.80672		3.91834	0.11127
Dact2	6.77531	6.59659	7.02227	7.05914	7.90455	8.16315	9.7495	11.8652	8.71095	1.34985	0.903317	1.00059	1.0416		7.07157	9.6222	1.07384		1.36069	0.1116
Cgn	13.2917	13.6405	15.074	15.2575	14.4363	56.6474	55.5187	55.0059	65.8108	7.51331	7.11523	6.06951	5.57462		14.34	58.2457	6.56817		4.06176	0.112767
Rragb	6.21234	6.31429	5.86993	6.09676	6.6347	28.5147	24.2471	18.3758	31.358	3.77961	3.10593	1.54974	3.19629		6.2256	25.6239	2.90789		4.11589	0.113484
Mxi1	30.9584	29.303	29.8401	28.472	28.1538	50.2986	42.5412	38.1948	52.395	6.17716	5.38873	3.15491	6.10758		29.3455	45.8574	5.20709		1.56267	0.11355
Trank1	11.3962	13.6108	13.8138	14.657	12.71	42.2684	41.9894	39.3759	43.23	5.45491	5.48163	3.56424	4.88825		13.2376	41.7159	4.84726		3.15133	0.116197
Zkscan16	0.588785	0.495234	0.605787	0.871032	0.754172	0.685666	0.936125	0.504515	0.585128	0.100531	0.0367969	0.0823849	0.0954974		0.663002	0.677859	0.0788025		1.02241	0.116252
Zdhhc2	9.56892	8.31139	7.91679	6.95388	7.0722	27.3086	28.8435	20.6203	34.096	2.44884	4.95235	1.33003	4.18722		7.96464	27.7171	3.22961		3.48002	0.11652
Car7	2.61887	2.67752	3.65155	2.80388	3.10003	13.1577	9.4549	11.0816	9.81558	1.48705	1.11481	0.974529	1.50834		2.97037	10.8774	1.27118		3.66198	0.116864
Stxbp6	3.24128	2.99334	3.20794	5.50564	2.54097	11.4473	11.5572	9.30361	13.1631	1.42667	1.49979	0.93866	1.47363		3.49783	11.3678	1.33469		3.24995	0.117409
Ephb1	2.14452	1.78713	1.78736	1.68194	2.32068	3.93377	3.66203	3.48474	3.29731	0.563719	0.421403	0.353407	0.35324		1.94433	3.59446	0.422942		1.84869	0.117665
Agpat4	11.4606	9.54586	10.9518	13.2094	10.9515	72.1226	57.8132	68.4479	81.3206	8.30842	9.14256	7.62203	8.37877		11.2238	69.9261	8.36294		6.23014	0.119597
Cadm1	66.3116	60.4626	60.7531	65.84	65.161	45.538	43.4959	37.2053	50.8255	6.44232	5.26953	3.80518	5.66577		63.7057	44.2662	5.2957		0.694855	0.119633
Lzts1	1.7441	1.7164	1.90441	1.76565	1.91616	1.91658	2.87203	2.82416	1.8552	0.299588	0.315101	0.271661	0.252924		1.80934	2.36699	0.284818		1.3082	0.120329
Scin	0.121879	0.103774	0.157215	0.183252	0.011068	2.53983	1.74096	1.45498	2.49095	0.237415	0.217418	0.276378	0.263568		0.115438	2.05668	0.248695		17.8164	0.12092
Cyp26a1	0.887818	1.12802	1.2746	0.793234	0.926125	0.194579	0.274586	0.360396	0.310558	0	0.0435912	0.0578761	0.0371317		1.00196	0.28503	0.0346497		0.284472	0.121565
Klrb1a	0.199617	0.171699	0.0673789	0.0729827	0.381736	1.36047	0.447606	0.777465	1.41928	0.170162	0.0394307	0.0513363	0.228299		0.178683	1.00121	0.122307		5.60326	0.12216
Slc35f2	7.70625	7.54646	8.49212	8.28849	8.81839	15.0247	15.283	14.8543	17.086	2.09793	1.75278	1.56231	2.20089		8.17034	15.562	1.90348		1.90469	0.122316
Pde4d	1.35796	2.0294	2.59462	2.43107	2.39991	7.01851	7.7162	7.20945	7.61356	0.990601	1.15137	0.654079	0.833594		2.16259	7.38943	0.907411		3.41693	0.122799
Kif21a	5.93908	6.80319	6.54429	6.67813	5.6321	23.9164	24.1957	18.8199	26.7423	3.1381	3.27261	2.16732	2.96393		6.31936	23.4186	2.88549		3.70585	0.123214
Hmgb3	11.8728	10.1045	11.8725	12.3336	9.61532	54.8942	44.7586	32.9522	51.7569	7.65127	5.70609	3.47436	5.88732		11.1597	46.0905	5.67976		4.13007	0.123231
Sytl4	6.59541	7.52164	6.66533	7.73822	6.44092	35.4693	31.0066	26.0339	38.6641	4.51584	4.61935	2.97708	4.33128		6.9923	32.7935	4.11089		4.68994	0.125357
Ncoa2	26.7106	31.7576	31.2563	43.3039	31.3503	40.6201	39.1694	33.4637	44.7669	5.21073	5.77504	3.89971	5.1069		32.8757	39.505	4.9981		1.20165	0.126518
Zfp385b	6.77674	6.96335	7.34377	7.26888	7.65625	23.375	20.4018	17.3608	27.3712	3.56291	3.04013	1.43409	3.20866		7.2018	22.1272	2.81145		3.07245	0.127058
1700025G04Rik	30.1354	24.8838	25.1742	22.9535	22.8301	42.3412	33.448	25.336	46.9802	5.16622	5.55603	2.45983	5.88035		25.1954	37.0264	4.76561		1.46957	0.128709
Etl4	8.37029	11.2529	10.6214	10.9994	7.94273	64.8734	52.7249	53.9755	71.4125	8.44074	7.32611	6.39216	9.11757		9.83734	60.7466	7.81914		6.1751	0.128717
Nfatc2ip	50.5894	48.6941	50.1141	55.1704	51.9474	40.8402	32.0644	31.363	45.4194	5.93639	4.38986	4.88277	4.07738		51.3031	37.4218	4.8216		0.729425	0.128845
Prrg4	0.315171	0.352388	0.380711	0.255423	0.391135	1.20043	1.42957	0.729067	1.26729	0.166816	0.203715	0.0847185	0.142557		0.338966	1.15659	0.149452		3.41211	0.129218
Calr4	3.94571	4.35097	3.70537	6.60492	4.04008	21.2566	13.2612	10.3748	21.9224	2.35609	2.51293	1.04136	2.75091		4.52941	16.7037	2.16532		3.68784	0.129631
Ctnnd2	1.36926	1.57999	1.5443	1.57309	1.51476	2.009	1.24258	1.16786	1.69616	0.254045	0.201757	0.161337	0.176517		1.51628	1.5289	0.198414		1.00832	0.129776
Alas2	12.254	13.5801	13.7922	10.892	14.8826	27.0935	12.8778	16.5843	21.3898	2.82023	1.40092	3.18007	2.80276		13.0802	19.4864	2.55099		1.48976	0.130912
Sh3tc2	4.85248	5.67772	5.71892	5.5113	5.62386	11.0569	11.2967	10.7963	12.0207	1.56785	1.52553	1.4425	1.43739		5.47686	11.2927	1.49332		2.06189	0.132238
Ralgapa2	7.75181	11.4207	9.28842	10.855	10.0155	7.06475	7.59204	6.21033	7.90398	1.28437	1.01235	0.58083	0.940709		9.86629	7.19278	0.954565		0.729026	0.132712
Drd4	4.57678	4.8679	5.77742	5.01299	6.33078	56.9784	53.9262	73.3396	57.2614	6.05271	5.90989	9.78373	10.5912		5.31317	60.3764	8.08438		11.3635	0.1339
Dtna	3.75001	4.55457	4.25163	4.21553	3.93164	12.8691	12.3494	10.7395	15.9106	2.30736	1.92696	0.93499	1.79323		4.14068	12.9672	1.74063		3.13165	0.134234
Ank3	4.98935	6.0418	5.63829	5.051	4.45722	16.746	11.4609	11.7528	18.7235	2.04907	2.49927	1.16884	2.16374		5.23553	14.6708	1.97023		2.80216	0.134296
Unc13b	15.3416	22.5707	18.2926	23.2573	18.8571	18.6245	25.4273	22.067	22.464	3.47038	2.28072	2.9866	3.20852		19.6639	22.1457	2.98656		1.12621	0.134859
Cadps	0.703742	0.733795	0.755088	1.06396	0.933615	1.61638	1.72034	1.6086	1.72391	0.283069	0.262887	0.123904	0.236162		0.83804	1.66731	0.226505		1.98953	0.135851
Slc25a21	3.4852	2.96208	2.65375	3.06827	2.44843	3.18345	3.7861	3.02716	3.81638	0.667539	0.588941	0.278665	0.347104		2.92355	3.45327	0.470562		1.18119	0.136266
Pkn3	2.56765	2.04312	3.51521	2.1443	2.55201	16.7833	13.6337	17.011	22.1116	2.52036	2.34004	2.05182	2.5677		2.56446	17.3849	2.36998		6.77917	0.136324
Mum1l1	18.4826	21.6058	21.199	22.5296	20.1053	85.8919	76.08	52.5226	91.3275	10.6836	12.2005	7.65558	11.6479		20.7845	76.4555	10.5469		3.67849	0.137948
Mier3	39.6765	41.3885	40.1226	41.8472	42.3064	33.9966	33.8158	25.3374	37.0967	5.10182	5.34787	2.81455	4.81243		41.0682	32.5616	4.51917		0.792866	0.138788
Plxnc1	4.56509	5.41736	5.12128	5.28832	4.49481	17.0695	17.0766	13.5613	21.5033	2.56869	2.64656	1.7753	2.66652		4.97737	17.3027	2.41427		3.47627	0.139531
Abtb2	4.2979	4.63083	5.03312	4.78379	5.00651	23.0315	18.6748	20.7226	23.6562	2.92981	3.00426	3.2101	2.9519		4.75043	21.5213	3.02402		4.53038	0.140513
Padi2	1.06089	0.934202	0.968169	1.07475	1.09132	20.8694	12.8849	16.5533	19.6789	3.12449	2.45621	2.04695	2.23788		1.02587	17.4966	2.46638		17.0555	0.140963
Fbxo27	10.0749	10.5063	10.9576	13.3783	8.4309	37.3409	31.5083	37.6737	43.5303	5.37123	5.46719	6.57808	3.88119		10.6696	37.5133	5.32442		3.51591	0.141934
Ric3	4.51778	6.27556	5.94973	5.77284	5.18913	12.9744	12.5118	11.0117	15.7977	2.28993	2.10686	0.919599	2.17111		5.54101	13.0739	1.87187		2.35948	0.143176
Bex4	15.3143	13.9865	13.5634	15.5139	15.6651	65.9915	50.6756	43.4613	66.5364	9.87483	9.12757	5.81395	7.80937		14.8086	56.6662	8.15643		3.82656	0.143938
Drp2	2.13284	2.11767	2.13691	1.90874	2.10192	7.52181	8.80774	7.6221	8.74346	1.27232	1.40644	0.946956	1.13378		2.07962	8.17378	1.18987		3.93043	0.145572
Nxnl2	5.38243	4.27249	5.48084	4.30836	4.79437	56.6473	44.3979	48.5452	58.8562	7.39948	8.35881	7.17508	7.50315		4.8477	52.1116	7.60913		10.7498	0.146016
Rnf128	2.53939	2.37965	2.92798	2.93847	2.889	16.7178	12.6445	10.3105	18.2092	2.236	2.27622	1.89301	2.14439		2.7349	14.4705	2.13741		5.29106	0.147708
Gstm6	52.899	58.7004	55.3082	53.5058	58.2713	419.998	340.126	327.147	471.954	56.6263	58.9126	52.3862	63.7532		55.7369	389.806	57.9196		6.99368	0.148586
Scrn1	3.41316	3.65709	4.17265	4.50741	4.52531	19.2906	15.4716	14.6408	21.3523	2.98701	3.04834	1.74304	2.80787		4.05512	17.6888	2.64656		4.36209	0.149618
Il17re	2.82874	2.9338	2.88238	3.08895	2.23433	20.475	13.1502	14.714	21.9213	2.83105	2.67877	2.88161	2.20478		2.79364	17.5651	2.64905		6.28754	0.150813
Sema3c	4.11693	3.6201	4.60269	4.11837	5.2574	18.004	15.2699	10.6733	21.3955	2.19112	2.92512	1.43435	3.43438		4.3431	16.3357	2.49624		3.7613	0.152809
Btg3	12.3531	11.5705	15.2776	11.8449	12.9164	48.0152	38.0496	32.1782	47.8467	7.93198	6.18154	4.81318	6.71412		12.7925	41.5224	6.41021		3.24584	0.154379
Mgat5	12.2714	14.7096	16.2377	14.9792	16.0667	7.96869	8.62659	7.71913	10.5388	1.76296	1.44008	0.855071	1.36404		14.8529	8.7133	1.35554		0.586639	0.155571
Rnf222	0.763218	0.800204	0.631677	0.96291	0.859561	1.0367	1.09142	1.2587	1.13669	0.22208	0.148724	0.103344	0.229862		0.803514	1.13088	0.176003		1.40741	0.155634
Foxn3	5.10304	5.32809	12.8634	6.61195	4.09437	5.38122	7.64752	5.7472	5.44386	1.31731	1.04434	0.789752	0.64436		6.80017	6.05495	0.94894		0.890412	0.156721
Polr3g	9.48592	9.27997	8.19794	9.55108	8.16978	29.8094	24.0714	19.7387	33.874	4.52983	4.97098	2.83135	4.58608		8.93694	26.8734	4.22956		3.007	0.157388
Tmtc2	6.31586	7.06091	6.85994	8.17401	7.45338	17.5696	14.4694	12.432	19.804	2.53067	2.75243	1.92834	2.91356		7.17282	16.0688	2.53125		2.24023	0.157526
Rnf144b	21.8144	20.0325	23.2119	20.1131	20.94	26.1257	23.1771	21.2774	27.6821	4.8439	4.62191	2.70625	3.43812		21.2224	24.5656	3.90254		1.15753	0.158862
Zc3h7b	16.8371	18.8952	19.6988	19.8742	19.4412	84.5226	74.9863	77.2407	96.9475	14.8469	13.4616	10.8877	14.132		18.9493	83.4243	13.3321		4.4025	0.15981
Nags	3.67334	3.44803	4.65854	4.68285	4.58602	16.7787	12.4706	14.5373	18.5246	2.34208	2.28714	3.27832	2.16727		4.20976	15.5778	2.5187		3.7004	0.161685
Rhobtb3	12.2921	15.3112	12.3459	12.4196	12.4608	20.4262	17.95	12.5152	23.7017	3.39526	3.77937	1.81773	3.13748		12.9659	18.6483	3.03246		1.43825	0.162613
Klhl4	0.685999	0.521009	0.499717	0.759098	0.672687	3.03499	2.73029	1.59189	3.71819	0.387033	0.583181	0.222248	0.620196		0.627702	2.76884	0.453165		4.41107	0.163666
Zcchc16	0.384276	0.402418	0.358933	0.348788	0.497362	3.63577	2.4528	1.62296	3.5808	0.524645	0.534075	0.327553	0.483645		0.398355	2.82308	0.467479		7.08684	0.165592
Slc7a4	18.5307	20.699	21.4801	23.2804	22.3755	134.46	100.06	127.138	149.265	20.1677	21.3694	21.8659	21.8082		21.2731	127.731	21.3028		6.00432	0.166779
Hspb1	14.7947	12.7914	14.1801	14.038	15.9806	96.8914	71.2387	74.1479	91.8444	13.5564	13.9105	12.7134	15.5999		14.357	83.5306	13.9451		5.81813	0.166945
Atp1b1	22.6444	22.9771	23.826	23.2211	26.5971	72.8598	55.3635	48.9969	72.7564	11.0398	9.25758	8.45374	13.0343		23.8531	62.4941	10.4464		2.61995	0.167157
Hist1h1b	0.141569	0	0.0728802	0.15176	0.152496	0.193011	0	0.0404378	0.138472	0	0.0623173	0	0		0.103741	0.0929802	0.0155793		0.896272	0.167555
Ppp1r9a	7.57397	9.00808	8.78969	10.4928	8.65843	20.5293	19.577	14.3649	21.5327	3.89551	3.76631	2.01325	3.0682		8.90459	19.001	3.18582		2.13384	0.167666
Xylt1	0.61089	1.17956	0.72269	1.20674	1.12376	1.31263	1.52193	0.661598	1.07696	0.280835	0.147495	0.18253	0.166135		0.968728	1.14328	0.194249		1.18019	0.169905
Pag1	1.60998	2.06099	1.95031	1.91856	1.70866	6.04388	5.06827	4.54161	5.92007	1.07717	0.943215	0.521161	1.14098		1.8497	5.39346	0.920632		2.91586	0.170694
Xylb	2.62459	2.47811	2.30686	2.30001	2.43325	5.41386	3.78533	3.88531	6.38942	1.04666	0.683865	0.700755	0.917492		2.42856	4.86848	0.837193		2.00467	0.171962
Sall3	2.36656	2.74835	2.88847	2.64313	2.58259	0.0227978	0.356639	0.403303	0.0474776	0.0342057	0.0189332	0.028724	0.0611604		2.64582	0.207554	0.0357558		0.0784461	0.172272
Clca2	0.0421239	0.0711486	0.0319866	0.091925	0.0846354	2.46693	2.1161	1.1706	2.80943	0.456114	0.453326	0.234585	0.339631		0.0643639	2.14077	0.370914		33.2603	0.173262
Helz	10.08	11.9363	14.3112	13.1229	15.4224	25.6253	20.4206	26.0315	25.6419	4.5101	3.21291	5.40558	4.10083		12.9746	24.4298	4.30736		1.8829	0.176315
Srgap3	4.66097	4.8895	4.89246	5.08143	4.87047	17.5329	15.2303	13.465	18.0822	3.1779	2.88914	2.23778	3.13266		4.87897	16.0776	2.85937		3.29529	0.177848
Hsd17b1	0.625409	1.12518	1.0683	0.542201	0.543692	4.02052	2.71037	2.47948	5.14678	0.622332	0.519881	0.777555	0.636632		0.780956	3.58929	0.6391		4.59602	0.178058
Sema7a	16.2859	17.4075	19.675	17.12	18.9934	93.8215	84.6884	86.1703	113.201	17.7043	18.8279	15.6512	15.4792		17.8964	94.4703	16.9156		5.27874	0.179058
Rab11fip4	7.18274	7.00691	8.38002	8.37007	7.83536	2.68032	5.04381	4.38713	2.99289	0.826841	0.531966	0.730637	0.615441		7.75502	3.77604	0.676221		0.486915	0.179082
Napepld	16.523	14.4941	15.1242	14.873	15.1516	17.7246	16.3759	14.0422	19.4695	3.48977	3.58246	1.87111	3.33822		15.2332	16.9031	3.07039		1.10962	0.181647
Mical2	4.73131	5.75819	5.82517	6.67535	5.14465	12.9063	8.49762	7.27847	11.3872	2.21111	2.03142	1.27685	1.76176		5.62693	10.0174	1.82028		1.78026	0.181712
Slc44a2	22.3137	22.0376	23.7862	21.6224	24.0613	117.351	99.4618	103.828	128.987	22.4611	22.5759	15.3738	22.7186		22.7642	112.407	20.7824		4.93787	0.184885
Slc2a2	0.202039	0.262638	0.524824	0.318456	0.302015	1.30563	1.55908	1.03546	1.69	0.34853	0.25405	0.120188	0.3154		0.321994	1.39754	0.259542		4.34027	0.185713
2410018L13Rik	0.0710925	0.543841	0.331592	0.133486	0.122716	0.912318	0.927004	0.943973	0.621558	0.208453	0.172117	0.121242	0.132321		0.240545	0.851213	0.158533		3.53868	0.186244
Tjp2	11.6931	12.0946	12.3147	13.1678	12.1677	16.4957	14.6435	12.7623	18.0893	3.6836	2.68158	1.93234	3.26967		12.2876	15.4977	2.8918		1.26125	0.186595
Espn	55.1475	57.2427	50.7264	53.0525	50.2908	219.397	165.835	208.667	201.607	35.8378	38.2932	40.695	33.6629		53.292	198.876	37.1222		3.73183	0.18666
Sin3b	261.556	246.095	248.891	252.358	263.761	705.3	547.754	543.996	717.8	116.703	124.715	107.88	120.179		254.532	628.712	117.369		2.47007	0.186682
Tox2	3.63301	4.57788	5.11055	3.61453	4.98598	6.54282	4.96193	7.42712	7.3638	0.827437	0.955881	1.3707	1.76583		4.38439	6.57392	1.22996		1.49939	0.187097
Zswim5	3.24911	3.25509	3.60795	3.56158	3.24273	3.93533	3.36287	3.23896	3.65427	0.809928	0.657409	0.502281	0.686678		3.38329	3.54786	0.664074		1.04864	0.187176
Mycn	1.32831	1.34544	1.6973	1.41642	1.63577	3.27538	4.25594	4.90982	3.26294	0.781321	0.843253	0.503077	0.826377		1.48465	3.92602	0.738507		2.64441	0.188106
Sesn2	14.4333	14.6714	15.334	14.6187	15.4872	51.7252	47.2162	53.9608	60.5375	11.0466	9.85955	9.63805	9.6355		14.9089	53.3599	10.0449		3.57906	0.188248
Wt1	23.1992	24.0908	25.2169	25.8459	23.9466	120.35	97.0455	98.8347	126.636	23.6606	23.7389	13.4852	22.6423		24.4599	110.717	20.8818		4.52646	0.188605
Sat2	8.00718	9.72336	10.7709	8.65946	10.2041	78.7797	67.0865	63.4643	89.151	16.2162	14.6093	11.7643	13.8439		9.473	74.6204	14.1084		7.87716	0.189069
Cerk	45.5018	48.5743	46.4465	45.7326	50.5072	74.013	71.3305	67.8575	83.899	15.5754	14.5343	11.2567	14.9784		47.3525	74.275	14.0862		1.56856	0.189649
Psat1	15.425	13.3733	15.7384	13.7824	14.0693	59.4604	46.8999	49.5448	60.7848	11.9115	9.98873	9.67127	9.53912		14.4777	54.1725	10.2777		3.74179	0.189721
Nfe2l3	0.812124	1.39623	1.46912	1.31056	1.34865	1.55381	1.8761	1.40944	1.96524	0.501231	0.388079	0.177002	0.224743		1.26734	1.70115	0.322764		1.3423	0.189733
Fzd5	0.891326	1.15374	0.866615	0.942636	0.889242	4.38121	4.4399	4.04053	3.88793	0.991874	0.902904	0.530627	0.760485		0.948712	4.18739	0.796473		4.41377	0.190207
Fbxo21	23.9145	26.1873	25.9597	25.4095	26.7508	100.612	90.6799	91.3325	110.376	19.5767	19.9256	15.7683	19.8522		25.6444	98.2501	18.7807		3.83126	0.191152
Jam2	16.8034	16.9979	14.5317	17.7144	17.4605	53.1062	42.9563	36.9527	59.8743	9.93156	11.3941	7.23027	8.32564		16.7016	48.2224	9.22039		2.88729	0.191206
Cecr5	21.1518	21.6118	22.1895	22.8019	22.5481	62.2134	57.8653	59.195	69.6309	12.4727	11.209	11.0748	12.9065		22.0606	62.2261	11.9157		2.82069	0.191491
Fam60a	2.3856	3.42876	2.80521	2.59678	2.21581	7.4436	8.18261	8.22978	9.22358	1.44604	1.77995	0.96853	2.19676		2.68643	8.26989	1.59782		3.07839	0.193209
Gas7	12.3985	13.6965	13.4464	12.888	13.3791	43.9028	38.956	34.9782	47.0929	9.04649	8.57061	6.1477	8.32723		13.1617	41.2325	8.02301		3.13276	0.19458
Cnksr3	4.55779	4.96711	5.14752	5.16971	5.05599	19.2045	16.1408	14.6493	18.9706	3.34613	3.87108	2.57426	3.79677		4.97962	17.2413	3.39706		3.46237	0.19703
Mlxipl	8.9072	8.41418	7.77986	8.01618	7.61879	60.0505	49.8857	56.7063	66.5688	12.6358	11.9008	10.9208	11.3731		8.14724	58.3028	11.7076		7.15614	0.200807
Zfp697	0.77586	0.85196	0.724217	0.845661	0.688427	3.67144	3.08557	2.39888	3.71137	0.713294	0.660612	0.496701	0.731835		0.777225	3.21681	0.65061		4.13885	0.202253
Sdk2	7.37765	7.87642	10.741	6.44788	9.64042	0.317493	0.531439	0.779206	0.276041	0.11441	0.0963733	0.0947422	0.0797086		8.41667	0.476045	0.0963085		0.0565597	0.20231
Thbs1	1.39662	1.53657	1.57641	1.50741	1.361	7.62666	7.18619	6.63921	8.91995	1.54994	1.99437	0.876731	1.73831		1.4756	7.593	1.53984		5.1457	0.202797
Ehd3	1.19364	1.08512	1.26885	1.61924	1.26638	8.23137	4.2628	4.27588	7.30327	1.26376	1.15605	0.78826	1.67526		1.28665	6.01833	1.22083		4.67753	0.202852
Enpp2	9.38519	10.1142	9.30858	9.50452	10.9246	33.3984	26.6075	23.2929	35.8486	8.11279	6.23078	3.08553	6.78152		9.84742	29.7869	6.05265		3.02484	0.203199
Hopx	13.9462	13.8462	14.3365	12.56	14.1988	68.3895	47.6259	44.3348	62.5595	11.126	12.0007	7.50178	14.6888		13.7775	55.7274	11.3293		4.0448	0.203299
D10Wsu102e	6.70817	7.86224	7.39833	7.39556	7.7083	36.2374	30.84	28.1822	33.3918	7.28575	7.53539	4.20876	7.25991		7.41452	32.1628	6.57245		4.33782	0.204349
Fam184b	0.618786	0.615869	0.683091	0.895674	0.628995	0.677879	0.364318	0.371255	0.221517	0.0674872	0.0720197	0.114279	0.0818531		0.688483	0.408742	0.0839098		0.593685	0.205288
Ppt1	121.502	119.17	116.593	115.68	115.496	337.34	273.506	246.816	364.493	70.4163	68.7205	40.7728	71.1584		117.688	305.539	62.767		2.59617	0.205431
Slc4a7	17.7109	18.4744	17.2955	18.9705	17.0001	11.7385	13.3074	8.87714	12.9186	2.28458	2.98619	1.54374	2.87278		17.8903	11.7104	2.42182		0.654568	0.206809
Nt5e	5.08019	5.35704	4.64578	4.79831	4.94836	35.1355	31.4099	24.1622	39.6402	7.10792	7.65371	4.05845	8.16015		4.96594	32.587	6.74506		6.5621	0.206986
E130308A19Rik	2.31924	2.80721	2.38264	2.82759	3.0586	4.37952	3.77073	3.07331	4.74085	1.13009	0.900516	0.556507	0.729079		2.67906	3.9911	0.829048		1.48974	0.207724
Ddr1	5.81577	6.89663	8.21376	6.94429	8.06107	73.1454	66.2107	82.5801	89.1617	16.7076	14.9279	16.6704	16.3209		7.1863	77.7745	16.1567		10.8226	0.207738
Adora1	14.3488	14.6187	15.9224	14.2151	14.6554	62.1224	51.8417	52.5865	63.9812	9.01675	12.7409	11.6011	14.5916		14.7521	57.633	11.9876		3.90677	0.207999
Bag2	6.96731	6.96606	6.75795	7.20388	8.62656	35.3235	29.4456	26.7311	37.8235	5.86107	6.89019	7.10183	7.18715		7.30435	32.3309	6.76006		4.42626	0.20909
Gca	21.6121	23.102	20.5527	23.9647	19.2419	72.954	69.9492	65.0555	85.7976	16.1618	14.7417	15.4065	15.3428		21.6947	73.4391	15.4132		3.38512	0.209877
Slc25a18	5.51495	5.52753	5.86847	5.65586	6.68977	29.8551	25.027	27.6764	32.7012	5.19136	5.52334	6.78656	6.70936		5.85132	28.8149	6.05265		4.92452	0.210053
Sdc4	20.7873	20.2891	19.7617	19.4798	21.2575	111.792	103.659	101.818	119.532	24.2519	26.8557	15.9033	24.8115		20.3151	109.2	22.9556		5.37533	0.210216
Scara5	16.9319	18.2912	17.6049	20.6971	18.0783	67.2305	59.8802	58.4205	77.908	15.3069	13.3107	9.89595	16.9026		18.3207	65.8598	13.854		3.59483	0.210357
Kcnk13	1.36703	1.41774	1.44714	1.76574	1.41576	11.1152	9.37943	9.92041	11.35	2.10843	2.42807	2.22761	2.02927		1.48268	10.4413	2.19835		7.04214	0.210544
Hk2	12.7093	11.7116	12.0901	11.8044	10.5471	69.8287	57.7485	56.1677	67.4296	14.9459	14.0737	9.95158	13.9624		11.7725	62.7936	13.2334		5.33392	0.210744
Fv1	2.20669	2.72452	2.35663	2.93369	2.97963	10.8934	10.3756	8.41921	11.8949	2.65354	2.14764	1.5558	2.41566		2.64023	10.3958	2.19316		3.93745	0.210966
Evl	19.4759	19.1839	18.5301	19.0942	19.7179	55.0156	47.2819	47.7509	59.0503	12.5777	10.6582	8.25353	12.6827		19.2004	52.2747	11.043		2.72258	0.21125
Fam102a	16.7684	19.9278	19.5229	18.1498	18.9378	87.9386	78.7958	97.8208	103.088	21.2714	19.7822	18.1433	19.0087		18.6613	91.9108	19.5514		4.9252	0.212721
Pdzd2	8.32627	9.90914	10.3036	10.7336	10.492	6.527	5.68423	4.75155	6.78988	1.78839	1.23038	0.668301	1.36724		9.95292	5.93816	1.26358		0.596625	0.212789
Camkk2	11.6041	12.31	11.9028	12.0634	11.8398	43.3598	43.1398	41.56	51.7452	9.63517	10.5736	6.94767	11.1363		11.944	44.9512	9.57319		3.76349	0.212968
4930506M07Rik	6.48373	6.38955	6.54846	6.61095	5.86215	28.398	28.0781	22.1336	33.5798	7.03585	6.43884	3.72604	6.77247		6.37897	28.0474	5.9933		4.39685	0.213685
Phactr2	3.66108	3.71959	4.11399	4.31351	4.52317	22.6802	20.1913	18.3833	26.1495	5.75576	5.23359	2.89089	5.10182		4.06627	21.8511	4.74552		5.37374	0.217175
Marcksl1	62.1483	54.973	58.1051	53.572	57.644	201.222	172.984	192.373	207.204	45.054	43.7761	41.3196	38.1003		57.2885	193.446	42.0625		3.3767	0.217438
Wfdc1	10.6046	11.2321	10.1135	10.6609	14.0302	17.9091	28.7852	37.8167	20.4698	6.06908	5.57574	4.71048	6.47306		11.3283	26.2452	5.70709		2.31679	0.217453
Lrrc16a	49.6166	62.149	55.1708	55.6904	48.6408	81.579	72.3456	77.9069	115.666	21.9147	18.4583	14.2772	20.9668		54.2535	86.8744	18.9043		1.60127	0.217604
Epb4.1l3	27.965	27.6273	30.1113	30.6183	31.108	28.4485	28.5789	24.7591	32.9533	6.71984	7.10302	4.84971	6.34553		29.486	28.685	6.25453		0.972834	0.218042
Oit3	1.70743	2.41504	1.66639	1.31975	2.1275	0.422224	0.567208	0.683492	0.529052	0.107145	0.169001	0.122089	0.0832539		1.84722	0.550494	0.120372		0.298012	0.218662
Atp7a	2.65093	2.53706	2.68555	2.84165	2.68131	1.935	3.55669	2.18535	2.9355	0.596647	0.552405	0.425927	0.752317		2.6793	2.65313	0.581824		0.990234	0.219297
Plekhg1	3.92097	5.49525	4.90297	4.5514	4.36332	17.8341	15.0857	13.4664	19.4178	4.36423	4.02919	2.31325	3.74297		4.64678	16.451	3.61241		3.5403	0.219586
Mpzl2	0.0681233	0.258439	0.126528	0.163074	0.14085	2.47892	2.16038	1.01783	2.13998	0.442294	0.526043	0.293313	0.452634		0.151403	1.94928	0.428571		12.8748	0.219861
Auts2	2.12679	2.43932	2.71232	3.93063	2.98166	12.454	9.90236	10.6668	12.4377	2.17847	2.28979	2.94575	2.62632		2.83814	11.3652	2.51008		4.00445	0.220857
Itga6	5.5347	6.18473	6.19075	5.44114	6.03075	44.4537	35.9434	31.9783	47.2967	9.86567	9.63492	6.14647	9.64355		5.87641	39.918	8.82265		6.79292	0.221019
Mpzl1	27.8921	28.1656	28.6438	29.2312	25.9091	75.1394	58.728	56.3401	72.7822	17.6848	14.5029	10.8313	15.298		27.9684	65.7474	14.5793		2.35078	0.221746
Lsr	14.7813	13.939	14.5084	12.5716	15.1777	145.194	116.889	136.848	163.832	29.6228	30.0874	31.6574	34.0345		14.1956	140.691	31.3505		9.91087	0.222833
Aloxe3	1.76417	2.55098	1.51099	3.51187	3.15223	4.09781	2.07397	4.00395	3.59866	1.09916	0.381575	0.810793	0.77854		2.49805	3.4436	0.767517		1.37852	0.222882
Akr1c12	2.15805	1.51522	1.42973	2.01412	1.16263	4.2225	2.21198	2.35291	3.42124	0.87272	0.755846	0.467569	0.635766		1.65595	3.05216	0.682975		1.84315	0.223768
Cyb5r1	19.931	22.6473	21.3005	24.5712	24.3634	134.17	98.062	128.199	160.524	29.2404	30.5285	28.5911	28.4316		22.5627	130.239	29.1979		5.77231	0.224188
Micall2	3.21076	3.54102	3.55113	3.19755	3.99147	5.24008	6.64123	5.00269	5.88799	1.06354	1.56328	1.33263	1.16157		3.49839	5.693	1.28025		1.62732	0.224882
Tbc1d30	0.757155	0.662518	0.93925	0.808699	0.713167	0.525122	0.905255	0.908141	0.660663	0.193892	0.174367	0.121711	0.184958		0.776158	0.749795	0.168732		0.966035	0.225037
Phf8	12.9424	18.0073	14.3914	17.1512	14.3147	33.672	33.0705	28.7153	38.7078	8.44888	8.21702	5.18669	8.34239		15.3614	33.5414	7.54875		2.18349	0.225058
Ptprv	40.8107	37.2008	34.4381	53.8536	29.4282	100.693	38.839	95.6776	67.5501	12.1748	15.6764	19.3235	20.9643		39.1463	75.6899	17.0347		1.93352	0.22506
Lrrc8d	6.49885	5.86826	5.38666	4.75214	4.96017	26.5984	22.2745	22.3665	29.7822	5.64186	6.57196	4.57786	5.99821		5.49322	25.2554	5.69747		4.59756	0.225594
Slc7a1	7.99953	9.62981	8.88223	8.66709	8.53424	23.8424	23.3384	22.8661	25.3612	5.0957	6.70299	4.54244	5.19168		8.74258	23.852	5.3832		2.72826	0.225692
Kcnd3	1.88343	2.83693	2.47971	2.34768	2.51266	8.84317	9.27776	7.68821	9.64122	2.32484	2.39383	1.33079	1.98967		2.41208	8.86259	2.00978		3.67425	0.226771
Stim1	54.5657	60.1354	58.9727	54.0999	60.9135	78.7214	79.5997	78.1079	94.2009	21.1317	20.1116	14.2473	19.7442		57.7374	82.6575	18.8087		1.43161	0.22755
Rgl1	46.2308	48.2866	49.2106	52.6505	47.9295	40.8254	40.7597	36.7282	43.229	10.7801	9.82565	7.52963	8.70219		48.8616	40.3856	9.20939		0.82653	0.228037
Ormdl3	53.6956	50.4399	53.3918	53.3073	51.2773	193.878	168.395	189.83	219.435	44.1644	46.6287	39.0644	46.9853		52.4224	192.885	44.2107		3.67943	0.229208
Fastkd1	10.5473	11.3334	11.6511	12.4342	11.6025	26.1024	23.1866	18.3138	29.188	6.56233	6.37008	3.41074	5.89932		11.5137	24.1977	5.56062		2.10164	0.229799
Usp46	27.286	31.4725	23.8493	26.0716	32.3342	21.4484	20.6848	16.7651	24.5802	5.08023	5.53472	2.83511	5.79243		28.2027	20.8696	4.81062		0.739986	0.230508
Sestd1	10.0714	10.973	10.892	11.4067	10.053	14.4874	13.7436	12.054	15.0429	3.94399	3.29709	2.18759	3.36045		10.6792	13.832	3.19728		1.29522	0.231151
Cabp1	7.28842	6.58718	9.70678	8.3847	8.50513	6.06113	6.79931	6.46174	7.95222	1.93015	1.18504	1.79289	1.40397		8.09444	6.8186	1.57801		0.84238	0.231428
Mark4	10.6214	10.7676	11.78	11.0282	12.1344	57.019	45.2497	55.5179	58.8213	12.2081	13.4434	11.8374	12.8862		11.2663	54.152	12.5938		4.80654	0.232564
Tnk2	9.99394	11.9609	11.5939	12.0595	12.8937	53.4171	48.3046	63.7404	61.568	12.2559	12.6164	16.3403	11.7091		11.7004	56.7575	13.2304		4.85091	0.233104
Ntn4	2.62213	2.97295	2.83562	2.70487	3.02357	33.1816	29.0451	26.7086	39.002	8.06165	7.87842	4.56253	9.34449		2.83183	31.9843	7.46177		11.2946	0.233295
Chaf1b	9.91774	11.4903	10.2566	8.40404	10.4718	10.423	8.80001	8.24767	10.6942	2.69054	2.06427	1.83421	2.33251		10.1081	9.54122	2.23038		0.943919	0.233763
Sipa1l3	22.0716	28.2652	29.2431	25.6832	27.4481	52.4541	41.1133	60.484	56.3922	11.9432	10.7835	16.0662	10.5623		26.5422	52.6109	12.3388		1.98216	0.234529
Xpnpep1	78.3042	78.7857	76.3305	88.7384	74.9893	132.444	114.01	109.238	135.156	29.5235	31.8135	25.1023	28.7235		79.4296	122.712	28.7907		1.54491	0.23462
Ppp1r16b	1.59154	1.74197	1.83433	1.84923	1.94327	3.90164	3.42665	3.64968	4.70262	1.03406	0.983809	0.766997	0.904699		1.79207	3.92015	0.922391		2.1875	0.235295
Tmcc3	8.00136	9.14726	9.79529	9.37651	9.19555	16.8381	14.1886	11.2136	14.4701	4.25638	2.78367	2.43677	3.89367		9.10319	14.1776	3.34262		1.55743	0.235768
Aass	1.63538	1.19073	1.05939	1.44882	1.59423	10.148	8.97583	8.78962	10.5593	2.46457	2.85729	1.52703	2.23376		1.38571	9.61819	2.27066		6.94098	0.23608
Cldn3	4.90517	4.60173	6.55346	5.52189	5.62151	10.5354	4.0958	5.4943	7.68104	1.44609	1.117	2.57205	1.4549		5.44075	6.95163	1.64751		1.2777	0.236996
Atp8b2	19.0831	27.3489	21.196	25.6396	22.1498	52.2226	51.5625	61.8166	55.5241	13.0655	11.9831	15.4433	11.9628		23.0835	55.2814	13.1137		2.39485	0.237217
Klhl23	17.9885	21.5746	17.138	18.9941	19.8664	76.4578	69.1622	55.09	81.887	19.3017	18.8933	10.5955	18.3238		19.1123	70.6492	16.7786		3.69653	0.237491
Lmln	4.26211	7.32043	5.32032	6.50269	7.28092	6.90488	9.15919	7.38983	7.10918	1.86768	2.2757	1.30667	1.84002		6.13729	7.64077	1.82252		1.24497	0.238525
Cited4	8.4654	8.4198	7.87392	7.37576	8.39039	63.9185	41.6948	57.3627	52.2202	10.7821	11.468	18.4922	10.645		8.10505	53.7991	12.8468		6.63772	0.238793
Gas2l1	72.6002	79.7407	74.2637	75.6836	81.9541	249.576	183.16	240.147	265.463	50.8933	55.751	57.1923	60.3492		76.8485	234.587	56.0465		3.05259	0.238916
Anp32-ps	0	0	0	0	0.145896	0.136463	0.134016	0.112207	0.128809	0	0	0.123893	0		0.0291792	0.127874	0.0309733		4.38236	0.242217
Nr0b1	11.3425	11.0972	13.0054	11.5569	12.6936	50.0325	44.3497	48.1662	57.017	12.3798	12.9466	9.46947	13.6269		11.9391	49.8914	12.1057		4.17881	0.242641
Ints2	8.9688	12.5878	13.4014	12.5399	10.0537	10.3214	12.0011	8.28397	11.4309	2.4714	2.95236	1.93981	2.83882		11.5103	10.5093	2.5506		0.913037	0.242698
Pip5k1b	4.57469	4.66756	5.16169	4.94324	4.99302	21.5373	19.9441	17.5908	23.6243	4.87047	5.71965	4.05045	5.45491		4.86804	20.6741	5.02387		4.24691	0.243003
Ppfibp2	7.71474	6.87044	7.4564	7.52874	7.21812	18.1525	15.2809	13.2909	16.6314	4.87404	3.84199	2.72197	4.00646		7.35769	15.8389	3.86111		2.1527	0.243774
Zfp280c	5.65686	5.91516	5.84309	6.38788	7.14249	32.568	27.6475	21.5819	35.3676	6.51709	8.35857	5.68073	8.03811		6.1891	29.2913	7.14863		4.73272	0.244053
Hdac6	25.7898	29.8808	27.6869	31.3902	27.6072	154.667	128.821	126.577	155.352	36.5318	38.2728	29.3018	34.1184		28.471	141.354	34.5562		4.96485	0.244465
Arl4d	9.01388	8.01375	8.66065	8.50273	8.09752	37.6943	35.8544	37.746	40.1999	7.9583	9.28931	9.21734	10.8177		8.45771	37.8736	9.32066		4.47801	0.246099
Nck2	14.7047	14.3969	14.0145	15.3496	14.5179	34.7251	23.9789	26.2403	32.8208	7.96503	7.77794	5.77763	7.5462		14.5967	29.4413	7.2667		2.01698	0.24682
Abcc1	9.05337	11.5295	11.9202	13.3406	12.3029	47.2655	43.3313	41.486	52.9252	12.6003	12.5613	8.4822	12.1184		11.6293	46.252	11.4405		3.97719	0.247353
Iffo1	46.8806	47.6316	50.3465	44.7886	46.0882	119.74	99.4607	129.181	130.356	33.1279	29.3691	29.4206	26.8209		47.1471	119.684	29.6846		2.53853	0.248024
Vcl	14.9348	16.7451	16.6258	16.796	15.6654	38.8008	40.1713	31.7395	44.2517	10.5451	11.4767	6.02269	10.6123		16.1534	38.7408	9.6642		2.3983	0.249458
Alox12	2.95384	2.06087	3.27179	2.88755	2.76254	8.20682	4.87794	5.10811	6.52744	1.6889	1.67976	1.39612	1.40292		2.78732	6.18008	1.54192		2.21721	0.249499
Ap1m2	1.30905	1.31456	1.75359	1.07464	1.25642	1.39083	0.929238	0.625346	0.625538	0.255772	0.0828545	0.347528	0.209141		1.34165	0.892738	0.223824		0.665402	0.250716
Anxa13	1.12227	0.848961	1.07684	1.12086	0.882193	0.705709	0.0930873	0.144038	0.30187	0.0715513	0.125853	0.0226007	0.0923976		1.01022	0.311176	0.0781006		0.308027	0.250985
Brwd3	3.61645	3.70169	3.51839	3.93448	3.23448	3.1789	3.05668	2.03592	3.5645	0.652026	0.997152	0.457621	0.865737		3.6011	2.959	0.743134		0.821694	0.251144
Igfbp3	0.97847	0.932255	1.38456	1.30433	1.52516	77.4745	57.6004	51.8818	72.1229	19.4962	16.0416	14.7759	15.2272		1.22496	64.7699	16.3852		52.8753	0.252976
Tmem206	14.8866	15.9921	14.8262	14.1203	14.6763	81.2611	61.2385	63.8349	84.2388	18.9158	20.0788	15.9162	18.635		14.9003	72.6433	18.3864		4.87529	0.253106
Ttyh2	8.72383	7.57796	8.50562	7.70036	8.27441	52.902	50.1563	53.6607	64.1521	13.5979	13.7452	12.4605	16.1258		8.15644	55.2178	13.9824		6.76984	0.253222
Gstm7	55.4359	53.2586	51.6583	57.8187	58.5713	383.903	269.563	268.592	371.821	78.2489	79.4145	88.2585	82.0639		55.3486	323.47	81.9964		5.84423	0.25349
Ctsl	187.419	183.639	198.474	206.005	188.771	1236.27	838.43	741.902	1183.41	284.972	290.434	179.63	258.99		192.862	1000	253.506		5.18508	0.253506
Plce1	3.87958	3.05518	3.67416	3.96618	3.81771	6.0499	6.1319	4.68295	7.14167	1.92356	1.83167	0.793896	1.54261		3.67856	6.0016	1.52293		1.63151	0.253754
Gramd3	8.49605	9.08287	8.06954	8.15006	8.44182	23.1331	15.7341	13.3155	23.0871	5.17193	4.83794	2.94005	6.20752		8.44807	18.8175	4.78936		2.22743	0.254517
Erbb4	0.162396	0.400617	0.40056	0.394601	0.201709	0.802968	0.612969	0.472855	0.748381	0.0128888	0.636191	0.00538181	0.0177758		0.311977	0.659293	0.168059		2.11328	0.254908
Gar1	58.8238	44.3737	51.5065	53.6604	47.5497	109.702	94.9994	95.2924	107.967	27.0245	26.7729	25.529	25.3727		51.1828	101.99	26.1748		1.99266	0.25664
Senp5	7.35578	7.79103	8.49607	7.57825	8.20457	6.92574	8.29299	5.732	7.78845	2.01892	2.41982	1.30822	1.6607		7.88514	7.1848	1.85191		0.911182	0.257755
Dync1i1	5.09066	4.86897	5.36716	4.22207	4.45045	18.5771	17.4457	18.2498	24.866	6.11754	6.15165	3.46631	4.67253		4.79986	19.7846	5.10201		4.12192	0.257877
Rel	1.06655	1.24801	1.44118	1.58997	1.30507	0.998873	1.40666	0.839325	1.15258	0.336361	0.395739	0.175044	0.232711		1.33016	1.09936	0.284964		0.826489	0.259209
Wbscr27	3.55097	3.76945	4.31608	4.22794	3.42614	16.424	15.1282	14.6749	16.6392	4.39217	4.13277	3.82299	3.99566		3.85812	15.7166	4.0859		4.07364	0.259974
Emb	4.75459	5.21186	5.46129	4.56222	5.18149	43.6531	30.6403	25.635	56.4228	11.6078	10.9814	7.15482	10.9416		5.03429	39.0878	10.1714		7.76431	0.260219
Peg3	1.17533	1.59678	1.51224	1.86865	1.49744	3.09425	3.70397	2.55719	3.43912	0.963256	0.89819	0.602872	0.88195		1.53009	3.19863	0.836567		2.09049	0.261539
Slc7a6	20.6139	21.4392	21.9869	21.8184	22.5832	29.4836	26.4886	20.2266	32.5772	7.77762	7.96797	5.13114	7.5989		21.6883	27.194	7.11891		1.25385	0.261782
Nipal1	0.381747	0.407992	0.36816	0.388823	0.333337	0.754585	0.887509	0.670641	0.965212	0.141733	0.328098	0.134803	0.256738		0.376012	0.819487	0.215343		2.17942	0.262778
Tmem41a	6.56308	6.40276	6.00537	5.91445	5.81058	15.4285	15.022	16.7219	19.2194	4.50517	4.94283	3.48458	4.54229		6.13925	16.598	4.36872		2.70358	0.263208
Cmas	22.2578	21.389	21.3882	21.9398	20.4443	78.7715	66.4275	53.9103	77.171	20.9827	19.2552	13.8643	18.6581		21.4838	69.0701	18.1901		3.21498	0.263357
Arid5b	3.929	4.51574	4.52474	6.11385	4.7316	8.67514	8.09846	6.77746	8.35819	1.71618	2.50633	1.75645	2.44037		4.76299	7.97731	2.10483		1.67486	0.263852
Kif4	2.66921	2.89027	2.78828	2.72691	1.91342	1.27496	1.1139	0.952001	1.83918	0.370529	0.349923	0.345112	0.306145		2.59762	1.29501	0.342927		0.498538	0.264807
Sulf1	5.28678	4.83993	6.06867	5.0888	6.00079	15.4637	14.9454	13.5639	20.3879	4.96534	4.93082	2.23646	5.03459		5.45699	16.0902	4.2918		2.94855	0.266734
Sun2	35.6802	36.3451	24.6077	28.5021	27.0334	111.939	110.76	109.972	121.834	29.2605	31.5316	29.703	31.7581		30.4337	113.626	30.5633		3.73357	0.268981
Nudt10	1.34014	1.24494	0.90766	1.06679	1.15049	5.16361	3.1415	2.62711	3.77168	0.93229	1.1728	0.668388	1.18386		1.142	3.67598	0.989335		3.21888	0.269135
Cdk5	16.4779	14.5017	16.6915	15.8917	18.0031	66.7086	62.5528	62.2473	74.8499	19.0514	17.4917	15.9568	19.2094		16.3132	66.5897	17.9273		4.08195	0.269221
Jam3	26.6569	22.9405	23.9914	23.3113	24.0923	39.3257	41.825	34.6415	47.7397	11.9544	12.3905	7.63405	12.1308		24.1985	40.883	11.0274		1.68949	0.269732
Lonrf1	2.53257	2.59095	2.81942	2.97052	2.12164	9.03111	6.26687	6.00447	8.36584	2.37618	2.172	1.33895	2.12212		2.60702	7.41707	2.00231		2.84504	0.26996
Ubash3a	0.558594	0.423439	0.98461	0.293642	0.354927	2.73372	1.42946	2.10335	3.0147	0.873704	0.885421	0.135918	0.6112		0.523042	2.32031	0.626561		4.43617	0.270033
Rgs17	0.400945	0.451415	0.606049	0.528323	0.433604	0.193267	0.22925	0.132318	0.238635	0.0590975	0.0464263	0.0276615	0.0812405		0.484067	0.198368	0.0536064		0.409793	0.270238
Lama1	1.69778	2.42098	2.6315	2.502	2.20484	11.3971	10.1796	9.79177	12.2694	3.22012	3.25803	2.42983	2.89125		2.29142	10.9095	2.94981		4.76101	0.27039
Dcbld1	2.06828	2.36556	2.80625	2.27699	2.46074	2.38048	2.46656	2.4747	2.24343	0.826705	0.770553	0.316392	0.673732		2.39556	2.39129	0.646845		0.998217	0.2705
Dcaf12l1	3.15625	2.81346	2.49785	2.78403	2.69063	14.7063	12.0251	10.8434	17.5236	3.54244	4.43756	2.645	4.30917		2.78844	13.7746	3.73354		4.93989	0.271045
Nab2	15.766	17.3501	14.2538	15.6854	15.0028	50.2285	43.0463	50.7392	49.3783	12.8262	13.4253	12.8718	13.3602		15.6116	48.3481	13.1209		3.09693	0.271384
Ccno	3.30319	3.20511	3.74345	2.33303	2.44263	0.973076	0.994763	1.14249	1.09964	0.280601	0.291806	0.235049	0.335122		3.00548	1.05249	0.285645		0.350191	0.271398
Fuca2	21.4428	20.2131	20.7024	21.3401	21.7122	77.4339	50.0434	46.4855	71.6806	19.6184	16.5831	12.2135	18.3066		21.0821	61.4109	16.6804		2.91294	0.27162
Amhr2	148.418	152.341	166.506	146.141	180.356	838.741	565.567	865.08	912.238	185.457	202.708	289.15	190.043		158.752	795.407	216.839		5.01036	0.272615
Ssh1	2.8736	2.92843	2.96908	3.1778	2.76329	9.85713	10.2316	9.84133	10.9254	3.05527	3.02711	2.25334	2.86478		2.94244	10.2139	2.80012		3.47122	0.274149
Sox4	3.00909	3.61278	3.17016	3.10553	3.05662	9.78525	9.56454	8.63297	10.0604	2.71907	2.849	1.81979	3.11739		3.19084	9.51079	2.62631		2.98066	0.27614
Irs2	1.79779	2.04214	2.05071	1.84446	1.86319	5.86786	5.84068	6.8213	6.30809	1.47843	1.76045	1.80116	1.83019		1.91966	6.20948	1.71756		3.23468	0.276602
Sobp	2.49527	3.16549	2.60332	2.32398	2.90877	9.39595	7.36508	7.65774	10.8141	2.61701	2.40543	1.95729	2.7666		2.69937	8.80822	2.43658		3.26307	0.276626
Arhgap32	5.96467	8.15936	5.34207	6.89353	8.95305	7.88065	8.16763	6.53811	9.40994	2.68462	2.63191	1.50242	2.07646		7.06254	7.99908	2.22385		1.13261	0.278013
Mapkbp1	34.2062	39.6465	39.7464	44.1403	37.4859	22.8239	25.7905	25.2863	24.5082	7.50888	8.25554	6.72098	4.95784		39.0451	24.6022	6.86081		0.630098	0.278869
Mfap3	9.98862	11.4173	10.0652	11.8117	11.4839	25.4992	23.9463	20.6608	28.2207	7.30056	8.17858	4.54682	7.46069		10.9533	24.5817	6.87166		2.24422	0.279543
Tspyl2	22.9021	20.076	22.3717	21.8274	21.1622	150.936	114.615	120.757	152.614	43.5064	41.3718	30.6444	36.3235		21.6679	134.731	37.9615		6.21798	0.281759
Lama3	0.421961	0.421485	0.438022	0.698011	0.609521	3.06574	2.10979	2.02666	3.35811	0.92726	0.793807	0.479103	0.776163		0.5178	2.64007	0.744083		5.09864	0.281842
Fmo4	0.413535	0.394708	0.314038	0.11202	0.265028	0.936252	1.13168	1.04302	0.672925	0.242577	0.333394	0.201869	0.291863		0.299866	0.945969	0.267426		3.15464	0.2827
Ccdc25	13.3097	14.6953	12.953	13.88	13.1171	30.0524	25.9211	21.0803	32.9005	8.34174	9.72812	4.74876	8.36478		13.591	27.4886	7.79585		2.02255	0.283603
Klhl36	6.52762	7.69857	8.25114	7.07895	9.12878	28.7181	24.4307	31.0384	31.9695	8.03804	8.33321	8.73847	7.84136		7.73701	29.0392	8.23777		3.75328	0.283678
Rnf34	51.6504	51.3804	49.2937	49.8183	54.8929	47.7741	49.8463	44.2348	55.8137	15.1237	15.0919	10.4424	15.472		51.4071	49.4172	14.0325		0.961291	0.28396
Med19	16.4046	19.6089	17.66	16.7173	18.3666	37.856	33.0026	32.7432	43.6792	12.4751	11.6197	6.57367	11.4014		17.7515	36.8203	10.5175		2.07421	0.285644
Minpp1	12.1654	10.527	10.5056	10.1662	10.3656	39.8469	31.1812	32.0779	40.9314	11.4161	11.0537	7.46895	11.316		10.746	36.0093	10.3137		3.35097	0.286417
Tspan5	18.8375	19.8641	20.2132	20.6084	21.4644	42.3644	37.7545	35.5248	52.125	13.3496	12.6144	8.63318	13.5311		20.1975	41.9422	12.0321		2.0766	0.286873
Plekha7	2.5443	2.94002	2.98993	3.79444	3.14145	13.0183	10.514	10.0126	13.9737	3.45863	3.1575	3.70959	3.3107		3.08203	11.8796	3.4091		3.85449	0.28697
Usp53	6.3039	6.59943	6.36425	6.89354	6.94342	7.09936	8.41818	5.77043	7.67874	2.09136	2.53288	1.39362	2.32009		6.62091	7.24168	2.08449		1.09376	0.287846
Lrrk2	8.28673	7.9138	9.67597	7.84473	8.01419	17.5904	19.3117	13.8604	23.0909	6.91513	5.26107	3.41989	5.72754		8.34708	18.4633	5.33091		2.21195	0.288729
P2ry2	0.992034	0.817984	1.22062	1.30926	1.14017	9.79208	7.91011	8.83259	12.2959	2.30378	3.05826	2.65663	3.19622		1.09601	9.70767	2.80372		8.85725	0.288815
Fat1	7.54569	8.424	9.06723	9.80881	9.25401	46.8285	44.1795	42.7587	55.1722	14.8222	14.3048	10.9648	14.6975		8.81995	47.2347	13.6973		5.35544	0.289984
Capn10	25.1149	23.0638	25.7322	23.6483	24.83	48.5605	37.6645	50.708	48.8549	10.0042	12.8376	18.131	13.3358		24.4778	46.447	13.5771		1.89751	0.292315
Mtm1	6.59134	6.72482	6.62757	7.25789	6.00118	15.7848	13.3629	9.83778	16.0682	4.06647	4.69149	2.23772	5.15184		6.64056	13.7634	4.03688		2.07263	0.293305
Igf1r	2.14084	2.73763	2.25029	2.37095	2.76001	6.12678	6.04831	5.73209	6.41534	1.68709	1.81289	1.60682	2.07033		2.45194	6.08063	1.79428		2.47992	0.295082
Lpin2	15.41	18.6395	17.7278	19.688	18.4294	19.7971	20.4773	16.8658	19.0149	6.47975	6.39294	4.26256	5.51143		17.9789	19.0388	5.66167		1.05895	0.297376
Actn3	5.89442	4.19343	5.55888	5.21221	5.71549	14.7888	12.8847	12.3597	14.988	4.50489	4.72706	3.50242	3.76872		5.31489	13.7553	4.12577		2.58807	0.299941
Clip3	4.7536	3.47594	4.55684	5.17402	6.81539	34.8595	22.1187	24.094	36.8113	9.7132	6.42276	8.42233	10.8128		4.95516	29.4709	8.84277		5.94751	0.300051
Tab3	4.13521	5.06461	4.117	3.99735	4.52347	9.90703	9.29318	6.7041	10.0414	2.9726	3.24237	1.73235	2.88868		4.36753	8.98643	2.709		2.05755	0.301455
Akr1c13	6.13609	6.98201	6.92232	6.25946	6.22778	17.0316	12.6542	9.98228	18.5504	6.56597	4.41905	2.55214	4.11931		6.50553	14.5546	4.41412		2.23727	0.303279
Ptpre	3.18219	4.13874	3.9451	4.16591	3.95678	18.943	14.6876	13.9588	18.0838	5.17489	5.50002	3.82528	5.43461		3.87774	16.4183	4.9837		4.23398	0.303545
Pcyt1b	0.979408	1.02366	1.08405	1.28358	1.51494	8.3201	4.7977	4.3866	8.4351	2.37425	2.03006	1.41758	2.05869		1.17713	6.48487	1.97015		5.50907	0.303806
Slc24a3	8.18631	8.53995	9.77042	9.77592	10.1587	24.0253	20.2326	19.0704	27.0505	7.58824	7.62623	4.9378	7.35849		9.28626	22.5947	6.87769		2.43313	0.304394
Elmo1	15.1826	15.5058	16.1204	16.6937	17.7123	33.1023	24.7965	23.1406	35.8294	10.0306	10.0285	5.92932	9.6059		16.243	29.2172	8.89858		1.79876	0.304566
Bcar1	13.4672	13.2839	13.9742	13.9891	14.7006	30.5866	27.8042	32.1009	34.5678	10.3337	9.44952	8.5363	9.82573		13.883	31.2649	9.53631		2.25203	0.305017
Klc2	82.2726	81.0443	89.7548	75.9857	78.0582	82.8136	72.9119	96.1351	86.2181	25.8683	25.2414	24.3474	27.9639		81.4231	84.5197	25.8553		1.03803	0.305908
Usp28	8.70723	8.96701	9.16843	8.93715	9.03682	18.2814	17.8716	15.1133	20.2402	5.94632	6.05815	3.80778	6.11762		8.96333	17.8766	5.48247		1.99442	0.306684
Lgr4	2.49304	2.7357	2.66728	3.05422	3.22209	19.2156	16.3166	13.0623	20.689	5.39062	5.89508	3.58978	6.37397		2.83447	17.3209	5.31236		6.11081	0.306703
Usp43	1.64826	1.43146	1.57607	1.68288	1.59352	0.9803	0.989678	1.03951	0.974685	0.295271	0.324267	0.339136	0.271506		1.58644	0.996043	0.307545		0.627849	0.308767
Lrp11	3.33407	3.17655	3.02453	2.97134	3.34365	2.58899	2.58148	2.62878	2.74718	0.874852	1.00301	0.526165	0.858889		3.17003	2.63661	0.815729		0.83173	0.309386
Cdo1	4.76856	4.05663	4.42398	4.44147	4.16553	32.0066	19.0038	18.7882	26.0054	14.3864	5.11142	3.36922	6.82934		4.37123	23.951	7.4241		5.47923	0.30997
Adk	14.1181	13.1242	14.6444	14.7188	15.1389	49.6512	42.0641	37.5472	53.5097	16.6427	15.1704	9.25151	15.6478		14.3489	45.693	14.1781		3.18443	0.31029
Fabp5	5.69646	5.16553	5.27056	5.29317	7.37819	82.2564	53.195	54.806	74.1034	21.9213	23.3717	16.186	20.6349		5.76078	66.0902	20.5285		11.4724	0.310613
Zmym3	23.8823	34.0517	32.1449	36.442	32.213	76.7447	83.6899	66.3388	82.2031	25.8167	26.4214	21.479	23.2803		31.7468	77.2441	24.2493		2.43313	0.313931
1700024P16Rik	3.65695	4.38429	4.91878	4.59082	4.41457	28.0781	21.1227	15.9661	27.7651	8.1745	8.40338	4.9354	7.7175		4.39308	23.233	7.30769		5.28854	0.314539
Srl	4.18545	4.50777	6.30114	5.95776	5.4952	11.2737	6.92207	7.25738	12.7346	3.08205	3.65676	2.42973	2.85886		5.28946	9.54694	3.00685		1.8049	0.314954
Dpf1	6.07916	5.61291	5.82603	4.26441	8.29477	12.2517	13.1875	16.2607	14.5686	4.19805	3.80415	5.33491	4.38689		6.01546	14.0671	4.431		2.3385	0.31499
Arhgap31	2.54885	2.94608	2.71854	3.26411	2.99113	17.1867	12.803	11.8775	17.7067	5.35561	5.10225	3.49446	4.81345		2.89374	14.8935	4.69144		5.14679	0.315
Zmat1	3.5699	3.71185	3.39778	3.86397	3.28155	18.2538	18.6792	12.0835	21.7142	6.20997	6.8631	2.9138	6.31681		3.56501	17.6827	5.57592		4.96006	0.315332
Pvr	4.21168	3.86682	4.49508	4.24087	4.47923	26.0553	21.2838	17.7605	27.1503	7.17436	8.93071	5.17648	7.83001		4.25874	23.0625	7.27789		5.41533	0.315573
Dab1	1.73259	2.38797	1.82221	1.22903	1.92201	0.0542918	0.162661	0.296772	0.0606408	0.0728383	0.0324374	0.0361041	0.0402408		1.81876	0.143591	0.0454051		0.0789501	0.316211
Erf	17.1632	17.3961	19.853	22.7874	19.7313	32.1924	24.4595	27.1204	31.4093	10.6071	9.32832	6.74431	9.84417		19.3862	28.7954	9.13097		1.48536	0.317098
Ralb	14.3656	13.8043	14.5088	14.1034	15.1923	87.8217	71.9662	72.3751	91.3894	28.4598	26.908	19.8224	28.0663		14.3949	80.8881	25.8141		5.61923	0.319134
Clca1	2.01521	1.88767	1.58962	2.12041	1.64247	8.10735	7.59153	4.35023	9.65237	2.76128	2.42527	1.659	2.64063		1.85108	7.42537	2.37154		4.01138	0.319384
Fam3c	7.28154	6.05931	5.84953	5.64164	6.57338	34.2748	27.8137	24.742	36.8727	10.6339	10.3091	6.17267	12.3997		6.28108	30.9258	9.87884		4.92364	0.319437
Mylk3	0.882955	0.917659	1.26694	0.746777	0.704542	1.07708	0.602476	0.675998	0.599586	0.307159	0.251392	0.133707	0.251875		0.903775	0.738785	0.236033		0.817444	0.319488
Cpne8	2.18423	2.50926	1.92903	3.35788	2.26027	12.1403	8.57295	8.51214	11.8101	3.67263	3.82265	1.92166	3.71228		2.44813	10.2589	3.28231		4.19049	0.319948
Gnptab	8.50034	8.71239	8.32871	11.3361	10.0095	17.7897	17.3165	14.4929	21.1223	6.66807	6.23551	3.8091	5.92234		9.37741	17.6804	5.65876		1.88542	0.320059
Inha	62.4344	62.774	69.3235	57.8835	74.2005	471.787	407.51	557.551	506.599	119.204	141.751	198.361	162.788		65.3232	485.862	155.526		7.43782	0.320103
Cdc42se1	102.68	94.6497	98.2584	107.267	111.186	92.8926	94.4965	88.7643	114.282	34.1045	30.5595	27.3945	33.2805		102.808	97.6089	31.3347		0.949427	0.321024
Tns3	3.84705	4.50874	4.45145	4.83905	4.87136	23.8415	20.593	19.0315	24.9101	7.42272	7.67642	5.25026	8.05529		4.50353	22.094	7.10117		4.90593	0.321407
Mtr	9.97207	11.6793	10.6538	12.2244	11.9257	9.65622	10.2038	8.61351	10.1643	3.74358	3.30108	2.23108	3.15775		11.2911	9.65946	3.10837		0.855497	0.321796
Gprc5b	12.4389	13.2172	12.2089	12.8433	14.2873	50.7915	42.5716	42.007	54.6689	16.1568	15.668	10.5372	18.8122		12.9991	47.5097	15.2935		3.65484	0.321903
Cited2	11.3035	12.7629	12.6484	12.2102	12.8453	91.8384	68.9175	66.7928	86.6105	21.333	28.5671	19.2091	32.066		12.3541	78.5398	25.2938		6.35741	0.322051
Tbc1d25	8.62995	7.91805	7.8395	9.28486	9.04045	16.6915	15.0598	16.0565	18.3265	5.09774	5.30612	4.98706	5.97681		8.54256	16.5336	5.34193		1.93544	0.323096
Phactr1	117.805	96.6069	101.548	98.2828	99.4719	10.5899	7.38455	8.91898	14.9317	4.71119	4.2297	3.00865	1.57359		102.743	10.4563	3.38078		0.101771	0.323325
Clu	650.219	631.058	685.05	640.203	670.858	4505.6	3448.71	3798.13	4483.71	1328	1423	1173.54	1325.14		655.478	4059.04	1312.42		6.19249	0.323333
Fhl1	10.0056	10.8668	9.547	8.70166	9.97201	37.1943	33.6644	39.3956	39.7468	12.5604	12.4341	9.0766	14.5531		9.81861	37.5003	12.1561		3.8193	0.324159
Pxn	47.6382	47.8992	54.0466	55.0707	59.2763	82.8938	80.4355	93.5081	91.918	31.5914	27.7071	22.9193	30.9857		52.7862	87.1889	28.3009		1.65174	0.324593
Sema5a	1.32375	1.31559	1.37273	1.45227	1.4575	5.01725	4.37929	3.64349	5.99139	1.92222	1.80807	0.79693	1.65696		1.38437	4.75786	1.54604		3.43684	0.324946
Mboat2	8.40527	8.76342	9.3363	9.15133	8.60564	17.3955	16.7786	13.3995	18.9519	5.46968	6.43162	4.0074	5.7195		8.85239	16.6314	5.40705		1.87874	0.325111
Fbxo17	6.35308	5.88073	5.86074	5.27223	6.4799	32.4458	27.5952	31.3828	34.5359	10.6768	10.6442	10.5461	9.08767		5.96934	31.4899	10.2387		5.27528	0.325142
Diap2	2.96357	3.40951	3.43145	3.76702	3.50007	12.2702	11.021	8.02706	13.3998	4.05635	4.21437	2.05856	4.22199		3.41432	11.1795	3.63782		3.2743	0.3254
Fzd9	1.96606	1.955	2.28439	1.70622	2.63211	3.24315	2.93161	3.29131	2.97325	1.16506	0.65249	0.897192	1.33857		2.10876	3.10983	1.01333		1.47472	0.325847
Slc4a2	31.0484	29.4861	28.3413	29.8691	27.794	75.1773	64.2258	77.1828	84.732	23.1695	26.2653	22.5329	26.2333		29.3078	75.3295	24.5502		2.57029	0.325905
Chpf	25.8874	23.7135	25.0708	23.1343	26.8647	96.6425	75.4126	106.895	110.783	28.2556	30.7504	35.1796	32.9044		24.9341	97.4333	31.7725		3.90763	0.326095
Pard3b	1.32343	1.36801	1.47245	1.5946	1.46215	4.30591	4.33077	3.82348	4.47795	1.51089	1.70384	0.762757	1.54873		1.44413	4.23453	1.38155		2.93224	0.326259
Slc25a43	1.75189	1.82995	1.99567	1.93174	1.59785	2.5982	2.80756	2.63566	2.79129	0.926098	0.934888	0.869351	0.805938		1.82142	2.70818	0.884069		1.48685	0.326444
Rab20	8.72431	8.69634	9.00154	9.32599	8.56338	30.3693	28.3559	29.2224	31.5015	10.5603	9.79615	8.21824	10.4265		8.86231	29.8623	9.7503		3.36958	0.326509
Sgk3	13.2769	13.7657	12.5878	13.141	14.1165	39.4561	30.5282	22.8397	37.3767	12.4178	12.6007	5.97916	11.869		13.3776	32.5502	10.7167		2.43319	0.329235
Tomm34	41.3074	38.7181	41.065	38.5934	40.4385	66.3711	60.9535	59.4963	73.6764	25.1351	21.7127	15.9329	23.0714		40.0245	65.1243	21.463		1.62711	0.32957
Hmgn5	5.59485	4.49879	4.73165	5.46771	4.16424	34.9997	26.2632	17.86	38.1325	9.88982	12.1035	5.08083	11.6614		4.89145	29.3138	9.68389		5.99288	0.330352
Ercc6	4.14899	4.7672	4.62364	4.93226	4.3178	6.28935	6.53793	5.77006	6.87059	2.37694	2.34331	1.47393	2.2548		4.55798	6.36698	2.11225		1.39689	0.33175
Usp27x	2.5378	2.4718	2.44392	2.57045	2.40523	12.3197	10.167	8.52725	11.994	3.98892	3.94831	2.43349	3.90021		2.48584	10.752	3.56773		4.32529	0.331821
Pnkd	90.2544	73.4097	82.2743	76.5192	79.1804	86.1273	80.758	93.6299	101.243	28.0989	28.759	30.9569	32.4367		80.3276	90.4395	30.0629		1.12588	0.332408
Bod1l	6.31504	7.2128	7.46068	8.58988	6.82729	8.15218	7.63368	5.78454	9.16441	3.03297	3.10634	1.42084	2.66732		7.28114	7.6837	2.55687		1.05529	0.332765
Uba6	6.85041	8.02669	8.23408	8.0868	8.0616	3.14094	4.80782	2.92761	3.90597	1.18267	1.52691	0.820722	1.39308		7.85192	3.69558	1.23085		0.47066	0.333058
Tmem185b	15.8316	17.4452	17.7041	17.0975	17.3982	43.531	36.4385	39.8525	46.2785	14.6561	14.8697	11.2	14.7848		17.0953	41.5251	13.8776		2.42903	0.334199
Lrrc8c	3.99992	6.98396	4.7616	6.28632	4.92378	7.13823	6.82489	5.93643	8.29097	2.59225	2.58956	1.25589	2.9974		5.39112	7.04763	2.35878		1.30727	0.334691
Lactb	6.11379	5.99635	5.80582	6.62719	6.12041	26.3287	21.274	19.2897	27.6147	8.96435	8.76646	5.02631	8.98876		6.13271	23.6268	7.93647		3.85258	0.33591
Myl6b	17.8112	18.7249	16.6668	19.4794	19.3658	19.0494	12.6707	13.2807	15.5479	5.07218	5.55973	4.25353	5.48944		18.4096	15.1372	5.09372		0.822243	0.336504
Stra6	2.05772	2.11019	2.97444	2.82031	3.281	3.83098	2.35128	1.87097	3.87553	1.03323	1.05975	0.880163	1.04352		2.64873	2.98219	1.00417		1.12589	0.336721
Slc25a14	4.2608	4.84957	3.88788	4.33111	3.60885	13.3884	11.0479	9.62902	13.5284	4.88197	4.23654	2.64798	4.31606		4.18764	11.8984	4.02064		2.84132	0.337913
Klhl12	32.442	32.2914	33.8204	32.4385	30.0538	25.727	20.7539	21.1768	22.8429	9.53476	8.34347	5.56311	7.2144		32.2092	22.6252	7.66394		0.702443	0.338735
Fchsd1	4.76591	3.35748	4.83153	5.64505	5.7218	10.2201	10.884	10.8945	10.9522	3.89152	3.56178	3.82998	3.30023		4.86435	10.7377	3.64588		2.20743	0.33954
Usp31	3.58939	3.95278	4.08943	4.26008	3.95554	3.04419	3.56106	2.79194	3.34638	1.24227	1.26076	0.703881	1.13026		3.96944	3.18589	1.08429		0.802604	0.340342
Wdr59	3.21235	3.47726	3.76224	3.76795	3.97174	10.2072	8.02237	7.58122	9.89322	3.31371	3.54163	2.20427	3.09575		3.63831	8.926	3.03884		2.45334	0.340448
Nmt2	40.9939	39.9219	42.0615	43.749	43.0909	45.866	44.0329	33.183	48.7245	16.2326	17.7384	8.97905	15.6884		41.9634	42.9516	14.6596		1.02355	0.341305
Ipp	15.6589	15.4996	14.6575	14.5968	14.7627	16.5609	17.1511	13.4043	19.5045	6.04063	6.90472	4.00762	5.81415		15.0351	16.6552	5.69178		1.10775	0.341742
Rasd1	5.76985	6.33415	6.37073	6.79004	6.79326	60.7087	44.501	49.291	59.3105	18.0093	20.5599	14.6033	20.284		6.41161	53.4528	18.3641		8.33688	0.343558
Cdc73	21.9286	22.1194	21.3896	21.1612	21.6482	11.4451	13.8572	9.46862	11.0189	3.70297	4.80669	2.55381	4.70848		21.6494	11.4475	3.94299		0.528765	0.344442
Cdc42bpb	11.6637	13.4247	13.6744	13.9806	14.1241	47.7556	44.3724	45.6896	50.1058	16.5164	18.1136	14.2495	15.8798		13.3735	46.9808	16.1898		3.51298	0.344605
Foxp4	3.43958	3.82788	4.62847	4.61774	3.94591	39.2463	30.5068	37.0585	41.1816	12.8313	12.5115	12.8148	12.9957		4.09192	36.9983	12.7883		9.0418	0.345646
Prickle1	3.08566	3.50285	3.61453	3.69584	3.56893	19.2225	16.6639	15.3599	20.3804	5.99242	6.75918	4.20973	7.86747		3.49356	17.9067	6.2072		5.12562	0.346642
Gpd1	10.8265	11.0321	12.6714	12.1502	14.5885	89.8314	66.3998	69.7942	89.2494	25.6818	28.5326	27.4392	27.7126		12.2537	78.8187	27.3416		6.43222	0.346892
B4galt3	15.0936	15.0442	15.3339	13.7737	18.218	45.1906	40.1113	48.0127	54.6917	19.2084	16.4478	13.9482	15.6245		15.4927	47.0016	16.3072		3.03379	0.346951
Fyn	23.6484	22.4532	21.1693	19.0769	23.7648	96.7418	78.412	78.2481	102.431	32.4369	33.4706	24.7617	32.7993		22.0225	88.9582	30.8671		4.03942	0.346984
Vwa1	3.16121	2.68412	3.1319	3.27754	3.21193	35.736	28.7511	30.4857	40.1622	12.3125	11.4205	9.9313	13.2427		3.09334	33.7837	11.7267		10.9214	0.347112
Ankrd28	18.883	20.0379	18.9998	21.1547	19.1622	16.6545	16.9323	12.0186	18.1746	6.04698	6.85614	3.65065	5.62604		19.6475	15.945	5.54495		0.811553	0.347755
Hivep1	6.82421	7.92236	8.26754	8.08012	8.02327	6.6769	6.7256	5.5763	6.46605	2.49111	2.42944	1.38909	2.54769		7.8235	6.36121	2.21433		0.81309	0.348099
Mlec	99.5986	111.532	101.352	101.457	110.553	73.02	79.4713	75.0055	80.2601	30.5865	29.5965	20.9119	26.1065		104.899	76.9392	26.8004		0.733463	0.348331
Clcn2	30.1444	32.1299	31.7868	31.3711	31.9839	107.289	101.883	111.395	119.104	38.9837	41.196	38.7802	34.2105		31.4832	109.918	38.2926		3.49131	0.348375
Rasgef1b	3.51758	3.94683	3.79206	3.45533	4.83581	14.514	15.7882	13.8704	15.7863	6.20574	5.27491	2.77446	6.67466		3.90952	14.9897	5.23244		3.83416	0.349069
Igsf8	16.8284	16.8472	23.3466	22.2099	19.4435	88.0403	51.868	76.1426	87.6611	24.1844	24.7797	25.8951	31.2525		19.7351	75.928	26.5279		3.84735	0.349383
Zxdb	0.600639	0.610873	0.582041	0.65035	0.478177	3.03244	2.71213	2.17764	3.47636	0.734862	1.31848	0.6955	1.23447		0.584416	2.84964	0.995828		4.87605	0.349457
Tuba1a	24.9903	25.1752	25.9877	23.2101	28.456	96.8699	81.3128	90.9957	96.5307	34.7614	27.9468	24.6285	40.515		25.5639	91.4273	31.9629		3.57643	0.349599
Ppp1r12a	12.2246	12.8015	13.3637	13.8281	12.8254	18.2589	18.539	13.7642	18.8852	6.84273	7.24778	4.22883	5.98003		13.0087	17.3618	6.07484		1.33464	0.349897
Rnd3	1.88138	2.26611	1.94882	1.7756	1.90753	16.4409	14.4176	10.0717	14.6143	5.35622	5.63181	2.62332	5.83052		1.95589	13.8861	4.86047		7.09965	0.350023
Rybp	6.08701	6.08174	6.18467	6.76638	6.54184	4.4308	4.51157	3.60427	4.57295	1.83712	1.69563	0.840792	1.64025		6.33233	4.2799	1.50345		0.675881	0.351281
Galnt7	8.22292	6.24312	6.99799	6.94063	6.80812	7.96143	6.77213	4.86879	7.90939	2.20177	3.05482	1.59471	2.82505		7.04256	6.87793	2.41909		0.976625	0.351717
Trrap	43.8583	52.8134	51.9917	54.8084	48.427	147.083	125.739	144.414	158.889	52.2897	52.166	47.8248	50.6581		50.3798	144.031	50.7347		2.85891	0.352248
Ptk2b	6.78429	7.52883	7.64797	7.18107	7.08655	21.6598	11.4055	13.025	17.9009	6.30462	6.21177	3.9473	6.18978		7.24574	15.9978	5.66337		2.20789	0.354009
Sh2d4a	3.44614	3.72357	3.06868	3.9173	3.63584	23.1864	15.159	12.7014	23.6563	8.22791	7.16736	3.80241	7.24916		3.55831	18.6758	6.61171		5.2485	0.354026
Kctd14	11.8703	10.9292	15.5387	11.0058	8.94676	38.2868	28.6301	36.2969	43.76	14.2134	13.2787	11.7009	12.8664		11.6582	36.7435	13.0148		3.15174	0.354209
Cdk19	18.9618	19.6601	19.281	19.2308	18.0849	20.78	21.6664	17.5096	22.9953	8.18953	8.58728	4.69907	7.97489		19.0437	20.7378	7.36269		1.08896	0.355037
Htatsf1	16.5201	16.0652	15.0876	18.3482	15.6613	103.653	81.3014	61.3925	107.72	35.5481	37.7889	19.3485	33.0586		16.3365	88.5167	31.436		5.41835	0.355142
Rab31	22.6416	23.8743	22.7516	22.7142	23.1856	112.7	92.1028	81.8062	119.403	38.8707	39.826	25.6465	40.0394		23.0335	101.503	36.0956		4.40676	0.355612
Zfp251	7.55048	7.67336	8.89112	7.65614	8.21416	20.8008	16.5571	16.4387	21.7479	7.1127	7.81702	5.25689	6.68734		7.99705	18.8861	6.71849		2.36164	0.355737
Cry2	10.6271	11.8563	12.3067	13.3589	12.1064	26.5381	23.7131	22.2067	30.1216	9.28155	10.848	6.70055	9.72805		12.0511	25.6449	9.13954		2.12801	0.356388
Plxna1	10.0675	11.9578	11.5084	11.3386	11.6665	24.9398	25.6887	26.1953	26.823	9.94151	9.24216	9.27417	8.5278		11.3078	25.9117	9.24641		2.2915	0.356843
Rest	4.77069	5.43303	4.97503	5.55259	4.89186	10.75	10.9918	8.85619	12.1798	3.84705	4.83554	2.53177	4.08288		5.12464	10.6944	3.82431		2.08687	0.357598
Myo7a	44.8951	49.4188	53.4793	36.1441	32.6328	123.611	99.2722	108.195	126.149	30.501	41.2822	49.0352	42.8332		43.314	114.307	40.9129		2.63903	0.357922
Gja1	21.235	21.8352	22.1019	21.6472	26.3843	140.229	109.722	101.593	145.019	43.7405	53.4921	34.4905	46.8438		22.6407	124.141	44.6417		5.48307	0.359606
Mfge8	39.3588	36.9109	44.0216	41.1134	41.5084	231.207	135.71	136.698	287.61	70.8178	87.4081	51.1206	75.2735		40.5826	197.806	71.155		4.87416	0.359721
Exoc3l	9.74967	9.40185	10.6647	9.6408	9.95327	66.8387	46.3721	63.8777	67.945	22.693	22.7199	22.3841	20.47		9.88206	61.2584	22.0667		6.19895	0.360224
Plcb1	1.91185	2.24598	1.63255	2.42357	2.2403	7.4337	5.50381	4.03652	6.91113	2.82377	2.36406	1.09269	2.33275		2.09085	5.97129	2.15332		2.85592	0.360612
Trak1	11.5018	11.976	12.2273	12.5765	12.2153	30.0169	26.5913	26.571	33.9872	11.041	11.5057	8.82684	10.8858		12.0994	29.2916	10.5648		2.42092	0.360678
Dip2b	20.0036	23.4791	21.9742	24.6927	21.5952	8.51227	8.78778	8.08158	8.88308	3.38667	3.26913	2.30541	3.44225		22.349	8.56618	3.10087		0.383292	0.361989
Syt7	4.96965	5.4836	5.18699	5.49122	4.87464	22.7612	20.4816	20.8628	22.8156	7.36739	7.85574	7.7298	8.57789		5.20122	21.7303	7.8827		4.17792	0.362752
Prkra	21.0904	21.0614	21.9134	21.5621	20.8386	83.2791	69.1408	61.7916	85.5428	30.3271	29.6679	20.104	28.7201		21.2932	74.9386	27.2048		3.51937	0.363028
Rab9b	0.320361	0.30481	0.321362	0.439329	0.416027	0.833131	0.385876	0.275119	0.672566	0.241409	0.223197	0.103148	0.220121		0.360378	0.541673	0.196969		1.50307	0.36363
Cfi	0.326802	0.314354	0.381091	0.359213	0.206876	1.35508	1.28559	0.785747	1.42059	0.565562	0.413518	0.279393	0.504922		0.317667	1.21175	0.440849		3.81453	0.363811
9630033F20Rik	7.27036	7.44244	8.11651	6.55793	8.03006	25.941	21.4447	18.5083	30.1795	10.2504	9.55098	6.14132	9.14493		7.48346	24.0184	8.77191		3.20953	0.365217
Slc45a4	27.3017	31.593	31.0072	26.9113	31.0443	64.7719	59.7336	67.0068	70.1254	23.4171	24.8716	23.6405	23.8978		29.5715	65.4094	23.9567		2.21191	0.366258
Cycs	12.248	11.5708	11.9076	10.3837	14.2818	66.0429	50.3361	49.2869	75.2364	23.2434	24.2515	16.0146	25.0217		12.0784	60.2256	22.1328		4.98623	0.367498
Gfod2	3.42457	2.51009	3.5488	2.40024	2.46552	7.75226	6.54351	7.58097	8.36741	2.70189	2.46451	3.49237	2.4611		2.86984	7.56104	2.77997		2.63465	0.36767
Polr3a	4.7162	5.39315	5.56195	6.33428	6.04706	10.4617	8.56491	8.0745	11.5307	4.01351	4.30244	2.46717	3.46733		5.61053	9.65795	3.56261		1.7214	0.368879
Neo1	7.67203	8.91255	8.76015	9.41193	10.0344	24.6368	23.4722	21.4876	29.017	9.83937	10.5953	6.31898	9.65434		8.95821	24.6534	9.102		2.75204	0.369198
Kcnh2	13.0563	13.7622	14.5882	10.7455	13.3315	54.3622	45.7846	62.8112	57.5076	18.1293	23.178	22.3812	18.2123		13.0967	55.1164	20.4752		4.20841	0.37149
Atrnl1	3.84782	3.88952	3.67315	3.67238	3.66788	6.99008	6.85647	5.86129	8.14305	2.78452	3.10315	1.74026	2.73807		3.75015	6.96272	2.5915		1.85665	0.372196
Rnf144a	7.53205	7.73941	8.77562	8.62072	8.57202	20.2068	19.5915	16.9141	23.642	8.92738	8.38479	4.52848	8.10268		8.24796	20.0886	7.48583		2.43558	0.372641
Ltbp1	2.0027	1.88669	1.8863	2.74975	2.53718	23.7494	18.084	18.0588	26.8486	9.09559	8.43751	4.42534	10.4115		2.21252	21.6852	8.09248		9.80111	0.37318
Unc5a	2.2631	2.17542	2.60266	2.50428	2.19724	2.16951	1.83009	1.65335	2.03464	0.588432	0.933767	0.513114	0.849249		2.34854	1.9219	0.72114		0.818337	0.375223
Prune	11.3366	12.8949	13.5982	12.9955	14.0358	22.8932	19.2863	19.7192	26.563	8.96301	9.34223	6.371	8.53635		12.9722	22.1154	8.30315		1.70483	0.375446
Rras2	8.7569	10.0974	7.72801	11.1153	9.89285	45.3678	43.5405	29.1619	47.7845	18.714	16.7707	9.02	17.8151		9.51809	41.4637	15.58		4.3563	0.375749
Tanc2	4.49302	5.72557	4.55868	5.98093	5.23559	3.48902	3.35571	2.80674	3.60521	1.34382	1.41848	0.94782	1.28294		5.19876	3.31417	1.24826		0.637493	0.376645
Ripk4	1.04456	1.10649	1.31204	1.01942	1.05799	3.12889	2.34424	2.42001	2.96058	1.20149	1.17224	0.632515	1.08651		1.1081	2.71343	1.02319		2.44872	0.377083
Gm5595	0.901993	0.680155	0.630466	0.754644	0.582394	3.32514	2.85313	1.69344	3.40919	1.20081	1.24093	0.495842	1.32172		0.70993	2.82023	1.06483		3.97254	0.377568
Abi2	16.5014	18.9735	16.9424	18.5827	19.011	13.4631	12.7043	9.86785	15.3436	5.01706	5.82179	3.16798	5.40294		18.0022	12.8447	4.85244		0.713508	0.377777
Sphk2	19.9412	20.2807	18.5093	19.2354	21.0701	44.3983	35.8346	44.533	50.7421	16.007	15.6801	17.7218	16.9116		19.8073	43.877	16.5801		2.21519	0.377877
Acn9	2.14271	2.14023	2.15895	1.95956	2.31843	5.47966	4.80587	3.65508	5.58727	2.13753	2.04474	1.11888	2.08473		2.14398	4.88197	1.84647		2.27706	0.378222
Uxs1	16.3506	18.6746	17.6942	16.7103	18.5391	81.4342	62.8526	63.8808	88.2424	28.3118	30.064	24.0881	29.9551		17.5938	74.1025	28.1047		4.21186	0.379269
Prmt6	5.23549	5.12822	4.95527	4.9783	5.15738	14.2398	11.9186	13.4724	14.1983	6.37004	5.19649	3.9288	4.92425		5.09093	13.4573	5.10489		2.64338	0.379341
Fbrsl1	9.23432	12.0862	11.9182	11.8994	11.3599	59.3382	44.4313	52.0934	59.1015	21.0469	20.8465	19.7026	20.1265		11.2996	53.7411	20.4306		4.75602	0.380168
Nudc	75.4719	69.8052	74.5722	75.3416	74.8718	134.146	116.934	128.132	145.013	51.2429	55.0291	42.2558	50.8086		74.0125	131.056	49.8341		1.77073	0.38025
Prrg1	0.692146	1.2899	1.08167	0.920562	1.07455	4.09315	3.49845	2.39151	4.27603	1.04592	1.70091	0.711486	1.9657		1.01177	3.56479	1.356		3.52333	0.380389
Fst	0.414148	0.492232	0.449649	0.302193	0.508401	6.63687	5.59533	3.79902	6.02583	2.07528	2.15994	1.53066	2.66566		0.433325	5.51426	2.10789		12.7255	0.382261
B4galnt1	14.894	14.8588	15.6894	14.5499	17.1601	69.8199	49.1266	58.277	77.6632	28.4439	23.4419	20.5289	25.1037		15.4304	63.7217	24.3796		4.12961	0.382595
Lhfp	6.79047	6.41144	7.33845	6.03694	6.58536	54.3055	40.9294	38.1585	53.5703	20.1148	19.0007	11.4573	21.0605		6.63253	46.7409	17.9083		7.04722	0.38314
Sipa1l2	11.8501	13.3586	13.0482	13.8199	13.4915	9.38018	9.92598	10.7397	10.2315	4.55793	3.98903	3.34838	3.58634		13.1137	10.0693	3.87042		0.767851	0.384377
Brd1	27.3808	26.3936	27.6219	28.5271	26.2728	40.1272	37.7361	34.2532	41.0152	15.8884	16.2935	11.0047	15.7596		27.2392	38.2829	14.7365		1.40543	0.384938
Efhd2	44.028	42.4829	37.465	43.028	45.4681	111.294	98.4063	99.4617	116.214	42.0144	40.8147	31.7237	49.1966		42.4944	106.344	40.9374		2.50254	0.384952
Slc26a2	9.58971	9.40905	8.31189	8.16546	9.88526	12.2569	10.0481	7.49669	12.4006	4.34164	4.79662	2.69825	4.43132		9.07227	10.5506	4.06696		1.16295	0.385473
Cited1	41.2637	43.4241	44.2293	39.0239	48.4537	223.191	162.028	195.707	231.653	72.8801	77.7882	83.4221	79.4201		43.2789	203.145	78.3776		4.69385	0.385822
Bik	8.65539	8.41539	7.42092	7.12456	7.96677	4.52555	6.09249	4.17118	3.84805	1.68269	1.57795	1.69471	2.23915		7.91661	4.65932	1.79862		0.58855	0.386028
8030462N17Rik	5.05341	5.62756	5.37547	6.58824	5.84921	8.81448	8.58108	7.30311	10.1436	3.38196	4.35627	2.58105	3.17121		5.69878	8.71057	3.37262		1.5285	0.387187
Rnf20	14.3726	14.0021	16.6615	16.7026	16.0819	28.9117	26.7476	21.7477	31.3214	11.3471	12.0485	7.29175	11.4479		15.5641	27.1821	10.5338		1.74646	0.387528
Tspan17	21.3823	22.6785	25.6492	19.5505	23.3595	97.3543	95.5226	111.142	115.186	39.4411	35.7462	44.4118	43.1023		22.524	104.801	40.6754		4.65287	0.388119
2010204K13Rik	4.39107	3.91464	5.80205	6.35942	5.02852	38.2049	22.8692	29.0936	34.5945	12.0305	11.907	13.0918	11.6115		5.09914	31.1906	12.1602		6.11683	0.389868
Mov10	7.56627	7.74226	9.02425	8.86833	9.49725	31.5576	28.0711	30.924	33.3846	13.1327	13.1026	10.2025	12.0161		8.53967	30.9843	12.1135		3.62828	0.390955
Sh3d19	5.3841	6.18834	5.58002	8.06006	6.19631	17.0302	20.7039	14.4184	18.581	8.02943	7.19058	4.04618	8.40194		6.28177	17.6834	6.91703		2.81503	0.39116
Maged1	76.5111	79.3928	85.9172	84.9146	88.6119	427.047	336.343	350.729	464.657	165.474	165.58	128.022	159.686		83.0695	394.694	154.69		4.75137	0.391925
Gadd45b	5.10588	2.96733	4.27081	3.07016	3.66727	19.5054	19.6963	21.3975	21.3046	6.98184	9.44625	6.36936	9.33629		3.81629	20.476	8.03344		5.36541	0.392335
Thada	6.04699	6.86338	6.7145	7.58853	6.66227	3.68203	3.93082	3.2638	4.05145	1.68917	1.54008	1.06887	1.56312		6.77513	3.73203	1.46531		0.550842	0.392631
Gpr125	7.42415	7.8126	8.21536	7.88481	8.80785	31.6488	29.3136	28.0069	38.3985	13.3124	14.0314	9.75112	12.9453		8.02895	31.842	12.5101		3.96589	0.39288
Fryl	9.66143	11.0087	9.93852	13.7345	7.91081	28.5471	25.1912	20.7844	33.085	12.8119	12.8414	6.44478	10.1872		10.4508	26.9019	10.5713		2.57415	0.392958
Stx12	24.275	24.6206	23.975	26.0389	24.4073	62.7537	51.8737	43.6624	64.7534	23.2225	25.0418	14.4946	25.3652		24.6634	55.7608	22.031		2.26088	0.395099
Ctdspl	5.45927	5.98843	6.27753	6.17804	6.19068	25.5334	22.4355	21.5059	28.5079	10.9335	10.9405	6.49227	10.4057		6.01879	24.4957	9.69299		4.06987	0.395702
Slc11a2	14.214	20.7772	20.4876	17.3925	20.1342	59.3428	53.032	60.3932	68.3663	23.2181	24.8071	22.8578	24.5344		18.6011	60.2836	23.8544		3.24086	0.395702
Chd1	14.4565	12.4467	14.0944	18.6513	12.4644	9.00502	10.2732	7.99819	10.3924	4.29033	4.58814	2.21142	3.82409		14.4227	9.4172	3.7285		0.652945	0.395924
Clock	7.02695	8.11533	7.6856	8.41033	7.83688	11.3426	11.1469	7.93497	12.4113	4.5662	4.96366	2.56846	4.87957		7.81502	10.7089	4.24447		1.3703	0.396348
Rfwd3	15.0738	16.3614	16.11	15.5197	16.1827	25.4526	26.5442	21.9099	28.0572	12.6921	10.9695	6.21403	10.8018		15.8495	25.491	10.1694		1.60831	0.39894
B4galt7	8.66929	8.78496	10.0697	8.93195	9.43943	22.9086	17.5546	17.6907	25.9073	8.5858	8.39242	7.67675	9.34795		9.17907	21.0153	8.50073		2.28948	0.404502
Klf16	6.22185	6.0241	6.24982	5.94664	5.88607	21.7374	17.7932	22.0543	25.0143	8.86066	8.84339	7.64976	9.72097		6.0657	21.6498	8.76869		3.56922	0.405024
Rhou	7.12562	7.59912	7.51558	6.47268	6.65909	33.5119	30.151	25.6282	37.2568	14.0734	15.5043	9.62351	12.0608		7.07442	31.637	12.8155		4.47203	0.40508
Npl	7.01459	6.33546	8.35039	7.46167	8.00619	38.3028	27.5058	24.6866	39.2534	13.3838	14.0834	12.3134	12.8212		7.43366	32.4372	13.1504		4.36355	0.405413
Zbtb43	4.55196	4.51377	4.98379	5.3806	4.79599	9.60241	9.00207	7.69754	10.3255	3.93695	4.34834	2.70859	3.85574		4.84522	9.15688	3.7124		1.88988	0.405422
Gcnt4	0.94375	1.08475	1.00684	1.14056	1.12076	3.86848	3.60736	2.82837	4.29806	1.5879	1.5974	1.01045	1.73337		1.05933	3.65057	1.48228		3.4461	0.406041
Zfp839	4.14417	4.19591	4.209	4.59286	4.06577	12.0481	11.5362	11.0195	12.2795	5.23768	5.63562	3.67293	4.58147		4.24154	11.7208	4.78193		2.76334	0.407985
Zdhhc9	5.85011	5.79362	5.8338	6.36172	5.56516	29.9479	21.3427	20.3909	31.6506	11.9871	10.7822	7.64374	11.777		5.88088	25.833	10.5475		4.39271	0.408296
Myo10	10.1297	12.2466	11.6633	12.3674	12.6715	33.0778	26.4247	26.9901	35.4379	13.0933	14.1128	10.4736	12.1097		11.8157	30.4826	12.4474		2.57984	0.408342
Sh3rf1	1.94277	2.08767	2.09123	1.99847	1.97701	10.0795	6.87006	6.08796	9.29473	3.52988	3.77067	2.33709	3.57358		2.01943	8.08306	3.30281		4.00265	0.408608
Prkce	1.73512	1.74519	1.6512	1.58493	1.69518	5.206	3.92642	3.73393	5.6335	1.92336	2.4661	1.26926	1.91855		1.68232	4.62496	1.89432		2.74915	0.409585
Mesdc2	85.3161	78.9775	80.5479	85.9214	112.802	81.8624	63.6008	85.7693	89.0756	33.8419	36.9109	23.9213	36.6405		88.713	80.077	32.8287		0.902653	0.409963
Mapk9	37.149	40.886	40.7309	40.8259	41.6303	57.89	58.0728	46.8161	64.8747	27.5364	27.4316	14.7262	23.6494		40.2444	56.9134	23.3359		1.41419	0.410025
Rgma	4.19383	4.69891	5.03367	4.59123	4.83094	19.3323	15.5537	18.904	21.632	7.92018	6.7677	7.91756	8.4005		4.66972	18.8555	7.75148		4.03783	0.411099
Slc43a2	13.5527	24.0202	19.5511	21.8807	22.8611	24.5155	32.7771	33.9135	28.9453	13.5453	10.6835	10.8786	14.3062		20.3732	30.0378	12.3534		1.47438	0.411261
Ppp1r3c	2.28948	1.88846	1.72751	1.62331	1.86014	9.02358	7.50057	5.84733	8.80745	3.68391	3.66153	1.89808	3.61		1.87778	7.79473	3.21338		4.15104	0.41225
Ptpn21	4.98152	5.7173	5.81712	5.6605	5.69179	11.8307	10.1689	9.23443	12.7593	4.71443	4.99505	3.65056	4.82396		5.57365	10.9983	4.546		1.97327	0.413335
Hgsnat	11.2351	11.7056	14.0817	11.8408	13.9692	85.31	66.2891	64.1176	90.829	35.7324	35.3043	21.1664	34.6104		12.5665	76.6364	31.7034		6.09848	0.413685
Enc1	6.37812	6.96552	6.37127	6.38854	6.74865	35.8206	29.5472	27.8438	34.5674	14.8141	15.9166	9.67649	12.4584		6.57042	31.9447	13.2164		4.8619	0.413727
Tom1l1	5.74138	5.68408	5.5429	6.13696	5.75279	28.6108	22.3358	19.6127	27.9105	12.0239	11.2777	7.53942	9.90449		5.77162	24.6175	10.1864		4.26526	0.413787
Ctr9	33.8817	32.6103	35.5044	36.556	35.4103	33.8104	34.5841	27.7737	36.4168	16.0766	16.2219	8.95424	13.6806		34.7925	33.1463	13.7333		0.952683	0.414325
Mthfd1l	1.50818	2.0941	1.81163	1.53673	1.53904	7.14458	4.88024	4.7539	7.63844	2.77489	2.62426	1.91049	2.82972		1.69794	6.10429	2.53484		3.59512	0.415256
Foxo3	6.3419	7.62512	7.55625	7.27426	6.92515	25.9017	23.2449	22.8995	27.8303	10.4874	10.5118	8.55646	11.9914		7.14454	24.9691	10.3868		3.49485	0.415985
Cttnbp2	0.85645	1.3913	1.67505	1.56228	0.955496	3.40406	2.59862	1.84373	2.76171	1.82224	0.990512	0.528421	1.07968		1.28812	2.65203	1.10521		2.05885	0.416742
Slc31a1	14.7072	15.1891	14.8774	13.6541	14.9982	48.6885	42.7038	34.4875	55.541	20.7606	21.5981	11.9583	21.401		14.6852	45.3552	18.9295		3.0885	0.417361
Appl1	7.45617	8.05472	7.60343	9.98444	7.8372	11.8656	11.016	8.55999	12.6515	5.33736	5.2316	2.67388	5.21045		8.18719	11.0233	4.61332		1.3464	0.418508
Nt5c3	13.7722	14.5338	13.2558	14.5403	14.0419	65.3739	52.4871	37.6197	65.9765	27.3977	25.2109	13.9476	26.4151		14.0288	55.3643	23.2428		3.94647	0.419816
Ints3	11.7086	12.2807	12.4551	13.1325	13.1581	40.5159	33.749	32.2205	43.3501	17.4584	16.6583	11.791	17.0582		12.547	37.4589	15.7415		2.98548	0.420234
Dock7	24.1421	29.6482	31.7891	29.3321	30.1416	64.7924	51.497	53.0533	75.2582	31.6542	26.3143	18.2543	26.6191		29.0106	61.1502	25.7105		2.10786	0.420448
Gpc4	8.78974	8.82013	8.5734	8.32997	10.0123	63.6086	43.2076	42.4307	69.5351	26.202	24.2207	14.1287	27.5234		8.90511	54.6955	23.0187		6.14204	0.420852
Chmp7	13.7468	14.9787	15.3194	14.8326	15.3482	34.1331	33.6397	33.9239	40.3746	16.7525	15.7107	12.0029	15.3742		14.8451	35.5178	14.9601		2.39256	0.421199
Epb4.1l5	10.2785	10.7154	10.5922	10.8331	10.9016	17.4859	16.4885	15.3898	17.908	7.52841	7.94777	5.62106	7.28002		10.6642	16.818	7.09431		1.57706	0.421827
B630019K06Rik	1.72313	1.65857	1.49914	1.3297	1.53311	7.80827	6.65911	5.44398	7.26479	2.83133	2.98159	2.3057	3.35805		1.54873	6.79404	2.86917		4.38684	0.422307
Mtmr1	5.84187	6.76708	8.5464	8.14978	7.5844	25.7325	22.7997	18.0553	27.6703	11.655	11.642	6.13719	10.4544		7.37791	23.5645	9.97215		3.19392	0.423186
Tle4	2.95266	2.81957	3.34934	3.21295	3.07913	9.78962	7.81566	7.77071	10.8039	4.11707	4.42347	2.56634	4.21953		3.08273	9.04497	3.8316		2.93408	0.423617
Rcan1	14.1439	13.4801	13.6477	11.8136	13.7486	21.3026	20.2533	19.324	20.8054	9.19425	9.0422	6.51675	9.85045		13.3668	20.4213	8.65091		1.52777	0.423622
Zc3h12c	2.23262	2.66663	2.37169	2.57688	2.49195	3.14113	3.21323	2.22228	3.17688	1.17074	1.53618	0.721925	1.55107		2.46795	2.93838	1.24498		1.19061	0.423696
Ccdc160	9.69268	8.6498	9.25195	9.5187	8.90976	40.5256	32.6748	24.1943	43.0895	15.6843	17.8616	9.25328	16.7285		9.20458	35.121	14.8819		3.81561	0.423732
Amigo2	2.62334	2.48866	2.16285	2.52652	2.80825	12.2751	7.25474	7.46444	10.5121	4.47989	3.96663	2.82821	4.61914		2.52192	9.3766	3.97347		3.71803	0.423764
Laptm4b	68.7302	69.484	65.9928	63.1662	67.2508	270.529	199.433	194.245	278.732	101.151	111.956	80.0567	106.611		66.9248	235.735	99.9437		3.52238	0.423967
Sos1	4.6993	5.13318	4.89787	5.03399	4.56031	9.35322	8.76471	6.82722	10.2374	4.02047	4.57933	2.27073	4.0661		4.86493	8.79564	3.73416		1.80797	0.424547
Fbxo28	10.3015	10.9168	13.1665	12.1203	10.2908	14.1112	14.012	11.6265	16.8646	6.87206	7.20485	3.76546	6.20827		11.3592	14.1536	6.01266		1.246	0.424816
Dnm3	20.3343	18.7515	19.4649	20.3576	20.4121	27.0343	22.971	22.0291	28.4621	11.8962	11.8849	6.9665	11.9963		19.8641	25.1241	10.686		1.2648	0.425327
Olfml2b	4.05991	4.5666	4.05847	4.6478	4.90635	37.3624	32.4721	33.6981	44.5135	16.0677	15.2964	12.5375	19.0824		4.44783	37.0115	15.746		8.32126	0.425435
Lrrc4	1.38904	1.42708	1.67364	1.63211	1.68113	4.39478	2.80333	2.71698	4.4325	1.91222	1.48319	1.08454	1.62787		1.5606	3.5869	1.52696		2.29841	0.425704
Creb3	34.2035	30.9236	27.9659	31.8819	30.8238	140.62	121.268	127.367	168.793	60.5478	60.8702	51.2673	64.908		31.1597	139.512	59.3983		4.47732	0.425758
Tom1l2	10.5921	12.951	11.2809	13.1299	12.8887	45.8298	43.2639	44.6315	53.4325	20.8811	20.1612	17.6806	21.0574		12.1685	46.7894	19.9451		3.84512	0.426273
Kdm4b	9.44374	9.10256	11.3968	11.4411	12.0133	34.8048	32.6162	31.0114	33.0018	15.4575	14.0882	13.2724	13.3411		10.6795	32.8586	14.0398		3.07679	0.42728
Lemd2	20.5628	18.1508	21.0304	18.6361	18.229	47.141	37.4305	45.5104	44.4125	18.5986	18.0404	19.2826	18.6683		19.3218	43.6236	18.6475		2.25774	0.427463
Ccdc69	1.51465	1.53848	2.02014	1.70931	1.53318	7.68406	6.90866	7.22028	8.24207	3.66186	3.52285	2.71471	2.95259		1.66315	7.51377	3.213		4.51779	0.427615
Rictor	4.40546	5.29958	5.05909	5.83844	5.22513	5.34497	5.77304	4.41211	6.2239	2.40653	2.84003	1.4552	2.61852		5.16554	5.43851	2.33007		1.05284	0.428439
Tgfb3	3.79686	3.50126	3.59595	3.97916	3.84331	21.5276	19.4346	19.4364	23.383	9.723	10.035	6.10766	10.0722		3.74331	20.9454	8.98447		5.59543	0.428947
Vps18	6.5538	6.80661	7.28735	7.06365	8.16711	24.1146	19.4209	23.6513	25.989	9.34546	10.0248	10.8931	9.7655		7.1757	23.2939	10.0072		3.24623	0.429606
Prkd1	2.01065	2.06364	2.05436	1.9578	1.92693	13.0322	10.927	9.40072	13.9645	6.35121	5.88724	2.8033	5.29019		2.00268	11.8311	5.08298		5.90765	0.429629
Gapdh	2.45575	2.11261	2.34435	1.74462	1.85778	14.8291	13.5105	8.41397	8.98454	4.95485	5.64611	5.99022	3.06739		2.10302	11.4345	4.91464		5.43719	0.429807
Trio	4.31893	5.24164	5.50114	5.89725	5.45515	6.94921	6.41213	5.98398	7.15029	2.8963	3.31596	2.12277	3.05371		5.28282	6.6239	2.84719		1.25386	0.429835
Sec24a	12.0182	14.597	12.3001	13.7291	13.4125	7.96893	9.0665	6.59611	9.21244	3.11059	4.52872	2.65922	3.85172		13.2114	8.211	3.53756		0.621509	0.430832
Adamts9	1.06206	1.02122	0.996388	1.21697	1.03984	4.15775	4.33778	3.90576	4.76563	1.71487	2.20328	1.35953	2.12697		1.0673	4.29173	1.85116		4.02113	0.431332
Akr1b3	95.8273	91.9157	102.675	95.2194	102.124	270.094	211.404	208.508	253.92	102.093	106.728	94.4639	104.313		97.5523	235.982	101.899		2.41903	0.431811
Lancl3	0.598687	0.529527	0.561798	0.757865	0.791489	2.18624	1.7776	1.389	2.00027	0.708209	1.09051	0.531707	0.846063		0.647873	1.83828	0.794122		2.8374	0.431993
Abcd2	0.844671	1.03585	1.04456	0.810963	0.905664	4.12701	3.98384	2.88502	4.44539	2.26496	1.83157	0.900918	1.67838		0.928342	3.86031	1.66896		4.15829	0.432337
St3gal2	1.80477	2.17817	2.27131	2.53269	2.91968	9.34231	9.4358	9.60518	10.9094	4.33169	4.07458	3.70641	4.9534		2.34132	9.82317	4.26652		4.19556	0.434332
Slc19a2	13.9043	13.7357	14.4165	14.2935	13.748	22.7655	22.2367	18.7682	24.8376	9.8013	11.4066	7.16907	10.1315		14.0196	22.152	9.62712		1.58007	0.434594
Vsig10	13.2261	14.7929	14.0296	16.7364	12.7366	72.1143	63.421	60.2685	83.1068	36.3227	32.6148	20.4532	32.0401		14.3043	69.7276	30.3577		4.87459	0.435375
Calhm2	1.48578	1.65533	1.67799	1.54797	1.83043	10.8029	9.45022	10.7911	11.67	4.7011	4.78279	3.642	5.52138		1.6395	10.6786	4.66182		6.5133	0.436559
Atl2	26.4384	26.4891	27.7152	26.9855	26.3335	38.9202	34.2174	25.4808	38.9507	17.2828	17.6267	8.61854	16.5495		26.7923	34.3923	15.0194		1.28366	0.436708
Lphn1	17.4571	22.314	25.6327	20.1561	17.9983	96.1862	89.7393	107.251	96.8441	38.0366	47.7324	50.0671	34.5946		20.7116	97.5052	42.6077		4.70775	0.436979
Bop1	26.9804	28.0029	28.9138	26.4012	30.3078	35.2799	29.418	33.9882	37.1972	14.4761	14.8031	15.1692	14.9914		28.1212	33.9708	14.8599		1.20801	0.437433
Ssfa2	6.29475	6.76913	7.52271	7.54965	7.58281	27.6045	24.4408	19.1344	29.8566	11.5892	12.5646	7.60445	12.5581		7.14381	25.2591	11.0791		3.5358	0.438618
Pvrl2	40.854	42.2785	43.1571	38.6753	42.6098	95.121	81.637	91.8359	108.302	42.4255	42.9652	40.4954	40.116		41.5149	94.224	41.5005		2.26964	0.440445
Entpd5	23.4322	27.0124	21.9091	24.045	21.8453	23.715	22.0369	17.2914	27.2193	10.8626	10.4772	7.96751	10.4665		23.6488	22.5657	9.94345		0.954199	0.440646
Ubqln2	7.27768	7.11708	7.29394	7.13681	7.60547	44.3961	37.2436	34.2837	47.245	16.6923	21.0108	13.5602	20.7994		7.2862	40.7921	18.0157		5.59855	0.441646
Ldhb	85.6461	77.4991	79.55	75.3665	80.9359	533.636	418.582	387.175	523.437	206.483	223.678	211.996	182.478		79.7995	465.707	206.159		5.83597	0.442679
Tnfrsf22	0.269512	0.241679	0.394309	0.329216	0.16609	1.94987	1.38267	1.11334	1.67645	0.852459	0.527374	0.527561	0.8063		0.280161	1.53058	0.678423		5.46322	0.443245
Epb4.1l2	88.2865	84.5871	87.2944	98.5077	93.287	56.0468	55.7939	47.2292	65.0029	28.661	27.1182	15.599	27.9413		90.3925	56.0182	24.8299		0.619721	0.443247
Bmp2k	6.92033	7.7811	7.35817	7.48326	6.95824	12.373	11.6461	8.96142	13.5676	5.08886	6.10251	3.47394	5.99339		7.30022	11.637	5.16467		1.59407	0.443814
Phtf2	4.81106	5.67258	6.41752	5.54063	5.56156	7.97181	6.33012	4.89607	8.36628	3.20379	3.83935	1.99035	3.25056		5.60067	6.89107	3.07101		1.2304	0.445651
Nuak2	3.93008	3.81404	4.05108	4.88155	4.15086	16.4842	11.4318	16.1753	14.7528	8.26323	6.59761	5.22192	6.14536		4.16552	14.711	6.55703		3.53162	0.445722
Fam57b	2.49831	3.25596	2.56343	2.72943	2.65476	13.701	9.16987	9.88418	13.0076	5.03981	5.44478	4.65822	5.27263		2.74038	11.4407	5.10386		4.17485	0.446116
Aagab	16.2865	16.8198	16.5993	15.5824	16.8695	37.4309	34.7315	35.4172	38.2198	16.7464	16.8862	13.94	17.579		16.4315	36.4498	16.2879		2.21829	0.446858
Gpr84	0.18592	0.0961059	0.228555	0.062953	0.15268	1.41359	0.730295	0.939476	1.18243	0.590739	0.536772	0.41207	0.369239		0.145243	1.06645	0.477205		7.34252	0.447472
Celf2	9.78807	12.6777	12.2564	12.5808	12.7498	25.9685	24.5114	17.8609	29.1875	10.3532	12.9421	7.28701	13.0608		12.0106	24.3821	10.9108		2.03005	0.447492
Hist2h2bb	0.508739	0.0282803	0.0585816	0.118902	0.0604649	0.193712	0.0959356	0.363597	0.252789	0.0216275	0.179734	0	0.205377		0.154994	0.226508	0.101685		1.46141	0.448922
Tpmt	6.89417	6.24029	7.38481	6.09962	6.38441	30.5369	25.9238	21.6318	32.0038	12.8175	15.0548	6.7731	14.8627		6.60066	27.5241	12.377		4.1699	0.44968
Tbc1d4	3.00994	2.79832	3.63207	3.79418	2.80138	19.3065	17.3052	13.0531	23.1532	9.8582	9.11052	4.71401	9.08492		3.20718	18.2045	8.19191		5.67617	0.449994
Dhx32	29.7155	29.8308	27.057	35.5426	31.4608	56.548	51.3212	49.6815	58.8432	25.3593	25.8272	20.3513	26.0049		30.7213	54.0985	24.3857		1.76094	0.450765
Nrcam	0.237821	0.428577	0.466162	0.447103	0.431362	0.523881	0.355342	0.361779	0.525953	0.238121	0.250049	0.118312	0.193653		0.402205	0.441739	0.200034		1.09829	0.452833
Hdc	12.8946	13.3647	14.6827	14.2341	15.0253	43.7584	31.2316	29.2313	39.996	13.9373	15.5339	19.478	16.6236		14.0403	36.0543	16.3932		2.56792	0.454681
Ppat	5.40836	6.05379	6.1186	5.79606	6.17235	15.2733	14.5753	11.5754	16.5051	7.34785	8.1695	3.76037	7.08739		5.90983	14.4823	6.59128		2.45054	0.455127
Me2	11.8231	11.0091	10.4182	10.4558	10.3837	25.7894	23.5023	21.2527	27.2577	12.5962	12.7255	7.297	11.9072		10.818	24.4505	11.1315		2.26017	0.455265
Adipor1	47.1382	47.4407	47.9991	44.4408	49.5943	109.55	90.1074	90.45	118.923	49.6243	50.0844	35.4022	51.1714		47.3226	102.258	46.5706		2.16086	0.455424
Kif5b	9.23169	10.9756	12.1112	13.4686	12.4138	25.4072	26.311	19.4221	28.9344	10.3935	15.0943	8.06592	12.0514		11.6402	25.0187	11.4013		2.14934	0.455711
Gpkow	6.54363	6.23343	7.61348	6.63477	6.16639	23.7584	20.7205	17.0107	27.0134	11.3608	11.0755	7.34261	10.5741		6.63834	22.1258	10.0883		3.33302	0.455951
9430020K01Rik	20.2833	22.7951	22.2124	24.5764	23.3357	35.3301	36.7177	30.9921	40.7805	17.1303	19.1631	10.2743	19.1004		22.6406	35.9551	16.417		1.58808	0.456598
Arhgap26	12.8273	10.7782	13.0183	13.6005	14.9433	7.61383	8.32094	5.90331	8.10517	3.65692	3.54264	2.20835	4.29311		13.0335	7.48581	3.42525		0.574351	0.457566
P4ha2	5.55614	5.10145	5.92741	4.43565	4.51849	27.6853	15.6476	15.9908	27.821	9.22596	9.70098	9.34726	11.6744		5.10783	21.7862	9.98715		4.26525	0.458417
Gls2	2.2361	2.84348	2.52441	1.97188	1.81621	1.15142	1.39558	1.84104	1.73106	0.818285	0.712873	0.667254	0.607186		2.27842	1.52978	0.701399		0.67142	0.458498
Rad54l2	9.30461	11.6915	10.646	10.8243	9.54269	8.01571	7.91332	6.91054	8.5405	3.66424	3.70346	3.46647	3.56159		10.4018	7.84502	3.59894		0.754197	0.458755
Slc27a3	8.91052	9.95304	10.3912	10.0024	9.96673	35.6923	27.5216	34.341	39.7417	13.7831	13.4197	17.033	18.9004		9.84478	34.3242	15.7841		3.48653	0.459853
Dnmbp	3.0449	3.75174	3.94604	3.99809	4.26984	10.7227	9.51232	9.80396	11.2919	5.09905	5.46884	4.12518	4.3919		3.80212	10.3327	4.77124		2.71762	0.461761
Nomo1	41.2024	41.7958	41.1275	42.0864	45.2511	29.1191	30.4038	29.948	32.8318	14.3068	14.8488	12.6077	14.8566		42.2926	30.5757	14.155		0.722955	0.462949
Stx6	12.9574	13.0497	10.6555	13.9771	11.0168	25.0531	23.7853	20.1321	25.2668	11.2957	12.9561	7.85278	11.5787		12.3313	23.5593	10.9208		1.91053	0.463546
Mllt6	7.04369	6.41061	9.24374	6.92314	6.53471	33.5989	31.513	31.5328	36.2536	15.6326	16.5923	14.0848	15.3311		7.23118	33.2246	15.4102		4.59463	0.463819
Mapre1	43.6187	44.1185	40.8135	49.2267	45.7282	58.5545	48.7553	40.2858	55.2683	28.0492	25.5469	14.1327	26.3714		44.7011	50.716	23.5251		1.13456	0.463859
Chst10	1.79106	1.58399	1.34773	0.964009	1.24086	1.52527	0.802835	0.883622	0.686901	0.457027	0.645244	0.231338	0.474837		1.38553	0.974657	0.452111		0.703454	0.463867
Tmem180	9.48739	10.2953	10.7025	10.5252	11.6673	21.3597	18.0835	23.885	23.8751	9.47586	10.0795	11.9038	9.09566		10.5355	21.8008	10.1387		2.06927	0.465061
Mtus2	1.35183	1.14736	1.38107	1.44355	1.33917	1.34992	2.17856	1.46739	1.49621	0.744867	0.987079	0.533364	0.759452		1.3326	1.62302	0.75619		1.21794	0.465916
Pik3c2a	7.84622	9.02552	9.06202	9.66593	9.80588	9.87739	9.5358	6.65274	11.6437	4.25058	5.83834	2.67263	4.81061		9.08111	9.42741	4.39304		1.03813	0.465986
Ppapdc3	3.26937	3.45781	3.24077	3.11158	3.90146	12.9885	13.0826	16.4856	16.3074	6.61592	6.67093	7.01381	7.13141		3.3962	14.716	6.85802		4.33309	0.466024
Atp2b1	3.12489	4.1207	3.97397	3.89238	4.10665	23.4961	19.5837	13.6394	22.5747	9.68316	11.2822	5.09767	10.9339		3.84372	19.8235	9.24923		5.15737	0.46658
Wnk1	160.568	145.505	159.467	145.894	131.041	143.429	164.414	138.337	152.485	81.1857	77.5776	44.6279	76.1265		148.495	149.666	69.8794		1.00789	0.466902
Kcnk6	1.68063	1.47919	1.53617	1.62313	1.68588	6.40156	6.3383	5.90149	6.97863	2.9215	2.96717	1.70923	4.39201		1.601	6.405	2.99748		4.00062	0.467991
Zfyve27	30.865	36.5336	34.8231	35.6893	32.5314	39.825	35.7889	37.3334	38.9234	17.1287	18.4343	16.7482	18.8031		34.0885	37.9677	17.7786		1.1138	0.468256
Nudt11	1.16099	1.43095	1.23682	1.12382	1.5232	5.35063	4.05167	3.44486	4.10797	2.00464	2.34874	1.45246	2.13552		1.29516	4.23878	1.98534		3.2728	0.468375
Smarcad1	5.7083	5.85742	5.78241	5.93752	5.63041	9.49414	9.01096	5.97106	10.6667	4.85591	4.90957	2.16497	4.55401		5.78321	8.78571	4.12111		1.51918	0.46907
Egln1	4.50972	4.60563	4.48313	4.39341	4.37124	30.7762	27.2146	25.1314	34.1476	15.3443	14.7844	9.39819	15.5105		4.47263	29.3175	13.7593		6.55486	0.469323
Nr3c2	3.77442	4.40096	4.20672	4.45453	4.10951	4.13956	3.27518	2.65804	4.17622	1.59055	2.04642	1.14699	1.91961		4.18923	3.56225	1.67589		0.850336	0.470459
Llgl1	6.17428	7.29488	7.42643	7.00612	7.89298	24.6718	21.3486	26.5304	28.6447	11.9001	12.2043	10.6485	12.8749		7.15894	25.2989	11.907		3.53389	0.470651
Dnajc12	3.68265	3.5145	2.88811	2.97064	3.42434	11.8353	8.42539	9.46586	11.8308	4.95559	4.78749	3.59319	6.27315		3.29605	10.3893	4.90236		3.15206	0.471864
Ptpn13	3.56789	4.0908	4.56565	4.37689	4.25153	11.2038	10.2521	9.40132	11.3649	5.40443	5.71637	3.51614	5.33163		4.17055	10.5555	4.99214		2.53097	0.472941
Bloc1s3	5.25449	4.93045	4.30049	4.72437	4.61006	18.2949	12.7961	13.08	18.046	8.122	6.9567	5.90734	8.46706		4.76397	15.5542	7.36327		3.26498	0.473393
Osbpl7	32.7312	31.6251	35.7489	38.2273	33.6812	19.477	17.3792	17.0048	19.2987	8.81342	9.95091	8.85907	7.02977		34.4027	18.2899	8.66329		0.531642	0.473665
Trim26	13.8731	15.919	15.553	15.4588	16.9199	77.1072	64.7489	65.7779	83.6056	38.4182	34.7377	29.6403	35.2232		15.5448	72.8099	34.5048		4.68389	0.473903
Map3k4	4.51076	4.65117	4.83899	5.21057	5.16972	8.51275	8.66957	8.26086	9.27296	4.742	4.36913	3.1962	4.17367		4.87624	8.67904	4.12025		1.77986	0.474736
Arid4a	6.76254	6.47062	7.23775	7.52608	6.98325	12.297	12.4976	9.10247	13.7955	6.63304	6.68407	3.42897	5.91721		6.99605	11.9231	5.66582		1.70427	0.475195
Golm1	2.52493	2.15366	2.76693	2.23266	1.99536	6.67525	6.49868	5.18738	7.57486	3.6125	3.25229	1.78987	3.67732		2.33471	6.48404	3.08299		2.77724	0.475474
Acaca	9.28926	12.7384	11.5312	12.3554	13.3874	9.14979	9.41653	8.18099	10.1528	5.03041	4.95156	3.31072	4.26126		11.8603	9.22503	4.38849		0.777805	0.475715
St3gal4	11.4781	11.7934	11.0021	10.8307	11.2333	59.1115	51.8302	50.6023	61.3645	27.0385	30.1456	21.211	27.958		11.2675	55.7271	26.5883		4.94582	0.477115
Zbtb39	2.24275	3.14432	2.81435	2.75584	2.7297	9.45486	7.64009	8.01554	9.57596	4.38795	4.65406	3.3502	4.16401		2.73739	8.67161	4.13905		3.16784	0.477311
Dcaf4	7.31133	7.78923	8.68568	8.33573	8.96336	39.7657	35.9887	33.2711	44.5557	19.1831	19.6616	15.5052	19.1388		8.21707	38.3953	18.3722		4.67263	0.478501
Smox	13.7416	16.5218	15.5316	10.0056	14.6502	80.7567	54.3306	74.798	81.8179	33.2995	33.0057	38.7714	34.5923		14.0902	72.9258	34.9172		5.17565	0.478805
Spg20	15.947	16.296	16.4221	18.0673	17.5988	17.3021	14.8892	13.6544	22.4552	8.36579	8.61374	6.93273	8.8065		16.8662	17.0752	8.17969		1.01239	0.479038
1810058I24Rik	45.8688	42.5681	44.7569	38.7202	44.43	159.955	132.465	145.646	183.722	79.2058	69.0226	60.6283	89.2373		43.2688	155.447	74.5235		3.59259	0.479414
Cul4b	47.6623	46.9594	49.2746	52.1016	47.6769	26.4516	27.216	17.2257	30.0681	14.5761	14.5393	7.05974	12.2323		48.735	25.2403	12.1019		0.517911	0.479465
Ccnjl	2.15761	2.38292	2.38375	2.0122	2.04286	1.63918	2.42161	2.90087	2.01981	1.04248	1.09122	1.01879	1.15516		2.19587	2.24537	1.07691		1.02254	0.479615
Hpdl	1.01848	1.05769	1.45243	1.14358	1.00544	5.84791	4.36271	4.72713	5.45857	2.58062	2.3585	2.68811	2.16462		1.13552	5.09908	2.44796		4.49051	0.480079
Mga	15.5493	19.974	17.3087	18.8138	16.4332	5.69403	7.07176	5.205	5.95095	3.03013	3.50343	1.97769	3.05277		17.6158	5.98043	2.891		0.339493	0.48341
Fkbp14	10.2182	10.1951	10.4116	9.40764	10.2189	39.3365	31.9362	27.4235	40.3549	17.5387	19.583	11.8311	18.3381		10.0903	34.7628	16.8227		3.44517	0.483929
Cltb	19.5019	18.2487	16.132	16.3941	23.0372	84.7618	65.2694	68.9333	87.7686	38.2351	35.217	33.4904	41.7609		18.6628	76.6833	37.1758		4.10889	0.484797
Src	4.72043	7.90908	6.18352	4.96759	6.95594	14.2483	13.7221	14.053	17.477	7.99402	7.24258	6.37886	7.30626		6.14731	14.8751	7.23043		2.41977	0.486076
Caskin1	4.74657	5.41463	5.17433	5.53717	5.94207	15.8085	18.4724	19.3417	18.2214	7.70666	9.79362	9.37323	8.06895		5.36295	17.961	8.73561		3.34909	0.486366
Plagl1	1.69101	2.42808	2.04061	2.497	2.08287	2.54175	3.0237	3.22611	2.78352	1.09106	1.79122	1.24557	1.5062		2.14791	2.89377	1.40851		1.34725	0.48674
Uprt	0.197139	0.228283	0.201961	0.253765	0.209778	0.310644	0.338532	0.197431	0.446495	0.118819	0.200827	0.147692	0.162582		0.218185	0.323275	0.15748		1.48166	0.487139
Crnkl1	18.4124	18.1798	18.2439	18.6831	17.136	15.3863	15.744	13.1238	15.7641	9.20192	8.17226	4.41961	7.44783		18.131	15.0046	7.31041		0.827561	0.487213
Ifngr2	12.7415	16.0886	17.1932	13.6033	16.7387	61.32	54.1534	51.5478	66.4983	31.1816	29.1971	21.0257	32.57		15.2731	58.3799	28.4936		3.82241	0.488072
Pla2g7	29.4359	29.6115	29.2099	26.3996	25.5964	53.1259	41.8773	31.9051	59.0768	23.8	23.4377	16.5093	27.1177		28.0507	46.4963	22.7162		1.65758	0.488559
Pkn2	29.9283	34.6137	30.1754	30.3792	32.8431	17.9039	17.6071	14.4412	19.0924	9.02817	10.7486	4.77361	9.23664		31.5879	17.2612	8.44675		0.546447	0.489351
Tmem131	19.0115	22.8335	22.3418	22.9904	20.1881	19.3112	19.9225	16.6459	22.0439	10.2091	10.7734	6.76434	10.3853		21.4731	19.4809	9.53303		0.907224	0.489354
Mier2	11.5045	14.6852	11.0655	12.8807	15.091	38.8014	34.9602	53.0014	43.2109	23.6787	20.1618	20.6236	18.8079		13.0454	42.4935	20.818		3.25736	0.489911
Smyd2	17.6158	15.6307	15.4401	15.4119	17.0624	87.7316	67.059	80.8644	92.0945	42.2562	38.2222	37.9755	42.8006		16.2322	81.9374	40.3136		5.04784	0.492005
5031414D18Rik	1.09349	0.894127	0.875608	0.935512	0.805769	5.98549	4.91052	4.28483	5.0376	2.40136	2.93679	2.10615	2.50697		0.920901	5.05461	2.48782		5.48876	0.492188
Clstn1	13.9176	13.0622	16.1899	12.933	14.1404	38.3054	41.6834	40.61	38.4985	18.9159	21.665	16.8578	20.9289		14.0486	39.7743	19.5919		2.83119	0.492577
Wasl	9.0507	9.27711	9.13627	9.81516	8.68419	27.1842	23.1423	18.7976	28.9902	12.9382	14.1841	7.55586	13.7032		9.19269	24.5286	12.0953		2.66827	0.493112
Serpini1	3.66796	3.19662	2.68119	3.35798	3.96857	9.38981	8.26614	7.45624	9.99174	4.98027	5.45771	2.67859	4.21555		3.37446	8.77598	4.33303		2.6007	0.493737
Scrn2	5.99138	5.46021	5.7223	6.35972	6.86831	15.529	15.9835	18.2074	19.9085	8.39387	8.33506	9.5329	8.15077		6.08038	17.4071	8.60315		2.86283	0.494232
Cbx4	4.66772	4.32327	5.00883	4.88368	4.87752	22.1267	19.2754	21.1672	23.2441	10.9146	11.5681	9.70541	10.2501		4.7522	21.4534	10.6096		4.5144	0.494541
Rrp9	25.4453	22.6651	23.1292	19.169	21.3974	32.3676	28.5611	38.1924	34.9358	18.6706	17.0859	15.8102	14.8269		22.3612	33.5142	16.5984		1.49877	0.495264
Fbxl18	2.91529	3.63257	3.20434	3.84417	3.50778	5.52528	5.69543	6.14964	5.81946	3.22254	3.01748	2.61272	2.65461		3.42083	5.79745	2.87684		1.69475	0.496224
Tjp1	32.5178	34.6951	33.4657	37.7411	31.3545	29.6033	30.1728	26.6181	32.8477	16.9699	15.6565	10.2604	16.301		33.9548	29.8105	14.797		0.877945	0.496367
Trim35	16.4279	18.8847	19.1887	18.8176	18.9294	80.5925	71.6301	71.8864	89.0186	40.3676	40.7764	31.9948	42.386		18.4497	78.2819	38.8812		4.243	0.496682
Fam160b1	17.195	18.1438	18.6016	17.5418	18.5687	13.9273	15.3831	13.3316	15.5005	7.53536	8.36901	5.11575	7.85909		18.0102	14.5356	7.2198		0.807078	0.496697
Timm10	17.275	15.1405	15.1118	13.9836	14.965	33.2405	27.3581	31.8875	33.2248	16.5461	15.8216	13.8076	16.267		15.2952	31.4277	15.6106		2.05475	0.496713
Scd4	0.232738	0.170802	0.26473	0.303075	0.205423	0.626584	0.639926	0.372933	0.824725	0.440709	0.248498	0.135969	0.400419		0.235354	0.616042	0.306399		2.61752	0.497367
Mkl2	8.19411	8.23246	8.79811	9.48754	10.0029	8.72205	8.10344	7.54688	9.07657	4.67252	4.64718	3.05393	4.29163		8.94302	8.36224	4.16631		0.935057	0.49823
Mesdc1	2.24404	2.52604	1.71009	1.83128	2.41145	12.7959	8.93537	9.77577	11.0184	5.44697	5.39404	3.61032	6.75683		2.14458	10.6314	5.30204		4.95732	0.498717
Galnt1	14.9964	16.2564	17.3987	17.8529	16.366	74.9716	60.706	47.5287	80.0424	39.6001	38.8675	20.5305	32.5871		16.5741	65.8122	32.8963		3.97079	0.499851
Foxo6	1.46623	1.29947	2.06983	2.00283	2.03798	10.6449	9.33205	13.7488	12.5744	6.68507	6.9515	5.56677	3.96279		1.77527	11.575	5.79153		6.52016	0.500347
Ttll12	5.4508	5.87451	5.69371	6.86456	6.18604	15.3464	14.7107	16.4378	17.7574	8.05991	7.79414	7.40963	8.90868		6.01392	16.0631	8.04309		2.67098	0.500719
Usp9x	27.7977	36.0936	32.1147	32.4812	28.0011	29.193	28.3519	19.634	32.2735	15.009	17.2009	8.34676	14.3826		31.2977	27.3631	13.7348		0.874286	0.501947
Dcbld2	14.1007	14.6099	16.553	15.3653	13.6376	8.69365	9.82748	8.05697	9.40657	4.78811	5.22698	2.98573	5.07993		14.8533	8.99617	4.52019		0.605668	0.502457
Fam178a	11.5612	13.1447	12.5941	13.5879	12.5099	16.9761	17.2399	11.9751	18.5166	8.4049	10.0551	4.85318	9.26022		12.6796	16.1769	8.14335		1.27583	0.503393
Prdx6	186.907	157.762	159.089	162.297	163.864	251.47	207.547	184.982	244.401	118.852	126.39	84.0174	118.362		165.984	222.1	111.905		1.33808	0.503851
Sfxn3	6.98872	7.66054	7.6322	7.8089	7.10001	46.0068	40.2818	41.2359	51.4265	22.1345	24.0777	16.939	27.0471		7.43807	44.7377	22.5496		6.0147	0.504039
Zdhhc16	9.81288	9.4031	9.48928	9.40585	10.8372	28.9028	24.939	26.4812	34.7166	15.7094	14.9231	12.3132	15.0516		9.78966	28.7599	14.4993		2.93778	0.504151
Cdr2l	3.45442	3.09757	2.76451	3.20596	2.86586	13.4376	11.1546	12.245	15.6161	6.94232	6.77972	6.26956	6.46787		3.07766	13.1133	6.61487		4.2608	0.504439
Ubtf	13.8891	12.3985	14.1693	14.5408	14.2035	83.0016	67.2411	64.4322	85.2874	41.839	43.5914	28.0467	38.021		13.8402	74.9906	37.8745		5.4183	0.505057
Pip5k1a	10.6413	13.4102	13.2255	12.839	11.7161	24.4698	23.0535	19.9196	27.4925	12.618	14.0253	8.57603	12.8944		12.3664	23.7339	12.0284		1.91922	0.506805
Slmap	51.2043	54.8529	46.3681	55.1228	51.607	126.996	125.455	96.3167	146.012	71.3133	75.4768	36.6268	67.5123		51.831	123.695	62.7323		2.3865	0.507153
Nxph1	1.77087	2.13147	1.93669	1.84598	1.55497	3.3148	2.03823	1.94839	3.26425	1.64379	1.73293	0.265803	1.71683		1.848	2.64142	1.33984		1.42934	0.507242
Txk	1.85787	1.9262	1.51628	1.53037	1.69446	2.97267	2.47616	1.99915	3.08443	1.41515	1.22464	1.21379	1.49195		1.70504	2.6331	1.33638		1.54431	0.507532
Avl9	3.95075	4.71751	3.99111	4.43834	4.32611	8.30209	7.38842	5.66698	8.61581	3.92444	4.81309	2.40229	4.07611		4.28476	7.49332	3.80398		1.74883	0.507649
Atxn2	113.237	134.925	132.447	131.277	148.282	86.5384	96.1542	109.505	101.87	44.0122	53.5205	49.7566	52.7676		132.034	98.5169	50.0142		0.74615	0.507672
B3galt1	0.355906	0.429995	0.677954	0.558967	0.670616	0.475757	0.680005	0.339529	0.471356	0.237317	0.324816	0.12443	0.313157		0.538688	0.491662	0.24993		0.912703	0.508337
Plcd3	3.57153	2.93126	3.61212	3.06551	3.25757	11.1539	10.8096	11.9896	14.919	5.95175	7.79702	5.67542	5.5206		3.2876	12.218	6.2362		3.7164	0.51041
Syap1	18.3612	18.9253	19.2946	19.5889	19.9371	85.1688	75.8069	60.5785	94.9955	44.3637	49.2049	23.3191	44.6903		19.2214	79.1374	40.3945		4.11715	0.510435
Exoc5	12.6249	13.2416	13.2767	15.4815	14.1768	18.4337	17.4479	11.7603	20.261	8.83978	10.8378	5.02342	9.98261		13.7603	16.9757	8.6709		1.23367	0.510782
Pus7	4.90051	4.94056	5.77923	4.78489	5.58238	14.9026	13.9888	11.4595	16.9481	8.60807	8.05626	5.34265	7.36426		5.19751	14.3247	7.34281		2.75608	0.512596
Myo6	13.0387	12.4362	13.4293	14.5645	11.6847	34.8012	28.4444	32.1225	36.4125	18.5435	17.1727	14.6703	17.4774		13.0307	32.9451	16.966		2.52828	0.514976
G3bp2	41.4541	42.4606	41.0747	41.466	43.6065	62.9697	62.404	46.8368	69.2487	33.9908	36.9937	18.5509	34.9008		42.0124	60.3648	31.109		1.43683	0.515351
Ankib1	10.9518	11.4974	12.0236	12.2578	12.0946	11.8134	12.2414	9.05299	12.4124	6.0305	7.19271	3.95944	6.33412		11.765	11.38	5.87919		0.967277	0.516623
Adcy9	1.54715	2.31575	1.79891	2.06553	2.31296	6.0931	6.27167	6.35772	7.02619	3.18021	4.08106	3.32667	2.71533		2.00806	6.43717	3.32582		3.20567	0.516658
Pgm3	5.27112	7.76125	6.83877	6.0872	5.12346	30.6765	23.9082	23.5212	31.3304	17.2551	14.1592	10.5661	14.5769		6.21636	27.3591	14.1393		4.40114	0.516806
Pdk1	11.7995	9.89393	9.25711	9.78939	8.75779	27.7425	29.6968	27.894	31.2487	15.9161	16.8977	11.7559	15.6923		9.89954	29.1455	15.0655		2.94413	0.516907
Utrn	2.66303	3.08862	3.0194	3.33793	2.86042	5.65951	5.48321	4.64507	6.50041	3.21711	3.23626	1.85524	3.21977		2.99388	5.57205	2.8821		1.86115	0.517241
Tbck	0.995472	1.18843	1.31275	1.10454	1.39076	1.82346	1.82625	1.72923	2.29284	1.07385	1.32858	0.745693	0.820298		1.19839	1.91795	0.992105		1.60043	0.517275
Usp22	9.6719	9.79828	10.4523	10.6482	11.0094	44.4935	41.3863	38.3498	46.008	23.1251	24.111	16.8917	23.9538		10.316	42.5594	22.0204		4.12557	0.517404
1110037F02Rik	13.3665	15.517	14.4567	17.1222	15.5409	13.5174	13.4018	10.7812	15.1865	7.67031	7.7756	4.24253	7.70809		15.2007	13.2217	6.84913		0.869813	0.518021
Osbpl11	10.0193	11.5728	10.3113	10.686	10.5219	38.2688	30.3515	27.2752	37.6427	17.2494	21.8406	12.6258	17.5708		10.6223	33.3845	17.3217		3.14289	0.518852
Hif1a	7.15994	7.67526	8.69422	7.19213	7.85026	27.0528	22.5406	15.6958	26.4195	10.6805	15.2248	7.71867	13.9597		7.71436	22.9272	11.8959		2.97201	0.518857
Lyplal1	3.9977	4.47428	5.14394	5.0665	4.30855	19.7962	14.4696	12.4067	17.698	9.03916	9.1136	5.81181	9.4345		4.59819	16.0926	8.34977		3.49977	0.518857
L3mbtl4	3.10878	3.15753	3.38004	3.21399	3.26163	12.6684	10.3661	9.38311	12.5258	6.35454	6.48206	4.31608	6.26906		3.22439	11.2359	5.85543		3.48464	0.521138
Rin3	2.56737	2.78139	2.82178	2.65815	3.25743	16.7132	12.4184	13.1721	16.7455	7.39657	7.90304	6.82849	8.67885		2.81722	14.7623	7.70174		5.24002	0.521717
Mapk1ip1l	10.3241	10.0057	10.7856	10.318	10.7464	13.7732	13.4107	12.4862	15.3227	8.27598	8.20628	4.39879	7.82658		10.436	13.7482	7.17691		1.31739	0.522025
Snx33	4.59907	4.64365	4.60011	5.20702	4.98342	22.5259	18.0366	19.0854	22.6131	11.1526	12.0515	8.73503	11.0066		4.80665	20.5652	10.7364		4.2785	0.522067
Slc25a45	9.9916	12.2709	13.3197	12.57	12.2917	50.2059	45.3561	47.2639	60.8621	26.2694	28.9146	24.6666	26.7075		12.0888	50.922	26.6395		4.21234	0.523144
Uevld	2.57516	2.68861	2.67175	2.73096	2.73907	5.32256	4.7628	3.53851	5.8178	2.7224	2.82609	1.72784	2.91903		2.68111	4.86042	2.54884		1.81284	0.524408
Spock2	38.3757	36.5369	40.2849	38.7493	37.5223	103.596	97.7308	100.244	126.94	58.8613	58.3022	44.3873	63.2461		38.2938	107.128	56.1992		2.79752	0.5246
Spin1	8.11235	9.23953	8.79205	8.97058	9.04631	38.6454	33.8595	29.258	44.1641	21.2685	22.2191	12.0875	21.026		8.83216	36.4817	19.1503		4.13056	0.524928
Ier2	3.42121	2.75597	3.28608	2.41395	3.24736	28.4148	22.32	27.8805	29.0604	12.4885	14.4091	15.5648	14.0823		3.02491	26.9189	14.1362		8.89907	0.525139
Znfx1	29.1797	33.8009	34.7624	34.1813	35.9329	36.7681	33.0679	34.5913	39.1718	20.5193	20.2244	15.2489	19.5803		33.5714	35.8998	18.8932		1.06935	0.526277
Map4k4	23.3021	23.0811	27.9799	20.3834	28.4016	93.5656	86.6062	71.2376	88.9297	48.0418	49.6032	37.8914	43.604		24.6296	85.0848	44.7851		3.45457	0.526359
Anks1	5.85161	6.01124	6.52464	6.05409	5.83501	14.4914	11.9126	13.0286	15.7943	7.48952	7.16882	6.62203	7.79892		6.05532	13.8067	7.26982		2.2801	0.526542
Prps1	12.8161	11.9366	10.1522	11.0553	12.1337	18.0498	17.6207	15.2177	20.8159	11.0802	10.2186	5.85242	10.614		11.6188	17.926	9.4413		1.54285	0.526681
Anp32e	11.0802	10.7256	13.8506	14.3657	11.0782	53.4035	43.805	42.6045	62.7808	28.8893	29.6461	21.0449	27.2247		12.2201	50.6484	26.7013		4.1447	0.527188
Cdc40	6.17983	6.26562	5.9966	7.11197	6.33746	15.4739	13.9567	11.1642	17.2123	8.66981	8.67117	4.8384	8.34586		6.3783	14.4518	7.63131		2.26577	0.528053
Mme	2.71859	2.67586	2.6992	3.48075	4.03167	17.4943	15.1509	10.6798	19.2747	9.23446	10.0574	4.90548	8.92415		3.12121	15.6499	8.28037		5.01405	0.5291
Endod1	3.1564	3.15438	3.08104	2.52177	3.16104	9.86868	8.58836	7.83993	9.65041	4.99215	5.39424	3.13773	5.50013		3.01493	8.98685	4.75606		2.98078	0.529225
Agps	4.95738	4.91591	5.37007	4.84014	4.75273	7.85227	7.60308	6.22202	8.38307	4.24641	4.56777	2.47036	4.62763		4.96725	7.51511	3.97804		1.51293	0.529339
Plekhf1	4.43856	4.75828	4.85725	5.01113	4.56785	24.222	18.2194	21.0886	25.1184	12.6209	11.3697	10.1696	12.8025		4.72661	22.1621	11.7407		4.68879	0.529764
Zyx	17.7351	18.6681	18.1014	18.5812	18.9441	125.109	103.987	116.562	140.279	66.7975	59.5154	51.7911	79.369		18.406	121.484	64.3683		6.60026	0.529849
Prkci	6.90778	7.52017	9.44039	10.4463	7.92951	23.3969	18.7614	15.9921	25.1247	12.0371	13.6601	6.93192	11.5108		8.44883	20.8188	11.035		2.4641	0.530049
Shoc2	8.54584	8.32005	8.43187	9.28903	8.98357	15.5021	14.8192	10.5597	17.1141	8.97352	9.11065	4.34914	8.30848		8.71407	14.4988	7.68545		1.66383	0.530076
Alad	23.4248	21.7909	21.1088	22.0724	24.9418	100.61	75.1165	93.0743	102.57	48.1685	47.0707	51.6914	50.2487		22.6677	92.8427	49.2948		4.09581	0.53095
Hip1	5.27155	6.14503	5.93711	5.47372	5.71721	8.38557	9.16364	8.29912	8.70092	5.07765	4.87091	3.24065	5.16529		5.70892	8.63731	4.58863		1.51295	0.531256
Nckap5l	2.13744	3.96361	3.92257	4.5121	4.41681	20.4626	19.2534	21.0325	23.567	8.55874	10.5583	14.8133	10.8799		3.79051	21.0789	11.2026		5.56097	0.531459
Pla2r1	1.4811	0.859866	1.10482	1.44444	0.791297	2.6652	3.16288	2.12961	2.61966	1.92489	1.2592	0.782589	1.67082		1.1363	2.64434	1.40937		2.32714	0.532978
Map2k4	8.01276	8.46174	7.72782	8.73486	8.77169	30.5554	26.4784	21.7507	32.8205	16.4248	17.5355	9.02699	16.5008		8.34177	27.9013	14.872		3.34476	0.533024
9030624J02Rik	23.9836	23.8915	23.1841	23.3478	23.5702	70.6475	55.4352	59.34	75.4554	38.9174	32.7695	31.3536	36.0532		23.5954	65.2195	34.7734		2.76407	0.533175
Slc35e3	1.44092	1.09576	0.945003	0.885614	0.845739	6.60236	5.57597	4.80301	7.03845	3.35401	3.85913	2.26599	3.33007		1.04261	6.00495	3.2023		5.75955	0.533277
Sms	3.67794	2.03122	3.08423	4.86155	3.16063	4.49843	4.94283	3.38693	6.34726	2.24598	3.11298	1.63507	3.24062		3.36311	4.79386	2.55866		1.42542	0.533737
Pnck	1.86706	1.22462	1.4047	1.55641	1.35911	7.34563	5.52507	6.14019	9.70641	3.49602	4.1167	3.90991	3.80574		1.48238	7.17933	3.83209		4.84311	0.533768
Wdr82	18.1705	21.3945	22.0766	20.2255	21.6426	49.057	46.9679	42.3737	52.9689	27.7618	29.1514	17.8853	27.375		20.7019	47.8419	25.5434		2.31099	0.533912
Gna14	3.16225	3.43451	3.39513	3.08181	3.29173	13.7956	12.8747	11.9621	15.1184	6.91968	7.68978	5.44339	8.70718		3.27309	13.4377	7.19001		4.10551	0.535062
Mtpn	24.9928	25.6439	25.3009	25.4565	25.2881	60.2871	51.1892	36.8185	63.0903	28.1667	34.4331	15.7753	34.835		25.3364	52.8463	28.3025		2.08578	0.535563
Pdzd11	8.89735	7.64	8.34736	7.55305	7.634	46.2218	34.3989	31.258	45.7353	23.244	22.087	16.6027	22.7238		8.01435	39.4035	21.1644		4.91662	0.537119
Itpr2	6.38712	3.85285	3.96603	4.63825	4.1011	3.66932	3.482	4.58275	4.40286	2.3107	1.97627	1.89867	2.49101		4.58907	4.03423	2.16916		0.879096	0.537689
Stk24	9.19381	10.2329	10.764	10.6069	11.3584	45.2143	39.9127	33.0754	48.2295	25.4135	24.4248	16.0509	23.6027		10.4312	41.608	22.373		3.9888	0.537709
St3gal5	17.6446	19.2404	15.0067	17.6641	20.0721	80.9206	66.5013	70.5819	85.6815	42.0488	45.5514	32.2676	43.4543		17.9256	75.9213	40.8305		4.23536	0.5378
Set	47.2564	45.6881	41.3832	45.907	42.566	58.2684	53.0367	37.7667	54.5082	35.1586	29.7184	14.9283	29.7045		44.5601	50.895	27.3774		1.14216	0.53792
Cpe	63.8214	59.1249	53.2699	58.0534	66.1749	759.835	610.967	524.976	838.548	409.261	393.985	253.773	415.436		60.0889	683.582	368.114		11.3762	0.538507
Prep	5.41638	5.47494	5.98848	5.23945	5.87413	25.3376	21.8446	21.8342	27.1912	13.6703	14.0217	10.4607	13.6611		5.59868	24.0519	12.9535		4.296	0.538562
Kank1	4.82286	5.3344	5.37609	5.0502	5.74075	21.2115	20.5638	19.4783	20.8339	11.3039	14.0244	8.65439	10.2395		5.26486	20.5219	11.0555		3.8979	0.53872
Zfp300	0.419417	0.127516	0.220797	0.221544	0.131421	1.04877	0.856457	0.510998	1.01608	0.408669	0.669936	0.280352	0.491291		0.224139	0.858076	0.462562		3.82832	0.539069
Pdgfc	4.21571	3.94728	4.27153	4.94754	4.74214	15.2208	12.4634	10.0499	16.2325	7.98915	8.5284	3.47533	9.12226		4.42484	13.4916	7.27879		3.04907	0.539503
Faf2	45.3293	44.118	43.967	50.5855	47.8525	30.6105	37.9551	32.311	36.3406	20.6726	19.5525	13.9048	19.9148		46.3705	34.3043	18.5112		0.739788	0.539617
Lrch3	10.1825	13.6284	12.3057	12.1278	11.23	12.9396	14.4385	12.431	14.1081	7.90453	8.41884	5.10291	7.71182		11.8949	13.4793	7.28453		1.1332	0.540423
Ncoa7	5.3768	4.89973	4.97824	5.5291	5.16935	16.5004	13.8297	10.4475	19.6843	8.68555	10.6718	4.56568	8.80896		5.19064	15.1155	8.183		2.91206	0.541366
Mfsd2a	3.25952	2.2385	4.82165	2.71365	3.70966	20.4994	18.0731	23.3909	19.2844	10.0106	12.358	11.5735	10.1204		3.3486	20.3119	11.0156		6.06581	0.542322
Bcl9l	3.25035	3.61493	4.16953	3.89462	3.71407	14.0194	13.0301	15.6057	16.4602	8.09311	8.31083	7.17684	8.5098		3.7287	14.7789	8.02265		3.96354	0.542846
Med17	7.818	8.60894	8.5507	7.90296	9.1033	16.7513	14.7137	12.7195	18.7255	10.0729	9.77209	5.25718	9.21098		8.39678	15.7275	8.57829		1.87304	0.545432
Kbtbd2	9.50317	8.99616	7.6861	13.6679	11.6915	16.0051	16.1191	11.8374	17.0141	8.57541	10.2143	5.42865	9.05287		10.309	15.2439	8.31781		1.47871	0.545647
Cyth3	18.7123	22.187	21.9781	25.0426	23.5419	39.5194	33.83	31.8156	40.9262	19.5998	22.5363	13.2927	24.3981		22.2924	36.5228	19.9567		1.63835	0.546418
4931406P16Rik	8.34142	12.8724	11.4157	13.4581	11.7549	19.6017	18.3104	18.3889	23.5348	11.3282	11.3676	8.99045	12.0225		11.5685	19.959	10.9272		1.72528	0.547483
Cttn	25.3717	29.4893	29.1143	29.6048	29.6927	91.2752	80.9362	102.887	108.644	59.2258	50.9015	54.5893	45.4253		28.6546	95.9356	52.5355		3.348	0.547612
Nfat5	10.8461	12.321	13.367	17.1754	14.4573	17.0436	16.4683	12.606	18.8653	9.78623	10.5179	5.54662	9.84373		13.6334	16.2458	8.92362		1.19162	0.549288
Ppcs	4.5624	3.49649	4.95965	4.24375	4.87433	28.0085	21.7094	23.1011	29.2307	15.5794	15.973	11.3616	13.2285		4.42732	25.5124	14.0356		5.76249	0.550149
Brms1l	7.97236	8.87143	7.81836	8.29949	7.96787	32.7785	26.6259	23.1232	35.7666	18.9016	18.1331	10.6769	17.4375		8.1859	29.5736	16.2873		3.61274	0.550738
Stk4	16.0814	18.2667	19.0183	16.8599	17.8752	13.5695	15.1837	13.0785	14.3391	9.06239	8.15163	5.12995	8.59459		17.6203	14.0427	7.73464		0.796961	0.550794
Gng12	11.3993	14.0279	12.7328	14.1349	12.5535	57.0855	46.2469	40.3237	57.7206	29.3784	33.0122	16.979	31.5612		12.9697	50.3442	27.7327		3.88168	0.550862
Pkd2	7.27274	7.40312	7.06634	8.24001	6.81081	20.1619	19.8211	16.8366	22.4888	11.0329	12.6948	7.5394	12.5023		7.3586	19.8271	10.9423		2.69441	0.551889
Gab1	6.69416	7.78887	7.20327	7.72368	6.89273	16.4816	13.2069	12.8055	19.6375	9.2829	9.53089	5.95013	9.52789		7.26054	15.5329	8.57295		2.13935	0.551923
Nckap1	25.6225	28.8245	20.447	28.2812	27.0596	76.3611	69.6725	56.8062	85.4206	46.4781	44.9222	26.3596	41.5159		26.047	72.0651	39.819		2.76674	0.552541
Rara	12.0819	10.6667	14.99	15.8828	14.6484	28.1131	25.6269	31.0711	34.8967	17.6439	16.6599	15.2873	16.5963		13.654	29.927	16.5468		2.19181	0.552908
Klhl5	11.3645	10.9485	11.3385	11.2624	10.9241	47.053	36.7168	35.0743	50.6305	23.8807	25.62	16.5591	27.6479		11.1676	42.3687	23.4269		3.79389	0.552931
Ttc7b	4.14797	4.00888	4.36131	4.09805	4.38708	23.6913	18.5402	18.6798	25.4109	11.6216	13.11	10.1304	12.8806		4.20066	21.5805	11.9357		5.13742	0.553074
Card10	3.29128	3.08149	3.2752	3.04385	3.05359	9.80964	8.91535	9.39214	10.5852	5.20217	4.8886	5.19001	6.15625		3.14908	9.67558	5.35926		3.07251	0.553895
Arhgef10	11.9988	11.761	14.0509	11.7997	13.7974	15.4223	17.7068	18.0566	16.1683	9.742	9.5188	7.06214	11.073		12.6816	16.8385	9.34899		1.32779	0.555215
Pigt	43.9288	42.7047	41.3014	38.677	43.4099	62.4335	48.4215	61.9544	69.7569	33.7272	32.7123	30.9316	37.4426		42.0044	60.6416	33.7034		1.4437	0.555781
Ryk	7.64784	7.74438	7.62791	7.13419	8.03318	28.553	24.1701	19.4779	29.8997	15.2405	15.7951	8.777	16.9602		7.6375	25.5252	14.1932		3.34209	0.556047
Clcn5	1.75603	2.52831	2.40724	2.20551	2.40335	6.92065	6.08573	4.90378	6.92591	3.97518	3.95721	2.39253	3.49299		2.26009	6.20902	3.45448		2.74725	0.556365
Tubb5	28.4821	28.8568	27.0002	27.5482	34.0241	150.023	118.856	128.478	148.099	81.1075	81.3324	55.6926	86.5292		29.1823	136.364	76.1654		4.67284	0.558545
Mrps17	35.2007	41.2915	43.0577	34.4786	34.0658	102.112	83.7858	82.3593	96.4101	53.1509	52.7004	43.8501	53.9918		37.6189	91.1668	50.9233		2.42343	0.558573
Spata2	6.55814	8.37983	8.28519	8.14123	7.90953	13.9096	12.521	15.5378	15.2182	8.50422	9.34065	6.07343	8.08752		7.85478	14.2966	8.00145		1.82012	0.559673
Alg11	6.35729	5.87981	5.82869	6.75888	6.00646	7.35937	7.28613	6.06609	8.44625	4.41584	4.42802	3.43776	4.04459		6.16623	7.28946	4.08155		1.18216	0.559925
Fchsd2	6.32666	7.45036	6.67393	11.8686	8.42425	17.4132	15.024	11.5466	18.1473	9.8773	9.92951	5.0393	9.94593		8.14876	15.5328	8.69801		1.90615	0.559978
Prkx	2.65757	2.80313	2.74963	2.68282	2.76992	9.53341	7.85894	6.54668	10.164	5.05103	5.70593	2.78506	5.56229		2.73261	8.52576	4.77608		3.12	0.560194
Vapb	39.4824	35.2642	33.4718	34.2189	37.158	70.0409	61.5898	57.2597	71.4136	45.3528	35.4658	25.6625	39.37		35.9191	65.076	36.4628		1.81174	0.560311
Crtc3	4.95655	6.02046	5.32771	5.41134	6.30756	18.6874	18.3466	21.0513	24.8133	11.3362	12.0725	10.4528	12.5957		5.60472	20.7247	11.6143		3.69771	0.56041
Agfg2	8.87719	9.55587	9.84467	9.85023	10.5633	51.6796	42.9879	45.292	54.3535	28.0282	28.9215	25.2625	26.9242		9.73825	48.5782	27.2841		4.9884	0.561653
Abcd3	10.9574	11.3932	11.1983	11.2978	12.1475	54.661	47.2146	37.0263	57.8965	30.1232	34.3175	17.4356	28.6872		11.3988	49.1996	27.6409		4.31619	0.561811
Exoc6b	7.12211	7.02496	7.60323	8.14366	7.39815	11.3147	10.6483	9.10957	12.701	7.06723	7.33687	3.92135	6.27484		7.45842	10.9434	6.15007		1.46725	0.56199
Ttc13	9.37946	11.7647	13.6813	12.37	9.248	30.0858	23.6316	22.2449	34.3393	17.9336	16.6645	11.5321	15.9471		11.2887	27.5754	15.5193		2.44275	0.562796
Defb19	601.749	537.122	543.118	530.744	538.746	3017.05	2242.73	2437.48	2800.77	1517.12	1487.69	1478.69	1433.65		550.296	2624.51	1479.29		4.76927	0.563644
Zfp449	0.926186	0.966268	0.874132	0.904713	1.09456	4.26801	3.49839	2.68685	4.49872	2.47311	2.35007	1.17529	2.463		0.953172	3.73799	2.11537		3.92164	0.56591
Cd99l2	3.62429	4.24204	4.14634	4.31895	4.55025	28.5325	22.825	22.4904	31.2467	16.1855	16.4777	10.8494	15.9887		4.17637	26.2736	14.8753		6.29102	0.566169
Tmie	1.36403	1.61019	1.16579	1.41521	1.39637	7.39185	6.42685	6.44688	9.06606	4.54872	4.61163	3.12981	4.34289		1.39032	7.33291	4.15826		5.27427	0.567069
Mtrf1l	3.43333	3.53077	4.13469	2.84027	3.00125	15.9766	12.0343	12.2981	13.3721	9.56356	7.79114	6.12451	7.03602		3.38806	13.4203	7.62881		3.96105	0.568454
Ctnna1	12.3666	13.432	13.8446	13.7123	14.1956	79.0725	62.9315	56.2257	82.3855	47.5779	44.8851	25.0024	42.6369		13.5102	70.1538	40.0256		5.19265	0.57054
Rab40c	15.5208	17.0028	15.7192	16.0995	16.5458	28.3835	28.0791	34.5393	34.6316	18.7214	16.9227	18.9797	17.0646		16.1776	31.4084	17.9221		1.94147	0.570615
Trim32	6.35807	7.36679	7.1867	6.11122	8.32856	23.431	21.8217	24.2589	24.826	12.486	15.5767	13.3754	12.4217		7.07027	23.5844	13.4649		3.33572	0.570926
Rela	19.2199	19.1062	20.1909	19.4598	22.0287	56.0773	45.5405	52.3602	57.6966	30.6899	30.0815	26.5569	33.6497		20.0011	52.9186	30.2445		2.64579	0.571528
Phf20	8.50123	18.1506	13.5257	15.5704	10.5864	12.1957	13.1427	13.363	13.8905	8.24207	8.81018	5.4893	7.58946		13.2669	13.148	7.53275		0.991039	0.572921
Nhp2	24.8497	19.7299	22.0096	18.356	22.2164	56.8869	45.5141	46.8038	55.4023	28.9348	30.1535	28.6618	29.6718		21.4323	51.1518	29.3555		2.38667	0.57389
Abat	12.853	15.5333	15.9397	14.6489	19.285	69.4058	55.5446	57.7747	79.3253	37.9861	43.0426	30.6134	38.8843		15.652	65.5126	37.6316		4.18558	0.574418
2310033P09Rik	7.73169	7.41564	8.03997	7.80298	8.42976	19.317	17.3259	15.9923	19.0544	10.9215	10.3507	8.65258	11.3362		7.88401	17.9224	10.3152		2.27326	0.57555
Psmd7	60.7273	52.1382	56.1745	52.9331	54.1866	90.6567	82.9272	74.6297	97.559	57.0061	54.8803	33.9693	53.1875		55.2319	86.4432	49.7608		1.56509	0.575648
Acsl4	5.245	7.59224	9.22523	5.89043	7.73896	25.652	22.7047	15.0721	26.6835	11.4439	16.7847	8.08345	15.5954		7.13837	22.5281	12.9769		3.15591	0.576031
Tulp3	3.7659	4.3346	3.81398	4.09911	5.30953	15.0088	12.4001	12.8702	18.7508	9.50188	9.49234	6.66528	8.3553		4.26462	14.7575	8.5037		3.46044	0.57623
Gsta4	49.6532	44.9512	48.3849	46.0312	48.6217	380.511	277.151	251.955	378.693	200.459	212.554	130.63	199.128		47.5284	322.077	185.693		6.77652	0.576547
Man2a1	28.8696	28.1479	29.2308	35.0792	30.7099	46.6709	40.263	33.8979	49.9389	25.1669	30.7981	16.1693	26.4122		30.4075	42.6927	24.6366		1.40402	0.577069
Bahd1	9.92078	10.4169	10.1265	10.6481	9.62755	37.7822	30.5602	36.6386	39.6865	22.3975	21.366	19.5203	20.2065		10.148	36.1669	20.8726		3.56395	0.577119
Akr1b8	31.4203	32.3385	34.6248	31.5004	35.1474	235.703	184.977	162.667	240.176	128.699	127.356	96.1454	123.208		33.0063	205.881	118.852		6.23762	0.577286
Zwint	42.2513	45.0455	50.4965	47.4259	48.8298	157.072	131.983	125.394	163.773	90.2777	86.6906	62.2438	94.9927		46.8098	144.555	83.5512		3.08815	0.577987
Ccdc59	8.32931	7.24671	8.10471	9.61507	7.56548	20.3583	20.7411	17.9293	22.8612	14.1305	12.9966	8.88271	11.3954		8.17226	20.4725	11.8513		2.50512	0.57889
Kitl	6.74838	7.46021	6.72091	6.64394	7.44223	39.5261	35.8736	25.133	41.2099	18.3178	27.014	12.5957	24.1924		7.00313	35.4357	20.53		5.05997	0.579359
Ammecr1	2.16132	1.97234	2.23096	2.42963	2.10354	9.15674	7.79793	5.27781	10.005	4.7975	5.94259	2.63218	5.31517		2.17956	8.05937	4.67186		3.69771	0.579681
Uggt1	8.73424	9.46397	9.87922	8.49746	9.62806	25.6206	23.3159	20.4109	27.3554	16.8372	14.7361	10.1734	14.3341		9.24059	24.1757	14.0202		2.61625	0.579929
Zfp655	6.33004	6.99788	6.76587	5.74298	5.6894	14.632	14.9954	9.9879	13.83	7.72627	9.36161	5.10074	8.82464		6.30523	13.3613	7.75331		2.11908	0.58028
Cblb	9.46232	9.55754	9.46085	9.66425	9.66262	4.78062	6.2311	5.38621	6.37165	3.66222	3.52747	1.88053	4.15278		9.56152	5.6924	3.30575		0.595344	0.580731
Dhx33	7.21983	9.05029	9.81375	9.70358	9.37179	13.4904	12.7033	10.1853	14.807	8.33081	8.71108	5.30459	7.39068		9.03185	12.7965	7.43429		1.41682	0.580963
Arf3	32.9377	36.875	33.5175	37.0986	33.75	75.6066	65.4622	68.7267	82.8012	43.4039	44.1016	34.9972	47.5699		34.8358	73.1492	42.5181		2.09983	0.581253
Phc3	4.12354	4.8111	4.33619	4.81574	4.2059	8.07793	7.00534	5.23696	7.95818	4.21175	4.92342	2.65793	4.66132		4.45849	7.0696	4.1136		1.58565	0.581872
Ccdc43	10.2343	10.4364	9.83451	9.55343	10.6425	16.1043	13.0097	11.6765	16.0613	8.83017	10.2503	6.79581	7.29125		10.1402	14.2129	8.29188		1.40164	0.583403
N4bp2l1	5.72455	6.42499	6.29563	6.85803	5.10984	18.5844	16.8893	12.8935	17.1287	12.0012	9.78536	5.54562	10.8959		6.08261	16.374	9.55702		2.69193	0.583671
Obsl1	23.0571	25.8567	26.9053	33.803	24.7902	107.718	95.3115	113.582	104.743	59.3213	61.5789	64.7462	60.3644		26.8825	105.339	61.5027		3.91849	0.583857
Add3	30.2135	30.333	30.2221	31.8006	31.3114	46.145	41.6019	35.119	49.7637	28.0254	28.4238	15.282	29.1288		30.7761	43.1574	25.215		1.4023	0.584257
Rps6ka3	6.39349	5.82999	5.51935	5.46662	8.02551	13.1785	13.0031	10.1461	14.798	9.30204	7.70554	5.41212	7.47214		6.24699	12.7814	7.47296		2.04601	0.584673
Rlim	13.4509	12.5549	13.5126	15.2398	12.6869	16.5404	15.7815	11.1987	16.9243	10.0768	10.7139	4.98217	9.58856		13.489	15.1112	8.84036		1.12026	0.585019
Ripk2	2.18051	1.64505	2.00654	1.82317	2.38993	8.97842	6.97215	4.89138	8.05583	4.50188	5.43321	2.3573	4.76588		2.00904	7.22445	4.26457		3.59597	0.590297
Hcfc1	9.23084	10.5721	11.3754	9.80077	9.22286	34.0442	30.9718	31.3832	38.3463	21.1218	22.0944	15.8277	20.521		10.0404	33.6864	19.8912		3.35508	0.590483
Porcn	4.87815	5.35158	5.22434	6.52166	5.61191	23.2157	21.391	20.5653	28.1482	14.362	13.4821	13.0331	14.2932		5.51753	23.33	13.7926		4.22835	0.591195
Slc22a4	0.399168	0.522765	0.246325	0.329681	0.479547	2.30702	2.10646	1.79762	2.68952	1.49737	1.27199	1.07051	1.42769		0.395497	2.22515	1.31689		5.62622	0.591819
Bmpr2	1.88154	2.35447	2.26524	2.2115	2.182	4.90526	4.7403	3.32285	5.91336	2.71731	3.29886	1.61979	3.54535		2.17895	4.72044	2.79533		2.16638	0.592175
Mblac2	2.64459	2.54578	3.06844	3.07687	2.46048	11.1316	9.2401	7.2409	10.7648	4.76632	7.11485	3.94274	6.91751		2.75923	9.59435	5.68536		3.47718	0.592573
Slc35e2	3.11649	3.37652	3.06353	3.33858	2.68682	8.40964	6.90752	6.32834	9.05127	4.81571	5.36497	3.0614	4.98797		3.11639	7.67419	4.55751		2.46253	0.593875
Sertad1	17.3776	16.4524	14.6702	15.2059	17.2821	27.8522	25.7019	28.9431	30.8914	14.6718	16.6452	18.1652	17.9275		16.1976	28.3471	16.8524		1.75008	0.594502
Stim2	5.4822	8.37388	6.19778	6.49263	6.179	25.8437	19.8536	18.9591	29.3369	14.5512	15.9	11.1102	14.3232		6.5451	23.4983	13.9711		3.59022	0.594559
Axl	15.0084	19.8661	17.3106	19.2691	23.6093	106.058	95.1701	96.2211	106.15	64.0545	59.4873	47.2023	69.2355		19.0127	100.9	59.9949		5.30697	0.594599
Rhbdf2	2.14334	3.09446	2.84825	2.28628	2.68164	18.1752	19.4477	24.5199	21.4908	12.4601	12.5844	12.0092	12.7001		2.61079	20.9084	12.4384		8.00844	0.594902
Tbc1d8	7.2157	8.13881	7.38821	8.55766	8.62769	48.3346	40.0734	34.866	40.2732	24.1742	28.0079	21.2405	23.9523		7.98561	40.8868	24.3437		5.12006	0.595393
Ssr2	81.0136	75.7225	83.1341	80.0834	83.6529	169.78	130.288	144.511	170.574	99.6241	90.4302	75.8356	100.421		80.7213	153.788	91.5777		1.90518	0.595479
Wsb2	35.6054	31.8214	39.4995	39.9143	41.9891	122.195	99.7715	104.997	134.551	71.1651	66.5672	65.7207	71.4008		37.7659	115.379	68.7134		3.0551	0.595547
Fzd7	1.11297	1.53316	1.1838	1.11212	1.28887	8.83455	8.55229	8.32214	9.30251	5.13027	5.75209	4.5301	5.44044		1.24618	8.75287	5.21323		7.02374	0.595602
Atxn1	0.892068	1.00247	1.11214	1.20957	1.01003	3.08389	2.63273	2.35018	3.44349	1.91061	1.94278	0.977562	2.02652		1.04526	2.87757	1.71437		2.75298	0.595769
Gemin8	4.07553	5.27888	5.1947	4.57256	5.04071	5.20288	6.37003	5.78162	5.77893	3.34528	3.83837	3.25744	3.3421		4.83248	5.78336	3.4458		1.19677	0.595812
Abhd6	9.89675	11.011	11.5904	11.8731	12.1544	43.7503	30.261	29.1377	38.2664	21.7983	23.7163	17.1683	21.6094		11.3051	35.3539	21.0731		3.12724	0.596062
Magee1	2.11429	1.98532	1.92494	2.35182	2.21468	9.33345	7.31828	7.4244	10.6019	5.19775	5.89393	3.74927	5.83232		2.11821	8.66951	5.16832		4.09285	0.596149
Zfp532	2.31047	3.21339	2.62842	2.29891	2.51308	7.01497	7.12337	7.54702	9.27304	4.97672	5.11652	3.72083	4.71332		2.59285	7.7396	4.63185		2.98497	0.598461
Ppm1k	1.12897	1.19067	1.16272	1.23812	1.16527	5.53998	5.22614	4.03066	5.97184	3.35773	3.76731	1.95188	3.3526		1.17715	5.19215	3.10738		4.41078	0.598476
Casp6	10.4633	13.3391	8.89833	10.8905	11.1502	47.1561	41.2832	46.075	51.4201	28.2342	28.4978	27.0834	27.509		10.9483	46.4836	27.8311		4.24574	0.598729
Cbfa2t2	14.1686	14.261	12.7481	14.9512	12.2625	11.6667	11.7212	12.2558	12.12	8.48145	7.69487	5.53367	6.9313		13.6783	11.9409	7.16032		0.872984	0.599646
Prpsap1	46.3924	44.7744	50.5371	43.0135	46.9068	101.578	90.3517	90.3677	104.066	65.8361	61.8596	47.6145	56.6333		46.3248	96.5909	57.9859		2.08508	0.600325
Macf1	23.7582	28.8426	32.7215	29.4311	28.1169	99.6089	83.9716	75.4792	110.104	63.3432	60.1708	36.1739	61.9573		28.5741	92.2909	55.4113		3.22988	0.600398
Phactr4	9.00306	8.97657	10.2406	9.52248	9.19369	15.4782	15.7193	13.8262	18.5014	9.62725	11.3636	6.94836	10.2122		9.38728	15.8813	9.53785		1.69179	0.600572
Ptch1	2.05993	3.50404	2.26726	2.48112	3.74035	11.9317	10.7051	9.11921	14.9323	5.92033	7.51295	8.04101	6.56806		2.81054	11.6721	7.01059		4.15297	0.600629
Adpgk	6.39822	7.12953	6.56779	6.41783	7.04532	32.8535	23.084	22.4269	31.4443	17.6425	17.9514	12.3472	18.0892		6.71174	27.4522	16.5076		4.09017	0.601321
Etv1	1.15399	1.25551	1.1754	1.57099	1.50095	2.87356	2.14193	1.66159	2.9564	1.46281	1.60961	0.783163	1.94474		1.33137	2.40837	1.45008		1.80894	0.6021
Herc2	15.7095	20.2571	20.0847	22.0303	18.7072	7.98741	8.82556	7.45328	8.82867	6.01299	5.56226	3.56576	4.7876		19.3578	8.27373	4.98215		0.427412	0.602165
Dmxl1	5.26018	7.11411	6.55092	7.21004	6.92651	4.35237	4.37349	3.21997	4.84237	2.43487	3.36251	1.58718	2.72776		6.61235	4.19705	2.52808		0.634729	0.602347
Amot	3.26447	3.34879	3.38683	4.04564	3.33497	8.34552	6.23198	5.78326	9.26458	5.44477	5.35512	2.25007	4.8279		3.47614	7.40634	4.46946		2.13062	0.603465
Gm2a	84.9208	77.9043	83.9265	78.7289	89.6847	256.061	224.573	230.629	307.733	155.742	167.872	123.083	169.088		83.033	254.749	153.946		3.06804	0.604306
Smarcc1	17.1842	17.3416	17.8285	19.4882	17.3435	16.7199	16.7219	13.7638	18.6183	12.1298	11.6343	6.23265	9.83066		17.8372	16.456	9.95685		0.922565	0.60506
Ywhah	24.8456	24.8452	21.9929	25.5865	24.655	89.7112	78.2246	81.8174	99.612	55.4887	52.3286	37.3337	66.2505		24.385	87.3413	52.8504		3.58176	0.605102
Acss1	5.23066	4.71776	5.53733	5.70191	7.02799	30.5935	25.7287	26.1653	34.0955	18.8518	19.2114	16.9454	15.5501		5.64313	29.1457	17.6397		5.16482	0.605223
Fam110b	6.21894	4.67539	4.85126	4.68456	4.62601	11.4417	7.38196	11.188	10.425	6.08899	6.17263	6.0848	6.17733		5.01123	10.1092	6.13094		2.0173	0.606473
Rcor1	13.2784	15.7164	14.0752	15.5578	14.5833	10.2025	11.8446	9.44958	11.1243	6.53138	7.90154	4.5465	6.89864		14.6422	10.6552	6.46952		0.727707	0.607167
Tlk1	13.8663	14.7955	16.4348	16.6413	14.1961	22.9664	21.5688	16.4134	27.6343	15.1038	16.4039	7.88566	14.4077		15.1868	22.1457	13.4503		1.45822	0.607353
Dnajc8	55.6355	45.5639	51.5299	49.8793	48.2473	92.6767	85.2247	64.9021	94.1191	58.8414	54.4823	36.8338	54.7521		50.1712	84.2306	51.2274		1.67887	0.60818
Evi5	17.7278	19.5375	16.9981	17.7765	17.6077	15.0096	14.5807	10.6416	16.5593	8.95127	10.8756	5.37185	9.37918		17.9295	14.1978	8.64447		0.791867	0.60886
Tpd52l1	14.1319	12.2302	13.3335	13.0082	13.6893	70.7117	55.9455	52.382	68.6507	41.9183	40.9666	27.2561	41.0792		13.2786	61.9225	37.8051		4.66332	0.610522
Pggt1b	3.10722	3.64709	3.65105	4.55514	3.37709	3.89426	4.29022	2.71876	3.73262	2.16013	2.68704	1.41977	2.67067		3.66752	3.65896	2.2344		0.997668	0.610665
Rap2a	2.9208	3.36259	3.59302	3.20399	3.52605	13.4363	10.2478	8.38789	13.1174	7.3966	8.41018	4.17692	7.62937		3.32129	11.2973	6.90327		3.40149	0.611052
Tmem135	5.4474	7.91306	5.75019	6.50009	7.66752	19.6917	16.7022	14.6981	22.1888	11.5761	14.2819	7.01701	12.014		6.65565	18.3202	11.2223		2.75258	0.612562
Plekha1	6.33554	8.11703	9.75437	13.0473	8.03238	23.2668	21.2873	19.0521	26.0684	13.9727	15.5501	11.1655	14.2499		9.05732	22.4186	13.7346		2.4752	0.612639
Secisbp2l	4.92688	5.87779	5.44625	5.82087	5.30804	14.8872	13.8304	10.3382	15.9282	8.37483	10.2951	5.75586	9.29534		5.47597	13.746	8.43028		2.51024	0.61329
Nhs	0.404401	0.383855	0.482241	0.449521	0.382351	1.06736	1.23972	0.842505	1.24049	0.723385	0.765089	0.415478	0.79331		0.420474	1.09752	0.674315		2.6102	0.6144
Armc7	2.97094	2.26847	2.88751	2.36984	2.87817	9.83446	8.04991	9.58442	10.6759	6.38623	5.92674	5.16015	5.97227		2.67499	9.53617	5.86135		3.56494	0.614644
Ccbe1	5.16028	5.17557	5.93518	6.32465	5.62053	17.7136	16.8423	12.7629	21.2556	12.1564	12.7249	6.36479	10.9456		5.64324	17.1436	10.5479		3.0379	0.615269
Zfp148	4.84993	5.61542	5.44635	5.69586	6.02792	10.2957	9.70165	6.80367	10.9828	6.32899	6.85192	3.57645	6.50786		5.5271	9.44595	5.8163		1.70903	0.615746
Zfp553	2.67213	2.45035	2.87322	2.49222	2.62408	10.2094	8.29068	9.26173	11.7303	6.39745	6.31639	5.2057	6.41107		2.6224	9.87303	6.08265		3.76488	0.616088
Arl8a	10.8503	10.0784	11.6918	10.0885	10.2679	47.7812	40.7751	40.4479	56.5345	30.4913	29.3956	21.7478	33.1659		10.5954	46.3847	28.7002		4.37782	0.618742
Nol6	8.56228	9.4978	9.05754	9.29195	9.44854	23.203	18.9618	21.197	24.2239	13.4727	14.5766	12.9614	13.3121		9.17162	21.8964	13.5807		2.38741	0.620225
Rnf145	11.2305	9.96177	12.8314	9.16492	11.0418	29.5062	28.7399	29.6875	35.3682	22.1521	19.4505	13.6535	21.3542		10.8461	30.8255	19.1526		2.84208	0.621323
Gpr56	11.6467	13.1792	13.6735	13.6431	12.9427	77.1202	65.2529	73.6791	92.5076	49.7361	47.7261	38.8416	55.5121		13.017	77.1399	47.954		5.92607	0.621649
Efnb2	2.76928	2.76701	2.98296	3.13455	3.29293	4.0863	3.12404	3.25547	4.26078	2.62962	2.30762	1.66807	2.55514		2.98935	3.68165	2.29011		1.23159	0.622035
Pank3	7.00081	8.64897	7.61318	8.74137	8.30658	19.428	17.0076	11.7309	19.8684	10.233	13.4224	6.0792	12.6731		8.06218	17.0087	10.6019		2.10969	0.623323
Camk2g	10.6559	10.9535	12.1044	11.8993	11.8432	21.3152	19.0808	18.2041	25.4249	13.8838	14.7848	9.93625	13.814		11.4913	21.0063	13.1047		1.82802	0.623848
Thoc2	9.90523	10.6581	10.2613	12.6017	9.77212	31.7145	28.566	18.2009	34.1422	15.0089	23.9038	9.771	21.7499		10.6397	28.1559	17.6084		2.64631	0.625389
Snap47	15.8362	16.6231	17.808	15.2607	17.6174	34.0861	32.1766	31.2556	36.2663	22.4882	22.4575	17.1557	21.7461		16.6291	33.4462	20.9619		2.0113	0.626735
Rlf	7.57262	8.42995	8.64501	8.45616	8.2828	6.34848	7.26797	5.25631	6.3014	4.76136	4.68085	1.9606	4.38912		8.27731	6.29354	3.94798		0.760337	0.627307
Crim1	1.22854	1.33907	1.40206	1.36673	1.18225	6.12157	5.97548	4.48393	6.47098	3.64407	4.25299	2.34425	4.22212		1.30373	5.76299	3.61586		4.42039	0.627427
Lrpap1	69.5366	58.5469	68.0172	62.7245	72.8357	124.52	113.237	118.611	129.155	69.3263	81.1143	72.7444	81.9259		66.3322	121.381	76.2777		1.82989	0.628417
Slc30a2	15.7555	17.035	16.5095	15.3183	16.7516	77.3231	70.2097	67.6613	84.4917	51.6595	53.1609	40.6909	43.2166		16.274	74.9214	47.182		4.60376	0.629753
Phip	4.02934	5.80894	4.44335	5.94054	4.61264	5.73852	5.6279	3.53308	6.23456	3.28391	4.26912	1.8603	3.90059		4.96696	5.28352	3.32848		1.06373	0.629975
Bhlhb9	3.36819	3.99821	3.14931	4.34261	4.37542	14.5445	13.0314	9.39892	15.125	10.3615	9.50375	4.8095	8.15783		3.84675	13.025	8.20815		3.38597	0.630186
Haus7	31.7965	28.5416	27.714	29.2629	28.9157	108.322	90.2864	88.6457	114.666	66.0182	66.7427	59.095	61.4537		29.2461	100.48	63.3274		3.43567	0.630249
Zfp275	3.83033	4.81058	4.01503	5.50169	5.06789	18.2986	18.4857	15.239	19.9107	11.653	12.8736	8.24593	12.5735		4.6451	17.9835	11.3365		3.8715	0.630384
Sgsh	5.97426	6.26801	6.85773	6.71275	6.54785	14.4969	13.3957	16.4479	17.5219	9.38576	9.58909	10.555	9.50285		6.47212	15.4656	9.75817		2.38957	0.63096
Tsr1	13.9364	13.5197	15.6012	14.9241	15.7944	15.7954	16.1156	15.3844	18.5047	10.6958	12.754	7.63504	10.443		14.7552	16.45	10.382		1.11487	0.631121
Siae	7.73052	8.12794	7.64041	7.95371	8.11815	14.9871	14.3128	12.3169	15.6276	10.0205	10.0123	6.0894	10.0355		7.91415	14.3111	9.03942		1.80829	0.631637
Rnf135	4.31363	5.03555	5.64801	4.52423	5.1432	25.0036	21.1238	20.0623	26.2767	15.5463	17.2563	10.352	15.318		4.93292	23.1166	14.6181		4.68619	0.632366
Pola1	0.60951	1.07092	0.721926	0.695497	0.77341	2.61765	2.07242	1.29076	3.11627	1.51219	1.65274	1.15473	1.43529		0.774253	2.27427	1.43874		2.93738	0.632614
Akt2	28.1404	35.8434	32.9035	35.75	36.5579	58.6182	53.7333	59.1329	63.8659	39.9971	39.8074	30.7318	38.5864		33.839	58.8376	37.2807		1.73875	0.63362
Exoc1	17.9492	17.5431	17.8904	16.6994	16.8523	71.1098	65.54	57.6672	75.5574	50.8804	43.5522	34.1635	42.4293		17.3869	67.4686	42.7563		3.88043	0.633722
Fadd	2.43454	2.31167	2.30579	2.66254	2.18655	5.7897	5.58794	4.79573	6.02025	3.78447	3.61808	2.52679	4.17076		2.38022	5.5484	3.52502		2.33105	0.635322
Zfyve20	4.99206	5.98714	6.4776	5.74765	5.81671	9.94977	10.0649	8.59323	11.28	7.03806	7.44296	4.31724	6.54657		5.80423	9.97198	6.33621		1.71805	0.635401
Snx7	6.05538	5.58951	5.60299	5.72904	6.77773	30.0826	23.7076	23.1274	33.7681	22.2398	20.7738	9.88115	17.4523		5.95093	27.6714	17.5868		4.64993	0.635557
Rreb1	4.88855	4.36098	6.40541	5.60911	5.3137	11.5939	10.3105	10.1109	11.322	6.82305	8.20466	6.74368	5.77196		5.31555	10.8343	6.88584		2.03823	0.635558
Itsn2	10.5955	9.39838	10.4189	11.2036	11.1876	6.59883	6.7988	5.25374	7.55628	4.86178	5.00931	2.5846	4.28913		10.5608	6.55191	4.18621		0.620399	0.638929
Nfatc3	7.09296	8.51563	7.93342	8.83932	8.47821	16.3109	15.6586	12.0253	17.8225	10.793	11.4274	6.87669	10.4375		8.17191	15.4543	9.88365		1.89115	0.639539
Aggf1	14.5292	13.2621	13.6855	13.7063	13.5744	21.9675	21.4053	17.0342	22.3123	15.2472	14.819	8.79398	14.1211		13.7515	20.6798	13.2453		1.50382	0.640495
D8Ertd82e	0.696526	0.700754	0.892668	0.628333	0.87741	2.54441	2.05241	2.2505	2.16094	1.39183	1.4554	1.36751	1.557		0.759138	2.25206	1.44294		2.96661	0.640716
Flrt2	1.54064	2.25825	1.96222	2.06225	2.31768	2.80328	2.17089	1.82681	2.28914	2.01907	1.65274	0.57708	1.57717		2.02821	2.27253	1.45652		1.12046	0.640922
Rptor	13.1529	16.6367	15.7649	14.4489	18.1495	10.927	10.683	10.3358	11.5955	6.88752	7.6672	6.57738	6.78301		15.6306	10.8853	6.97878		0.696412	0.641118
Ppp3ca	75.1414	78.0317	65.9836	74.3016	70.0798	43.413	43.2843	39.1189	50.0547	31.8975	31.3789	23.1678	26.9157		72.7076	43.9677	28.34		0.60472	0.644563
Unc119	34.3557	30.7279	30.6729	29.0852	31.8334	162.877	137.548	145.339	183.714	105.237	104.254	88.716	108.048		31.335	157.369	101.564		5.02216	0.645384
Ube2d1	5.33473	6.03827	4.19942	4.4463	5.71692	24.4729	21.0529	19.509	28.5026	15.5761	16.0535	9.68676	19.0817		5.14713	23.3844	15.0995		4.54318	0.64571
P4ha1	9.1393	8.5781	8.44745	7.62962	8.53583	32.8913	26.2692	22.9826	32.373	21.1207	20.4392	12.1993	20.312		8.46606	28.629	18.5178		3.38162	0.646819
Zfp410	7.29371	7.53033	7.69779	7.91996	7.67907	17.1392	16.5289	13.9125	18.5153	11.6891	11.7175	7.71396	11.6338		7.62417	16.524	10.6886		2.16731	0.646853
Akap7	11.4712	10.956	9.67573	12.6658	10.0574	18.2827	17.2012	11.9982	19.5943	13.2657	12.8966	6.11411	11.1448		10.9652	16.7691	10.8553		1.5293	0.64734
Btbd3	1.40304	1.31741	1.61882	1.685	1.46482	6.33063	5.21615	4.32445	5.90939	3.8903	4.07006	2.2714	3.88156		1.49782	5.44515	3.52833		3.63539	0.647976
Fam122b	1.6647	2.16132	1.77151	2.20152	1.85894	4.96939	4.75333	3.49429	5.63816	3.5047	3.29867	1.85816	3.56629		1.9316	4.71379	3.05695		2.44036	0.648513
Rcbtb1	5.37098	6.47389	6.24679	6.20377	5.63228	20.2065	16.9136	14.3109	22.7644	13.4125	13.7547	7.80252	13.2795		5.98554	18.5489	12.0623		3.09894	0.650299
Rab30	0.936451	1.86456	1.35221	0.876108	1.00128	7.72285	5.79735	5.31667	8.53017	4.86423	4.87983	3.40277	4.66233		1.20612	6.84176	4.45229		5.67253	0.650752
Gm9081	0.134898	0.181058	0.325831	0.330355	0.327724	0.087783	0.0292042	0.0474124	0.0573154	0.0672994	0	0.0771416	0		0.259973	0.0554287	0.0361103		0.213209	0.651471
Rnf217	1.09365	1.19779	0.960529	1.17964	1.18832	2.56501	2.14223	1.62418	2.61445	1.50782	1.87821	0.658276	1.78671		1.12399	2.23647	1.45775		1.98976	0.651811
Uba3	14.1318	14.5479	13.5855	14.6943	13.2486	26.4574	23.2767	17.1376	26.5737	18.4135	17.1952	8.72032	16.6205		14.0416	23.3614	15.2374		1.66372	0.652247
Heatr5a	4.32494	5.38187	5.71066	5.59659	5.64108	5.94744	5.88352	5.22702	6.29713	4.38271	3.93433	2.7225	4.19554		5.33103	5.83878	3.80877		1.09524	0.652323
Pitrm1	5.50715	5.73371	5.7617	5.64109	5.95251	24.9925	19.9673	17.424	27.3758	16.8144	15.8661	10.4973	15.3901		5.71923	22.4399	14.642		3.92359	0.652497
Chd8	17.3468	19.6001	20.5265	23.2507	18.5879	31.4696	28.9188	27.2616	35.6729	22.7408	22.3031	14.6579	20.7761		19.8624	30.8307	20.1195		1.55222	0.652579
Atp1a1	40.8356	39.9414	41.2153	41.5073	46.5512	279.932	228.431	221.718	301.603	165.871	191.135	134.416	181.89		42.0102	257.921	168.328		6.13949	0.652634
Col18a1	5.42181	6.16941	6.38703	6.54221	7.26923	18.7657	30.3793	34.6953	23.9877	19.2189	16.0053	15.466	19.7452		6.35794	26.957	17.6089		4.2399	0.65322
Gm12070	0	0.0447903	0	0.0458133	0	0.0860792	0	0.0704845	0.0567537	0.0660098	0	0.0516813	0.0217095		0.0181207	0.0533293	0.0348502		2.943	0.653489
Dctd	1.56271	1.1233	1.62672	1.52043	1.51877	3.14024	2.71922	2.68899	3.6823	2.54877	2.31336	1.16391	1.97246		1.47039	3.05769	1.99962		2.07951	0.653966
Cds2	12.2628	11.001	12.2641	13.9808	13.5415	15.8635	16.4011	14.7383	17.0137	11.4201	11.212	7.75073	11.6084		12.61	16.0041	10.4978		1.26916	0.655943
Anapc1	18.6972	24.5101	27.2766	26.5775	23.5572	36.4516	36.8502	39.4742	38.7046	27.4386	27.0803	19.2897	25.6534		24.1237	37.8702	24.8655		1.56983	0.656599
Plp1	9.33235	9.27912	8.92279	8.89384	9.84604	7.99877	7.73524	6.46273	9.87414	6.37371	5.31785	3.31814	6.06883		9.25483	8.01772	5.26963		0.866328	0.657248
Ankrd17	10.9876	12.1334	11.6007	12.9863	12.2661	12.2586	12.388	9.89435	12.8638	8.23675	9.18896	5.0337	8.71318		11.9948	11.8512	7.79315		0.988025	0.657584
B3gat3	9.75227	9.52154	9.17302	8.82265	9.70569	37.2324	30.5938	37.8662	41.4876	24.6614	22.4903	23.5834	26.1352		9.39503	36.795	24.2176		3.91643	0.658176
Hmgxb4	4.32705	3.58124	3.44098	5.70074	2.9594	10.9942	8.5177	6.26245	9.81559	6.19817	6.7644	4.22338	6.27564		4.00188	8.89748	5.8654		2.22333	0.65922
Zfp46	2.36778	2.74605	3.04098	2.89864	3.41235	14.1272	14.0747	12.558	15.7808	10.3868	10.3668	7.7462	8.77617		2.89316	14.1352	9.31899		4.88572	0.659277
Adam8	3.64387	3.25226	3.27871	3.66556	2.94385	22.1003	12.0902	11.6903	16.0071	9.64842	11.7533	10.6495	8.75138		3.35685	15.472	10.2006		4.60908	0.659299
Stk10	21.4173	20.3805	20.561	20.9172	19.8187	5.09058	9.17069	8.52304	5.86579	5.4303	4.5495	3.64047	5.27321		20.6189	7.16252	4.72337		0.347376	0.659456
Fads2	56.7291	54.1391	69.7038	50.4679	104.402	448.144	304.453	359.229	411.121	181.934	266.484	309.638	246.786		67.0884	380.737	251.21		5.67515	0.659801
Npas2	0.39344	0.532869	0.626622	0.719396	0.554989	3.33558	2.34083	2.44993	3.45782	2.34391	1.88259	1.47997	1.93885		0.565463	2.89604	1.91133		5.12154	0.659981
Reln	6.83178	6.33117	5.89464	6.14962	5.98692	5.59977	5.88886	4.48781	4.11698	3.32878	4.69088	0.82609	4.41625		6.23883	5.02335	3.3155		0.805176	0.660017
Fzd4	1.14842	1.19897	1.16493	1.25325	1.13314	2.25068	2.16839	1.94071	2.08272	1.551	1.83706	0.804485	1.39581		1.17974	2.11063	1.39709		1.78906	0.661931
Gab3	0.79562	1.14575	0.926933	0.455847	1.27473	3.67496	2.84016	3.27539	4.15918	2.42661	2.90611	1.61221	2.29551		0.919776	3.48742	2.31011		3.7916	0.662412
Gnai1	4.40158	4.08723	3.59914	5.11014	4.15991	25.5415	17.7819	13.1629	25.3806	13.7315	16.3443	8.50215	15.6591		4.2716	20.4667	13.5593		4.79135	0.662503
Sgpp1	18.0518	17.9854	17.1704	17.4496	17.5725	62.7258	51.5502	40.7753	65.0247	34.4001	43.388	24.3185	43.8668		17.6459	55.019	36.4933		3.11794	0.663286
Slc25a30	17.0086	19.3208	18.8941	20.258	20.7139	47.5778	39.1693	36.5403	49.9678	28.9594	34.3139	23.8156	28.1324		19.2391	43.3138	28.8053		2.25134	0.665038
Gart	14.699	15.1193	17.0039	17.1715	17.1981	44.8627	39.343	37.2515	48.5944	29.8766	32.3549	20.916	29.9804		16.2384	42.5129	28.282		2.61805	0.665256
Alkbh8	2.52665	2.18948	2.67572	3.40446	2.60953	3.99154	3.79564	2.84909	4.43157	2.74993	3.24505	1.29139	2.74389		2.68117	3.76696	2.50757		1.40497	0.665673
Apex2	0.897291	1.94792	2.84455	1.41322	1.02151	5.23579	5.69497	3.74576	3.93561	2.85293	3.30264	2.98469	3.25307		1.6249	4.65303	3.09833		2.86358	0.665874
Fndc3b	4.03865	5.60779	4.8538	6.02774	5.42955	19.4059	19.0324	14.9563	21.9906	11.1947	14.7702	9.93016	14.3337		5.19151	18.8463	12.5572		3.63022	0.666295
Gm5113	0.339719	0.615778	0.610038	0.415761	0.665742	1.11125	0.865742	0.835444	1.17115	0.627922	0.841937	0.502415	0.682374		0.529408	0.995896	0.663662		1.88115	0.666397
Sos2	7.26847	7.13004	6.4932	8.41096	6.28147	26.082	22.5873	23.7014	28.2813	14.9139	18.8973	14.6443	18.7847		7.11683	25.163	16.8101		3.5357	0.668046
Rabgef1	7.65966	6.22329	9.40855	8.3791	8.68943	19.4381	20.2579	14.1032	20.2774	12.8126	14.5429	10.1867	12.0732		8.07201	18.5191	12.4039		2.29424	0.669785
Elf1	4.03613	4.3281	4.54866	4.46541	4.58863	17.2839	14.7223	11.4378	19.2074	12.2477	12.463	5.9452	11.4118		4.39339	15.6629	10.5169		3.5651	0.671457
F11r	13.8534	12.9822	13.3243	11.8641	10.229	78.2276	58.5335	66.1041	86.4665	57.1432	46.0269	33.4284	57.7828		12.4506	72.3329	48.5953		5.80959	0.671829
Pex5	25.489	25.2446	28.2553	27.1723	27.5827	52.672	46.9021	50.3051	57.8547	35.6491	37.9	31.8165	34.2632		26.7488	51.9335	34.9072		1.94153	0.672152
Elmod2	5.25361	4.89526	5.00302	5.16988	5.11743	5.7897	5.47292	3.89344	6.02487	3.8859	4.24338	2.08559	4.03546		5.08784	5.29523	3.56258		1.04076	0.672791
Il17ra	2.04445	1.49091	2.08233	1.99023	1.90701	16.5427	14.2935	12.4105	17.5577	11.1139	9.98611	7.69558	12.1182		1.90299	15.2011	10.2284		7.98803	0.672875
Ube2z	15.4629	15.0523	15.9481	15.527	16.2725	34.169	32.3093	28.8655	37.9329	25.116	24.5172	15.682	24.4154		15.6526	33.3192	22.4326		2.12867	0.673265
Tacc2	2.68855	2.70627	2.85758	2.85565	2.92965	12.9475	10.9014	10.7904	13.9744	8.47512	9.02695	5.80173	9.43415		2.80754	12.1534	8.18449		4.32885	0.673431
Acbd5	18.7624	16.382	15.4548	17.4829	15.6063	29.3484	26.0026	18.3341	32.8821	17.3023	23.5881	10.62	20.2609		16.7377	26.6418	17.9428		1.59173	0.673484
Lrig3	1.00307	0.975378	1.1547	1.19402	1.08517	4.11558	3.12407	2.38868	4.12537	2.5921	2.2516	1.5035	2.91809		1.08247	3.43843	2.31632		3.17647	0.673658
Arhgap12	25.6806	24.1302	27.2547	25.0485	32.3747	17.4143	15.526	11.8217	17.6924	12.3323	12.2608	6.08845	11.4295		26.8977	15.6136	10.5278		0.58048	0.674269
Naa50	16.9445	16.3937	16.1708	16.2942	15.9641	30.8895	27.1707	18.3966	33.4889	18.2314	24.2379	10.0023	21.6635		16.3535	27.4864	18.5338		1.68077	0.674288
Ythdf1	12.8247	15.6269	14.567	14.9384	15.8841	24.7643	21.9884	21.1815	27.2226	18.0874	17.3845	10.9377	18.1872		14.7682	23.7892	16.1492		1.61084	0.678846
Unc119b	10.7075	10.9447	10.366	9.98381	12.0483	16.4388	15.7196	16.5899	17.3174	11.7655	11.8841	9.7498	11.4996		10.8101	16.5164	11.2248		1.52788	0.679611
Rasl11b	2.24691	1.46781	2.15176	1.82344	1.86618	10.6641	9.56609	9.47762	10.5566	5.88801	7.51201	4.68733	9.28256		1.91122	10.0661	6.84248		5.26685	0.679754
Pfkl	8.0027	8.1094	10.3105	6.20016	9.80756	45.7751	40.0268	50.5091	55.5195	29.2226	32.8715	33.4572	35.0523		8.48606	47.9576	32.6509		5.65134	0.680828
Ppm1m	25.5062	21.3974	22.9819	24.5917	25.211	116.14	107.406	120.836	122.361	78.5181	83.7809	79.3527	76.1308		23.9376	116.686	79.4456		4.87457	0.680851
Adam9	7.64244	7.63957	8.30353	7.8488	8.49085	36.0654	26.844	21.8866	36.5928	21.178	24.1108	13.5236	23.9311		7.98504	30.3472	20.6859		3.80051	0.68164
Bnip2	36.6125	37.4501	38.7693	38.0324	37.6615	65.8463	61.5008	49.4566	69.0096	47.0842	46.9192	27.9939	45.5999		37.7052	61.4533	41.8993		1.62984	0.681807
Aff4	31.0066	41.2218	38.8703	45.405	44.5723	13.6742	14.7423	10.1476	14.3289	9.38984	10.9167	5.49648	10.2925		40.2152	13.2233	9.02388		0.328812	0.682425
Hebp1	5.41743	5.17074	3.19601	4.35338	4.35802	17.787	15.6803	14.955	17.1682	11.282	11.2246	8.2761	13.9943		4.49912	16.3976	11.1943		3.64463	0.682675
Pitpnc1	1.89788	1.7895	3.40363	2.04818	1.59476	4.67726	4.318	3.97377	5.56007	3.87958	4.05488	1.55092	3.18149		2.14679	4.63227	3.16672		2.15777	0.68362
Spryd3	19.692	19.2381	18.8866	20.2657	21.1239	43.8794	41.847	45.248	49.1474	31.8994	30.6147	31.2327	29.3904		19.8413	45.0305	30.7843		2.26954	0.683633
Rnmt	14.5698	13.8153	13.0499	16.9679	13.62	12.4206	13.5997	9.50347	12.3361	9.50408	9.48482	5.16011	8.58133		14.4046	11.965	8.18258		0.830636	0.683879
Mef2a	13.4287	16.7898	15.7136	17.5008	17.6629	28.3212	26.2171	20.1057	28.8267	19.2607	20.2612	10.1051	21.1758		16.2192	25.8677	17.7007		1.59488	0.684279
Dcps	13.3364	13.0987	12.3672	12.0668	13.5658	23.2433	18.6765	18.579	21.2557	15.2789	14.3041	11.7346	14.663		12.887	20.4386	13.9952		1.58599	0.68474
Ddx54	11.5943	12.1515	13.3971	12.2694	13.0171	25.6195	20.5972	22.9964	25.8344	16.505	17.0896	14.7078	16.804		12.4859	23.7619	16.2766		1.9031	0.684988
Zbtb38	2.68031	2.20655	7.03387	7.77287	2.07472	7.64383	8.14953	5.71279	10.98	5.30357	6.7664	4.17573	6.01184		4.35366	8.12154	5.56438		1.86545	0.685139
Slc20a2	4.01137	5.36067	5.35464	5.05734	5.87106	17.9005	14.9017	15.8971	19.4845	12.4457	12.5839	9.30649	12.3849		5.13102	17.046	11.6802		3.32214	0.685221
Tspan12	4.32529	3.4188	3.35803	3.4242	2.97996	5.69499	6.0523	5.49079	7.05765	4.46353	4.80951	2.67782	4.71993		3.50126	6.07393	4.1677		1.73479	0.686161
Mid2	0.685887	0.881578	0.675047	0.898685	0.870316	5.32549	4.55988	3.34687	5.58463	3.47562	3.96657	1.88754	3.58883		0.802303	4.70422	3.22964		5.8634	0.686541
Furin	6.98183	6.09432	8.28744	7.3753	7.98884	51.5915	41.5688	49.3311	63.2958	31.5064	38.2025	35.5217	36.1428		7.34555	51.4468	35.3434		7.00381	0.686988
Sft2d2	6.13034	7.88216	7.59067	7.69256	8.33675	31.4073	27.9494	24.0339	31.7004	21.6697	22.4771	14.7202	20.302		7.5265	28.7727	19.7922		3.82286	0.687882
Map1lc3b	24.554	23.9529	23.7024	25.7227	26.3363	81.0961	67.4865	64.238	80.8323	51.9487	54.8335	41.41	54.4664		24.8537	73.4132	50.6647		2.95382	0.69013
Npr1	30.2423	30.468	31.5961	30.0283	31.6237	158.894	131.716	139.951	165.849	109.972	108.082	86.3695	107.18		30.7917	149.102	102.901		4.8423	0.690135
Apc	3.80283	5.90428	6.46691	6.9144	5.51352	6.307	5.84293	4.16541	6.37483	4.24679	4.78296	2.45536	4.20392		5.72039	5.67254	3.92226		0.991636	0.691446
2610002M06Rik	1.90416	2.4343	2.14925	1.89059	2.05697	6.15185	5.02627	3.79771	5.83889	4.02324	4.19965	1.96579	4.20789		2.08705	5.20368	3.59914		2.49331	0.691653
Rab12	10.3467	10.0701	10.3031	10.6535	12.0456	63.0845	52.8431	44.4262	63.1467	42.6556	44.3871	24.1905	43.4373		10.6838	55.8751	38.6676		5.22989	0.692036
Tstd2	4.73074	5.41437	5.99193	6.02478	5.69516	13.9045	13.0925	12.714	16.1258	11.0451	10.5865	7.02763	9.99891		5.5714	13.9592	9.66454		2.50551	0.692342
Nolc1	12.4881	10.6424	11.5542	11.8094	11.1611	15.6616	14.6824	12.3545	15.8061	11.2684	12.0157	7.11116	10.1213		11.531	14.6262	10.1291		1.26842	0.692536
Tnfrsf21	2.26378	2.19475	2.2227	2.24705	2.70755	16.2573	14.2394	15.3602	16.5376	11.2282	11.0225	7.62532	13.3404		2.32717	15.5986	10.8041		6.70284	0.692632
Atp13a2	15.3654	15.0757	16.5131	18.2348	16.8962	63.4061	53.5972	74.3526	69.7424	41.5474	40.1447	55.1977	44.7054		16.417	65.2746	45.3988		3.97603	0.695505
Ppp1r12c	65.7623	60.0083	67.2679	64.8317	66.9538	154.133	136.958	156.235	151.606	106.882	109.661	99.4293	102.33		64.9648	149.733	104.576		2.30483	0.698414
Patl1	4.15565	4.93073	4.77776	5.02829	4.64951	10.5332	9.79232	8.75763	11.4048	8.0322	8.19401	4.12171	8.00355		4.70839	10.122	7.08787		2.14978	0.700245
Tbl1x	5.22414	6.49489	5.85922	6.53202	6.05612	29.2778	23.6651	20.015	30.6479	21.616	20.9767	10.7942	19.2236		6.03328	25.9015	18.1526		4.2931	0.700834
Yap1	46.9993	54.3088	48.6334	55.3127	41.9375	29.8381	31.6838	24.4963	30.4315	23.8683	21.9704	13.9113	21.8696		49.4383	29.1124	20.4049		0.588863	0.7009
Pim2	1.86149	1.82692	2.07984	2.13075	1.68383	6.5904	5.95748	6.30692	6.69542	5.02758	4.15028	4.10661	4.6274		1.91657	6.38755	4.47797		3.33281	0.701046
Ppfibp1	12.8762	13.1166	14.2853	15.6707	14.3707	32.6371	27.6359	22.1318	35.9615	22.9457	25.7375	13.4951	20.8746		14.0639	29.5916	20.7632		2.10408	0.70166
Ggps1	6.2479	5.27831	6.94546	5.69539	5.92368	12.2894	12.561	8.88577	14.7389	10.3836	9.65215	4.79161	9.1857		6.01815	12.1188	8.50327		2.0137	0.701661
Tgoln1	31.3499	30.8424	32.1495	33.0499	34.5958	67.7193	53.3642	44.4804	72.7731	40.9337	50.0131	32.1868	44.1098		32.3975	59.5842	41.8109		1.83916	0.70171
Sh3bp5	50.6172	42.5957	50.7501	41.7587	50.2133	71.7308	58.1645	63.4856	88.6004	45.1548	52.8509	48.9723	51.1665		47.187	70.4953	49.5361		1.49396	0.702687
Hmbox1	11.8905	11.9423	12.193	13.3848	12.3288	15.3641	13.4472	13.0822	16.1753	10.9571	10.8832	7.05452	11.9113		12.3479	14.5172	10.2015		1.17568	0.70272
Myl9	43.2229	43.5959	42.388	47.5137	49.2118	290.231	210.291	225.457	331.121	166.231	183.248	195.917	198.07		45.1865	264.275	185.867		5.84854	0.703307
Utp15	3.86654	3.76844	4.21236	4.02751	3.69979	6.94237	6.30854	5.4185	7.03334	5.18698	5.17499	2.7309	4.98955		3.91493	6.42569	4.5206		1.64133	0.703521
Plaa	15.9764	17.0931	19.4454	19.209	18.1906	32.4223	28.0099	20.9523	32.805	23.5664	23.0788	13.1146	20.67		17.9829	28.5474	20.1075		1.58747	0.704354
2310022B05Rik	9.77184	9.47101	8.94471	9.94695	9.81535	28.3264	23.8747	25.8755	29.7193	20.3719	20.485	14.5056	20.7412		9.58997	26.949	19.0259		2.81012	0.705998
Dusp12	7.49962	11.3651	11.7072	10.1702	8.69739	24.8724	23.2845	23.9972	23.5698	18.1538	21.5862	11.5434	16.3203		9.8879	23.931	16.9009		2.42023	0.706236
Tmem52	16.7047	16.4186	16.6128	15.6333	17.5332	82.5192	62.5756	86.2369	86.643	53.4933	58.6827	57.7776	54.9895		16.5805	79.4937	56.2358		4.7944	0.707425
Top1	22.6829	22.6513	23.4301	23.4009	22.6209	41.7749	41.3684	30.4533	45.8125	31.894	32.4097	16.3932	32.2128		22.9572	39.8523	28.2274		1.73594	0.708301
Gm5523	0	0.0454654	0	0	0.0330767	0.232074	0.173604	0.11958	0.172246	0.202796	0.151785	0.0514816	0.0881158		0.0157084	0.174376	0.123545		11.1008	0.708495
Sbno2	5.19781	5.20639	6.04209	5.89134	5.72095	19.3992	15.8866	17.6724	19.0069	12.6364	13.4355	11.9417	13.0128		5.61172	17.9913	12.7566		3.20602	0.709044
Gk5	2.19507	2.68023	2.48162	2.63695	2.37601	5.8365	5.05711	4.47912	5.90358	3.92995	4.37256	2.48008	4.30853		2.47398	5.31908	3.77278		2.15001	0.709292
Rgmb	2.96301	2.48476	2.26648	2.3685	2.97135	11.7886	9.77471	10.1971	12.1171	7.75073	7.89307	5.82491	9.67238		2.61082	10.9694	7.78527		4.20151	0.709728
Pcmtd1	3.63183	4.5287	4.16361	4.6793	4.14453	14.7373	13.7485	8.74238	15.8576	9.84433	11.7448	5.69134	10.4652		4.22959	13.2714	9.43642		3.13776	0.711032
Pea15a	11.6595	11.4071	12.7528	11.0378	10.9139	72.068	59.2041	56.1475	78.2681	52.9296	48.4912	31.2661	56.2534		11.5542	66.4219	47.2351		5.74872	0.711137
Hmg20b	17.3283	18.6745	15.847	15.9399	20.1371	81.3707	73.2706	80.4425	89.5372	62.4252	60.1152	51.4656	57.3069		17.5854	81.1552	57.8282		4.61493	0.712563
Kdm1b	3.628	4.06498	4.25561	4.41726	3.78233	7.97001	7.55813	5.90114	9.02721	6.23677	6.08453	3.46062	5.92237		4.02964	7.61412	5.42607		1.88953	0.712633
Sike1	10.6943	12.7817	10.1814	14.7322	14.9841	23.2489	25.2875	20.7223	25.2141	17.2802	14.2381	18.3399	17.5078		12.6747	23.6182	16.8415		1.86341	0.713073
Riok2	4.39769	4.63432	4.18714	4.71845	4.46933	11.3003	10.4241	7.82345	11.4183	8.3045	8.75116	4.53563	7.66308		4.48139	10.2415	7.31359		2.28535	0.714111
Fbxw11	10.3184	12.7266	9.18846	10.1712	10.2283	32.1052	30.4004	27.6138	34.5851	23.3549	26.6229	16.3896	22.8616		10.5266	31.1761	22.3072		2.96165	0.715523
Kdm3b	7.18831	7.88181	8.3852	9.0398	8.53191	11.8447	11.876	10.2479	13.1773	9.07288	9.72619	6.2662	8.77989		8.20541	11.7865	8.46129		1.43643	0.717881
Rab4a	4.23713	3.89112	7.25671	3.57393	4.71835	13.0742	12.8912	10.949	15.9998	9.51392	10.9279	8.42066	9.23883		4.73545	13.2286	9.52533		2.79352	0.720058
St3gal3	2.3098	2.10189	2.20193	2.0258	2.40709	12.7533	10.8285	10.5873	13.6481	9.13279	8.73622	7.5248	9.04741		2.2093	11.9543	8.61031		5.41089	0.720268
Plekho2	26.9969	24.3237	27.2953	24.5555	26.9275	22.035	21.7681	21.1395	25.1437	16.6571	16.9135	12.692	18.7443		26.0198	22.5216	16.2517		0.865556	0.721607
Dph2	3.23314	4.16299	4.38033	4.35587	3.19168	5.99106	5.99962	7.02923	6.19251	4.94206	5.27605	3.6171	4.3605		3.8648	6.30311	4.54893		1.6309	0.721696
Fuca1	140.523	114.545	126.835	133.906	127.943	396.667	227.037	258.813	349.246	232.814	230.438	225.182	201.233		128.75	307.941	222.417		2.39177	0.722271
Slc16a4	0.760068	0.888836	1.15738	1.06534	0.853187	1.45003	0.804467	0.604168	1.68298	1.05567	0.961222	0.51661	0.747389		0.944962	1.13541	0.820223		1.20154	0.722401
Itpkb	11.9605	12.4806	12.866	11.6459	13.1057	39.1776	36.3879	37.4429	47.3392	30.0062	32.1585	23.817	30.1678		12.4117	40.0869	29.0374		3.22976	0.724361
Rhob	13.1259	13.1583	12.4301	13.8971	13.0269	71.7365	56.2253	61.8232	72.3208	39.1809	41.2229	33.1098	76.3992		13.1277	65.5264	47.4782		4.99148	0.724565
Mmp14	11.0987	10.2386	10.6479	10.0683	11.4878	77.966	55.2504	59.7487	86.3327	56.2863	52.7299	39.1529	54.2256		10.7083	69.8244	50.5987		6.52062	0.724656
L3mbtl3	1.42418	1.32841	1.71195	1.44529	1.36377	6.23226	5.24411	4.80744	7.22993	4.89139	5.23027	2.74857	4.17006		1.45472	5.87843	4.26007		4.04094	0.724695
Zbtb41	1.63599	2.11535	1.77023	2.08747	1.93641	4.39805	3.68129	2.68847	4.84283	2.4742	3.58979	1.75674	3.49587		1.90909	3.90266	2.82915		2.04425	0.724929
Bcat2	30.3137	29.3065	29.6573	30.0244	37.8408	179.274	142.182	156.442	183.08	110.371	126.545	128.206	114.458		31.4285	165.244	119.895		5.25778	0.725561
Chd6	3.90789	4.88002	4.88778	4.82338	4.28488	7.76478	8.5929	7.89519	7.88639	5.661	7.14737	4.68542	5.82992		4.55679	8.03482	5.83093		1.76326	0.725708
Rap2b	1.4402	1.63845	1.4164	1.365	1.35	9.55698	7.26506	6.8079	9.35216	6.8824	6.50612	3.73137	6.81666		1.44201	8.24553	5.98414		5.71808	0.725744
Dolk	3.91956	4.1857	4.21743	4.29974	4.34712	18.6087	12.9624	16.2914	18.846	11.5814	12.2121	11.4081	13.2128		4.19391	16.6771	12.1036		3.97651	0.725761
Hsdl1	10.7187	9.63973	9.8843	10.1113	10.6458	10.8242	11.7798	12.0187	12.5172	9.48035	8.94658	6.72005	9.08487		10.2	11.785	8.55796		1.15539	0.726176
Fxyd6	25.0449	24.4447	27.0901	23.5711	25.9575	98.3443	90.1974	104.588	118.546	77.8975	84.6256	45.2013	91.4233		25.2217	102.919	74.7869		4.08058	0.726659
Gnpda1	32.6547	39.3472	29.9773	34.7654	32.884	67.7802	54.1131	66.4641	71.0578	52.4787	43.3788	41.9851	50.9436		33.9257	64.8538	47.1966		1.91164	0.727738
Myo1d	2.8358	3.15466	3.09458	3.26723	2.91222	11.8368	8.81318	9.41893	12.5461	7.95573	8.98844	5.89874	8.18936		3.0529	10.6538	7.75807		3.48972	0.7282
Klf6	2.59432	2.92604	2.77398	2.95147	2.93336	19.8348	15.9865	13.5102	21.5951	12.9768	14.3661	6.47018	17.8719		2.83583	17.7316	12.9212		6.25271	0.728711
Svs3b	0.066469	0.523311	0.0669914	0.0357998	0.0962323	0.0222568	0	0	0	0	0	0	0.0162333		0.157761	0.0055642	0.00405832		0.0352699	0.729364
Zfand2a	4.68982	6.21977	5.986	5.33827	5.49537	12.9097	11.2559	9.57352	12.2908	7.88404	9.76714	6.62526	9.30351		5.54585	11.5075	8.39499		2.07497	0.729524
Nutf2	4.50311	5.18633	4.71474	4.81694	5.2509	10.7687	9.69536	9.03111	11.1023	8.54812	7.17403	5.38884	8.51134		4.8944	10.1494	7.40558		2.07367	0.72966
Rassf2	7.37248	7.68912	9.58749	8.55182	8.20845	28.2326	24.8046	23.7935	29.3766	21.0165	20.0303	14.2806	22.2613		8.28187	26.5518	19.3972		3.20602	0.73054
Rnd2	17.0862	14.4255	16.5814	13.4853	16.6766	54.3877	50.173	54.5279	58.601	36.5995	41.098	39.9712	41.3843		15.651	54.4224	39.7632		3.47725	0.730641
Nab1	4.75926	5.87373	4.77945	6.63525	5.1693	30.7391	27.2361	29.2712	34.5352	19.4051	27.5958	21.154	20.8367		5.4434	30.4454	22.2479		5.59309	0.730748
Dtx4	5.1408	6.06053	5.59951	6.01553	6.38089	38.3914	30.8637	27.8891	42.171	30.7414	27.7666	16.6516	26.6613		5.83945	34.8288	25.4552		5.9644	0.730867
Dnajc5	11.7126	13.425	12.9519	13.7633	14.1701	40.3456	35.4239	34.061	43.3398	30.0182	32.2514	21.3338	28.3917		13.2046	38.2926	27.9988		2.89995	0.73118
Fam120c	0.423513	0.648379	0.659791	0.914123	0.610865	1.01348	1.12752	0.813527	1.10395	0.67676	1.03409	0.57569	0.681604		0.651334	1.01462	0.742036		1.55776	0.731344
Reck	5.55006	5.26988	5.22942	5.10907	4.59433	9.41134	7.54533	9.04536	9.41249	5.86807	7.5421	5.52727	6.98204		5.15055	8.85363	6.47987		1.71897	0.731889
Heatr5b	5.77081	6.63331	6.85916	6.24062	7.03029	3.77393	4.1529	3.88629	4.18595	3.29959	3.28756	2.25809	2.87281		6.50684	3.99977	2.92951		0.614702	0.732421
Arhgef18	4.47501	5.85879	5.98784	4.76246	6.04476	15.7594	15.9443	19.131	18.1408	12.3945	13.7322	12.7206	11.7327		5.42577	17.2439	12.645		3.17814	0.733304
Jak2	2.30204	2.39017	2.3928	2.71047	2.37445	14.5956	12.0699	8.24982	14.3105	10.5433	10.6484	5.1222	9.80124		2.43399	12.3065	9.02878		5.05609	0.733663
Lnpep	3.009	4.59013	3.92313	4.43398	4.05597	0.693014	1.20087	0.600414	0.870996	0.668698	0.728763	0.381958	0.692619		4.00244	0.841324	0.618009		0.210203	0.734568
Ncstn	41.2023	42.1008	42.6257	41.5306	44.8066	102.869	84.694	87.6123	116.434	70.1441	79.2269	59.2896	79.0129		42.4532	97.9023	71.9184		2.30612	0.734593
Ppp2r3a	3.92378	4.27469	4.86481	4.01119	4.59505	14.4576	13.094	10.1602	14.3201	11.1095	10.7554	6.213	10.1644		4.3339	13.008	9.56058		3.00145	0.734978
Prkd3	4.50429	5.5759	5.05481	5.06779	5.61433	10.8294	10.0355	8.03224	12.5528	8.67436	8.98861	4.38623	8.44419		5.16342	10.3625	7.62335		2.0069	0.735668
Map3k1	3.91653	4.58782	2.82357	3.99423	3.69406	14.4889	10.5528	12.7529	14.2344	7.97793	10.1948	9.87828	10.2651		3.80324	13.0073	9.57903		3.42004	0.736438
Zfp292	2.39888	2.72571	2.90059	3.115	2.94013	3.12697	3.01918	1.995	3.15241	1.9277	2.67952	1.3033	2.41444		2.81606	2.82339	2.08124		1.0026	0.737142
Ugcg	9.76717	9.62956	8.27214	8.63371	7.90054	16.0261	13.918	10.5559	15.6323	11.0304	11.4602	5.479	13.4191		8.84062	14.0331	10.3472		1.58734	0.737342
Ncdn	3.44122	3.87023	3.68265	4.205	4.1587	12.5	10.9645	13.7895	14.9079	9.20329	9.62258	9.74606	9.91067		3.87156	13.0405	9.62065		3.36827	0.737753
Nipa1	0.791244	0.941217	0.943817	0.780644	1.03151	2.34303	2.15246	1.94581	2.63668	1.79381	1.78754	1.09402	2.02503		0.897686	2.2695	1.6751		2.52816	0.738094
Soat1	26.6496	31.8717	27.9712	27.4298	35.7225	94.5362	80.6166	95.5293	99.8036	55.3255	79.154	75.0866	63.9833		29.929	92.6214	68.3873		3.09471	0.738353
Hs6st2	0.771206	0.720757	0.77178	0.614271	0.755523	0.290855	0.489074	0.300477	0.194175	0.230132	0.285524	0.171917	0.253637		0.726707	0.318645	0.235302		0.438478	0.738447
Ptgr1	11.8625	11.3213	12.4323	11.8802	11.1802	85.8201	75.2877	66.0964	95.3942	70.2697	67.3006	36.7784	63.8749		11.7353	80.6496	59.5559		6.87239	0.738453
Strn	5.86596	6.69748	6.18513	6.54818	7.03348	6.62488	6.1532	4.52968	6.53055	4.67247	5.32386	2.87455	4.73266		6.46605	5.95958	4.40088		0.921673	0.738456
Cmtm6	21.7854	21.703	22.1474	21.2313	22.4424	65.2767	54.2579	53.0579	73.2958	45.0843	49.649	35.4583	51.7873		21.8619	61.4721	45.4947		2.81184	0.740088
Vps26b	3.13895	3.14244	2.78624	3.41444	3.45378	13.0211	10.9099	9.15179	13.6525	9.61981	9.76876	5.8347	9.47857		3.18717	11.6838	8.67546		3.66589	0.742519
Tubgcp5	6.17098	6.9854	6.87331	7.0411	6.86801	15.5958	11.4879	9.56258	14.4863	10.3137	11.8111	6.20672	9.67102		6.78776	12.7831	9.50064		1.88326	0.743216
Dvl3	3.32844	4.34084	4.15408	4.46614	3.99014	11.6095	11.4155	12.6794	14.6682	9.72257	9.55712	9.62717	8.53303		4.05593	12.5931	9.35997		3.10488	0.743259
Kdm4a	11.142	10.6044	12.6198	11.7718	11.3905	25.0777	20.7264	19.9629	25.5968	18.4115	17.7763	14.6437	17.1564		11.5057	22.8409	16.997		1.98519	0.744145
Gspt2	4.42739	4.42066	4.77378	5.32854	3.86364	19.3193	18.4588	14.2616	19.4865	14.9952	14.0781	9.00228	15.1562		4.5628	17.8816	13.3079		3.91898	0.744228
Tshz1	2.56011	3.17268	3.27634	3.33459	3.37299	17.0365	13.3814	13.8019	19.0561	12.3802	13.9907	8.58875	12.1384		3.14334	15.819	11.7745		5.03253	0.744328
Cog2	15.3222	18.3322	17.0666	17.2375	18.8423	32.3563	26.012	26.5936	31.5546	23.5403	24.7237	16.6302	21.899		17.3602	29.1291	21.6983		1.67793	0.744901
Mat2a	52.8712	54.9691	57.0512	57.43	58.3022	135.851	138.36	106.806	147.641	117.506	115.627	59.1267	101.628		56.1247	132.165	98.4719		2.35483	0.745071
Psen2	4.17528	3.30779	4.61823	4.19356	3.87289	41.5317	31.3933	32.8363	35.7103	25.1724	26.5618	27.3612	26.375		4.03355	35.3679	26.3676		8.76843	0.745523
Nkrf	1.08721	0.987755	1.19059	1.38883	1.19032	2.72696	2.57132	1.75394	2.86821	2.09267	2.1203	1.03899	2.14532		1.16894	2.48011	1.84932		2.12167	0.745661
Opa1	18.5921	18.1347	18.5685	18.9254	19.6239	16.2965	15.2581	12.1248	16.519	12.579	13.9574	7.20863	11.1586		18.7689	15.0496	11.2259		0.801836	0.745927
Adam17	10.7362	12.3753	9.21696	10.2125	7.69454	21.6315	18.1479	15.2224	23.472	14.1046	17.0796	12.5603	14.8082		10.0471	19.6184	14.6382		1.95265	0.746143
Gna13	28.0186	28.2806	26.4859	24.0147	24.3548	17.787	17.7978	15.1102	17.7745	14.5608	13.7644	9.4487	13.3184		26.2309	17.1174	12.7731		0.652565	0.746205
Exoc4	5.55282	5.99697	6.38289	5.22335	5.86274	15.1112	13.3065	10.5268	16.3407	11.6994	11.4932	7.12877	10.9389		5.80375	13.8213	10.3151		2.38144	0.746317
Twf1	39.2726	38.3084	36.1218	31.258	37.8816	121.595	90.9738	105.72	101.255	89.8969	80.6117	73.4455	69.2924		36.5685	104.886	78.3116		2.86821	0.746636
Ngdn	17.0026	16.1536	15.5493	16.4079	16.3447	29.3704	23.5507	23.3429	25.8292	20.5022	20.3698	15.3588	20.0742		16.2916	25.5233	19.0763		1.56665	0.747405
Tmtc3	3.5987	3.53351	2.95507	3.03335	2.73799	3.94273	3.64814	2.44589	4.18365	2.16559	3.81952	1.49542	3.15853		3.17172	3.5551	2.65977		1.12087	0.748154
Ldhd	3.58659	2.58475	4.03642	4.82064	4.6043	52.5552	36.1586	33.7109	54.1035	35.8165	32.2992	31.5157	32.5795		3.92654	44.132	33.0527		11.2394	0.748951
Anxa9	4.98905	4.48309	3.86574	4.89197	4.15391	10.9731	9.43248	9.28488	10.8226	8.15779	9.04091	5.41473	7.72994		4.47675	10.1283	7.58584		2.26241	0.748977
Sco1	2.43148	3.64974	3.88031	3.5222	3.76269	9.65034	7.59863	6.28008	11.7101	7.9922	7.18128	3.94579	7.28069		3.44928	8.80979	6.59999		2.55409	0.749166
Crebl2	7.5431	7.54784	8.00561	8.26319	7.83619	22.494	19.3226	18.8262	23.77	17.4761	18.6176	10.8671	16.3035		7.83919	21.1032	15.8161		2.69201	0.749463
Strn3	14.0624	15.4806	14.6446	15.9769	14.4658	26.2741	24.3096	16.6841	27.4222	18.7271	21.7137	10.064	20.6052		14.9261	23.6725	17.7775		1.58598	0.750977
Rars	13.9552	15.2955	16.7196	15.2159	13.9818	32.7977	26.8996	23.1203	30.78	25.9242	24.505	12.8872	21.9943		15.0336	28.3994	21.3277		1.88906	0.75099
Prr12	2.72849	3.29863	3.14808	2.81081	2.87504	12.9241	11.0462	14.6174	15.3622	9.67814	10.165	10.0182	10.6644		2.97221	13.4875	10.1314		4.53786	0.751174
Kidins220	7.82516	8.45627	8.24155	8.46538	9.05311	16.0142	15.622	13.4844	17.5094	13.3057	13.1495	8.37341	12.2626		8.40829	15.6575	11.7728		1.86215	0.751895
Agpat5	7.4388	6.01742	6.13996	6.03071	5.98495	11.4686	10.1572	8.21746	11.6413	8.91899	8.47923	4.69872	9.11188		6.32237	10.3711	7.8022		1.64039	0.7523
Smarca1	3.22785	3.87677	3.39664	4.27684	3.90112	25.0552	20.1342	16.1844	24.8909	18.0861	20.0547	9.39131	17.4613		3.73584	21.5662	16.2484		5.77277	0.753418
Tdg	4.77153	4.8697	5.97964	7.71184	5.59692	10.4234	10.3901	7.81343	9.40799	8.33528	8.21865	5.74579	6.37439		5.78593	9.50873	7.16853		1.64342	0.753889
Rxrb	16.1129	17.6813	17.0317	16.3449	16.8005	32.44	27.277	30.4749	29.6529	22.0405	22.6444	21.0321	24.7469		16.7943	29.9612	22.616		1.78401	0.754842
Smyd5	5.19635	7.0077	6.56099	5.74154	7.20655	18.3008	17.7347	16.6456	19.0154	14.5493	13.781	12.1478	13.6461		6.34263	17.9241	13.5311		2.82598	0.754907
Kdsr	1.79033	1.61646	1.49443	1.83415	1.78049	6.46034	4.51717	3.90262	6.02884	4.25746	4.79325	2.15488	4.59285		1.70317	5.22724	3.94961		3.06912	0.755582
Csnk2a1	1.0798	1.24198	1.33645	1.34094	1.33493	1.71913	1.84867	0.831984	1.63379	1.35438	1.40512	0.756321	1.04331		1.26682	1.50839	1.13978		1.19069	0.755627
Pla2g4a	1.22944	1.28154	1.87284	1.82374	1.48652	9.38463	7.59678	5.9566	10.3804	6.70829	8.27905	3.63568	6.55695		1.53882	8.3296	6.29499		5.41299	0.755737
Nacc1	9.65034	10.3713	11.022	10.6243	11.2581	28.1804	24.9533	26.4993	31.294	20.9881	22.7338	17.8911	22.2858		10.5852	27.7318	20.9747		2.61986	0.756342
Slc37a3	3.82059	4.11161	3.77749	3.67304	3.81732	13.0268	11.7714	10.4727	15.9358	11.308	10.6106	6.89861	9.97459		3.84001	12.8017	9.69795		3.33376	0.757553
Ndrg4	8.59164	10.2734	12.4609	11.6871	10.7919	3.52218	3.80115	3.59979	2.28554	2.20086	2.16418	1.40499	4.25024		10.761	3.30217	2.50507		0.306864	0.758614
Slc38a2	9.42909	9.68668	10.3251	10.545	10.8094	42.9751	35.5272	27.6811	43.4946	27.095	36.8652	19.1138	30.4761		10.1591	37.4195	28.3875		3.68336	0.758629
Tuba1b	8.13631	8.22856	8.23526	7.45571	8.35222	38.7522	30.9029	30.3151	30.71	25.4665	25.5685	21.3569	26.7608		8.08161	32.6701	24.7882		4.04252	0.758743
Mxra7	9.09108	9.30957	8.45877	9.7256	8.70437	17.3776	14.465	12.92	15.1998	13.6249	11.5011	7.81689	12.5663		9.05788	14.9906	11.3773		1.65498	0.758962
Fig4	10.7484	11.2949	10.9425	10.9891	11.225	13.9678	12.9086	11.9743	14.5723	11.1612	11.1641	7.10755	11.1158		11.04	13.3558	10.1372		1.20976	0.759011
Glg1	11.0288	12.5326	12.1901	14.5399	13.7129	17.7781	19.172	15.8817	19.6189	15.2399	16.1929	9.3858	14.1856		12.8009	18.1127	13.751		1.41496	0.759195
Fbxl17	10.9196	10.2667	12.0639	10.1294	9.94974	17.9333	16.1302	13.3127	21.3394	13.0243	14.7163	10.7513	13.745		10.6659	17.1789	13.0592		1.61064	0.76019
Car5b	1.95368	2.05011	1.96117	2.16367	2.48483	11.3209	9.60497	8.49253	12.3134	8.87375	8.99326	4.61446	9.25243		2.12269	10.4329	7.93347		4.91496	0.760425
Mapkapk3	3.50153	3.35234	3.92812	3.43377	3.83209	14.0923	11.2602	12.4226	16.1446	10.7426	10.8002	8.66166	10.8988		3.60957	13.4799	10.2758		3.7345	0.762305
Shb	7.35598	6.21722	7.18313	9.31536	7.71343	7.54	9.464	9.32734	9.06698	7.07595	6.99561	6.16216	6.76458		7.55702	8.84958	6.74958		1.17104	0.7627
Etv5	7.42513	6.14508	6.21783	6.18562	7.50197	22.6616	17.647	17.5152	22.9024	14.3849	17.2108	11.5586	18.45		6.69513	20.1816	15.4011		3.01436	0.763126
Npnt	1.0513	0.942505	1.07617	1.23089	1.0933	1.11956	1.68339	1.70168	1.27805	1.30291	1.18388	0.707677	1.22466		1.07883	1.44567	1.10478		1.34003	0.764201
Nlk	8.20336	7.85178	8.09727	7.76206	8.10836	15.8242	13.0844	10.3135	17.9298	12.1831	12.8629	7.00417	11.6875		8.00457	14.288	10.9344		1.78498	0.765288
Atg4b	44.2707	51.2739	41.9482	46.7131	40.941	47.9938	49.1187	46.6209	54.7984	43.5113	35.6128	36.5159	36.5116		45.0294	49.633	38.0379		1.10223	0.766384
Taok3	6.49301	7.62353	6.38009	8.28996	6.798	10.7823	9.13633	10.5688	12.3699	8.81372	8.93611	5.82068	9.33603		7.11692	10.7143	8.22663		1.50547	0.767816
Vgll4	15.115	15.1195	14.1985	14.7644	16.573	18.0017	15.3223	14.6338	17.6287	12.8511	12.3643	11.1903	13.9562		15.1541	16.3966	12.5905		1.08199	0.76787
Mrpl3	26.3463	23.1766	23.9134	28.2129	26.4473	41.1812	36.5799	30.6873	42.2587	35.0031	29.4311	20.2585	31.061		25.6193	37.6768	28.9384		1.47064	0.768071
Snrk	17.0334	18.3389	23.1355	21.9109	16.7457	13.5726	12.8888	15.2312	13.4806	11.9703	11.1766	8.30327	10.9486		19.4329	13.7933	10.5997		0.709792	0.768467
Prkab1	5.88634	6.88096	4.73464	6.23898	5.2222	28.0183	18.7901	18.8655	24.2061	18.2883	18.875	14.273	17.7158		5.79262	22.47	17.288		3.87907	0.769383
Rabep1	12.9916	11.3839	13.5914	12.9028	12.8191	20.6615	19.0039	14.1995	21.0097	15.4322	17.6104	9.90937	14.668		12.7378	18.7187	14.405		1.46954	0.769553
Lrp10	6.23565	6.37945	7.23078	6.35956	7.99439	53.356	39.5659	44.2945	57.8347	37.2812	38.529	33.5573	40.7721		6.83997	48.7628	37.5349		7.1291	0.769745
Gm3809	0.345021	0.389874	0.266276	0.361875	0.253035	0.0844012	0.111606	0.0675085	0	0.0325346	0.146787	0.0236731	0		0.323216	0.0658789	0.0507487		0.203823	0.770332
Smad7	1.21909	0.887835	1.29011	1.58508	1.81805	5.14258	6.11785	6.95128	5.68766	4.04792	4.32514	4.65628	5.38178		1.36003	5.97484	4.60278		4.39316	0.77036
Atg14	4.17773	4.60534	4.79356	4.27929	4.12861	7.61293	6.86356	6.46527	7.68199	5.69496	6.36596	4.12661	5.86329		4.39691	7.15594	5.51271		1.62749	0.770368
Osbpl5	3.61159	4.93479	4.40021	4.7	5.12053	12.203	11.9043	12.875	14.8157	10.222	8.98136	10.3231	10.4152		4.55342	12.9495	9.98541		2.8439	0.771104
Ptplb	21.751	21.1583	22.5168	22.1625	22.4401	40.2355	32.6817	27.6055	37.8116	29.3879	30.5882	19.6758	27.286		22.0057	34.5836	26.7345		1.57157	0.77304
Lipt2	1.56582	1.65478	1.78554	1.28723	1.14249	4.67926	3.6543	2.79034	3.69254	2.96628	3.18298	2.00239	3.31074		1.48717	3.70411	2.8656		2.49071	0.773626
Mtrr	2.90732	3.09721	3.13463	3.36277	3.28492	5.48493	5.10353	4.8278	6.7799	4.6945	4.82447	2.73985	4.93198		3.15737	5.54904	4.2977		1.75749	0.774494
Rapgef3	8.45967	11.3627	6.93126	7.38043	8.2309	35.7183	30.1562	42.9112	32.8532	27.4269	26.3007	29.5436	26.4488		8.47299	35.4097	27.43		4.17913	0.774646
Bivm	1.34863	1.20541	3.27308	1.83017	1.50774	7.01702	5.41996	5.0267	6.92452	5.39498	5.60691	2.51241	5.37908		1.83301	6.09705	4.72335		3.32626	0.774693
Mrm1	3.26807	12.6095	5.78913	9.10895	10.2707	12.8751	20.6527	26.7961	20.8369	15.6354	13.7021	12.7008	20.9298		8.20927	20.2902	15.742		2.47162	0.775844
Szt2	7.40122	8.90254	9.44459	9.01945	8.74133	23.0662	19.9908	24.8447	23.3688	18.1681	18.3695	19.0497	15.2585		8.70183	22.8176	17.7114		2.62217	0.776218
Gpatch1	2.84325	3.02159	3.1437	3.49686	2.79129	7.77751	6.49609	6.0478	8.52027	6.41134	5.98917	3.93865	6.05431		3.05934	7.21042	5.59837		2.35686	0.776428
Gsr	13.1597	15.5945	12.7932	11.8796	14.762	26.2966	23.9118	23.3444	24.2118	19.4184	20.3422	14.4039	21.8252		13.6378	24.4412	18.9974		1.79216	0.777272
Marcks	12.3061	12.1116	11.3349	13.0058	11.6228	76.6963	55.0637	42.5174	71.9686	52.9166	52.4347	29.6611	56.6904		12.0762	61.5615	47.9257		5.09774	0.778501
Fasn	25.027	25.4773	29.401	28.8279	30.1331	149.62	109.207	144.65	153.06	93.6687	101.433	130.906	107.347		27.7733	139.134	108.339		5.00965	0.778663
Aldh3a2	15.1028	17.3564	15.6623	18.1696	20.4098	50.0012	42.876	36.3808	51.5849	41.2732	38.5572	22.3521	38.6432		17.3402	45.2107	35.2064		2.60728	0.778718
Tmco4	1.64486	2.89163	3.16449	2.74109	2.72088	16.5063	14.8738	14.9172	16.6497	12.6015	12.8766	10.5102	13.1282		2.63259	15.7368	12.2791		5.97767	0.780283
Msh2	4.98759	6.03273	4.89979	5.36931	4.72901	12.6157	9.71841	7.89092	12.9772	9.85828	10.0697	4.81052	9.00197		5.20369	10.8006	8.43512		2.07556	0.780989
Atp2b3	1.03388	1.30098	0.998301	1.56415	0.912091	1.47322	0.352411	0.351882	0.506557	0.474504	0.677451	0.31127	0.633095		1.16188	0.671018	0.52408		0.577527	0.781023
Gba	8.87866	7.50089	8.02123	7.89925	8.94232	47.5815	33.6705	34.7188	47.8515	34.5566	31.7948	24.9293	36.7458		8.24847	40.9556	32.0066		4.96523	0.781496
Bmpr1a	6.41881	6.19933	6.92501	8.86535	6.56931	14.1515	13.1654	9.48972	15.3678	10.734	12.7523	5.78708	11.5123		6.99556	13.0436	10.1964		1.86455	0.781718
Ano1	9.54858	11.6172	10.9558	12.6067	9.48492	11.493	7.82798	8.41355	11.0121	9.18323	7.13276	6.5366	7.43973		10.8426	9.68666	7.57308		0.893386	0.781805
Lgmn	27.1152	27.0445	25.8658	23.8104	28.0371	194.26	155.006	159.282	213.047	148.732	134.595	109.234	171.926		26.3746	180.399	141.122		6.83987	0.782277
Scarb2	4.74392	5.76234	4.95716	5.80876	6.60269	36.809	28.8504	22.8386	38.4064	27.67	28.2696	16.0672	27.2684		5.57497	31.7261	24.8188		5.69081	0.782283
Plat	5.487	6.80344	6.03894	6.5062	6.71197	12.9437	12.0569	11.1545	13.3598	10.4906	10.2155	7.26999	10.7771		6.30951	12.3787	9.6883		1.96192	0.782657
Cpped1	6.19658	6.41415	6.54867	6.34199	7.33979	25.0474	17.7742	18.0498	26.393	19.2631	18.7121	11.4131	19.006		6.56824	21.8161	17.0986		3.32145	0.783759
Ikbkg	2.02772	2.71961	1.97712	2.45735	3.22198	9.14628	8.19216	7.28624	9.23807	7.01244	7.53133	5.34205	6.67012		2.48076	8.46569	6.63898		3.41254	0.784223
Hmbs	11.1158	11.2101	12.2753	11.7733	11.9665	41.0883	29.9176	28.5896	37.7562	28.8396	29.7042	22.5588	26.6233		11.6682	34.3379	26.9315		2.94286	0.784307
Stx7	7.01094	8.11352	7.52888	6.89186	7.31002	41.2053	33.0745	27.8614	43.8871	30.2704	30.6173	18.0044	35.7964		7.37104	36.5071	28.6721		4.95277	0.785385
Rrm2b	2.4554	2.0938	1.51724	2.3124	1.6639	6.29256	5.21092	4.03783	7.09575	4.20533	5.82867	2.55256	5.19579		2.00855	5.65927	4.44559		2.81759	0.785541
Ptpn11	6.50337	6.5929	7.2514	8.02282	7.60401	25.2541	22.7539	21.5813	26.4971	19.8215	21.0527	14.7835	19.8314		7.1949	24.0216	18.8723		3.3387	0.785638
Tsc22d4	247.694	234.05	222.899	234.987	222.721	114.331	93.9435	104.525	120.729	86.3959	78.8142	89.2363	86.5067		232.47	108.382	85.2383		0.466219	0.786461
Arhgap17	4.19537	4.08691	4.071	4.62485	4.0903	20.7521	17.2837	16.3637	22.8573	16.8339	16.9489	11.8406	15.1389		4.21369	19.3142	15.1906		4.58368	0.786498
Aga	7.30543	7.07301	7.63914	7.98202	7.97646	25.8158	18.1554	20.1153	25.1514	17.2819	18.5713	14.1953	20.2036		7.59521	22.3095	17.563		2.93731	0.787245
Slc46a1	2.71981	2.45997	3.17998	2.93673	3.52626	17.1762	12.5193	15.3965	18.4644	13.0561	10.9329	13.3602	12.704		2.96455	15.8891	12.5133		5.3597	0.78754
Xpo7	4.49766	4.90306	4.73758	5.12621	5.12261	4.90985	4.52664	3.55337	5.3737	4.03149	4.16175	2.22103	4.05424		4.87742	4.59089	3.61713		0.941253	0.787892
Zfyve21	9.65506	9.69148	9.05304	9.68314	9.13928	52.247	38.6486	47.2515	51.8174	39.4986	38.5174	33.3144	38.3491		9.4444	47.4911	37.4199		5.0285	0.787934
Cd151	43.3082	43.256	44.0964	42.8258	49.1675	230.685	178.488	203.65	229.878	155.948	171.147	160.391	176.79		44.5308	210.675	166.069		4.731	0.78827
Timm8a1	0.568492	0.297655	0.602418	0.52144	0.640646	3.01461	2.541	2.73962	4.12414	2.51136	2.6601	1.67808	2.95763		0.52613	3.10484	2.45179		5.90128	0.789667
Kdelr2	49.5051	43.5502	42.4597	43.045	47.9166	67.3195	63.1615	58.9637	72.289	52.2593	57.917	37.5154	59.0076		45.2953	65.4334	51.6748		1.4446	0.789731
Ddah2	10.3729	11.5962	7.54844	7.88737	8.45653	45.1425	37.0442	49.6031	47.27	34.0493	29.4329	41.9241	36.0934		9.17229	44.7649	35.3749		4.88046	0.790237
Tle1	8.6648	9.06221	8.97019	8.45415	8.75534	26.947	19.5823	20.4743	26.2314	19.0513	19.3607	14.1708	21.13		8.78134	23.3087	18.4282		2.65435	0.790613
Plekhm3	1.66379	2.5147	1.94451	1.92725	2.39909	1.89647	2.06889	1.89813	2.0535	1.65367	1.63909	1.09788	1.87467		2.08987	1.97925	1.56633		0.947068	0.791375
Atp6v0e	45.3241	42.6403	43.2247	40.4541	48.4439	163.17	118.777	135.999	159.241	117.651	115.553	98.4567	125.454		44.0174	144.297	114.279		3.27817	0.79197
Mbtps1	12.7424	13.7726	13.554	13.3446	15.287	38.5004	33.7523	32.475	43.1155	31.0705	31.5509	21.5165	33.0024		13.7401	36.9608	29.2851		2.68999	0.792328
Rab3a	4.27047	3.74263	4.76155	4.56883	5.28363	18.6042	13.4293	14.5582	18.0579	13.6078	13.3723	11.8927	12.3806		4.52542	16.1624	12.8133		3.57147	0.792788
Zfp799	0.42405	0.574501	0.456177	0.596082	0.524684	2.0488	1.9717	1.27765	1.99645	1.59639	1.60296	0.931725	1.6618		0.515099	1.82365	1.44822		3.54039	0.794132
Morf4l2	26.1535	24.4937	24.2508	29.1695	25.7967	132.3	113.144	99.476	131.102	102.401	97.2047	79.356	99.6332		25.9728	119.005	94.6487		4.58192	0.795331
Rprd1a	3.5125	3.87884	3.88971	4.08695	4.22795	4.54095	4.15899	2.9898	4.6081	3.8752	3.86359	2.01843	3.23714		3.91919	4.07446	3.24859		1.03962	0.797306
Gpsm1	9.56416	12.7852	14.9264	15.6346	13.9697	38.0519	36.7263	39.8608	43.5132	30.7454	33.6682	31.3568	30.6217		13.376	39.538	31.598		2.95589	0.79918
Trp53	11.1898	9.9794	11.4697	9.92058	10.2178	48.1113	39.4179	43.3722	49.6701	37.446	37.0533	31.5089	38.5645		10.5555	45.1429	36.1432		4.27673	0.80064
Pip4k2c	10.1358	10.3494	10.2636	10.502	10.7764	21.0549	17.6609	17.6643	21.3941	16.7366	17.2237	11.6913	16.656		10.4054	19.4435	15.5769		1.86859	0.801135
Ddhd2	4.89675	5.25056	5.10227	5.69792	5.11535	9.92643	9.59914	8.15047	10.6622	8.52895	8.79166	5.19144	8.22329		5.21257	9.58456	7.68384		1.83874	0.801689
Slc25a32	2.5158	2.45667	2.72668	2.75462	2.94562	4.19106	3.73756	2.76897	3.72947	3.26367	3.14495	1.71161	3.45138		2.67988	3.60677	2.8929		1.34587	0.802077
1810037I17Rik	25.1246	23.5007	23.586	24.2475	24.4566	40.5945	38.2589	34.0423	43.7781	35.0786	34.4006	20.0396	36.1592		24.1831	39.1684	31.4195		1.61966	0.802163
Sptlc1	12.9465	13.6939	12.3866	13.7419	15.0638	23.8735	20.6183	18.112	24.2656	20.0147	19.6379	11.3925	18.6484		13.5665	21.7173	17.4234		1.6008	0.802279
Ptprd	3.14123	4.72782	3.88399	3.24012	3.56281	6.66091	5.62388	4.08059	5.42066	5.07642	5.01435	2.57072	4.82998		3.71119	5.44651	4.37287		1.46759	0.802875
Gata4	13.8417	13.8817	16.1159	15.7234	14.4066	84.3564	73.0002	71.3272	90.6768	71.4297	73.8168	48.8905	62.4794		14.7939	79.8401	64.1541		5.39684	0.803532
Disp1	1.87472	2.08885	2.04681	1.75333	2.23285	4.63497	4.49013	4.63076	5.24721	4.2072	3.75337	2.92335	4.3903		1.99931	4.75077	3.81855		2.3762	0.803776
Atg16l1	5.33767	6.02362	5.72393	6.42742	5.19013	15.2191	13.1294	11.1997	15.236	11.6282	12.1993	9.09682	11.1263		5.74055	13.696	11.0127		2.38584	0.804075
Cbx8	1.22595	1.15059	1.45396	0.679764	1.43207	3.84436	2.86373	4.0131	4.27188	3.43895	2.72758	3.01268	2.87863		1.18847	3.74827	3.01446		3.15387	0.804228
Tmem87b	8.38974	10.4545	8.20777	10.1804	10.8999	23.6852	21.6841	18.8434	26.3584	20.8178	19.3801	13.6403	19.038		9.62646	22.6428	18.219		2.35214	0.80463
Atrx	4.54923	6.04183	6.77677	6.87895	5.97548	11.7701	11.0324	7.92617	13.9783	8.65164	11.6755	6.61323	9.04642		6.04445	11.1767	8.9967		1.84909	0.804948
Ebp	19.7696	20.8819	21.6444	19.7611	23.9891	182.821	122.499	153.109	188.161	135.536	135.268	124.125	126.929		21.2092	161.648	130.464		7.62157	0.807093
Kdm6b	6.28829	5.81248	6.18287	6.55177	6.34643	12.3677	11.3443	13.8792	13.9022	11.7568	10.734	8.71769	10.4011		6.23637	12.8734	10.4024		2.06424	0.808057
Tomm40	24.5658	23.3152	28.2824	24.936	27.9126	51.6811	47.7484	49.6236	47.8716	38.1622	41.8672	41.1925	38.2193		25.8024	49.2312	39.8603		1.90801	0.809656
Hbp1	23.6094	26.5644	25.7152	24.4221	26.8812	45.7603	40.0393	32.5706	44.5216	33.3962	36.1768	20.9427	41.6539		25.4385	40.7229	33.0424		1.60084	0.811395
Sh3bp4	1.5766	1.75372	1.85718	1.82882	2.33198	6.10268	4.61043	5.41485	5.55073	4.58022	4.8001	3.44415	4.83042		1.86966	5.41967	4.41372		2.89875	0.814389
Itpa	24.5651	25.7376	27.0756	24.4312	24.6047	56.5697	46.9687	50.8722	61.5876	46.5391	45.4316	40.809	43.5259		25.2828	53.9995	44.0764		2.13582	0.816236
Atm	6.05282	6.107	6.07302	2.99607	9.62583	6.49595	7.12506	7.81639	4.7672	6.37456	5.51186	5.21126	4.2918		6.17095	6.55115	5.34737		1.06161	0.816249
Pcmtd2	23.4234	22.0786	20.8767	26.6081	22.0066	22.8296	23.1511	21.0517	25.7486	19.7785	20.9243	13.4905	21.558		22.9987	23.1953	18.9378		1.00855	0.816453
4833420G17Rik	16.2208	14.9337	14.5177	15.3274	14.9572	23.2471	21.7286	17.7168	24.592	21.9128	18.8856	11.1408	19.3426		15.1914	21.8211	17.8205		1.43642	0.81666
Leng9	3.39052	3.15212	4.20318	3.45867	4.18779	11.8923	10.5344	11.0155	13.2758	10.0363	10.3107	8.7192	9.12167		3.67846	11.6795	9.54697		3.17511	0.817412
Epas1	7.4303	7.51597	8.0515	8.06882	7.84238	26.198	23.454	23.2808	30.7917	23.27	20.6828	16.9178	23.98		7.78179	25.9311	21.2127		3.33228	0.818038
Eif2ak1	17.4844	17.1009	16.3241	16.6881	17.7268	16.7118	16.5189	13.4744	18.6542	15.1624	15.3781	8.59678	14.3839		17.0649	16.3398	13.3803		0.957513	0.818876
Apoa2	3.04493	2.82647	1.73112	1.88443	2.4844	3.09004	2.0396	2.50561	3.74603	2.18882	2.48228	2.63915	2.01325		2.39427	2.84532	2.33087		1.18839	0.819196
Hivep2	0.608674	0.803373	0.727437	0.790094	0.77693	2.59029	2.04612	1.61598	2.31407	1.70444	2.05748	1.24387	2.01988		0.741302	2.14161	1.75642		2.88899	0.820137
Traf6	1.29615	1.61019	1.73866	1.92597	1.94458	5.89051	5.09093	4.43485	6.4479	5.24689	5.12549	2.71758	4.84465		1.70311	5.46605	4.48365		3.20945	0.820273
Serinc5	4.90485	5.80247	5.38899	6.05618	5.75475	6.47535	7.92679	6.69831	8.17431	6.48962	7.174	4.08889	6.2754		5.58145	7.31869	6.00698		1.31125	0.820772
Tmem2	0.436772	0.560499	0.628433	0.622913	0.537364	1.55395	1.50568	1.13174	1.67556	1.2769	1.44955	0.919227	1.17482		0.557196	1.46673	1.20512		2.63234	0.821639
Atp10d	3.49277	2.87281	3.17851	2.93973	3.1353	5.2009	4.53561	3.98856	5.74559	4.60485	4.41515	2.38843	4.58979		3.12382	4.86766	3.99955		1.55824	0.821658
Irgq	1.58977	1.65	1.55933	1.48731	1.54137	5.69765	4.37512	4.64538	5.88976	4.63863	4.38255	3.64281	4.27497		1.56556	5.15198	4.23474		3.29083	0.821964
Sfxn1	4.02238	3.67452	4.412	4.19321	4.2118	18.4844	15.5484	13.8064	20.9724	16.5583	15.127	9.04159	15.9083		4.10278	17.2029	14.1588		4.19298	0.823047
Exoc6	3.64106	3.90387	4.02512	4.01063	4.13181	8.38271	8.82008	7.51614	9.38457	8.22309	8.05846	4.07885	7.74043		3.9425	8.52587	7.02521		2.16256	0.823987
Tiparp	7.74406	8.82098	8.02125	8.51922	8.5273	15.175	13.8836	8.97351	15.9442	12.6729	13.6701	5.52125	12.6181		8.32656	13.4941	11.1206		1.62061	0.824109
Pnrc1	18.4767	17.3528	16.6366	16.6888	17.1625	66.1698	53.2136	38.2482	58.0518	46.8543	52.3766	29.3159	49.2238		17.2635	53.9209	44.4427		3.12341	0.82422
Cnot8	15.942	15.2477	13.5441	12.206	11.6727	35.2903	27.5303	27.5788	33.505	26.6055	30.654	17.5282	27.3657		13.7225	30.9761	25.5384		2.25732	0.824453
Zfand5	23.0221	27.5367	23.7694	25.9439	23.2551	40.7385	34.2472	28.5205	33.8285	27.5969	36.891	16.9489	31.8861		24.7054	34.3337	28.3307		1.38972	0.825159
Atic	6.62684	7.53165	7.15817	6.95303	7.64729	22.113	20.0446	18.148	23.7898	18.2568	19.3582	11.8598	19.9204		7.1834	21.0238	17.3488		2.92673	0.825196
Ino80d	2.26799	3.03288	2.61965	3.0779	2.49586	3.00968	2.98353	2.29022	2.93044	2.4182	2.72838	1.51088	2.60528		2.69886	2.80347	2.31569		1.03876	0.826007
Ncor2	25.7335	25.2365	29.684	30.2108	27.9204	80.7579	66.0667	81.8733	80.4892	62.4549	69.3966	59.9105	63.7978		27.757	77.2968	63.8899		2.78476	0.826554
Arpc5	19.373	19.1512	18.6042	18.3259	18.3311	101.812	79.3381	67.8176	102.61	84.1483	79.8191	46.7209	80.0785		18.7571	87.8944	72.6917		4.68593	0.827034
Atp1a2	13.0778	14.1678	15.6666	15.3577	16.2072	43.9414	31.4015	29.5602	48.5119	34.3507	33.5652	26.9727	32.1115		14.8954	38.3537	31.75		2.57487	0.827821
Armc1	5.15686	5.23994	5.03597	5.42922	5.82297	10.832	9.54878	7.36118	11.797	8.52999	10.2839	4.72688	9.21081		5.33699	9.88474	8.18789		1.85212	0.828337
Smad3	2.24395	4.28221	2.20585	3.32058	2.51033	8.13474	7.71907	7.27142	8.97409	7.03739	7.1695	5.17271	7.21237		2.91258	8.02483	6.64799		2.75523	0.828428
Tfg	55.3718	62.2355	58.766	62.3179	60.1407	66.2097	59.281	60.4582	75.6732	55.4366	56.0816	48.8115	56.4151		59.7664	65.4055	54.1862		1.09435	0.828465
E2f3	2.19392	1.07617	1.76667	1.19876	2.13609	4.35411	6.176	3.80717	6.53672	3.13931	3.75703	5.84316	4.56048		1.67432	5.2185	4.325		3.11678	0.828781
Hp1bp3	22.4733	21.7526	23.1645	23.1636	23.2096	89.6655	77.2444	66.9598	90.2612	72.247	78.4197	45.4443	72.8794		22.7527	81.0327	67.2476		3.56145	0.829882
Rpl7l1	14.6837	14.9263	15.7081	14.4839	14.7622	30.0779	27.5017	23.3368	29.6593	24.9813	25.7519	15.9379	25.1568		14.9128	27.6439	22.957		1.8537	0.830453
Anapc7	17.0123	17.3169	17.1248	13.427	15.9985	38.8012	31.876	35.9012	38.3396	30.7936	31.6816	27.8402	30.1173		16.1759	36.2295	30.1082		2.23972	0.83104
Gnai3	25.3731	25.238	25.7871	25.8203	23.9623	49.3653	41.8877	33.5316	52.0595	38.5395	44.6485	21.4622	42.3667		25.2362	44.211	36.7542		1.75189	0.831336
Arl15	1.84779	1.93964	2.14314	1.95638	1.73365	8.37029	6.88679	5.85371	8.33031	7.43783	7.37154	3.40184	6.26732		1.92412	7.36027	6.11963		3.82527	0.831441
Gnai2	88.7516	81.8034	77.7652	89.644	102.817	405.303	278.497	333.262	284.368	279.621	251.932	237.071	313.654		88.1562	325.358	270.57		3.69069	0.831607
Slc25a1	30.3353	31.1128	31.9793	32.8846	38.9603	125.617	93.0959	103.05	117.92	86.0441	89.8851	98.2437	91.5187		33.0545	109.921	91.4229		3.32544	0.831717
Fbxl6	7.09921	7.53811	7.96843	7.13447	8.48665	28.1712	21.3986	23.8309	30.2847	21.8756	20.8445	21.5601	21.9824		7.64537	25.9214	21.5657		3.39046	0.831965
Dpy19l3	2.79626	5.41346	4.75107	5.7225	4.89599	4.71439	4.46372	6.52476	5.41122	3.86311	5.57024	4.10442	4.0367		4.71586	5.27852	4.39362		1.11931	0.832357
Pot1a	2.81481	2.7949	3.32259	3.18094	2.34542	9.78855	8.08207	6.53412	9.40871	8.63915	7.39892	5.41389	6.73459		2.89173	8.45336	7.04664		2.92329	0.83359
Dip2c	2.11833	2.73159	2.7158	2.85303	2.41649	2.70363	2.81391	2.33148	2.71749	2.36478	2.61875	1.44536	2.3871		2.56705	2.64163	2.204		1.02905	0.834333
Sgk1	2.49084	3.17594	3.99777	2.38938	2.90152	16.5864	14.5225	13.0078	17.7724	12.3504	13.0438	8.70376	17.5654		2.99109	15.4723	12.9158		5.17279	0.834773
Phax	7.64503	7.32064	6.63541	8.08367	6.45017	23.4317	17.3516	15.9024	22.5558	19.5354	18.1162	10.3729	18.2252		7.22698	19.8104	16.5624		2.74117	0.836048
Slc39a11	8.24373	5.81042	6.79893	7.91993	6.73701	16.8024	12.7073	13.3353	16.322	11.7794	12.1153	13.4614	12.1798		7.102	14.7918	12.384		2.08276	0.837222
Tead1	1.42429	1.61662	1.37171	2.1358	1.59092	5.36527	4.52921	3.70453	5.49014	4.48997	4.93305	2.41149	4.15804		1.62787	4.77229	3.99814		2.93162	0.837782
Elf4	1.78038	2.59727	2.55618	2.26075	1.95437	7.51822	5.60277	5.20069	7.78729	6.21454	5.89604	4.09541	5.67096		2.22979	6.52724	5.46924		2.92729	0.837909
Trip11	8.83536	9.57162	10.5962	12.283	9.71666	4.38916	4.99124	3.60663	5.07117	4.28815	4.53848	2.26522	4.04387		10.2006	4.51455	3.78393		0.442578	0.838163
Asb6	5.5294	6.21452	7.88278	7.93629	7.3082	17.2576	13.3432	18.3789	18.8682	13.891	15.5134	13.1552	14.311		6.97424	16.962	14.2177		2.43209	0.838207
Tomm40l	5.05781	4.29525	5.75578	4.07903	6.69992	17.9374	14.2984	16.3119	15.7124	11.7315	12.679	15.1768	14.3256		5.17756	16.065	13.4782		3.10282	0.838979
Akr7a5	30.6995	27.2105	28.3444	28.0348	31.112	40.2328	30.4308	39.48	40.2901	28.8676	30.1113	35.1212	32.2842		29.0802	37.6084	31.5961		1.29326	0.840133
Prkcsh	32.1261	28.2527	32.4625	29.1405	30.7484	65.452	48.7197	53.8753	63.1913	48.3769	51.0671	47.8651	47.3292		30.546	57.8096	48.6596		1.89254	0.841722
Gamt	21.4939	21.1434	22.9031	23.1342	23.3969	141.288	102.764	142.187	146.316	117.137	110.157	103.804	117.472		22.4143	133.139	112.142		5.9399	0.842298
Lzts2	22.4525	22.0379	26.3508	24.0424	26.2953	44.3556	32.9056	42.6532	45.0735	31.4606	34.1015	36.8596	36.8887		24.2358	41.247	34.8276		1.7019	0.844367
Nipal2	0.540708	0.36363	0.50864	0.597834	0.469667	2.41882	2.1606	1.73913	2.56096	2.30586	1.97964	1.05226	2.16268		0.496096	2.21988	1.87511		4.4747	0.844691
Ftsj1	2.1879	2.80717	2.60951	2.03011	2.72292	13.1264	11.5213	11.5491	14.4147	10.9278	11.4796	8.24565	12.1363		2.47152	12.6529	10.6973		5.11947	0.845447
Abi1	18.1125	20.3781	18.473	18.6988	22.8627	51.3438	37.41	49.1394	58.2718	39.606	40.7949	37.5765	48.0681		19.705	49.0412	41.5114		2.48877	0.846458
Kdm4c	2.78605	2.98983	2.99701	3.09139	3.07637	6.41699	5.47787	4.55273	7.18463	5.34643	6.27608	2.78278	5.61459		2.98813	5.90806	5.00497		1.97717	0.847143
Slc25a44	8.82203	9.14229	9.12044	8.72302	8.68226	14.8005	13.7442	13.632	16.1937	12.7486	14.031	10.0011	12.6696		8.89801	14.5926	12.3626		1.63999	0.847181
App	30.7453	32.4524	31.2714	33.6589	37.8637	153.842	130.204	120.982	181.98	131.87	138.132	81.3822	146.383		33.1983	146.752	124.442		4.42046	0.847973
Nsmce4a	23.7516	22.591	20.6963	21.6179	24.2962	63.689	47.6848	41.7223	64.5838	56.0303	51.1172	28.1865	49.4349		22.5906	54.42	46.1922		2.40897	0.84881
Arhgap1	13.2811	13.4008	14.0502	15.7207	13.585	50.8196	46.6888	45.7073	55.8248	45.7676	44.6549	32.7782	45.9677		14.0076	49.7601	42.2921		3.55238	0.849919
Adam10	8.35076	9.81772	8.5719	9.64255	9.23162	41.7531	36.5893	27.7449	48.8617	33.8258	42.3402	20.5596	35.0187		9.12291	38.7373	32.9361		4.24615	0.850243
Cdk7	4.06296	4.70832	4.27605	4.51496	4.5098	6.4146	5.76925	4.8727	6.59087	5.72067	6.06051	2.86241	5.46639		4.41442	5.91186	5.0275		1.33922	0.850409
Zdhhc20	7.76024	8.01521	7.92565	8.573	7.44139	15.2553	13.515	9.20898	15.2105	11.2059	14.214	6.42278	13.398		7.9431	13.2974	11.3102		1.67409	0.850552
Tmem55b	36.4884	31.004	37.1064	35.6125	43.173	69.1093	53.3351	54.004	62.2124	45.3653	49.979	47.063	61.0722		36.6769	59.6652	50.8699		1.62678	0.852589
Serinc1	25.2943	27.9212	26.3228	25.7314	27.0188	102.399	85.3968	65.1878	103.64	74.3619	94.2046	44.1205	91.6958		26.4577	89.1559	76.0957		3.36975	0.853513
AI314180	26.776	26.926	25.606	27.4831	24.1986	30.054	27.3797	23.21	31.3385	25.9536	28.7489	17.5172	23.3702		26.1979	27.9956	23.8975		1.06862	0.853617
Tbcb	100.423	90.3208	93.1661	85.7078	94.1781	112.396	94.8186	106.971	115.989	88.4723	93.078	97.1654	89.1037		92.7592	107.544	91.9548		1.15939	0.855047
Eid1	14.5641	12.5948	12.3119	13.0112	11.4475	85.8063	70.121	49.6849	84.1773	66.5881	74.4807	36.5249	70.3782		12.7859	72.4474	61.993		5.66619	0.855697
Coro1b	64.2923	63.591	64.6617	58.7459	72.1094	139.953	125.864	140.425	144.449	116.777	118.447	120.248	116.341		64.6801	137.673	117.953		2.12852	0.856765
Manbal	12.0487	10.6959	11.7018	10.4117	10.6898	35.9752	28.3503	26.7441	33.873	25.7957	28.7599	23.6225	28.9272		11.1096	31.2356	26.7763		2.8116	0.857236
Cxcr4	2.64483	2.85267	2.31064	2.73803	3.18737	10.0999	10.9307	10.8551	12.0604	8.08296	11.4939	7.6252	10.4785		2.74671	10.9865	9.42014		3.99989	0.857427
9530068E07Rik	60.794	54.1859	57.3597	55.6894	57.2578	83.1818	79.096	76.3408	94.2331	73.7117	75.081	57.3898	79.2383		57.0574	83.2129	71.3552		1.45841	0.857501
Magi1	1.68098	1.5289	1.7521	1.78857	1.7275	2.64025	2.98058	2.2614	2.9669	2.489	2.81451	1.55374	2.44881		1.69561	2.71228	2.32652		1.59959	0.85777
Dohh	27.0647	26.4636	31.2921	26.3326	29.3441	34.9469	30.3729	40.8786	37.1697	27.0476	27.8838	38.0188	30.1499		28.0994	35.842	30.775		1.27554	0.85863
Snx18	2.94202	3.1169	2.51876	2.5119	2.97196	13.8216	11.5716	10.6567	14.1493	11.2908	12.2442	7.78949	11.8328		2.81231	12.5498	10.7893		4.46246	0.859721
BC031181	34.6982	34.1569	33.5725	36.4932	37.7258	58.1207	48.0628	43.8412	60.5728	47.8317	50.8775	32.6404	49.7536		35.3293	52.6494	45.2758		1.49025	0.859949
Ttpal	3.31762	3.58955	4.41812	3.87786	4.311	8.48009	7.51474	6.38448	8.62414	7.13806	6.69204	5.11101	7.74238		3.90283	7.75086	6.67087		1.98596	0.860662
Pstpip2	1.45696	2.4912	1.62784	2.59914	2.0392	2.66143	2.0031	1.95844	2.81782	2.40146	1.73132	1.24665	2.74759		2.04287	2.3602	2.03175		1.15534	0.860841
Serpina3a	24.9343	25.0002	26.0783	27.5984	24.6677	80.9597	27.8815	33.9758	57.0296	46.8856	46.2877	29.9934	48.8763		25.6558	49.9616	43.0108		1.94738	0.860875
Ddx3x	10.6503	11.5958	12.42	12.7108	13.2025	61.3426	52.1456	36.3341	61.2157	45.5359	59.3736	27.9015	49.0488		12.1159	52.7595	45.465		4.35457	0.86174
Zc3h12b	0.81862	0.414961	0.668977	0.552946	0.773912	1.32716	1.44988	1.01351	1.71492	1.13753	1.60704	0.675239	1.32561		0.645883	1.37637	1.18635		2.13099	0.861946
Vim	54.9042	44.7056	53.1967	47.8828	61.1399	469.801	345.399	427.181	501.31	345.671	374.381	309.33	475.57		52.3658	435.923	376.238		8.32456	0.863084
Kdelc2	2.13767	2.12759	1.93576	2.09855	1.93261	11.3163	8.92517	7.3539	12.5954	10.3389	9.34685	4.99701	10.0114		2.04644	10.0477	8.67354		4.90985	0.863237
Dag1	14.0914	18.6632	16.674	19.0276	20.404	59.9575	50.3861	46.0555	65.2663	49.8593	53.4905	34.9515	53.1366		17.772	55.4164	47.8595		3.11818	0.863635
Ogdhl	10.7498	11.257	11.8672	12.6075	13.409	63.7933	54.0029	57.5142	64.3353	53.1819	54.9319	49.6412	49.5993		11.9781	59.9114	51.8386		5.00175	0.865254
Ap2m1	24.7443	22.3222	23.2152	27.1025	24.915	91.9802	75.4656	77.0897	92.3527	73.3002	73.6623	67.8007	76.7317		24.4598	84.222	72.8737		3.44328	0.865257
Zdhhc24	4.05242	4.28538	3.95	4.11697	4.37638	16.4147	13.5679	14.7112	17.9376	14.4281	14.4829	12.1242	13.1738		4.15623	15.6578	13.5523		3.76732	0.865524
Lrba	4.61884	4.83567	5.62742	5.03903	4.89368	11.8084	11.7855	10.1068	13.2744	11.3082	12.2226	7.00487	10.1416		5.00293	11.7438	10.1693		2.34738	0.865933
Qdpr	21.0944	21.6456	19.7403	20.1875	23.219	91.4527	68.2488	73.2916	85.0002	68.5039	73.4334	62.344	71.3822		21.1774	79.4983	68.9159		3.75393	0.866885
Ptprg	4.6934	6.86617	5.65318	8.14573	6.39904	9.90405	9.31033	7.386	10.3848	8.55179	9.94256	4.86871	8.73361		6.3515	9.24629	8.02417		1.45576	0.867825
Ndst1	3.9097	4.32664	4.22835	4.23288	4.70658	11.2453	12.925	12.5254	13.186	12.4175	11.897	8.99318	10.0472		4.28083	12.4704	10.8387		2.91309	0.869154
Ctnnb1	57.3372	64.5416	63.2048	59.112	63.912	136.476	116.028	121.604	146.466	118.127	123.729	90.8234	120.518		61.6215	130.143	113.299		2.11198	0.870572
Necap1	9.16392	9.91864	9.00822	9.57874	8.5291	13.2636	12.9201	10.659	14.3274	11.8667	12.7609	7.46053	12.5887		9.23972	12.7925	11.1692		1.38451	0.873104
Pdcd11	6.22218	7.10354	6.88218	7.90703	7.01605	7.16231	7.61523	6.64406	7.10984	6.83305	7.2364	4.71799	6.13582		7.0262	7.13286	6.23081		1.01518	0.873537
Mina	4.18249	4.51453	4.11249	4.33747	4.18862	9.85774	8.76221	7.81187	10.0917	8.99601	9.21708	6.23719	7.45923		4.26712	9.13088	7.97738		2.13982	0.87367
Tgfb1	5.08967	4.79544	4.48046	5.93473	5.75886	35.9965	26.2694	31.0954	32.0766	28.152	26.2183	22.3182	32.9545		5.21183	31.3595	27.4108		6.01698	0.874082
Chchd2	129.085	119.332	112.445	106.219	103.122	304.182	264.059	246.172	274.001	234.923	232.6	250.975	234.708		114.041	272.103	238.302		2.38602	0.875775
Cdkn1b	5.95293	5.57622	5.78645	5.79465	5.08747	22.5194	17.1871	15.4053	22.077	15.7866	20.6157	10.9967	20.3337		5.63954	19.2972	16.9332		3.42177	0.877494
Cgnl1	47.6358	40.7553	51.9741	33.8623	28.1627	31.0063	27.6097	28.9604	34.505	30.6368	28.9073	24.6752	23.1213		40.478	30.5204	26.8351		0.753998	0.879254
Fbxo11	11.9909	12.736	13.9616	15.9823	14.0862	25.8876	23.1513	19.1094	27.3535	26.3891	23.5673	11.6368	22.3971		13.7514	23.8755	20.9976		1.73622	0.879463
Cd2ap	7.72465	8.071	7.76408	8.90271	7.76149	33.8607	27.7769	18.1112	32.8662	27.0206	30.9206	13.2561	27.9189		8.04479	28.1537	24.7791		3.49963	0.880133
Snx4	23.7524	22.4593	22.2622	25.8066	22.7336	39.6004	35.7635	29.0046	40.4954	37.6515	36.8317	19.1308	34.0312		23.4028	36.216	31.9113		1.5475	0.881139
Zxdc	3.60264	3.91824	4.3641	4.2052	3.8843	8.85401	7.73786	7.20311	8.9224	7.77301	8.3173	5.42587	7.31327		3.9949	8.17934	7.20736		2.04745	0.881166
Alg14	3.30225	4.15375	3.58881	3.56788	4.01331	13.5271	11.8513	10.0243	16.059	14.3746	10.9778	8.49674	11.5003		3.7252	12.8654	11.3374		3.45362	0.881227
Rundc1	6.1722	5.50092	6.70888	5.89851	6.08617	12.3086	10.8312	10.7502	13.7113	10.703	11.53	9.09429	10.6587		6.07334	11.9003	10.4965		1.95944	0.882035
Klc4	16.3451	17.6436	17.8592	18.4821	17.8309	20.3819	19.3022	20.5444	20.6716	17.0739	17.0352	17.915	19.3558		17.6322	20.225	17.845		1.14705	0.882322
Pkn1	8.02672	8.85943	10.0674	9.19169	9.70974	48.1486	36.0326	48.0849	46.7369	42.8202	41.1682	37.8903	36.1191		9.171	44.7507	39.4995		4.8796	0.882654
Sec22b	26.3203	23.8046	25.5676	25.3455	22.7109	45.204	43.3031	37.0213	49.5459	42.962	43.6614	27.7431	40.1775		24.7498	43.7686	38.636		1.76844	0.882734
Decr2	5.59279	5.16603	7.25148	5.83014	5.64111	15.6664	11.7497	13.3008	15.4196	13.3963	11.9719	10.4993	13.7208		5.89631	14.0341	12.3971		2.38015	0.883352
Stk38l	4.3924	5.18533	4.47746	5.48563	4.51798	5.41069	5.17218	3.8809	6.20433	5.21596	5.13137	2.8881	5.02602		4.81176	5.16702	4.56536		1.07383	0.883557
Gpam	5.49413	6.03245	6.46164	6.58648	7.5082	24.0938	22.4782	20.5237	23.7758	18.5894	24.0506	19.826	17.9087		6.41658	22.7179	20.0937		3.5405	0.884487
Ywhab	30.9781	29.5505	28.4578	27.7887	31.1267	117.408	94.9113	81.8125	128.731	105.09	104.162	54.81	110.175		29.5804	105.716	93.5593		3.57385	0.885008
B3gnt8	1.75204	0.850305	1.2438	1.16517	1.66521	9.36643	6.03553	9.3455	8.90182	7.20463	7.27316	7.55972	7.77463		1.3353	8.41232	7.45303		6.29992	0.885967
Mamld1	1.77779	1.97113	2.23664	2.32749	2.15454	16.7942	11.7837	11.4325	17.3453	13.7021	14.3802	9.53767	13.2373		2.09352	14.3389	12.7143		6.8492	0.886699
Nagpa	4.87702	5.2041	4.74469	5.52495	5.94986	28.0146	21.1588	25.1235	26.6709	21.8506	22.6888	20.4863	24.531		5.26012	25.2419	22.3892		4.79874	0.886983
Dstn	28.4216	27.2258	26.8079	24.0003	29.1847	129.74	105.367	79.3209	140.444	108.032	114.105	61.219	120.172		27.1281	113.718	100.882		4.19189	0.887124
Atrn	3.20774	3.68577	3.80285	3.62501	3.73077	3.75249	3.99121	3.31074	4.24547	3.41928	4.28572	2.38795	3.48429		3.61043	3.82498	3.39431		1.05942	0.887407
Vps41	13.951	12.5539	13.1193	13.6635	12.9337	34.0752	30.4302	23.3447	34.0851	31.8998	30.9024	17.1199	28.2982		13.2443	30.4838	27.0551		2.30166	0.887523
Ep300	11.6148	13.8097	14.3891	17.6249	14.7109	7.26672	7.8812	6.49432	8.19498	6.92613	8.24037	4.37782	6.9726		14.4299	7.4593	6.62923		0.516935	0.88872
Cpox	1.6831	1.65178	1.7155	1.69198	1.807	6.60668	5.18229	4.21207	7.37764	5.13249	6.1329	3.68401	5.85978		1.70987	5.84467	5.2023		3.41819	0.890092
Las1l	9.57375	9.08355	9.37108	9.89975	9.25476	40.5682	33.8344	31.3791	39.3104	35.5947	38.0044	23.1193	32.4543		9.43658	36.273	32.2932		3.84387	0.890281
Vps4b	19.9198	20.3872	21.5908	23.7119	20.8291	31.5364	29.4698	23.5484	33.0463	29.7508	30.2421	18.2746	26.4854		21.2878	29.4002	26.1882		1.38109	0.890749
Tspan7	2.29229	2.47013	2.03232	1.94275	2.52578	11.1385	8.81192	9.54228	12.0692	10.8258	9.34721	7.11356	9.73684		2.25265	10.3905	9.25585		4.61255	0.890802
Edem1	5.60623	6.011	6.19999	6.58325	6.41571	14.0181	11.8846	9.92634	16.2327	11.8399	12.7781	8.3286	13.4423		6.16324	13.0154	11.5972		2.11179	0.891036
Eif2ak4	2.40678	2.71763	2.57497	2.95665	3.00206	5.18131	6.10927	4.97157	5.39389	5.37061	5.54511	3.60689	4.78427		2.73162	5.41401	4.82672		1.98198	0.891524
Ywhag	12.235	14.6495	14.3064	13.0656	14.5012	68.2807	55.3973	57.5178	71.7508	56.0837	58.4325	47.368	63.647		13.7515	63.2366	56.3828		4.59851	0.891616
Mid1ip1	13.0857	12.3745	13.1878	11.3353	14.9527	92.8	53.7822	81.9391	91.2242	77.4313	60.4853	75.0975	72.2452		12.9872	79.9364	71.3148		6.15501	0.892145
Gabarapl2	12.872	14.4262	12.346	11.6254	13.3755	21.5138	20.2154	16.8016	23.96	15.5621	18.8793	20.248	18.9072		12.929	20.6227	18.3991		1.59507	0.892179
Zkscan1	5.697	5.622	5.7413	6.54878	5.68188	5.08873	4.84875	3.60916	5.52796	4.77375	5.35827	2.46358	4.43023		5.85819	4.76865	4.25646		0.814014	0.892592
Ubr2	3.871	4.63768	4.89733	4.79499	4.6737	10.9614	10.5721	9.90169	11.3503	10.3326	10.9004	7.07916	9.88286		4.57494	10.6964	9.54875		2.33804	0.89271
Umps	10.7127	9.92218	11.4343	11.0228	11.9821	5.93748	6.35888	5.57502	6.20035	6.05779	5.62348	3.43691	6.3941		11.0148	6.01793	5.37807		0.546349	0.893674
Slc16a1	11.8225	12.1594	11.2397	12.0287	11.6872	34.3585	25.5946	22.4068	34.7133	28.7262	31.0928	15.4259	29.395		11.7875	29.2683	26.16		2.48299	0.893799
Cdc42se2	19.4754	21.3255	21.2647	20.183	21.8031	54.1183	46.3848	43.4662	54.0912	46.0965	50.4681	33.0151	47.4903		20.8103	49.5151	44.2675		2.37935	0.89402
Zfc3h1	43.0542	45.3285	41.8619	47.3751	39.1562	52.7275	47.9691	41.0991	56.5759	46.2562	50.8987	34.4706	45.943		43.3552	49.5929	44.3921		1.14387	0.895131
Fbxw8	11.8435	12.6818	12.6149	12.4756	13.137	23.6369	20.8238	22.284	23.9378	19.6345	21.3263	18.0495	22.318		12.5506	22.6706	20.3321		1.80634	0.896847
BC048403	1.26539	2.21096	2.87546	1.55994	2.61107	4.84824	4.41678	5.376	6.33814	5.12701	4.39978	4.67271	4.62377		2.10456	5.24479	4.70582		2.4921	0.897237
Tceal1	4.51896	3.93318	4.41594	3.26335	3.30165	5.53894	4.4749	3.31202	5.87956	4.76867	4.76214	2.56117	5.1641		3.88662	4.80136	4.31402		1.23536	0.898501
Gipc1	8.12977	8.96347	9.7949	7.68766	9.36406	25.2127	18.5013	24.0365	26.6144	21.0139	21.0371	20.2152	22.5662		8.78797	23.5912	21.2081		2.68449	0.898983
Psap	125.81	125.437	132.811	128.367	145.225	867.884	623.977	663.97	886.211	716.971	682.351	528.302	810.131		131.53	760.51	684.439		5.78203	0.899973
Nt5c	35.3532	31.1251	33.1973	35.9272	38.0341	60.0909	54.781	56.4885	58.2766	54.6776	47.8413	49.7501	54.416		34.7274	57.4093	51.6713		1.65314	0.900051
Hectd1	13.3234	16.1754	15.5429	17.9515	17.0393	11.3651	11.6374	9.11984	12.7953	11.7478	11.738	6.44278	10.5061		16.0065	11.2294	10.1087		0.701553	0.900196
Sumf1	7.58599	9.62895	7.36227	7.38776	8.43122	23.4871	20.114	18.7205	25.4342	20.871	20.7569	16.4332	20.9683		8.07924	21.9389	19.7573		2.71547	0.90056
Tmem35	14.3044	15.3819	13.5613	14.7128	16.786	102.148	82.1752	73.3688	113.552	88.8789	94.2471	61.0541	90.5346		14.9493	92.811	83.6787		6.20839	0.901603
Smyd3	3.18384	3.01812	3.17859	3.33035	2.90893	4.43303	4.71356	4.74225	4.63067	4.64699	4.46227	3.40446	4.1841		3.12397	4.62988	4.17446		1.48205	0.901634
Terf2ip	3.05486	3.24903	3.17435	3.37239	3.32157	11.0242	8.55018	7.79716	11.6855	9.92222	10.3412	5.54889	9.41763		3.23444	9.76426	8.80748		3.01884	0.902013
Mospd1	2.50631	1.55347	1.99439	1.70094	2.27269	9.36209	6.41944	5.15512	9.77574	7.07366	8.83413	3.81594	7.99495		2.00556	7.6781	6.92967		3.82841	0.902524
Fam83f	0.838428	0.983499	0.951042	0.98655	1.01795	3.10758	2.72495	2.6139	2.57305	2.57873	2.57971	2.48169	2.30742		0.955494	2.75487	2.48689		2.88319	0.902724
Tnfaip6	0.8293	0.707314	0.861231	0.728017	0.958653	2.63294	2.45106	1.81888	3.81225	2.58625	2.88935	1.31432	2.88876		0.816903	2.67878	2.41967		3.27919	0.903272
St6galnac6	11.5017	11.6105	10.7295	9.66219	10.5375	58.3227	48.8002	53.5491	63.4275	52.7554	53.2543	44.8842	51.5938		10.8083	56.0249	50.6219		5.18352	0.903562
Kif13b	4.29964	5.32421	5.14075	5.73976	5.68479	1.56977	1.90549	1.64816	1.52384	1.88794	1.71556	1.16528	1.24065		5.23783	1.66182	1.50236		0.317272	0.904046
Pdlim5	3.35136	3.83234	3.80751	3.89921	4.25938	15.8117	14.0589	11.3601	17.4474	13.6787	15.9414	8.06936	15.3849		3.82996	14.6695	13.2686		3.8302	0.9045
Zbtb7a	3.96103	4.95294	4.4194	4.66013	4.85109	15.975	14.2318	16.4567	18.4445	13.5149	14.5115	15.7364	15.1621		4.56892	16.277	14.7312		3.56255	0.905033
Tmem110	4.37025	3.59529	4.79295	4.51771	4.85944	9.52453	9.79709	9.83562	11.419	8.97107	9.11486	8.54748	10.1275		4.42713	10.1441	9.19023		2.29134	0.905971
Dpy19l4	3.8509	5.81361	4.82409	4.92428	5.36623	7.0798	6.99693	4.42261	7.62852	5.58543	7.18204	3.97264	6.93213		4.95582	6.53196	5.91806		1.31804	0.906015
Shroom2	0.91238	0.858346	1.10548	0.840721	0.810961	1.49741	1.48717	1.12074	1.39678	1.28907	1.64819	0.578248	1.47381		0.905578	1.37553	1.24733		1.51895	0.906802
Coro1c	15.7509	17.0732	21.6746	22.2239	16.4978	40.0473	28.3011	29.9447	29.7238	22.9358	35.812	24.8337	32.5519		18.6441	32.0042	29.0333		1.71659	0.907172
Mrpl36	23.273	21.0999	22.1153	20.4368	22.9713	34.0837	30.5243	29.8344	35.9431	30.0899	32.1555	22.4791	33.779		21.9793	32.5964	29.6259		1.48305	0.90887
Fcho2	7.22816	7.55998	8.14368	7.98129	7.54745	14.5274	13.3167	8.68894	14.7278	9.32496	14.9999	7.05363	15.2628		7.69211	12.8152	11.6603		1.66602	0.909882
Clcn7	8.64305	10.555	10.2435	9.90893	10.3194	39.7191	33.5885	32.8292	42.9227	36.2471	36.0704	28.6643	34.8303		9.93398	37.2649	33.953		3.75125	0.911127
Ptov1	91.4514	89.8277	97.7758	100.435	115.213	234.391	180.213	218.497	244.497	188.843	199.401	211.613	199.88		98.9406	219.399	199.934		2.21749	0.911279
Ogt	17.0275	18.0655	17.3773	21.213	18.3793	54.3908	48.9058	43.5006	54.1339	49.4844	53.5356	31.8787	48.4131		18.4125	50.2328	45.828		2.72819	0.912312
Cyfip1	4.92365	5.51572	5.31999	6.31649	6.02727	35.4357	28.8722	26.7752	37.3109	33.5407	31.6027	20.0876	32.1831		5.62062	32.0985	29.3535		5.71084	0.914483
Qsox1	66.4425	61.3044	69.8251	63.4908	72.1996	140.65	109.066	118.719	143.265	111.053	120.248	129.094	108.399		66.6525	127.925	117.198		1.91928	0.91615
Pnpla6	2.73588	3.05946	3.12753	3.54231	3.13574	9.93458	8.55587	9.1403	11.1381	9.24436	8.99574	8.48152	8.80008		3.12018	9.69221	8.88043		3.1063	0.916243
Tm6sf1	4.1095	3.99187	4.35696	4.08121	4.6155	26.8254	24.863	19.1793	33.9901	26.7427	24.672	18.0651	26.6237		4.23101	26.2144	24.0259		6.19579	0.916513
Tet1	0.298084	0.0813048	0.123063	0.308245	0.0782328	0.167518	0.250555	0.106229	0.261621	0.179588	0.173973	0.18286	0.184439		0.177786	0.196481	0.180215		1.10515	0.917215
Zfp280b	3.22813	3.79918	3.59663	3.38418	3.65298	6.226	6.39772	5.3329	6.61117	5.89719	6.53133	3.90558	6.20307		3.53222	6.14195	5.63429		1.73883	0.917346
G6pdx	4.05038	3.72299	4.93044	4.70561	6.02399	38.4434	27.6774	25.3252	39.5056	33.0626	31.1137	22.0318	33.9343		4.68668	32.7379	30.0356		6.9853	0.917457
Kdm5c	7.05043	4.98043	6.12899	6.25005	6.51828	22.3916	20.9969	22.6441	25.9311	19.6596	21.1396	21.9034	21.6811		6.18564	22.9909	21.0959		3.71682	0.917576
Polr2h	8.81303	9.14211	8.44167	6.63157	8.77457	25.4201	23.6198	21.3265	27.0244	23.9013	25.5916	16.5705	23.3209		8.36059	24.3477	22.3461		2.9122	0.91779
Slc30a5	10.0186	9.55809	9.91819	9.28472	9.44758	22.6437	17.2623	14.1536	23.5908	19.9768	20.2622	11.4152	19.6788		9.64544	19.4126	17.8332		2.01262	0.918643
Aldh7a1	31.488	32.4284	29.8424	36.6364	35.1177	131.202	99.2084	104.405	136.345	110.116	123.774	99.4018	99.563		33.1026	117.79	108.214		3.55834	0.918699
Clic1	19.1743	17.4698	19.8171	16.4685	20.5403	106.908	79.6922	81.584	111.936	95.2284	85.3704	69.1484	99.8207		18.694	95.0301	87.392		5.08345	0.919625
Commd8	3.81613	3.58985	4.09643	3.93322	4.1186	13.0566	9.70571	7.97305	12.5991	11.3933	10.93	5.89142	11.6454		3.91085	10.8336	9.96503		2.77015	0.919825
Tnrc6a	4.92742	6.15967	5.82058	6.05962	5.38152	11.0395	10.6765	8.74908	11.094	10.2983	11.1841	6.65907	10.1026		5.66976	10.3898	9.56102		1.83249	0.920234
Mlst8	4.57893	4.65141	4.75836	5.28416	5.12262	7.45733	7.68166	7.71571	10.0555	7.74394	7.96605	6.70481	7.87287		4.8791	8.22755	7.57192		1.68629	0.920313
Lasp1	16.6868	15.5519	16.6103	14.7074	16.349	64.9959	59.2809	60.2424	72.1247	62.1286	61.4272	49.9667	62.6771		15.9811	64.161	59.0499		4.01481	0.92034
Litaf	9.43692	8.47231	8.82964	8.15097	9.25374	49.5908	45.4951	44.0156	55.1514	49.9165	44.5114	37.3263	47.2204		8.82872	48.5632	44.7437		5.5006	0.921348
Pdcl3	10.1195	8.51333	9.18099	8.16504	9.01179	44.0743	38.802	36.5776	47.1394	39.4421	42.1577	29.588	42.3891		8.99813	41.6483	38.3942		4.62855	0.921867
Tcf25	22.5762	23.7376	26.6835	25.9133	26.3007	98.3503	80.1452	83.4463	105.344	93.5734	88.2106	68.231	88.7377		25.0423	91.8214	84.6882		3.66666	0.922314
Lonp2	21.6165	20.4929	22.2241	23.3455	22.902	45.4728	37.9039	38.3401	45.2278	44.9804	39.8399	33.3196	35.8468		22.1162	41.7362	38.4967		1.88713	0.922382
Map3k2	1.96781	2.37547	2.31332	2.29686	2.0959	3.20471	2.91959	2.19971	3.38565	2.92731	3.14767	1.48241	3.2449		2.20987	2.92741	2.70057		1.3247	0.922511
Acot1	0.294026	0.438142	0.488604	0.519282	0.705084	5.48218	4.5397	3.31444	3.79368	3.49607	4.597	3.71972	3.99895		0.489028	4.2825	3.95294		8.75717	0.923044
Nol9	5.5826	6.65276	6.82851	6.5774	6.45607	8.25606	8.93295	8.29399	9.70666	8.78666	9.06591	6.13695	8.49908		6.41947	8.79742	8.12215		1.37043	0.923243
Tmem87a	10.7257	10.3246	10.3585	10.9787	10.2369	15.9931	15.0017	11.5376	16.0974	15.4021	15.6028	8.37362	14.7845		10.5249	14.6575	13.5408		1.39265	0.923814
Eps8	5.88853	6.63025	7.78405	8.78987	8.17978	34.5802	26.0379	24.5248	35.7095	30.139	33.2062	20.0267	28.2744		7.4545	30.2131	27.9116		4.053	0.923824
Nfkb2	1.25202	1.18893	1.69252	1.51432	1.2871	22.5288	17.1185	15.3924	21.6391	18.8099	17.3672	15.053	19.6937		1.38698	19.1697	17.7309		13.8212	0.924947
Carhsp1	40.1775	41.038	42.1459	40.868	44.0582	64.8626	60.6303	57.453	71.154	56.6854	62.4552	50.4827	65.7099		41.6575	63.525	58.8333		1.52493	0.926144
Fubp3	10.7767	15.117	12.3489	18.1133	12.8555	36.7797	31.6023	36.0579	43.2832	23.1209	40.9525	40.0948	32.7452		13.8423	36.9308	34.2283		2.66797	0.926825
Atp6v1e1	33.6139	32.666	35.4795	31.7964	34.5013	89.9665	71.4069	66.5102	87.667	79.1261	77.356	58.3381	77.7844		33.6114	78.8876	73.1512		2.34705	0.927283
Rab5a	7.23439	7.75188	6.9995	8.17338	7.79647	25.0315	21.5031	15.4274	25.4732	23.5478	23.6062	10.4047	23.5356		7.59112	21.8588	20.2736		2.87952	0.927479
Psma7	43.52	41.062	41.51	33.7486	43.2087	212.339	165.608	185.172	215.82	193.049	193.705	142.331	194.261		40.6099	194.735	180.837		4.79526	0.92863
Dync1li1	6.00307	5.64521	5.97875	6.00058	6.02212	16.9116	12.8888	11.2392	17.4224	14.3349	16.1279	8.53886	15.3054		5.92995	14.6155	13.5768		2.46469	0.928929
Pex19	24.5316	26.1278	27.4531	25.8911	27.8951	79.4816	69.5127	64.5542	84.7164	72.116	73.3724	59.4434	72.454		26.3797	74.5662	69.3465		2.82665	0.929998
Rap1b	25.7583	25.4324	24.2572	25.7974	24.6464	98.6766	83.6328	60.3122	103.401	85.8481	90.3513	43.7091	102.031		25.1783	86.5057	80.4849		3.43572	0.9304
Pdp2	0.864675	0.962744	0.940824	0.90711	1.00228	2.72455	2.73543	2.42757	3.19851	2.72353	3.21996	1.9399	2.43898		0.935527	2.77151	2.58059		2.96252	0.931113
Birc6	17.7452	22.8173	16.5012	21.5823	18.1176	32.4929	26.4318	20.7753	31.5623	21.5132	33.3496	16.0295	32.722		19.3527	27.8156	25.9036		1.4373	0.931262
Lars2	93.5399	71.2726	124.654	117.134	114.994	38.227	61.585	69.4315	66.1828	57.1637	57.4359	25.6635	79.2137		104.319	58.8566	54.8692		0.564199	0.932253
Twsg1	5.43909	5.74953	6.34926	6.02453	5.90333	23.2199	20.5396	18.296	24.9132	23.1895	22.9301	11.9336	23.1021		5.89315	21.7422	20.2888		3.6894	0.933155
Ddx3y	4.72768	4.83419	5.34928	6.58203	4.92784	23.9496	19.2802	12.4703	23.0102	13.3377	26.165	10.638	23.3137		5.2842	19.6776	18.3636		3.72385	0.933225
Inppl1	13.3675	15.0449	14.3096	14.6049	15.0275	41.6908	33.4275	37.9431	43.7254	39.4938	37.4518	29.3948	40.0306		14.4709	39.1967	36.5928		2.70866	0.933567
Slc35b2	7.39143	7.34522	7.59418	7.43067	8.18493	33.3369	24.7359	27.6739	32.1692	27.5896	26.9553	27.8395	27.7187		7.58929	29.479	27.5258		3.88429	0.933743
Plekhg5	5.21681	4.85757	6.69508	6.15617	5.53323	34.3792	29.2314	34.2453	40.0347	34.3728	31.0448	33.7538	29.6844		5.69177	34.4727	32.2139		6.05658	0.934478
Vac14	5.19018	5.54703	5.78977	5.78022	5.56808	13.8724	12.0097	10.8295	13.9786	12.5349	12.8744	9.2934	12.7296		5.57506	12.6725	11.8581		2.27308	0.935729
Ssb	44.3137	42.4049	42.6494	44.2348	44.3949	98.0616	82.6161	68.3678	101.744	101.211	93.2428	51.9387	82.1729		43.5995	87.6974	82.1414		2.01143	0.936645
Rgs2	4.00607	5.08565	3.43443	4.78775	5.70523	70.3285	47.7116	38.2876	55.1332	45.3563	58.5826	29.5639	64.6398		4.60383	52.8652	49.5356		11.4829	0.937018
Crlf3	4.86133	6.13638	5.51767	5.94107	6.99436	12.4774	11.4923	11.1207	12.9519	11.9677	12.3422	7.17931	13.5477		5.89016	12.0106	11.2592		2.03909	0.937443
Ctbs	1.87961	1.94131	1.89335	1.68088	2.02894	6.42661	5.52224	4.70558	6.87544	6.14487	6.49212	2.9783	6.44668		1.88482	5.88247	5.51549		3.12097	0.937615
Entpd7	0.638035	0.951985	0.808855	0.870267	0.733917	1.83739	1.78048	1.65448	1.88961	1.70633	1.81745	1.32163	1.87071		0.800612	1.79049	1.67903		2.2364	0.937749
Tceal8	9.69754	8.39796	9.38703	8.09249	9.88382	66.7535	50.1711	40.9871	66.7201	50.5755	63.6523	35.0999	61.5346		9.09177	56.1579	52.7156		6.17679	0.938702
Cdk4	58.8483	54.5493	58.2753	55.4181	60.7543	175.923	144.99	169.587	186.062	168.767	154.543	156.232	155.977		57.5691	169.141	158.88		2.93805	0.939336
Lmo4	8.49173	7.04534	8.02303	6.61649	8.92818	81.5293	62.2763	60.0814	75.1723	70.109	75.9232	47.5331	68.6587		7.82095	69.7648	65.556		8.92024	0.939671
Lman1	8.17314	9.54624	8.76743	8.54042	9.6503	21.791	19.6479	17.2094	24.0712	20.3227	24.2833	13.4775	19.6695		8.93551	20.6799	19.4383		2.31435	0.93996
Rcl1	4.52688	4.49491	4.02522	3.92478	3.78924	12.2488	10.9321	9.90799	14.1697	11.7173	11.56	8.49769	12.7145		4.15221	11.8146	11.1224		2.84539	0.941405
Tmed3	44.4049	41.1368	46.0117	42.2714	47.4702	214.128	129.745	149.226	190.717	158.2	165.623	160.399	159.721		44.259	170.954	160.986		3.86258	0.94169
Eepd1	2.50087	2.52794	2.31941	2.32931	2.50896	5.78255	5.52437	6.04264	6.88278	6.1709	6.15853	3.91584	6.57663		2.4373	6.05809	5.70547		2.48557	0.941795
Jak1	12.5712	11.9412	14.2701	13.8729	14.3752	52.3626	45.237	37.6984	55.2846	48.7475	52.142	31.0857	47.5824		13.4061	47.6457	44.8894		3.55402	0.942151
Prdx2	54.1408	51.2875	55.296	50.3586	60.154	336.261	249.291	258.791	347.694	290.2	290.988	250.981	290.964		54.2474	298.009	280.783		5.49352	0.942196
Vta1	14.7333	18.3977	16.6595	14.4418	17.1877	29.4232	28.773	29.1918	35.3222	29.8192	29.0959	28.0678	28.7361		16.284	30.6776	28.9297		1.88391	0.943027
Hes1	12.7817	10.308	10.2462	14.787	12.2461	26.2569	19.4159	22.9999	25.7581	16.4655	20.906	23.541	28.1557		12.0738	23.6077	22.2671		1.95528	0.943211
Amotl2	3.09164	2.05867	3.66961	3.39102	4.32987	20.8048	13.9191	19.9318	21.6612	18.3728	18.3267	17.0028	18.2859		3.30816	19.0792	17.9971		5.76732	0.94328
Mcfd2	39.787	37.9593	38.4728	38.7293	39.7653	104.195	99.5139	94.8908	112.308	96.3188	99.2532	85.1239	107.275		38.9427	102.727	96.9927		2.6379	0.94418
Ganab	34.138	34.0801	33.6394	35.2513	35.4401	48.8725	47.3601	43.6641	52.5546	48.4968	49.2494	35.0116	49.1989		34.5098	48.1128	45.4892		1.39418	0.945469
Dusp6	3.00203	3.18022	3.35328	2.87834	3.26786	15.4184	11.6827	11.6179	17.86	12.539	14.1212	10.5415	16.4042		3.13635	14.1448	13.4015		4.50995	0.947452
Rbl2	112.791	107.148	105.868	132.445	129.791	19.2623	19.7608	15.8005	20.5245	20.624	19.5977	12.2374	18.93		117.609	18.837	17.8473		0.160167	0.947457
Serpina5	47.2917	48.8886	46.4053	48.1359	52.7084	370.098	276.358	273.979	405.287	340.3	334.324	210.674	371.445		48.686	331.43	314.186		6.80751	0.947969
Nptn	53.366	54.2528	54.5716	51.2883	52.8658	115.432	92.6624	79.5773	124.039	81.318	105.592	81.5951	122.692		53.2689	102.928	97.7993		1.93223	0.950175
Pabpc4	2.88225	4.37826	3.82739	2.96931	3.43831	17.0341	15.5901	17.0852	18.5148	15.4044	13.6454	18.1601	17.8459		3.4991	17.056	16.264		4.8744	0.953559
Anxa2	55.0545	50.2082	49.3506	50.1423	58.2636	282.5	205.865	190.253	272.692	232.467	229.747	151.726	293.945		52.6038	237.827	226.971		4.52111	0.954352
Wdr3	6.40529	5.43428	9.49174	8.73822	8.64119	16.6461	15.5143	13.3036	26.928	17.912	18.97	13.91	18.3054		7.74214	18.098	17.2743		2.3376	0.954489
Khnyn	2.7825	3.36873	3.26436	2.93526	3.24915	6.35089	6.15965	5.74487	6.3988	6.11133	6.68339	5.33943	5.40432		3.12	6.16355	5.88462		1.9755	0.954744
Got1	14.0038	10.9694	9.78616	9.26914	12.6634	28.2672	22.8395	24.9496	26.4097	23.1943	25.3168	22.9056	26.5421		11.3384	25.6165	24.4897		2.25927	0.956013
Zfp36	3.98017	4.23367	3.8348	4.12625	3.93287	26.9385	19.3724	23.5006	28.5638	23.301	24.9867	19.5201	26.2485		4.02155	24.5938	23.5141		6.11551	0.956097
Zmynd8	2.8585	3.15863	3.12698	3.92144	2.59625	13.305	10.9647	11.2236	13.4402	13.2803	13.2162	8.65781	11.675		3.13236	12.2334	11.7073		3.90548	0.956999
Sgpl1	10.4442	11.955	13.1293	13.2057	12.8957	33.9711	32.0784	27.3481	37.0795	34.4856	33.9467	21.704	34.7455		12.326	32.6193	31.2204		2.64638	0.957117
Lepre1	12.6239	10.0992	10.9528	9.91696	10.2019	19.5615	19.3845	19.2407	22.2179	18.6677	21.8647	19.2059	17.227		10.759	20.1012	19.2413		1.86832	0.957225
Blmh	10.6426	11.2151	10.6187	11.2115	11.6424	27.4259	24.1747	20.9771	29.0685	29.0979	27.8085	14.0251	26.3883		11.0661	25.4115	24.33		2.29635	0.957437
Hexim1	6.20692	6.08038	7.49115	6.07646	6.91557	31.0808	24.0464	23.3799	31.4819	29.8542	29.6172	18.3368	27.5262		6.5541	27.4973	26.3336		4.19543	0.957681
Slc39a9	5.70741	6.00089	5.86547	6.07686	6.79345	11.0478	10.2214	9.23525	12.6639	11.1575	11.7134	7.52267	10.9629		6.08882	10.7921	10.3391		1.77244	0.958028
Itpr1	4.66491	5.32649	5.48629	6.22526	5.78778	10.9849	9.84836	8.13846	11.7836	9.76095	11.7975	7.50698	9.98191		5.49815	10.1888	9.76183		1.85314	0.958092
Fkbp3	21.26	16.9971	15.9574	20.3599	17.7161	54.2416	44.0781	32.8848	52.8693	52.8036	48.2033	25.0284	50.3693		18.4581	46.0185	44.1011		2.49313	0.958336
Rnf13	9.55956	9.97369	9.30603	9.82017	10.3719	44.1219	35.4221	26.4875	45.4316	38.4019	42.8168	20.737	43.2393		9.80627	37.8658	36.2987		3.86138	0.958616
Ptpn3	0.495088	0.5368	0.46923	0.460518	0.695205	2.35089	1.85967	1.44679	2.5822	1.97517	2.13288	1.31892	2.47361		0.531368	2.05989	1.97514		3.87657	0.958861
Rab18	22.1119	24.6223	23.6537	25.0127	24.2125	81.2628	66.7019	45.3815	79.7849	67.9706	81.0884	35.9701	77.1898		23.9226	68.2828	65.5547		2.85432	0.960048
Mta3	36.3415	36.8503	33.8526	34.7274	31.0165	26.6946	21.4946	23.6162	23.5817	26.659	23.9071	18.1634	22.9184		34.5577	23.8468	22.912		0.690058	0.9608
Plod2	3.83045	4.10151	3.80684	4.35394	4.22024	32.4833	32.9907	24.1917	34.9485	32.2206	35.0383	20.4125	32.1427		4.0626	31.1535	29.9535		7.66838	0.96148
N4bp1	5.16975	5.73687	5.57973	5.79812	5.38767	10.7032	10.1247	9.50832	12.275	10.9759	11.1599	7.04852	11.7987		5.53443	10.6528	10.2458		1.92482	0.961789
Zfp395	4.23185	4.67044	4.86948	5.20501	4.97421	21.7932	19.4689	20.7887	25.0818	22.8181	22.6498	16.66	21.7169		4.7902	21.7831	20.9612		4.54744	0.962267
Mif	51.5728	50.1326	53.4999	49.5418	55.0775	201.856	122.846	180.614	173.206	159.1	159.899	176.559	157.647		51.9649	169.631	163.301		3.26433	0.962688
Tuba1c	34.8434	32.8528	33.9906	28.8268	33.8039	24.3007	20.968	20.4127	25.0431	21.4556	22.3506	20.6208	22.9375		32.8635	22.6811	21.8411		0.690162	0.962965
Mbnl2	5.92913	6.77621	6.09725	6.88199	6.84378	29.9714	24.9846	18.0196	31.9651	22.4913	31.6789	14.8248	32.064		6.50567	26.2352	25.2647		4.03266	0.963011
Ndfip1	131.574	133.16	123.653	120.348	137.271	313.796	255.285	231.231	292.277	274.991	269.801	201.384	306.835		129.201	273.147	263.253		2.11412	0.963776
Gadd45gip1	9.23174	9.49991	8.701	7.80982	9.52115	18.739	13.3673	17.0681	19.3621	16.9131	16.7574	14.1745	18.3479		8.95272	17.1341	16.5482		1.91384	0.965805
Erbb2ip	9.85024	10.934	11.1943	12.7949	11.7283	16.9018	15.9099	11.0659	18.2364	15.4276	18.9562	8.65813	16.9958		11.3003	15.5285	15.0094		1.37416	0.966573
Trit1	3.25129	3.27385	3.25988	3.86045	2.52768	9.66211	8.32951	7.57526	10.1543	8.83999	9.61988	6.59839	9.47879		3.23463	8.93029	8.63426		2.76084	0.966851
Unc45a	9.73125	11.4194	11.4375	11.2829	9.11757	17.8591	16.0827	16.5763	13.3967	15.5054	13.4415	16.1903	16.7131		10.5977	15.9787	15.4626		1.50775	0.967699
Zfp146	5.73831	5.25371	5.92719	5.57748	5.51974	22.4856	20.1927	16.9766	23.3442	21.9036	23.1312	15.713	19.6739		5.60329	20.7498	20.1054		3.70314	0.968947
Ngfrap1	10.2427	10.955	8.95302	11.3397	11.9351	69.7442	55.4402	59.744	67.3735	63.8084	63.0395	52.0866	65.6135		10.6851	63.0755	61.137		5.90312	0.969267
Cmtm3	4.75961	5.29756	5.2229	5.44286	5.81408	67.9122	50.0367	50.1066	71.6497	63.8022	63.736	40.8846	64.1069		5.3074	59.9263	58.1324		11.2911	0.970065
Nampt	6.44024	6.73831	6.73772	6.7401	7.04928	30.4175	23.1287	16.7925	29.5685	26.6201	29.4811	14.6203	26.204		6.74113	24.9768	24.2314		3.70514	0.970155
Alg1	10.7218	11.4658	11.5938	9.50686	11.2926	42.1728	32.5558	38.768	41.075	36.0264	39.0752	37.7359	37.1965		10.9162	38.6429	37.5085		3.53997	0.970644
Hars2	10.2896	8.08998	9.67918	8.84961	9.08725	28.5267	24.6142	23.0143	30.3907	27.0811	27.5039	23.2505	25.6571		9.19912	26.6365	25.8731		2.89554	0.971343
Phka1	1.48518	1.79683	1.67249	1.79163	1.88457	5.12928	4.68267	4.23837	5.15806	5.05285	5.42516	3.29164	4.89012		1.72614	4.80209	4.66494		2.78198	0.971439
Pygb	7.45208	7.43082	8.10479	6.17405	6.87229	31.5254	28.2391	31.9762	36.8609	36.332	32.2217	26.4418	29.9586		7.20681	32.1504	31.2385		4.46112	0.971637
Pex26	4.65192	5.58056	5.81997	5.96826	6.03105	20.0113	15.419	16.91	23.4997	20.3155	21.0143	17.1689	15.2641		5.61035	18.96	18.4407		3.37947	0.972611
Nsd1	6.82774	7.98635	8.09051	9.2062	8.14802	8.45393	8.08871	6.52765	9.16661	8.9607	9.13134	5.16673	8.10434		8.05176	8.05922	7.84078		1.00093	0.972895
6430548M08Rik	14.8429	10.9917	13.2695	12.8173	11.681	6.77229	4.64435	4.75464	5.64225	5.47334	5.49813	4.33305	5.97173		12.7205	5.45338	5.31906		0.428709	0.975369
Ap1s1	22.7342	21.2341	20.9493	21.9473	26.6044	39.5353	30.5832	39.4788	42.0978	36.4719	38.9526	34.4468	38.0986		22.6939	37.9238	36.9925		1.6711	0.975443
Grb14	4.10265	4.44374	3.02634	4.81464	4.44575	57.219	41.9478	43.9876	52.3369	58.8744	45.9685	38.434	47.8327		4.16662	48.8728	47.7774		11.7296	0.977586
Acot6	0.369373	0.266074	0.326244	0.423081	0.341627	2.28626	1.6655	1.18915	2.25757	2.12246	1.92158	1.08174	2.1077		0.34528	1.84962	1.80837		5.35687	0.977698
Apobec3	3.25042	3.03426	3.05339	2.83977	2.75668	26.1953	22.4359	19.9504	26.1209	27.2292	23.47	16.935	25.0752		2.9869	23.6756	23.1774		7.92648	0.978954
Ubash3b	1.45999	1.15176	1.37046	1.96591	1.22001	5.23992	3.12425	2.69554	4.05916	3.29428	4.58972	2.75606	4.1943		1.43363	3.77972	3.70859		2.63647	0.981182
Yars	17.8996	15.3552	21.6915	18.699	19.3883	34.8808	26.0234	30.1068	37.071	37.9569	30.9795	27.5166	29.4411		18.6067	32.0205	31.4735		1.72091	0.982918
Tsen15	6.61207	6.23508	7.36606	4.82506	5.77232	12.8877	10.657	9.32761	13.9849	11.4275	13.9727	9.03021	11.6617		6.16212	11.7143	11.523		1.90102	0.983672
Fam169b	0.830022	0.350636	0.701611	0.480913	0.543723	0.539835	0.150085	0.191714	0.134583	0.253906	0.232686	0.203525	0.309776		0.581381	0.254054	0.249973		0.436984	0.983937
Pdcd6	19.5605	17.9344	17.1776	17.4952	18.7259	51.2773	41.7245	37.3235	48.824	48.3863	48.9791	30.4891	48.5244		18.1787	44.7873	44.0947		2.46372	0.984536
Magt1	3.07396	3.74294	3.92268	3.01443	4.02817	13.1389	10.9831	8.25255	14.0196	12.2117	14.0675	7.23837	12.1676		3.55644	11.5985	11.4213		3.26128	0.984718
Spryd4	2.69802	2.74276	2.80964	2.77129	3.26247	8.56729	6.76464	6.57792	9.10471	8.51982	8.26692	6.00735	7.78846		2.85684	7.75364	7.64564		2.71407	0.986071
Retsat	8.48387	8.39178	9.28619	10.039	12.0645	76.5454	46.1946	54.3724	71.4232	56.4915	65.8231	60.5695	62.4752		9.65307	62.1339	61.3398		6.4367	0.98722
Zfp790	0.850426	0.866962	0.87834	1.09311	0.994653	3.52234	2.98668	2.41734	3.50423	3.20805	4.01604	2.02569	3.02771		0.936698	3.10765	3.06937		3.31766	0.987684
Edem3	5.14006	5.68518	5.65198	6.47294	6	9.18341	8.61316	6.81763	11.0265	8.84001	11.0778	5.79755	9.50661		5.79003	8.91018	8.80549		1.53888	0.988251
Prr5	4.31399	4.65505	5.09047	3.94408	4.41664	10.0623	9.9404	10.5237	10.6902	12.1645	10.325	9.0042	9.24789		4.48405	10.3041	10.1854		2.29796	0.988475
Pros1	13.4252	14.4189	15.0252	14.2651	16.1878	72.2655	53.7649	46.9769	75.252	64.8368	69.3556	42.0822	69.1715		14.6644	62.0648	61.3615		4.23234	0.988668
Ctage5	29.7662	28.7499	30.1351	29.1117	30.1228	60.6164	48.9213	42.7799	62.7647	62.7504	58.3397	35.1042	56.517		29.5771	53.7706	53.1778		1.81798	0.988976
Ar	1.69896	1.84792	1.67993	2.20139	1.92153	6.26648	5.22117	3.81286	6.52772	6.2562	6.0858	3.26485	5.9809		1.86995	5.45706	5.39694		2.9183	0.988983
Mertk	2.23216	2.88781	2.461	2.69676	2.28068	19.1785	15.9732	14.3247	22.0698	20.8859	19.0794	10.0206	20.8375		2.51168	17.8865	17.7059		7.12134	0.989897
Hmgcl	7.13436	7.92941	8.47267	7.68812	8.66728	45.5323	37.6223	36.617	47.8586	42.5988	42.5695	39.977	40.8792		7.97837	41.9076	41.5061		5.25265	0.990421
Akap13	2.80324	3.83294	3.56037	4.71765	3.9214	8.19358	7.26196	6.65747	8.21368	7.9218	8.7777	4.99023	8.36887		3.76712	7.58167	7.51465		2.01259	0.99116
Gramd1a	11.0721	13.3181	13.1913	12.9851	13.582	58.8892	46.2757	48.0904	58.7502	52.9628	55.8322	49.2789	52.0961		12.8297	53.0014	52.5425		4.13114	0.991342
Fez2	6.93194	6.34823	6.3097	5.43443	6.71663	26.9789	24.3693	23.9878	27.7395	28.7675	26.1927	19.3111	28.0809		6.34819	25.7689	25.588		4.05925	0.992983
Dbt	3.10957	3.03321	2.91117	3.44951	3.31478	20.8338	15.5574	12.5105	22.6029	19.048	23.1206	10.4934	18.3525		3.16365	17.8761	17.7536		5.65049	0.993146
Tm7sf3	9.12364	8.91305	8.94674	9.08261	9.54677	27.5884	23.885	20.1486	30.0977	25.824	30.2064	17.6627	27.331		9.12256	25.4299	25.256		2.78759	0.993162
Svs5	3.90436	24.9546	6.31302	5.86622	4.47168	8.89284	6.0172	9.56795	6.96178	5.53375	6.20973	9.35151	10.1571		9.10198	7.85994	7.81302		0.863542	0.99403
Gstp1	11.7106	11.0485	7.74877	8.07608	10.5272	68.3284	44.8329	36.5543	53.2242	46.1946	53.7164	41.9532	59.8742		9.82223	50.7349	50.4346		5.16532	0.99408
Hps3	3.21286	4.35316	4.18662	4.45707	3.58594	21.0107	16	14.2867	21.6545	20.7871	20.2056	11.686	19.9181		3.95913	18.238	18.1492		4.60656	0.995132
Impact	3.15936	3.53495	3.92453	3.52351	3.65079	23.1444	20.0407	14.0585	21.9839	19.9582	25.4338	12.025	21.4667		3.55863	19.8069	19.7209		5.56587	0.995661
Zfand1	2.14986	2.40642	1.94864	2.77295	2.3935	11.5079	9.32161	9.16719	9.93254	9.73579	12.0644	8.05541	9.93318		2.33427	9.98231	9.9472		4.27641	0.996482
Mtch1	30.0427	27.7974	30.0981	22.8292	31.7168	131.833	95.0731	121.258	121.04	113.357	119.289	112.524	122.395		28.4968	117.301	116.891		4.11628	0.996507
Zfp787	8.86913	8.98929	9.32689	8.91708	9.354	22.7272	19.1148	23.1382	22.7332	19.3467	21.7677	24.7957	21.5137		9.09128	21.9283	21.8559		2.41202	0.996698
Snapc2	10.9254	9.82526	11.172	11.495	11.11	23.8528	20.1759	19.9255	23.5931	21.9689	22.0977	20.3742	22.8938		10.9055	21.8868	21.8336		2.00695	0.99757
Ninj1	8.13015	9.24056	9.63586	9.06038	11.7532	88.003	62.8966	71.9313	84.9278	72.0616	73.7306	67.7284	93.5152		9.56403	76.9397	76.7589		8.04469	0.997651
Zbtb7b	2.8073	4.45141	4.60636	5.55626	5.81754	22.7399	18.5105	22.6858	23.6327	20.2514	22.2395	21.9352	22.9682		4.64777	21.8922	21.8486		4.71026	0.998006
Zfp777	4.25086	4.12226	4.97099	4.48728	3.94606	9.10955	7.86684	8.87448	11.2545	9.9198	11.0672	7.35583	8.69065		4.35549	9.27634	9.25837		2.1298	0.998063
Nr2c2ap	3.53931	3.50793	3.43614	3.63739	3.55005	11.7816	8.47339	10.4975	10.9589	9.46529	11.3745	9.61223	11.2258		3.53416	10.4278	10.4195		2.95058	0.999195
2810474O19Rik	2.80145	3.4502	4.10243	4.39746	3.15336	11.3777	11.7446	6.98385	12.6591	13.8436	13.8435	5.10439	9.94686		3.58098	10.6913	10.6846		2.98558	0.999371
Kdm6a	2.19526	2.50717	2.55128	2.52912	2.64155	5.42452	4.9983	3.73465	5.8778	5.08577	5.73444	3.05217	6.18049		2.48488	5.00882	5.01322		2.01572	1.00088
Snx21	9.27365	6.90505	11.0932	8.59232	8.98666	36.711	25.9411	32.0565	39.2063	30.9562	33.1598	36.5742	33.3616		8.97018	33.4787	33.5129		3.73223	1.00102
Trim25	2.50032	3.20019	2.39046	2.68467	2.75482	16.7564	13.7939	11.9604	16.0405	15.1996	17.2674	11.3735	14.7731		2.70609	14.6378	14.6534		5.4092	1.00107
Slc25a16	3.34427	3.22033	3.03123	3.68787	4.54483	17.016	13.5089	12.3439	17.9239	15.6282	18.854	9.244	17.1319		3.56571	15.1982	15.2145		4.26232	1.00108
Slc35a2	8.1421	8.10064	7.68474	8.00871	8.41246	27.1338	22.7044	25.5274	28.1178	25.9184	25.1042	25.8591	26.7958		8.06973	25.8709	25.9194		3.20591	1.00188
Socs6	1.79342	1.97427	2.11195	2.68879	2.1886	5.16462	4.28796	3.45223	5.29814	4.63084	5.57401	2.84254	5.1899		2.15141	4.55074	4.55932		2.11524	1.00189
Fbxo25	4.15133	4.60197	3.88401	4.05829	4.16718	9.59832	7.7573	7.13103	9.72019	9.32088	9.48628	5.65373	9.8139		4.17256	8.55171	8.5687		2.04951	1.00199
Sorl1	3.09787	2.22383	2.41623	2.96202	3.43536	3.60817	2.58746	2.62286	3.62488	2.35338	2.7543	4.60342	2.75725		2.82706	3.11084	3.11709		1.10038	1.00201
Tmod3	7.87326	8.48138	7.34553	7.35537	8.48789	18.9121	17.5294	13.5576	21.4829	18.7222	20.7367	9.34593	22.8377		7.90869	17.8705	17.9106		2.2596	1.00225
Wtap	9.81603	9.28582	8.91774	9.65669	8.73732	26.079	22.2174	16.5022	26.2949	28.1846	26.8775	13.1103	23.1366		9.28272	22.7734	22.8272		2.45331	1.00237
Sparc	165.921	154.896	158.018	152.134	178.175	933.997	745.057	803.169	1032.32	917.519	913.683	716.997	978.94		161.829	878.636	881.785		5.42942	1.00358
Bckdha	39.5151	41.5095	40.0598	37.222	42.7692	61.4587	54.6174	66.5925	62.6943	60.7564	61.0263	59.4743	65.0965		40.2151	61.3407	61.5884		1.52531	1.00404
1110008F13Rik	74.1244	68.1718	68.3827	62.4256	69.1188	82.4312	70.5385	59.0376	83.8989	78.009	79.6706	55.8479	83.9146		68.4447	73.9766	74.3605		1.08082	1.00519
Zfp106	15.4131	16.4902	17.4862	23.9553	18.5617	16.9017	16.4049	13.7724	20.3933	18.5276	19.5741	12.1373	17.5993		18.3813	16.8681	16.9596		0.917676	1.00542
Ezh1	9.26392	11.5362	9.96787	11.1897	10.7966	22.6832	20.7937	17.8569	23.304	23.2034	22.7905	15.6594	23.4451		10.5509	21.1594	21.2746		2.00547	1.00544
Gtf3c6	10.2375	8.00628	8.51285	8.30909	7.273	20.6074	18.3849	14.6691	19.5173	22.7946	18.8734	13.2607	18.7579		8.46774	18.2947	18.4216		2.16051	1.00694
Vat1	29.1335	30.4784	27.838	27.2793	30.1014	61.1079	52.5661	53.9946	63.1831	55.3407	58.0988	47.2425	71.8985		28.9661	57.7129	58.1451		1.99243	1.00749
Tpm3	51.9074	43.8314	46.847	48.7473	48.7482	119.073	86.127	91.642	120.666	108.722	107.457	93.9006	110.726		48.0163	104.377	105.201		2.17378	1.0079
Crk	35.3008	33.5157	30.172	31.4767	30.0016	31.0799	30.6023	23.7988	33.8432	32.4456	35.2708	18.997	33.5915		32.0934	29.8311	30.0762		0.929508	1.00822
Ctso	5.86296	6.37386	6.08003	6.54071	6.75226	36.0903	28.1431	21.0677	35.5692	35.8312	35.2292	17.0186	33.8349		6.32196	30.2176	30.4785		4.77978	1.00863
Cyp4f13	3.77147	4.20945	3.82872	3.18091	4.74646	27.5644	21.8391	24.0708	26.8225	26.3659	27.9534	22.5429	24.3474		3.9474	25.0742	25.3024		6.35208	1.0091
Rbms2	4.37515	4.76083	4.75142	4.29455	4.75716	15.8969	13.7739	12.7534	17.983	16.539	17.1689	10.9031	16.4148		4.58782	15.1018	15.2564		3.29171	1.01024
Gna12	21.4288	22.644	22.2453	20.9	23.4074	43.6677	38.7549	42.8431	47.499	44.4615	44.7568	38.5047	47.1422		22.1251	43.1912	43.7163		1.95213	1.01216
Aldh5a1	1.06437	1.18013	1.15636	1.32318	1.52416	8.16742	6.94742	5.62834	8.51096	8.46515	8.63066	5.35499	7.17748		1.24964	7.31353	7.40707		5.85251	1.01279
Ostm1	3.74289	3.25335	3.95379	4.30212	4.31489	19.2703	14.9028	12.8966	20.695	18.4699	19.7047	11.0729	19.5199		3.91341	16.9412	17.1918		4.32901	1.0148
Hlcs	1.60222	1.92157	1.55862	1.76467	1.68857	3.7182	3.43435	3.01647	4.44003	3.78197	4.20626	2.87845	3.9688		1.70713	3.65226	3.70887		2.13942	1.0155
Slc35c1	2.55495	3.08535	2.303	3.01619	2.82241	11.171	7.75743	9.07326	11.7044	10.1743	10.306	8.87868	10.9636		2.75638	9.92652	10.0806		3.60129	1.01553
Zfp871	0.791855	1.41413	1.17338	1.28937	1.10159	0.307581	0.357068	0.157504	0.287302	0.28639	0.296517	0.176424	0.368648		1.15406	0.277364	0.281995		0.240336	1.0167
Chm	0.841203	0.983539	1.33752	2.032	1.1744	3.79149	3.07748	2.01143	3.45001	2.75381	4.30773	1.86471	3.61577		1.27373	3.0826	3.13551		2.42013	1.01716
Stat3	17.8312	16.2869	22.812	20.4263	19.518	61.0478	54.3776	49.1021	64.6011	58.579	65.6022	50.8172	58.5911		19.3749	57.2822	58.3974		2.95652	1.01947
Mgst3	10.105	10.2105	9.92776	10.5368	9.04051	19.6921	14.5224	17.0025	18.3849	20.7396	16.6978	13.6162	19.9189		9.96411	17.4005	17.7431		1.74631	1.01969
Top2b	13.3974	13.2322	14.6617	14.9829	11.2315	29.6301	25.243	19.6241	27.2604	32.4952	30.196	15.7592	25.3672		13.5011	25.4394	25.9544		1.88424	1.02024
Tcf4	11.1162	11.7192	12.0132	11.0929	10.9052	13.7168	13.1384	10.3819	15.0343	14.1779	15.9479	7.90615	15.2981		11.3693	13.0678	13.3325		1.14939	1.02025
Stard8	3.00107	4.7315	3.53224	4.34968	5.83328	28.1252	22.1606	20.7746	31.8535	28.1936	26.5429	20.3396	29.9371		4.28955	25.7285	26.2533		5.99794	1.0204
Pdcl	4.5445	5.13189	4.1369	5.04878	5.1441	13.1885	10.7773	8.78685	14.9203	11.8554	13.7622	8.61565	14.4866		4.80123	11.9182	12.18		2.48233	1.02196
Nfe2l2	13.251	12.2124	12.1852	12.3216	12.3148	58.823	52.6814	40.8111	63.1204	60.1173	64.9478	32.2158	63.2021		12.457	53.859	55.1208		4.32359	1.02343
Ifnar1	5.70303	7.12011	7.12842	7.1981	7.28449	18.8371	17.1414	15.446	20.147	20.6095	20.3327	13.0049	19.3577		6.88683	17.8929	18.3262		2.59813	1.02422
Zmynd11	12.0113	13.4001	13.1096	15.7635	13.8144	34.0878	30.4962	28.4706	35.7965	36.3889	38.1172	24.2912	33.2256		13.6198	32.2128	33.0057		2.36515	1.02462
Mthfd1	3.21092	3.43092	3.09534	3.65059	3.89709	14.9155	10.6441	11.7129	16.5816	14.4709	15.5729	10.9895	14.2277		3.45697	13.4635	13.8153		3.8946	1.02612
Tmem62	2.40029	2.92064	3.1871	5.05606	5.004	15.7137	11.8943	10.7637	16.5801	16.5573	15.554	9.65892	14.6224		3.71362	13.7379	14.0982		3.69934	1.02622
Adprhl2	4.74697	4.10901	4.99198	4.3471	3.86552	18.7095	14.9146	16.8107	19.1191	18.0979	17.6331	16.7026	18.946		4.41212	17.3885	17.8449		3.94107	1.02625
Blvra	7.00364	7.40605	6.92478	7.87062	8.38461	32.2428	23.6847	22.234	29.6511	29.4977	29.8332	20.1414	31.2016		7.51794	26.9532	27.6685		3.58518	1.02654
Gpr157	0.768032	0.560108	0.790428	0.786508	0.639987	2.19816	2.12553	2.10297	2.16086	2.68556	2.61185	1.89068	1.6351		0.709013	2.14688	2.2058		3.02799	1.02744
Ndufa10	78.449	72.7554	64.3757	68.6373	72.6893	189.918	142.644	162.369	177.839	173.723	168.082	175.482	174.036		71.3813	168.192	172.831		2.35625	1.02758
Hs6st1	2.34594	2.32862	2.55085	2.29272	2.46726	17.0536	14.134	15.4004	18.2881	17.7071	16.4472	14.1141	18.4163		2.39708	16.219	16.6712		6.76616	1.02788
Rbpms	21.4861	22.0387	19.2957	20.7754	24.2037	49.7477	47.5025	45.2841	56.0861	52.3268	49.446	46.2514	56.1467		21.5599	49.6551	51.0427		2.30312	1.02795
Nfkbia	10.2181	10.2287	11.394	10.6054	10.3413	69.5643	60.0537	53.7913	71.1426	70.1876	69.494	40.3347	81.8369		10.5575	63.638	65.4633		6.02775	1.02868
Megf8	7.9063	8.14326	9.32871	8.42144	8.65563	25.165	23.2463	26.6266	27.744	25.9064	26.5269	26.5363	26.7623		8.49107	25.6955	26.433		3.02618	1.0287
St5	14.6939	16.7966	15.811	15.8878	15.17	42.5768	32.4418	31.9171	47.473	46.2207	39.9344	30.315	42.4024		15.6719	38.6022	39.7181		2.46315	1.02891
Dennd5a	25.5911	27.2945	26.2983	26.6292	26.5249	47.0281	44.947	40.9794	50.6477	50.7723	52.0721	34.8184	51.3028		26.4676	45.9006	47.2414		1.73422	1.02921
Trub1	1.50496	1.49194	1.62965	1.81725	1.62721	7.49489	5.98906	5.93248	7.52823	7.90686	8.08249	4.43392	7.33053		1.6142	6.73616	6.93845		4.17306	1.03003
Calu	17.7739	17.8769	18.658	19.0372	19.9753	83.4213	69.0488	56.1696	88.8221	87.8891	85.1233	48.0513	85.4212		18.6643	74.3654	76.6212		3.98438	1.03033
Cpne3	2.05879	2.38936	2.38239	2.39913	2.28256	8.74293	8.10268	6.15021	9.48063	7.57331	10.5062	5.05961	10.332		2.30245	8.11911	8.36778		3.5263	1.03063
Fads1	18.9133	16.965	24.4648	18.6492	29.4626	169.24	111.844	130.825	144.06	133.342	163.568	135.565	141.065		21.691	138.992	143.385		6.40784	1.0316
Prmt1	33.1801	34.1334	36.6676	34.6686	34.7778	75.4625	67.5457	71.9088	78.8458	73.6539	80.7824	69.4256	79.2584		34.6855	73.4407	75.7801		2.11733	1.03185
Sacm1l	7.26133	7.1688	6.48839	7.58062	7.83867	21.9508	18.2707	13.6589	22.7243	19.2286	25.4448	11.6711	22.7444		7.26756	19.1512	19.7722		2.63516	1.03243
Sbk1	8.49772	8.4524	8.54764	8.50795	8.25546	6.21637	4.95058	5.57261	5.6498	6.11012	6.38235	5.25539	5.37474		8.45223	5.59734	5.78065		0.662232	1.03275
Pdcd6ip	22.6146	25.109	24.3459	24.7531	24.1672	37.1286	33.4072	30.578	38.4657	43.1797	39.9085	23.4028	37.6622		24.198	34.8949	36.0383		1.44206	1.03277
2010107G23Rik	4.00483	3.61308	4.85966	3.60546	3.8396	6.55524	5.49109	6.34879	5.05536	6.77369	6.14758	5.8915	5.40969		3.98453	5.86262	6.05562		1.47135	1.03292
Atp6v1b2	24.2945	23.5045	23.1	22.8043	22.3724	34.9459	31.819	29.707	36.7911	38.1778	38.6822	25.2878	35.5221		23.2151	33.3158	34.4175		1.43509	1.03307
Ppargc1b	0.531145	0.660501	0.605523	0.435673	0.374984	0.396922	0.175569	0.184599	0.294139	0.265339	0.305444	0.328472	0.187939		0.521565	0.262807	0.271798		0.503882	1.03421
Creg1	44.5348	41.8082	45.7475	46.3154	47.1174	126.43	95.3106	101.078	137.955	112.651	123.993	108.774	131.131		45.1047	115.193	119.137		2.55391	1.03424
Comtd1	7.27556	5.74512	4.4778	4.52912	5.91122	43.4812	27.8352	35.5295	46.3601	37.2001	40.3283	43.0537	37.9983		5.58776	38.3015	39.6451		6.85453	1.03508
Vps33a	5.54886	5.47152	5.79057	6.18446	5.47674	12.4288	10.6182	9.96204	12.8994	12.7559	14.0057	8.69049	12.1626		5.69443	11.4771	11.9037		2.0155	1.03717
4931414P19Rik	1.44328	1.35816	1.31656	1.39962	1.29099	3.08854	1.88922	1.92569	2.78033	2.97125	2.17543	2.16741	2.73486		1.36172	2.42095	2.51224		1.77786	1.03771
Trak2	2.219	3.56398	2.99715	3.85662	2.72451	7.05376	6.41869	4.50841	7.34655	7.26723	7.72745	4.51004	6.8246		3.07225	6.33185	6.58233		2.06098	1.03956
Itfg3	57.5144	68.1876	59.2753	61.5964	74.8574	78.0786	69.0306	72.0636	96.8638	84.1237	87.4802	65.99	90.9448		64.2862	79.0092	82.1347		1.22902	1.03956
Fbxl4	2.86879	2.12259	2.48891	2.60038	2.73623	12.3252	10.1955	9.39907	12.0873	12.9054	12.7423	7.79754	12.337		2.56338	11.0018	11.4456		4.2919	1.04034
Trpm7	7.64384	8.25323	10.7925	10.9549	8.93484	36.9061	29.8772	24.3879	37.3181	37.1292	37.6682	19.8984	39.0045		9.31586	32.1223	33.4251		3.44813	1.04056
Tmem11	7.5154	8.00915	6.9228	5.21132	7.4056	16.791	13.1387	17.1014	15.7428	16.4515	15.9229	16.4663	16.4864		7.01285	15.6935	16.3318		2.23782	1.04067
Gbas	14.3449	14.4152	13.315	13.8494	13.973	65.282	51.2384	53.6808	65.4837	67.2176	67.5117	45.268	65.3414		13.9795	58.9212	61.3347		4.21483	1.04096
Leprot	10.9785	10.7865	10.768	11.1762	10.5675	54.2776	45.4042	43.7501	59.5003	56.4052	56.6132	35.1978	63.2137		10.8553	50.733	52.8575		4.67356	1.04187
Hfe	7.76109	9.66643	10.9404	10.141	10.8858	43.0775	33.859	31.6924	44.9139	38.9302	42.4872	34.7585	43.8005		9.87894	38.3857	39.9941		3.88561	1.0419
Fam132a	22.7638	27.6398	28.845	18.1665	26.8309	79.4318	59.5848	72.3475	73.2086	62.0328	68.2144	92.0449	74.2182		24.8492	71.1432	74.1276		2.863	1.04195
Ikbkap	11.5504	10.3375	11.8067	12.6449	9.27964	20.5661	21.0625	17.5905	19.2477	23.3901	21.9801	15.3391	21.1303		11.1238	19.6167	20.4599		1.76348	1.04298
Itgav	3.99756	3.94554	4.753	2.64426	3.09063	22.9424	19.6219	15.098	24.2925	14.6172	27.057	19.0126	24.9276		3.6862	20.4887	21.4036		5.55822	1.04465
Appl2	49.2336	52.5511	52.0216	57.1763	52.1394	253.975	192.084	200.939	269.878	283.773	260.588	153.774	260.288		52.6244	229.219	239.606		4.35576	1.04531
Rab35	11.7334	11.6734	12.4269	12.3935	13.6411	25.3292	20.6507	19.7114	26.7013	26.4867	25.109	18.0814	26.9497		12.3737	23.0982	24.1567		1.86672	1.04583
Os9	19.5413	16.0238	17.8638	18.7879	20.0319	57.2078	44.7358	46.8549	60.7098	57.518	58.6465	44.9539	58.1193		18.4497	52.3771	54.8094		2.83891	1.04644
Mapk1	43.6574	47.0907	50.813	48.594	50.0685	62.2232	55.3811	50.8751	68.1438	69.7859	68.2201	46.614	63.1655		48.0447	59.1558	61.9464		1.23127	1.04717
Aplp2	85.3124	79.5204	79.4344	79.466	83.3688	130.541	120.263	110.311	146.565	139.449	150.859	92.4273	149.539		81.4204	126.92	133.069		1.55882	1.04844
Usp54	8.73591	10.4021	9.93875	9.77306	9.75912	4.62032	6.59711	5.41299	5.57516	6.158	6.48778	3.96319	6.67378		9.72179	5.5514	5.82069		0.571026	1.04851
Tgs1	2.12753	3.06511	2.953	3.54677	2.83563	6.18582	6.08585	5.54988	5.86038	6.04516	6.87334	4.12174	7.79428		2.90561	5.92048	6.20863		2.03761	1.04867
Atp6ap2	9.85074	8.82768	9.8667	10.0536	11.158	47.5181	34.0142	25.6609	47.2084	42.8287	47.6824	23.6161	47.9875		9.95134	38.6004	40.5287		3.87891	1.04995
Ano6	3.82142	3.86057	4.14794	4.27231	4.20345	16.7445	15.1963	12.9808	17.9252	18.7559	18.7634	10.3992	18.068		4.06114	15.7117	16.4966		3.86879	1.04996
Ankfy1	5.81518	6.84085	6.70391	6.38646	6.6061	9.54075	8.67069	8.18836	9.29045	10.5177	10.4409	6.39	10.1294		6.4705	8.92256	9.3695		1.37896	1.05009
Mat2b	12.2014	11.4294	12.0514	13.1562	12.1009	39.1756	34.0536	26.6563	38.7989	39.5176	41.2248	22.2569	42.6321		12.1879	34.6711	36.4079		2.84472	1.05009
Taf1	5.85645	6.1088	6.38985	6.63273	5.50514	13.6005	13.9587	12.0997	12.5125	15.853	15.6438	9.07915	14.2738		6.09859	13.0428	13.7124		2.13867	1.05134
Cd302	11.671	10.6403	12.5315	10.8468	11.9804	76.5382	55.2565	49.7761	75.8346	71.8895	73.5647	48.5352	76.734		11.534	64.3513	67.6809		5.57927	1.05174
Slc25a36	13.655	14.615	14.5343	16.5706	14.5342	23.9729	24.8095	17.9071	25.9481	27.1296	28.918	14.2114	27.2025		14.7818	23.1594	24.3654		1.56675	1.05207
Slc7a2	3.12598	3.13474	3.03426	3.74056	4.30454	10.1514	9.25418	7.95555	10.9407	10.9807	11.8169	6.55503	10.9979		3.46802	9.57546	10.0876		2.76108	1.05349
Sar1b	21.3457	18.2268	20.4221	18.2316	20.3004	51.1332	43.1578	34.9179	48.8556	44.0006	54.7291	34.9422	53.9708		19.7053	44.5161	46.9107		2.25909	1.05379
Mfsd1	8.04076	8.234	7.94605	9.34245	7.9783	30.1907	21.8799	17.91	30.5278	29.4707	28.3301	18.8747	29.3669		8.30831	25.1271	26.5106		3.02433	1.05506
Spred2	2.56541	2.60474	2.46457	2.74575	2.92527	5.90781	5.1845	4.79577	5.31314	5.96482	6.03458	3.71189	6.66834		2.66115	5.3003	5.59491		1.99174	1.05558
Cdc42ep5	14.5711	11.2138	12.03	12.245	14.8452	97.656	77.6063	100.385	101.476	98.2687	98.6589	115.271	86.179		12.981	94.2808	99.5944		7.26298	1.05636
Fgd4	1.02032	1.38177	1.2995	1.45642	1.23308	2.19985	2.23213	1.39947	2.55329	2.37871	2.80688	1.30535	2.3713		1.27822	2.09619	2.21556		1.63993	1.05695
Sec62	29.0355	23.0356	22.6583	26.5241	24.3181	71.1665	56.9788	47.9982	67.426	61.1636	77.823	41.156	77.3851		25.1143	60.8924	64.3819		2.42461	1.05731
Vps8	6.90793	5.65572	10.0626	6.6687	6.48448	12.182	11.7554	12.6319	13.619	14.5764	16.4037	10.3447	11.9255		7.15589	12.5471	13.3126		1.75339	1.06101
Acat3	1.10957	0.911009	1.88761	1.63098	1.27027	8.08179	5.74961	6.2984	8.5977	8.93279	8.58433	5.34544	7.63696		1.36189	7.18187	7.62488		5.27347	1.06168
Vdac1	24.8476	21.0699	22.2625	21.1036	25.1294	129.458	99.8336	95.9661	141.819	132.855	133.283	91.1825	139.488		22.8826	116.769	124.202		5.10297	1.06366
Zzef1	5.40215	7.00251	6.53835	6.29015	5.61384	13.5624	11.7093	11.2407	13.467	14.6603	14.349	9.93588	14.2354		6.1694	12.4948	13.2951		2.02529	1.06405
Gm16379	0.258635	0	0	0.273058	0.368008	0.348999	0.171443	0.45407	0.494666	0.590055	0.222002	0.374217	0.377859		0.17994	0.367295	0.391033		2.0412	1.06463
Gnaq	3.61945	4.66761	4.11428	4.37886	4.00027	13.2305	11.5584	9.17839	12.2051	13.0111	14.6601	7.41119	14.1142		4.15609	11.5431	12.2991		2.77739	1.0655
Mrpl50	5.89036	5.62253	5.69674	5.9719	5.64613	14.9775	11.8325	9.47193	14.8568	15.9967	16.2402	7.24647	15.0551		5.76553	12.7847	13.6346		2.21743	1.06648
Ufm1	20.8093	20.6332	20.6687	21.4386	20.7745	46.3553	33.355	39.196	40.6175	40.9493	45.7967	40.4135	43.0286		20.8649	39.8809	42.547		1.91139	1.06685
Pgam1	6.25392	6.59435	6.46571	6.57864	8.25832	38.2305	27.7677	30.8898	40.9742	37.5456	39.3755	29.5954	40.6634		6.83019	34.4656	36.795		5.04606	1.06759
Gnl3l	2.04288	2.4212	2.2987	2.45975	2.52525	9.82798	9.29801	7.2426	12.0032	11.0434	12.1884	6.42694	11.3135		2.34956	9.59295	10.2431		4.08288	1.06777
Spry1	3.0535	2.16071	2.58204	2.40854	2.22678	8.9017	7.94815	6.31668	8.7357	8.07967	9.24519	6.84443	9.91784		2.48631	7.97556	8.52178		3.20778	1.06849
Tspan3	48.5883	44.5517	42.7248	41.2874	47.2972	59.4193	53.846	50.6012	57.4121	61.9614	62.1597	40.8059	72.2194		44.8899	55.3197	59.2866		1.23234	1.07171
Fbxo16	1.23908	1.04142	0.994832	0.586789	1.37306	6.31968	4.93797	4.8529	6.04981	7.0801	6.03438	4.6905	5.96327		1.04704	5.54009	5.94206		5.29121	1.07256
Zfp74	0.462731	0.605547	0.428785	0.704799	0.542724	3.14918	2.4758	2.11586	3.31934	3.35307	3.47307	1.8329	3.21473		0.548917	2.76505	2.96844		5.03727	1.07356
Tmem65	4.58796	4.44871	4.10578	4.17294	4.64056	16.6503	13.7222	10.9188	16.44	14.1643	18.9583	9.12242	19.7462		4.39119	14.4328	15.4978		3.28677	1.07379
Gne	2.98712	3.20456	2.1437	2.12311	2.97556	11.0401	7.40463	9.67399	11.6604	10.4036	12.0227	9.41518	10.9032		2.68681	9.94478	10.6862		3.70133	1.07455
Zzz3	14.3613	14.922	14.8353	16.7231	15.0371	14.1679	14.8502	11.8196	16.3928	18.7821	18.072	10.0345	14.625		15.1758	14.3076	15.3784		0.942795	1.07484
Fzd8	0.661166	0.633623	0.722724	0.426149	0.804759	3.28254	2.43818	2.71525	2.911	2.99163	3.05277	2.49824	3.65727		0.649684	2.83674	3.04998		4.36634	1.07517
Hmg20a	5.45056	5.01435	5.33177	5.7617	5.41883	12.9677	11.1297	11.7496	14.7973	14.7733	14.8629	10.0412	14.8152		5.39544	12.6611	13.6232		2.34662	1.07599
Nrip1	1.61087	2.00641	2.18156	2.2778	2.48007	4.70191	4.42845	3.08027	5.1589	4.98442	5.25394	3.14113	5.32036		2.11134	4.34238	4.67496		2.05669	1.07659
Nrbp1	29.6555	35.5776	31.1375	39.9428	36.0006	49.4274	51.0804	44.7343	57.334	59.9061	56.2548	41.849	60.2114		34.4628	50.644	54.5553		1.46953	1.07723
Arhgef3	7.03363	6.72983	7.25267	7.84234	7.89238	21.054	19.6288	16.3626	23.9116	25.0611	23.8102	12.7378	25.6583		7.35017	20.2392	21.8168		2.75358	1.07795
Cox15	4.99677	4.00489	4.83496	3.68009	5.37567	15.2994	9.8321	11.4955	16.5459	14.4142	14.9213	12.4014	15.595		4.57848	13.2932	14.333		2.90342	1.07822
Iars2	10.3646	11.0643	10.3549	11.3886	11.5028	22.9666	19.2561	16.9504	22.5797	24.4557	25.0132	14.5347	24.2059		10.935	20.4382	22.0524		1.86906	1.07898
Hectd3	4.86707	5.6205	5.21199	6.04484	7.23767	17.7406	12.9174	15.9006	16.9356	16.3561	17.4297	17.6999	17.0566		5.79641	15.8735	17.1356		2.73851	1.0795
Commd6	12.9716	12.0867	11.7905	11.9371	11.6557	43.4906	32.9366	31.9855	50.2468	48.2111	48.9557	29.1769	45.264		12.0883	39.6649	42.9019		3.28126	1.08161
Lonrf2	0.419479	0.288145	0.306427	0.216912	0.24723	0.0868495	0.18682	0.15856	0.151212	0.188748	0.173701	0.0912662	0.177534		0.295639	0.14586	0.157812		0.493374	1.08194
Aldh9a1	31.8274	36.596	32.0458	36.8435	37.8687	57.8635	45.4757	45.4631	56.3913	58.6792	61.8054	48.0393	53.5208		35.0363	51.2984	55.5112		1.46415	1.08212
Slc31a2	21.0544	20.5771	20.8701	20.792	18.7516	37.2991	27.7718	26.8827	36.7062	36.2193	36.4877	25.0638	41.475		20.409	32.1649	34.8115		1.57601	1.08228
Zfp760	0.666073	0.806876	0.674512	0.848905	0.830016	3.55279	2.95243	1.78835	3.31378	3.43072	3.92266	1.74011	3.47295		0.765276	2.90184	3.14161		3.79188	1.08263
Gm3671	0.045276	0.0458485	0.0473348	0	0	0.205773	0.0886302	0.120868	0.0868947	0.101598	0.11494	0.238891	0.0884484		0.0276919	0.125541	0.135969		4.53352	1.08306
Nedd4l	0.493444	0.559336	0.552624	0.493211	0.663712	1.91891	1.86611	1.55585	1.95372	2.23169	2.21604	1.2854	2.16793		0.552465	1.82365	1.97527		3.30093	1.08314
Cfl1	233.029	197.582	213.078	195.814	205.261	362.195	263.698	286.189	365.378	346.702	340.863	295.001	401.679		208.953	319.365	346.061		1.52841	1.08359
Slc41a1	7.38712	9.01437	8.26235	10.1652	10.4576	36.7273	30.5843	35.2864	39.6484	37.9555	44.0304	33.7264	38.6693		9.05733	35.5616	38.5954		3.92628	1.08531
D2hgdh	8.65707	11.5463	8.60348	14.8969	8.53854	20.1367	11.9715	19.6498	18.1703	11.9226	23.1135	17.8231	23.0623		10.4485	17.4821	18.9804		1.67317	1.0857
Ankrd50	7.27138	8.89458	6.69401	7.70945	8.15379	9.85084	8.36481	8.15049	10.0234	10.3453	11.7189	6.91609	10.536		7.74464	9.09738	9.87907		1.17467	1.08592
Fam120a	9.47144	11.1203	10.3572	10.0409	10.6643	36.8868	32.0387	27.7634	39.7346	35.3507	43.9649	26.6036	42.3825		10.3308	34.1059	37.0754		3.30137	1.08707
Pdrg1	24.9674	31.7944	24.8127	27.8165	25.7771	62.3722	54.2206	51.1365	70.9121	68.2803	67.1648	59.4912	64.5285		27.0336	59.6604	64.8662		2.20689	1.08726
Kdm5d	1.57162	1.87256	1.70888	1.71511	1.92638	6.10905	5.05067	4.5489	5.88224	6.18602	6.95027	4.02252	6.32114		1.75891	5.39771	5.86999		3.06878	1.08749
Utp6	6.25664	7.57402	5.85724	6.09711	5.76078	12.3358	10.6125	9.58959	15.6366	13.6425	14.6949	10.2384	13.8424		6.30916	12.0436	13.1045		1.90891	1.08809
Cryz	7.33279	8.70809	6.282	8.43445	9.06581	12.3503	10.0566	11.1275	11.5181	15.6967	12.6773	8.27012	12.4172		7.96463	11.2631	12.2653		1.41414	1.08898
Cyb5b	27.6847	28.2319	28.9959	28.2285	32.109	104.306	73.8415	67.7691	106.624	105.525	113.516	69.0135	96.4546		29.05	88.1351	96.1273		3.03391	1.09068
Fndc7	0.657617	0.753902	0.411367	0.392096	0.947227	0.911065	0.626142	1.14624	1.73292	1.79951	0.82091	1.32632	0.872137		0.632442	1.10409	1.20472		1.74576	1.09114
BC017643	7.16452	6.09555	5.97944	8.04882	7.05564	19.991	16.3967	16.1382	20.9192	22.4109	20.8354	15.7387	21.2937		6.86879	18.3613	20.0697		2.67314	1.09304
Clstn3	3.30931	3.87015	3.79652	4.39972	4.38775	1.13355	2.26918	1.66995	1.60578	1.95384	1.96105	2.14282	1.25123		3.95269	1.66962	1.82723		0.4224	1.0944
D17H6S53E	3.31117	2.50473	4.44417	3.20612	2.54166	13.7145	12.9592	12.5865	15.9977	14.6654	15.1861	14.8606	15.7752		3.20157	13.8145	15.1218		4.31491	1.09464
Kank2	3.89203	3.97943	3.64932	4.25546	3.57014	25.9691	20.8191	21.1498	29.4532	29.7082	27.8047	21.6591	27.4726		3.86928	24.3478	26.6611		6.2926	1.09501
Heatr3	6.31571	5.95768	6.76213	6.01529	7.06158	16.0529	12.9341	11.6485	17.0921	17.4843	19.2255	10.5184	16.015		6.42248	14.4319	15.8108		2.24709	1.09555
Mboat7	9.0235	9.5913	8.36059	8.86936	10.2109	34.2064	26.2231	33.7662	40.0257	36.4527	37.6339	36.9642	36.2354		9.21113	33.5553	36.8216		3.64291	1.09734
Wbp5	25.2285	25.0692	27.6119	27.5215	31.0641	250.83	178.105	160.522	261.06	217.774	270.382	176.91	268.245		27.299	212.629	233.328		7.78889	1.09735
Utp14a	4.24109	3.87876	4.08327	4.46653	3.47977	9.07888	7.07331	5.51543	8.75691	9.88589	10.0515	4.47734	8.97495		4.02988	7.60613	8.34742		1.88743	1.09746
Ndrg1	5.67165	6.53101	8.11664	6.37731	7.43891	30.8439	25.5239	24.0063	35.933	36.3481	30.6797	19.8338	40.9096		6.8271	29.0768	31.9428		4.25902	1.09857
Mras	11.4553	10.7995	10.5889	9.84314	12.6968	9.26974	9.26274	10.7242	10.6424	13.2995	10.6174	9.02813	10.891		11.0767	9.97477	10.959		0.900516	1.09867
Foxo1	1.61891	1.83429	1.53416	1.63052	1.74633	4.02772	3.57841	3.20823	4.48009	4.62822	4.83231	2.57666	4.77282		1.67284	3.82361	4.2025		2.2857	1.09909
Adar	3.88825	3.33891	3.81854	3.44065	4.42705	10.0284	10.4239	9.9186	10.8876	12.1557	12.5662	8.78801	11.8413		3.78268	10.3146	11.3378		2.7268	1.0992
Il1rap	5.38902	3.92171	3.82134	5.0176	2.99782	1.71059	1.94255	1.42261	1.72793	1.98692	2.41519	1.03722	2.04028		4.2295	1.70092	1.8699		0.402156	1.09935
Uso1	9.99243	10.5991	11.1466	10.474	11.5854	21.139	17.7393	14.5376	22.2539	23.2457	24.9384	13.7127	21.3458		10.7595	18.9174	20.8106		1.75821	1.10008
Mfsd10	9.31944	6.90526	11.7363	7.75061	9.47518	46.7242	35.9039	41.9703	43.7195	45.7527	47.4733	44.6972	47.2591		9.03736	42.0795	46.2956		4.65617	1.10019
Zfp791	0.158283	0.256868	0.299879	0.314407	0.282125	1.05515	1.05718	0.839883	0.977718	1.22352	0.975934	0.772322	1.3525		0.262312	0.982483	1.08107		3.74547	1.10034
Pomp	70.462	59.0784	62.2542	51.7112	62.2012	136.418	105.724	101.487	123.019	140.07	131.68	101.823	139.915		61.1414	116.662	128.372		1.90807	1.10038
Fut11	2.21009	1.84945	1.72223	2.07551	2.13449	7.9925	5.96675	5.99419	9.08933	9.12517	9.17048	5.16076	8.54288		1.99835	7.26069	7.99982		3.63334	1.1018
Parvb	4.31856	3.83115	4.78987	4.06493	4.30453	10.125	10.2292	12.0804	11.7369	14.0869	11.5757	9.39903	13.608		4.26181	11.0429	12.1674		2.59112	1.10183
Sertad3	2.92104	2.80572	2.81129	2.73946	2.94992	7.22027	6.44065	7.45129	9.25386	9.70575	7.83285	6.68888	9.25243		2.84549	7.59152	8.36998		2.66792	1.10254
C130074G19Rik	7.94104	5.95863	6.98921	6.42689	6.06546	23.729	15.6881	16.1217	23.1805	27.2703	21.4363	16.2828	21.9152		6.67625	19.6798	21.7262		2.94774	1.10398
Slc25a5	31.5376	28.8302	32.8607	29.1378	37.0498	237.04	165.316	173.961	225.539	233.249	235.405	172.246	244.764		31.8832	200.464	221.416		6.28745	1.10452
Aldh6a1	14.4552	15.3908	14.8566	15.6379	16.3978	62.5763	50.7875	40.8846	64.7267	63.6423	75.5312	37.3542	65.3681		15.3477	54.7438	60.474		3.56691	1.10467
Maged2	18.7355	18.49	19.8836	21.0192	24.2621	93.3181	59.1305	61.4118	85.0714	87.092	90.826	62.9803	89.8091		20.4781	74.733	82.6769		3.64941	1.1063
Sdcbp	34.1	35.4423	32.4737	34.4147	34.0365	86.3851	71.137	57.8733	81.5112	87.6199	92.2065	50.552	98.1437		34.0934	74.2267	82.1305		2.17715	1.10648
Aco1	5.65114	5.71267	6.48512	5.717	6.09795	36.2316	27.4246	28.7068	37.6974	36.7566	40.5816	31.5627	35.0882		5.93278	32.5151	35.9973		5.48059	1.10709
Sars	20.6094	20.5511	20.1934	20.871	21.58	49.1525	42.332	39.1546	51.7403	54.0009	56.1312	37.2056	54.7114		20.761	45.5949	50.5123		2.19618	1.10785
Triap1	9.56555	7.39779	9.80234	8.64383	9.18664	21.6854	15.6922	16.0313	22.9297	23.5015	22.4547	15.5674	23.0804		8.91923	19.0846	21.151		2.13972	1.10827
Polr3k	8.46145	9.66446	8.21732	8.51489	8.58313	13.9323	10.9063	10.092	12.9525	15.4527	14.8625	8.36895	14.4079		8.68825	11.9708	13.273		1.37781	1.10878
Arid1b	3.29207	3.77668	4.20199	3.89254	4.27117	8.41617	7.47969	7.80133	8.7134	8.94408	10.3969	7.95428	8.64359		3.88689	8.10265	8.98471		2.08461	1.10886
Sesn1	14.2148	13.7116	13.7227	13.4807	15.0751	55.7315	43.7249	43.0173	58.8041	64.1919	63.5231	40.9909	54.5233		14.041	50.3195	55.8073		3.58376	1.10906
Atp6v0c	47.9276	53.2421	48.4482	48.3626	55.0748	118.753	83.2719	92.2903	122.043	112.957	124.829	99.9184	124.477		50.6111	104.09	115.545		2.05666	1.11006
Stk3	4.96721	4.95366	4.92236	4.93507	5.01998	14.0501	11.4079	8.15848	14.1113	15.2179	15.5126	7.67049	14.6182		4.95966	11.9319	13.2548		2.4058	1.11087
Atad3a	10.0327	11.0402	13.3444	12.1522	12.2711	35.6888	30.1775	31.2235	34.2633	37.0047	38.1575	36.8353	33.9584		11.7681	32.8383	36.489		2.79044	1.11117
Slc16a3	2.44181	1.37634	4.01186	1.96357	4.85204	20.3018	19.0322	11.7191	8.14522	11.3145	17.6424	21.8115	15.0588		2.92912	14.7996	16.4568		5.05256	1.11198
Rbbp7	39.4597	39.954	39.1317	42.6379	44.579	240.862	194.714	152.952	235.222	263.783	262.696	141.976	247.6		41.1525	205.938	229.014		5.00426	1.11205
Glo1	11.6253	10.6945	11.8809	10.7065	12.7381	33.1296	26.2815	22.9522	29.5815	32.6823	34.7982	22.6556	34.617		11.5291	27.9862	31.1883		2.42745	1.11442
Zfp36l2	4.62603	5.45484	4.79144	4.79851	4.71977	24.5961	23.0579	19.4148	22.5984	22.945	25.6169	19.0283	32.3438		4.87812	22.4168	24.9835		4.59538	1.1145
Slc27a1	18.6315	19.4939	18.8386	22.2547	21.8848	80.3913	63.1499	82.5231	81.7188	84.0469	87.1447	94.0265	78.1912		20.2207	76.9458	85.8523		3.8053	1.11575
Gata6	4.76761	4.79264	4.86759	5.04257	5.41647	16.543	9.91064	11.9335	15.964	15.9816	16.3481	11.2388	17.1342		4.97738	13.5878	15.1757		2.72991	1.11686
Naga	14.4213	14.6048	15.1888	15.1468	14.9411	45.5436	32.2692	35.8644	46.4232	46.3283	46.6068	40.9259	45.1505		14.8606	40.0251	44.7529		2.69338	1.11812
Mgat4b	24.1399	22.7767	25.2246	20.8417	27.1725	152.834	114.765	144.853	154.642	147.144	163.913	168.365	154.863		24.0311	141.774	158.571		5.89959	1.11848
Ssu72	17.9405	17.8416	18.4025	18.6647	18.8367	45.1548	40.8763	35.2681	45.2784	52.2895	47.6418	36.4105	50.0763		18.3372	41.6444	46.6045		2.27103	1.11911
Etv6	2.09048	2.06014	2.07831	3.07243	2.13902	9.32627	8.28449	6.46993	11.0824	11.3354	11.2294	6.71162	10.0932		2.28808	8.79077	9.8424		3.84199	1.11963
Ddit4	12.4208	12.2915	13.9937	15.2211	14.595	79.5195	54.3792	63.0515	68.4618	71.8021	78.485	57.271	89.6255		13.7044	66.353	74.2959		4.84172	1.11971
Hexdc	3.01457	3.61722	3.58712	2.95289	3.04875	9.73293	7.4329	8.59788	11.5259	11.0287	11.2595	9.14123	10.3327		3.24411	9.3224	10.4405		2.87364	1.11994
Rerg	3.96527	3.35322	3.89784	3.26298	4.1958	11.6962	8.45749	8.91184	11.2491	12.1182	11.7368	7.7025	13.6043		3.73502	10.0787	11.2904		2.69842	1.12023
Tfdp2	8.9505	11.0796	9.02242	10.946	10.7853	19.7711	17.4441	15.1773	21.9638	22.4887	23.0953	14.4418	23.2902		10.1568	18.5891	20.829		1.83022	1.1205
Stx4a	11.6615	10.7301	12.3675	10.1751	10.7075	80.5526	58.7929	65.3703	80.6468	84.4102	81.5739	74.5963	79.1802		11.1283	71.3406	79.9402		6.41072	1.12054
Dcun1d2	2.99885	3.49308	2.86977	2.96969	3.0067	9.03288	7.51581	7.34214	9.95614	10.764	10.5468	6.70066	9.95586		3.06762	8.46174	9.49183		2.75841	1.12173
Scarb1	79.6676	80.9042	93.6583	84.0989	110.686	162.751	129.594	149.701	133.606	123.148	145.631	205.84	171.187		89.803	143.913	161.452		1.60254	1.12187
Timp3	9.23963	10.062	10.9107	10.8744	11.6711	43.0642	41.9996	32.2726	50.709	51.8623	55.5622	30.1911	51.2131		10.5516	42.0114	47.2072		3.98153	1.12368
Kctd2	16.8673	14.033	15.1053	13.5568	14.147	43.1584	34.363	34.7347	42.3	46.89	48.1074	35.6679	43.4054		14.7419	38.639	43.5177		2.62104	1.12626
C330007P06Rik	3.37549	3.90054	3.398	4.0634	3.32453	8.75646	6.83607	6.42736	9.21338	9.36295	9.8336	5.93624	10.1057		3.61239	7.80832	8.80962		2.16154	1.12824
Eif2s3x	1.11322	2.12862	2.16063	2.08571	2.39248	8.69652	7.5704	6.28839	10.3643	9.42108	11.6448	6.34577	9.73054		1.97613	8.2299	9.28555		4.16465	1.12827
Acvr1	3.34132	2.18239	3.79586	2.51086	3.91823	21.2997	19.7339	16.1144	18.8766	20.0324	29.8592	17.8195	18.0796		3.14973	19.0062	21.4477		6.03421	1.12846
Lrrn4	1.46173	1.61821	1.82382	1.45465	2.00543	4.99329	3.83711	4.80529	6.95628	7.28736	6.5215	4.65942	4.79701		1.67277	5.14799	5.81632		3.07753	1.12982
Lipa	3.13436	3.11635	3.27448	3.20895	3.38162	30.3765	24.2466	17.9309	30.551	32.5528	32.7545	18.9658	32.2323		3.22315	25.7763	29.1263		7.99722	1.12997
Gatsl3	6.31429	5.58153	6.34542	5.27231	6.01811	15.2871	15.9167	17.249	19.6203	20.1931	20.8126	15.3896	20.5465		5.90633	17.0183	19.2355		2.88136	1.13028
Nipsnap3b	5.31843	5.05058	5.7211	6.26764	7.56139	32.4584	22.2293	25.1878	29.9289	34.5544	28.7457	27.9741	32.9224		5.98383	27.4511	31.0492		4.58755	1.13107
B4galt6	1.30929	1.5713	1.37985	1.32872	1.52669	2.2234	3.152	1.92161	2.71288	3.21572	3.18672	1.71073	3.21331		1.42317	2.50247	2.83162		1.75838	1.13153
Hsd17b4	25.6759	23.2871	26.5076	25.4556	27.7444	46.3294	38.0712	38.5155	47.5188	54.4558	53.7645	34.5034	50.298		25.7341	42.6087	48.2554		1.65573	1.13252
1500011K16Rik	5.92499	4.13942	4.41344	5.61381	5.7959	23.5264	17.465	20.7984	22.5445	23.986	27.504	18.4065	25.8106		5.17751	21.0836	23.9268		4.07214	1.13485
Tmem19	4.80547	5.72838	5.62112	5.75611	6.09824	23.5364	18.2199	15.6763	24.4163	26.4236	26.3561	15.8217	24.2946		5.60186	20.4622	23.224		3.65275	1.13497
Prdx3	19.8323	17.6407	17.7329	17.9876	22.3472	109.881	101.129	91.8257	117.91	108.738	151.553	99.7816	117.845		19.1081	105.186	119.479		5.5048	1.13588
Sdsl	4.04306	2.4063	3.98694	3.24587	3.45897	30.4007	22.5456	26.9561	29.0601	27.5239	32.0183	35.0792	29.2407		3.42823	27.2406	30.9655		7.94598	1.13674
Mavs	4.33382	5.17968	5.7216	5.64899	6.02486	26.0839	24.1238	24.0083	27.9482	30.4474	30.3833	26.8633	28.4782		5.38179	25.541	29.0431		4.74583	1.13711
Prmt10	3.75152	3.68947	3.56263	4.0914	3.15147	7.39698	6.7991	5.99206	8.22156	8.94161	9.39222	5.06283	8.92151		3.6493	7.10243	8.07954		1.94624	1.13758
Ccbl2	6.83086	3.3208	4.46523	4.64487	4.57925	20.078	13.1936	12.1716	18.5626	20.4299	21.863	12.0051	18.5148		4.7682	16.0014	18.2032		3.35587	1.1376
Mettl13	3.65246	3.95473	4.26577	4.13703	4.28461	4.41429	4.78189	5.47908	5.17339	5.6259	6.05907	4.91016	5.99762		4.05892	4.96216	5.64819		1.22253	1.13825
Dynlrb1	22.2275	19.1871	20.6344	19.4972	20.5175	106.114	82.9383	85.6244	101.812	123.439	113.824	77.6344	113.674		20.4127	94.1222	107.143		4.61095	1.13834
Aph1a	5.50255	5.84819	2.99302	4.8593	6.31933	24.6038	23.3934	24.3305	28.7777	27.1298	30.0622	24.133	33.7761		5.10448	25.2764	28.7753		4.9518	1.13843
Fam171a1	2.01898	1.88466	2.11298	2.17275	2.17255	10.1688	7.20534	7.6499	10.6598	11.2658	10.7394	7.62002	11.0219		2.07238	8.92096	10.1618		4.30468	1.13909
Commd7	5.88676	6.51137	7.47851	6.46136	7.10141	18.2801	14.5734	15.6928	19.7829	20.4123	19.7788	16.5451	21.0994		6.68788	17.0823	19.4589		2.55422	1.13913
Mtap	3.38156	2.82992	3.66252	2.86998	3.61774	10.787	8.61039	7.09332	10.5548	12.5866	12.2919	5.7112	11.6126		3.27234	9.26138	10.5506		2.8302	1.1392
Sh3bgrl3	53.6859	47.5805	51.5845	47.4228	48.0374	212.709	144.851	174.875	211.983	232.596	192.963	175.36	247.794		49.6622	186.105	212.178		3.74741	1.1401
Actr3	18.2123	19.6556	19.1921	19.5986	21.2306	44.7762	42.7355	30.8566	56.4063	67.5625	51.5646	27.067	53.5341		19.5778	43.6936	49.932		2.23179	1.14278
Lta4h	13.7452	14.101	14.5871	12.9192	14.7318	22.0436	19.8166	18.5897	22.843	27.3596	25.7196	15.6933	26.5292		14.0169	20.8232	23.8254		1.48558	1.14418
Tifa	2.35488	2.15994	2.61156	2.31154	2.10389	10.9591	10.2306	7.1017	11.7735	13.3065	12.4655	6.11831	13.9548		2.30836	10.0162	11.4613		4.3391	1.14427
Slc25a4	24.3669	21.5131	23.8669	21.8341	26.2571	109.699	82.9728	78.1066	110.882	115.129	120.934	75.6096	125.173		23.5676	95.4151	109.211		4.04857	1.14459
Klhl2	2.20708	2.02476	2.21187	2.07608	1.9546	9.49962	7.71831	6.524	9.85835	9.48015	11.0067	6.69435	11.2848		2.09488	8.40007	9.6165		4.00981	1.14481
Mlx	6.38516	7.04733	6.02961	7.15221	6.76534	18.0885	18.272	15.703	20.5752	20.9289	22.4327	17.6679	22.1536		6.67593	18.1597	20.7958		2.72017	1.14516
Mapkapk2	16.0723	14.44	15.3675	21.1732	16.0413	67.1077	54.5347	51.5895	67.0376	71.8726	72.575	58.2941	72.6519		16.6189	60.0674	68.8484		3.61441	1.14619
Ankdd1b	1.08453	0.749658	0.712476	1.2532	0.606605	1.28135	0.80879	1.25878	1.54223	1.02652	1.60981	1.45238	1.51856		0.881294	1.22279	1.40182		1.38749	1.14641
Prss35	4.54601	4.92219	5.17478	5.02066	6.35718	55.3988	44.6689	36.0171	62.805	64.811	60.9038	36.1217	66.4009		5.20416	49.7225	57.0594		9.55436	1.14756
Txnrd2	5.14365	5.66184	4.93431	3.92	3.50605	20.7829	15.7352	21.4925	20.343	19.334	21.1913	24.1842	25.2904		4.63317	19.5884	22.5		4.22786	1.14864
Adcy2	1.71659	1.859	2.20641	1.95706	1.94584	0.311886	0.586868	0.54542	0.445326	0.56854	0.628037	0.408579	0.568482		1.93698	0.472375	0.543409		0.243872	1.15038
Zbtb33	1.72184	1.83305	1.68381	1.63062	1.55757	4.37308	3.9343	2.5875	4.39993	3.96833	5.96631	2.60069	5.11702		1.68538	3.8237	4.41309		2.26875	1.15414
Dynlt3	56.3175	56.8654	55.7971	63.4327	50.4599	40.0601	34.6754	26.5374	40.822	45.5274	49.1678	24.507	44.9253		56.5745	35.5237	41.0319		0.62791	1.15506
Gyg	2.85621	2.33798	2.41012	2.30339	2.86803	17.3189	13.5857	12.2551	18.0953	21.179	18.9476	10.2592	20.4384		2.55515	15.3138	17.7061		5.9933	1.15622
Slc1a4	0.556918	0.584943	0.787162	0.649633	0.749426	2.90529	2.78339	2.60438	3.17452	3.31158	3.89459	2.80006	3.26404		0.665616	2.86689	3.31757		4.30713	1.1572
Naglu	29.3092	30.5554	30.359	29.2812	33.9261	54.7768	39.5845	50.2629	54.4549	53.1718	55.6376	59.0926	62.5281		30.6862	49.7698	57.6075		1.6219	1.15748
Ucp2	45.4296	47.3855	47.6582	49.0956	51.1656	314.733	249.143	280.435	330.149	316.353	317.213	340.71	385.458		48.1469	293.615	339.933		6.09832	1.15775
Jkamp	6.43064	5.94797	5.86186	7.42982	6.8521	23.4347	20.4714	19.8587	25.4642	24.4998	26.6594	24.5836	27.5861		6.50448	22.3072	25.8322		3.42952	1.15802
Chd7	3.26985	3.09062	4.01019	4.66164	3.80215	0.840203	0.600486	0.627896	0.560629	0.866719	0.885257	0.440902	0.8535		3.76689	0.657304	0.761594		0.174495	1.15866
Cdk2ap2	15.0844	13.4881	14.5525	11.3081	15.38	63.1992	53.3836	62.3775	62.9246	65.1085	71.295	72.758	71.3811		13.9626	60.4712	70.1356		4.33094	1.15982
Rasl12	2.84589	3.01855	3.37862	2.90855	3.06171	9.24499	9.31856	9.44335	11.7955	12.0933	11.7462	11.2146	11.1922		3.04266	9.9506	11.5616		3.27036	1.1619
Ppp2r1a	21.6663	21.6136	27.0976	24.3027	22.925	78.6747	58.7472	64.1314	79.8585	83.3557	82.0745	70.1364	91.469		23.521	70.353	81.7589		2.99106	1.16212
Zfp772	1.51649	1.51253	1.33502	1.89909	1.40122	3.83377	2.94555	2.51636	3.97649	4.4263	4.56354	2.5426	3.89945		1.53287	3.31804	3.85797		2.16459	1.16273
Hsp90ab1	146.081	143.37	140.253	138.528	148.966	337.841	274.945	253.703	351.583	379.224	396.36	254.78	386.788		143.44	304.518	354.288		2.12297	1.16344
Mmp11	3.01887	3.78147	2.38303	2.40163	3.6586	17.1613	29.7549	21.4493	18.2813	33.3808	19.2737	24.4207	23.7436		3.04872	21.6617	25.2047		7.10518	1.16356
Casp8	1.73063	1.4489	1.15919	1.88233	1.63352	13.1519	10.6496	9.27956	15.0588	15.1802	15.7562	9.05882	16.0481		1.57091	12.035	14.0108		7.66112	1.16418
Tbcd	13.323	11.0156	12.3669	12.2805	13.7529	22.3045	17.701	19.8977	23.927	26.236	25.7971	19.5062	26.0805		12.5478	20.9576	24.4049		1.67022	1.16449
Calcoco1	14.4666	13.9519	14.1939	13.3356	14.2473	35.4497	31.2391	33.3271	41.0243	40.4856	40.7142	36.9472	46.2103		14.0391	35.26	41.0893		2.51157	1.16532
Plk2	5.91247	5.53094	5.88172	5.1198	5.63207	6.23684	7.44093	4.90152	6.08772	6.61577	8.94757	5.33672	7.85586		5.6154	6.16675	7.18898		1.09819	1.16576
Zcchc9	3.10891	3.60824	4.95317	4.36504	3.36005	14.544	9.35719	8.79468	13.0457	15.6121	13.601	9.69352	14.4239		3.87908	11.4354	13.3326		2.94796	1.16591
Nfx1	26.1589	27.6293	28.2513	31.9161	28.2721	85.1741	69.4725	62.2609	94.5325	109.014	98.0257	60.8229	95.3319		28.4455	77.86	90.7986		2.73716	1.16618
Tspyl1	8.03299	7.1053	7.13764	6.76172	8.19744	19.0252	16.3937	15.7475	19.6813	21.8982	23.8607	13.2238	23.6579		7.44702	17.7119	20.6602		2.37839	1.16645
Mccc1	3.40691	3.74947	3.85354	3.64491	3.75669	19.2146	16.4259	13.5774	20.1916	22.4766	23.4089	13.6125	21.5433		3.6823	17.3524	20.2603		4.71237	1.16758
Nkiras1	7.23842	7.35616	7.48727	8.74934	6.99904	14.7337	12.4196	11.1985	15.5293	19.1214	17.8657	11.03	14.9424		7.56605	13.4703	15.7399		1.78036	1.16849
Tradd	1.8467	1.82413	2.3993	2.48397	2.79929	13.9217	10.4383	13.4728	12.4997	13.9951	14.878	15.6099	14.3403		2.27068	12.5831	14.7058		5.54157	1.16869
Asah2	1.40627	1.43341	1.48969	1.74291	1.65549	7.14891	6.27467	4.49591	7.79158	8.22329	9.21219	4.70512	7.94762		1.54555	6.42777	7.52205		4.15888	1.17024
Dcakd	16.5822	15.6713	16.7379	16.0612	16.5312	26.3114	21.7922	27.1909	26.0017	31.2337	30.3356	28.0545	29.0656		16.3168	25.324	29.6724		1.55203	1.17171
Lonp1	13.1536	11.896	12.7809	13.5136	13.738	86.9585	69.7483	64.6825	87.089	89.73	102.262	81.1398	88.445		13.0164	77.1196	90.3942		5.92479	1.17213
Map2k6	0.667173	0.616082	0.595902	0.759297	0.572944	1.15466	0.913903	0.766692	1.31485	1.11841	1.29736	1.05321	1.39891		0.64228	1.03753	1.21697		1.61538	1.17296
Chchd10	42.1992	39.7244	36.7779	30.7545	42.6501	242.882	185.887	241.699	235.537	263.114	246.674	283.701	271.544		38.4212	226.501	266.258		5.89521	1.17553
Camk2d	2.99399	6.27683	3.42821	7.5685	5.62621	18.45	15.9467	10.3781	18.4831	16.8595	23.8438	15.0481	18.6183		5.17875	15.8145	18.5924		3.05373	1.17566
Tmem120b	0.645527	0.575854	0.954572	0.636467	0.494342	3.727	2.0697	2.47466	2.35677	3.36705	2.48679	2.82834	3.82251		0.661352	2.65703	3.12617		4.01757	1.17657
Hltf	3.50984	3.07405	3.03389	3.43186	2.61039	10.5202	9.46705	6.39116	10.7732	12.9124	12.4804	5.94489	12.402		3.13201	9.2879	10.9349		2.96548	1.17733
Zfp710	2.12611	2.03738	1.91319	1.70489	2.24551	8.8166	7.84253	8.8355	9.26958	10.8333	9.46735	9.57274	11.074		2.00542	8.69105	10.2368		4.33379	1.17786
Trappc3	18.2886	17.6889	16.6725	14.9618	17.0467	37.8988	32.1136	31.4905	36.7988	45.4021	44.0439	29.3041	44.312		16.9317	34.5754	40.7655		2.04205	1.17903
Tmem14c	14.1274	13.237	14.9936	13.1819	17.5018	71.9177	59.1844	58.6593	80.7264	86.9284	80.391	66.5322	85.24		14.6083	67.6219	79.7729		4.629	1.17969
Slc38a7	1.77177	2.01567	2.18205	1.76214	2.50231	11.4684	7.98293	6.87958	9.66482	11.2197	11.1846	9.42329	10.7008		2.04679	8.99893	10.6321		4.39661	1.18148
Txndc15	7.64403	7.81929	8.22788	7.714	8.92539	33.1285	27.6478	28.3966	36.6132	39.5939	39.2663	29.6038	40.1753		8.06612	31.4465	37.1598		3.89859	1.18168
Fkbp15	4.40916	4.71541	4.56001	4.8809	5.16189	15.4622	12.8109	12.0774	15.7182	17.6553	17.8577	12.735	18.058		4.74547	14.0172	16.5765		2.9538	1.18258
Mpeg1	4.06723	4.71806	4.34628	5.19021	5.78986	72.1143	50.3745	38.9994	71.7913	80.5424	73.1926	39.4052	83.0081		4.82233	58.3199	69.0371		12.0937	1.18377
Tst	16.2658	15.3276	19.3904	16.7183	18.8598	103.783	84.7162	105.475	108.553	126.937	124.863	123.206	101.636		17.3124	100.632	119.16		5.81271	1.18412
Dirc2	2.70941	2.98437	2.62218	2.73196	2.95031	12.6447	9.99755	10.4606	11.9819	13.3679	14.185	9.38565	16.4516		2.79965	11.2712	13.3475		4.02593	1.18422
Tmem55a	2.76521	2.12007	2.25187	2.51775	2.56053	11.3973	8.30335	6.8659	10.5871	10.8701	13.0389	6.83545	13.2612		2.44309	9.28841	11.0014		3.80192	1.18442
Mrpl49	8.13417	8.9132	8.2264	8.04596	9.36695	17.2136	12.6885	12.7513	17.8201	20.4447	18.6859	13.605	18.929		8.53734	15.1184	17.9161		1.77085	1.18506
Sdf2	25.2736	21.3829	21.9721	21.5106	22.6323	57.6126	51.4267	46.2745	56.1241	65.6086	67.2291	56.4728	61.5194		22.5543	52.8595	62.7075		2.34365	1.18631
Fnbp1	5.21526	6.91516	6.13329	7.1081	5.64129	15.0321	13.9707	13.4791	15.79	19.6055	17.9925	12.7001	18.8453		6.20262	14.568	17.2858		2.34868	1.18657
Arhgef12	5.71984	6.55676	6.3915	7.30252	6.5319	10.3346	9.97963	8.10866	11.6801	13.116	14.0316	7.72349	12.7206		6.5005	10.0257	11.8979		1.5423	1.18674
Fstl3	8.00241	7.44576	8.21755	7.81499	8.48852	14.7565	14.4965	14.7579	17.095	18.5035	19.6892	14.4886	19.8825		7.99385	15.2765	18.141		1.91103	1.18751
Dock1	1.82003	2.30848	2.07742	2.18291	2.13933	6.9522	6.71018	5.63383	8.45256	8.80338	9.92895	5.7428	8.49655		2.10563	6.93719	8.24292		3.29459	1.18822
Snd1	12.0518	13.8234	9.58539	16.7246	17.7765	55.5784	38.5172	52.1585	53.7024	53.715	58.8425	73.6961	51.4348		13.9923	49.9891	59.4221		3.57261	1.1887
Gda	1.04622	0.961908	0.934386	1.2248	1.10114	3.09814	2.42133	1.77299	3.44669	3.16357	3.33042	1.71417	4.57363		1.05369	2.68479	3.19545		2.54798	1.1902
Tgfbrap1	4.69631	4.35629	5.40035	6.66553	4.97431	9.84542	8.33838	8.08671	10.8605	11.7929	12.1335	8.70007	11.5782		5.21856	9.28275	11.0512		1.7788	1.19051
Timp2	75.5694	70.9568	76.8289	81.6593	92.9335	397.761	285.851	298.394	381.234	411.58	449.857	301.053	461.975		79.5896	340.81	406.116		4.28209	1.19162
Nfia	2.17425	2.07734	1.8378	2.49742	2.40522	9.32382	7.85825	8.30076	10.9653	12.4755	13.7312	5.54987	11.7057		2.19841	9.11203	10.8656		4.14484	1.19244
Dkc1	4.69911	5.05436	3.6712	3.30087	4.86299	11.1611	9.01925	9.09565	10.3711	12.4663	14.6136	9.32977	10.9551		4.31771	9.91178	11.8412		2.29561	1.19466
Dip2a	13.7836	14.4887	15.2961	18.313	16.0345	9.91544	9.11608	9.97092	9.48194	10.3612	12.0978	12.4555	11.0986		15.5832	9.6211	11.5033		0.617403	1.19563
Atp8a1	3.35187	3.12857	4.14456	3.67435	2.97569	2.71358	2.524	2.12564	2.56853	3.42663	3.17252	1.92885	3.35262		3.45501	2.48294	2.97016		0.718649	1.19623
Pycr2	6.10712	5.64218	6.56659	5.73151	6.98453	23.5704	17.7318	21.5067	22.6849	23.3793	25.8708	29.5904	23.5359		6.20639	21.3734	25.5941		3.44378	1.19747
Mgrn1	10.7038	11.5251	12.7903	10.9399	12.9712	25.5659	23.2263	25.0582	25.8663	29.0816	32.3227	25.2628	32.8096		11.7861	24.9292	29.8692		2.11514	1.19816
Def8	1.87679	2.13728	2.75023	2.15026	2.11419	8.1756	8.00569	9.56897	9.19402	9.44283	10.4533	10.9795	11.0011		2.20575	8.73607	10.4692		3.96059	1.19839
Nfe2l1	33.4885	37.3794	38.839	42.6242	46.0881	111.965	97.4226	103.73	116.565	121.196	143.603	112.393	137.825		39.6838	107.421	128.754		2.70691	1.1986
Slc40a1	1.20381	3.47983	2.02743	2.14609	1.95609	11.5498	9.68925	11.0429	14.6085	12.7588	14.637	10.272	18.5462		2.16265	11.7226	14.0535		5.42049	1.19884
Trove2	0.681761	0.767073	0.738764	0.787729	0.696906	2.00903	1.78464	1.16109	2.10882	1.89461	2.90605	1.11544	2.5575		0.734447	1.76589	2.1184		2.40439	1.19962
Npc2	22.3725	20.3621	22.1551	19.4317	21.9307	84.0644	54.3227	59.0917	74.2531	88.7201	84.6015	61.2205	91.7724		21.2504	67.933	81.5786		3.19678	1.20087
Gpd1l	2.68379	2.6197	3.19334	2.60624	3.09329	12.8499	11.1359	9.90324	13.7122	15.938	16.3992	10.0178	14.8443		2.83927	11.9003	14.2998		4.19132	1.20163
Hspd1	19.5647	18.1677	18.3368	17.4131	22.2678	88.4644	63.301	58.5672	91.8486	105.297	102.327	62.5809	93.1116		19.15	75.5453	90.8291		3.94492	1.20231
Ktn1	4.54425	4.01815	5.15978	3.84959	4.2343	15.9357	15.3643	10.6751	20.9073	19.2166	20.7535	16.1495	19.4913		4.36121	15.7206	18.9027		3.60464	1.20242
Ftsj2	1.44748	1.33175	1.7475	1.95431	1.72238	5.53289	4.13673	4.70145	4.44288	6.89593	5.23296	4.79051	5.70742		1.64068	4.70349	5.6567		2.86678	1.20266
Aldh18a1	2.86124	4.42124	3.24593	2.9515	3.02594	10.6408	6.67068	8.84178	9.56754	9.57016	11.7044	12.2855	9.40227		3.30117	8.9302	10.7406		2.70516	1.20273
Notch1	1.66113	2.84292	1.54743	3.27541	1.42459	3.10081	3.96891	5.14074	5.37849	8.17918	2.85992	7.29546	2.82701		2.1503	4.39724	5.29039		2.04495	1.20312
Mink1	12.7597	14.7738	18.2801	16.1676	14.3149	22.9823	18.9088	21.1149	20.5623	25.8685	25.4864	23.0469	26.1645		15.2592	20.8921	25.1416		1.36914	1.2034
Tab1	2.72168	3.02745	3.04316	3.16616	3.24501	7.63562	7.65752	7.95897	8.51536	10.2302	10.1043	8.56142	9.33463		3.04069	7.94187	9.55764		2.61186	1.20345
Spry4	0.988236	1.06797	1.01844	0.952369	1.01882	2.85489	2.50033	1.98466	2.72844	3.12901	3.45201	2.17901	3.35954		1.00917	2.51708	3.02989		2.49422	1.20373
Tnip1	3.62777	4.63829	5.97099	4.21219	5.80808	34.1609	27.514	26.7109	35.9473	37.639	38.7415	30.7767	42.5482		4.85146	31.0833	37.4263		6.40699	1.20407
Enpp1	0.393322	0.602638	0.500183	0.561456	0.544468	1.40321	0.95693	0.766655	1.14329	1.52542	1.58655	0.489286	1.54027		0.520413	1.06752	1.28538		2.05129	1.20408
Golim4	2.75631	3.22792	2.96938	2.47596	2.29952	14.3699	10.1874	12.3227	17.3518	16.2274	19.992	13.0736	16.1021		2.74582	13.5579	16.3488		4.93767	1.20584
Nudt19	7.62122	8.4509	9.1734	10.2359	9.12622	52.4042	36.9653	29.5581	53.1442	63.8158	54.374	35.9319	53.5045		8.92153	43.0179	51.9066		4.82181	1.20663
Cask	2.72096	1.43751	0.998738	1.60217	1.57934	6.68369	7.26283	5.7922	11.7328	12.8799	8.61147	6.49741	9.9959		1.66774	7.86788	9.49617		4.71768	1.20695
Adh5	21.1251	18.2052	20.7259	20.3221	22.4612	166.948	121.86	111.246	160.599	182.62	195.395	124.416	174.376		20.5679	140.163	169.202		6.81466	1.20718
Scamp5	1.82152	1.91187	1.99003	1.81766	2.11727	13.3678	10.1222	9.50457	12.6007	14.792	13.9795	11.479	14.8176		1.93167	11.3988	13.767		5.90102	1.20776
Cflar	4.04724	5.93643	4.9012	4.40399	4.60038	24.2462	18.1553	18.751	23.361	23.1109	26.1706	22.2248	30.6338		4.77785	21.1284	25.535		4.42215	1.20857
Isoc1	4.45271	4.02047	4.51207	4.67604	5.21688	19.8483	16.3945	13.3983	21.1939	23.2248	25.4321	12.5202	24.4984		4.57563	17.7087	21.4189		3.87023	1.20951
Susd3	43.3442	42.3102	46.4802	49.4465	50.3155	321.981	238.135	362.776	339.919	354.075	374.266	434.718	365.767		46.3793	315.703	382.207		6.80697	1.21065
Hpcal1	5.6083	4.50026	5.8234	4.49937	5.18677	26.5475	24.0809	25.1876	28.2004	32.5327	32.658	24.986	35.8255		5.12362	26.0041	31.5006		5.07534	1.21137
Itm2c	46.5134	44.9815	44.3243	39.4306	48.9687	132.682	134.036	143.14	144.507	149.539	177.408	158	188.349		44.8437	138.591	168.324		3.09054	1.21454
Slc12a9	2.43343	2.23929	2.97192	4.31754	3.09102	16.8719	14.2032	19.9955	20.352	21.881	21.1354	22.4515	21.2848		3.01064	17.8557	21.6882		5.93085	1.21464
Sema6d	0.611704	0.727365	0.630736	0.814122	0.785405	1.70638	1.54815	1.4489	1.67391	1.8974	2.4188	1.40198	2.02996		0.713866	1.59434	1.93704		2.23338	1.21495
Apeh	13.114	9.80501	8.64628	9.96445	9.24257	30.1522	25.2446	28.1827	30.0673	35.7202	37.6899	33.2459	31.4385		10.1545	28.4117	34.5236		2.79795	1.21512
Cnnm2	1.14745	1.43894	1.12374	1.31835	1.36221	3.05703	2.36673	2.18331	2.53496	3.34838	3.3277	2.54141	3.11101		1.27814	2.53551	3.08213		1.98375	1.21559
Dnajc11	24.0318	20.2761	22.8095	23.0591	22.3846	34.7847	34.9889	33.5101	38.3069	43.9222	48.809	37.7189	41.899		22.5122	35.3976	43.0873		1.57237	1.21724
M6pr	20.7726	20.7276	21.1072	21.2526	21.8892	50.3802	40.7757	38.1395	50.0349	62.6429	58.3971	36.9897	60.2946		21.1498	44.8326	54.5811		2.11976	1.21744
Mfsd8	1.55982	2.45535	2.32206	2.13612	2.31574	3.75726	3.83448	2.53222	3.80969	4.6543	5.21572	2.50376	4.59322		2.15782	3.48341	4.24175		1.61432	1.2177
Tmem161a	7.94031	5.84077	7.70944	7.88808	9.46124	32.8798	24.4431	33.8304	32.3951	35.4519	37.6067	41.0188	36.6066		7.76797	30.8871	37.671		3.97621	1.21964
Igf2r	3.02847	5.8138	3.90003	4.22188	4.04745	2.94224	3.21633	2.872	2.97406	3.61378	4.33892	2.95623	3.73805		4.20233	3.00116	3.66174		0.714166	1.22011
Gm561	4.19539	3.9726	4.78542	3.58994	4.87322	25.6206	18.7199	20.2271	25.6528	27.1561	27.5703	26.8572	28.6036		4.28331	22.5551	27.5468		5.26581	1.22131
Ivd	41.3901	47.0793	44.5695	51.7229	51.6496	138.327	114.955	119.401	135.647	153.353	176.055	143.074	148.777		47.2823	127.082	155.315		2.68774	1.22216
Rap1a	6.00243	6.09072	6.17838	6.24735	5.6934	20.2473	17.3619	11.1555	19.9565	21.6984	25.4545	10.933	25.9112		6.04246	17.1803	20.9993		2.84326	1.22229
Pja1	54.5547	48.7344	57.4192	52.537	62.3584	239.955	202.035	190.112	243.053	255.353	308.19	254.834	253.89		55.1207	218.789	268.067		3.96926	1.22523
Rpp40	8.46591	5.86562	12.267	8.36036	9.56639	19.2347	22.1297	25.0648	25.3464	25.5843	24.4503	31.9975	30.4148		8.90506	22.9439	28.1117		2.5765	1.22524
Pecr	1.12746	0.87579	1.73585	1.57306	1.32013	11.3276	7.83582	8.45565	9.3622	11.6014	12.0905	9.86981	11.8405		1.32646	9.24532	11.3506		6.96993	1.22771
Hist1h2bc	11.8123	9.28984	10.9592	9.77286	11.4545	88.9037	52.858	56.666	85.9668	90.1993	91.2183	80.1536	87.6028		10.6577	71.0986	87.2935		6.67108	1.22778
Nedd4	26.7657	34.4146	32.6547	33.8688	35.3322	128.892	108.914	97.5793	141.23	163.67	170.302	101.523	149.911		32.6072	119.154	146.351		3.65422	1.22826
Gnas	90.364	82.0343	93.0961	82.7842	94.162	517.249	388.727	489.335	493.16	567.059	592.342	574.244	586.603		88.4881	472.118	580.062		5.33538	1.22864
C1qbp	35.9446	30.5276	32.3687	30.2567	35.1649	81.7082	66.2957	55.6536	86.3279	97.3171	99.176	69.8838	89.9661		32.8525	72.4964	89.0858		2.20672	1.22883
Mbnl1	8.40236	10.0838	7.60829	9.99205	10.9023	44.7224	36.6738	28.1455	43.3776	45.186	57.7147	29.4347	55.9064		9.39776	38.2298	47.0605		4.06797	1.23099
Nono	12.2193	9.84397	11.4658	12.871	11.1106	55.0215	49.7546	50.151	57.8473	67.1187	69.4685	60.1364	66.2702		11.5021	53.1936	65.7485		4.62467	1.23602
Tmed9	32.2657	29.3325	35.1554	33.3776	33.5814	98.7194	76.967	83.3311	96.6922	109.698	114.912	101.738	113.37		32.7425	88.9274	109.93		2.71596	1.23617
Setmar	0.942803	0.829288	0.916774	1.18556	0.859942	2.71194	1.86868	1.67857	2.54673	3.04483	3.12092	1.73458	3.00475		0.946873	2.20148	2.72627		2.325	1.23838
Alg5	7.90814	8.25439	8.69891	7.72648	9.19237	35.3451	28.1404	25.8188	36.9139	43.239	43.8906	28.2254	41.3164		8.35606	31.5545	39.1679		3.77625	1.24127
Gla	0.787611	0.957347	0.953016	0.912823	0.878638	5.19869	4.8104	3.30638	4.48712	6.11234	5.48245	4.19708	6.3064		0.897887	4.45065	5.52457		4.9568	1.2413
Oat	27.8757	26.5101	27.4833	25.8698	28.2399	114.043	101.826	85.8132	115.62	144.404	154.011	87.6721	132.042		27.1958	104.326	129.532		3.8361	1.24162
Cnpy3	14.2584	12.8144	14.3403	15.0056	14.8787	34.9931	30.6706	31.5783	37.1685	43.1675	43.5007	36.4315	43.9095		14.2595	33.6026	41.7523		2.35651	1.24253
Hibadh	27.4276	27.0943	27.9848	27.5889	28.9644	60.1965	51.8835	46.7339	65.8218	81.7376	74.9913	46.3377	76.051		27.812	56.1589	69.7794		2.01923	1.24253
Tmem63b	2.10756	2.16201	2.43548	1.90192	2.4249	12.6892	11.0451	11.1979	12.7834	16.5463	14.3102	13.6569	14.8154		2.20637	11.9289	14.8322		5.40656	1.24338
Baiap2l1	2.32122	2.98692	2.49813	3.84566	2.73929	7.1384	5.90259	5.11643	6.36455	8.57533	8.84984	4.7528	8.32436		2.87824	6.13049	7.62558		2.12994	1.24388
Grb2	8.23778	5.99286	8.08799	6.19162	10.2371	35.2969	25.4664	21.639	33.1812	39.8312	38.4007	22.5536	43.0025		7.74947	28.8959	35.947		3.72875	1.24402
Pgd	17.4543	15.3519	17.6877	15.9265	18.9993	58.6683	48.7975	50.0837	60.1581	66.2122	70.1219	63.7418	71.0035		17.0839	54.4269	67.7699		3.18585	1.24515
Tsr2	3.93028	3.99844	3.57913	3.62096	4.34821	12.8171	11.9947	11.2157	14.0909	17.2498	16.7799	10.1108	18.2837		3.8954	12.5296	15.606		3.21651	1.24553
Gpr137b-ps	0.170477	0.256801	0.22628	0.232599	0.301619	1.17705	0.845923	0.96975	1.12241	1.48594	1.40466	0.857836	1.39846		0.237555	1.02878	1.28672		4.33071	1.25072
Atg4a	1.47475	1.3542	1.08405	1.57421	1.61448	9.85781	6.31864	5.15388	9.01723	10.9867	10.3047	6.22402	10.4887		1.42034	7.58689	9.50103		5.34161	1.2523
Tspan31	8.47336	7.46056	9.15899	8.30866	9.9195	54.998	40.176	40.3538	60.7237	67.6718	63.2074	48.1278	66.7811		8.66421	49.0629	61.447		5.6627	1.25241
Uba5	8.41703	9.99577	9.42064	9.31811	8.93898	18.4648	15.7215	13.4495	18.5914	25.344	23.825	12.9954	20.7986		9.21811	16.5568	20.7407		1.79612	1.2527
Sdf4	97.3263	80.6784	88.3298	81.7234	91.7449	204.081	162.824	150.695	200.185	235.877	244.944	182.739	235.711		87.9606	179.446	224.818		2.04008	1.25284
Ankrd46	8.50613	9.17693	9.63409	10.1791	9.44543	30.1617	26.194	24.4019	31.7756	37.4868	40.2148	25.7674	37.6399		9.38834	28.1333	35.2772		2.99662	1.25393
Sema4b	3.01917	3.38561	4.17942	3.62801	4.03506	27.3188	21.2752	21.544	26.7803	32.1453	30.808	26.3155	32.345		3.64945	24.2296	30.4034		6.63923	1.25481
Enpp5	12.5113	11.4274	12.601	12.4696	14.4689	69.071	51.3009	47.9722	67.4884	78.9986	86.453	50.2975	80.1798		12.6956	58.9581	73.9822		4.64397	1.25483
St6gal1	4.97192	4.86864	3.59203	5.20909	5.23687	45.7382	34.5124	27.7995	40.3506	50.8599	52.0484	36.7257	46.8329		4.77571	37.1002	46.6167		7.76852	1.25651
Tada2a	4.904	4.72661	4.80184	5.97084	4.15282	12.9137	12.3926	12.1807	17.9686	18.6515	18.7846	14.9556	17.3233		4.91122	13.8639	17.4288		2.8229	1.25713
Atp6ap1	16.3157	18.2231	19.9991	19.5643	22.4604	100.451	76.5507	83.1647	101.919	106.99	117.557	105.734	125.495		19.3125	90.5213	113.944		4.68718	1.25875
Mybbp1a	14.3363	15.2062	14.993	12.9202	14.4737	35.583	27.9375	27.9219	30.8299	39.6926	40.3967	35.1934	38.6789		14.3859	30.5681	38.4904		2.12487	1.25917
Hadh	27.2365	24.7448	27.0418	25.3793	31.0389	174.206	133.436	133.557	170.135	200.879	212.458	154.287	202.401		27.0883	152.833	192.506		5.64206	1.25958
Capza2	26.7183	25.9968	25.1909	28.139	26.6215	62.873	48.8819	38.0507	60.1752	74.9839	75.1684	38.7759	75.7956		26.5333	52.4952	66.1809		1.97846	1.2607
Aldh1a7	6.99522	7.30984	7.06046	7.11998	8.83798	80.76	55.7471	45.4658	78.3122	95.357	92.2185	55.9656	84.7832		7.4647	65.0713	82.0811		8.7172	1.2614
Twf2	8.52225	8.0081	11.0277	8.25232	9.10311	67.4597	48.6835	57.606	67.4075	76.5492	72.4031	83.4511	71.9807		8.9827	60.2892	76.096		6.7117	1.26218
Cnnm3	3.89573	4.13073	3.88026	5.65095	5.26229	11.5139	8.48669	11.3231	11.0921	12.7455	14.4903	13.436	12.9011		4.56399	10.6039	13.3932		2.32339	1.26304
Abca3	3.04878	3.71344	3.28431	3.33562	3.60641	18.6414	15.7662	16.9829	17.3447	21.7795	23.5427	19.8149	21.7423		3.39771	17.1838	21.7199		5.05746	1.26397
Slc2a1	4.09001	3.28839	3.30395	3.39914	3.61728	15.7255	13.434	15.126	17.4781	19.5767	19.5311	16.3045	22.6605		3.53975	15.4409	19.5182		4.36214	1.26406
Zfp825	0.868004	0.59838	0.928701	0.590901	0.682625	5.46427	4.61118	2.79248	4.67011	6.96733	7.15346	3.15526	4.92719		0.733722	4.38451	5.55081		5.97571	1.266
Ccdc28b	23.218	22.2529	20.3864	24.0544	23.5138	153.409	103.443	109.825	143.322	166.484	160.25	143.121	177.382		22.6851	127.5	161.809		5.62042	1.26909
Tmem229b	0.8248	1.00129	1.00245	0.80569	1.18682	6.14471	5.19498	5.45722	5.6472	8.44519	7.46614	5.92434	6.65076		0.96421	5.61103	7.12161		5.8193	1.26922
Slc35a1	4.68364	3.56577	4.01623	4.68703	4.22432	14.7131	12.1098	9.70559	15.7176	17.3013	20.0459	10.7457	18.2204		4.2354	13.0615	16.5783		3.08389	1.26925
Ankmy2	1.59873	1.5275	1.82935	1.73243	1.79316	13.2118	9.59331	7.80712	13.2495	15.212	16.4134	9.30435	14.7614		1.69623	10.9654	13.9228		6.46458	1.2697
Manba	9.45331	12.1763	11.1844	13.9481	11.9576	10.6105	8.43873	6.60499	11.1911	12.8224	12.5551	8.81846	12.5989		11.7439	9.21133	11.6987		0.784347	1.27004
Acadsb	15.2125	19.8301	23.2036	18.2274	20.7663	69.1411	65.2781	50.3519	80.4064	81.0849	107.794	68.2076	80.024		19.448	66.2944	84.2776		3.40881	1.27126
Zadh2	6.34038	6.4625	6.71187	7.2193	7.23568	33.8363	27.7924	22.7096	33.8762	41.0069	44.7565	23.5047	41.0543		6.79395	29.5536	37.5806		4.34999	1.27161
Cdc42	50.8441	51.7978	53.2261	49.1975	50.8871	161.669	142.919	112.75	170.787	214.045	208.855	108.754	216.564		51.1905	147.031	187.054		2.87224	1.27221
Nr5a1	14.7383	15.0123	16.8286	16.35	17.097	134.585	111.268	122.623	139.658	170.335	176.51	159.061	140.633		16.0052	127.034	161.635		7.93699	1.27238
Prpf19	62.3471	65.5708	63.2771	64.4585	68.4573	128.605	112.49	103.627	122.543	158.111	168.808	119.523	148.216		64.8222	116.816	148.665		1.8021	1.27264
Slc26a11	2.48405	2.19535	2.30468	3.14789	2.53095	6.81207	6.12441	6.65295	7.8007	9.35349	8.22717	8.15605	9.13223		2.53258	6.84753	8.71724		2.70377	1.27305
Stoml1	4.65352	4.69964	5.18137	4.02367	5.23773	13.6674	10.8715	12.1862	13.984	15.8527	15.8806	14.733	18.1005		4.75919	12.6773	16.1417		2.66375	1.27328
Auh	8.42048	7.18851	7.6311	8.63403	7.13463	16.6037	12.4458	10.9827	15.6569	19.4964	17.8357	13.1036	20.4898		7.80175	13.9223	17.7314		1.78451	1.2736
Arpc1b	48.7106	49.8219	49.5366	46.7205	54.0067	474.891	355.789	445.642	479.598	532.987	530.56	596.264	578.221		49.7593	438.98	559.508		8.82208	1.27456
Tmem9	15.8945	11.0821	13.3782	11.3584	15.2801	26.828	24.6547	27.0162	28.7431	33.5279	36.0332	32.562	34.6528		13.3987	26.8105	34.194		2.00098	1.27539
D230025D16Rik	4.54778	5.19077	5.34332	5.00506	5.02549	11.4259	10.3861	8.61391	11.8779	14.5489	14.7615	9.79739	14.8678		5.02248	10.576	13.4939		2.10572	1.2759
Cln8	1.16888	1.71622	1.90606	1.86325	2.49377	9.05669	8.08392	8.59027	9.80117	8.83588	10.8311	13.2269	12.4472		1.82964	8.88301	11.3353		4.85507	1.27606
Aff1	1.21967	1.23335	1.59804	1.68431	1.64424	6.46079	5.48174	4.90078	6.76104	8.01565	8.53305	5.22053	8.35901		1.47592	5.90109	7.53206		3.99824	1.27639
Arpp19	188.803	168.017	188.631	223.217	185.264	218.022	177.157	159.851	177.298	241.004	246.955	243.523	205.208		190.786	183.082	234.173		0.959618	1.27906
Rab9	5.84269	6.08526	6.30548	6.08697	5.77943	27.6466	20.0871	18.1501	28.4756	34.8843	32.0101	20.9185	32.9249		6.01997	23.5898	30.1844		3.9186	1.27955
Pias3	4.32558	4.52114	4.18403	4.89902	5.29724	20.5215	14.3709	16.9155	24.7574	26.6931	25.3011	20.4992	25.541		4.6454	19.1413	24.5086		4.12049	1.2804
Tln1	41.2748	42.5237	31.3497	34.9951	34.1196	29.1413	32.6625	31.343	30.4534	42.4492	43.0148	33.178	39.6688		36.8526	30.9001	39.5777		0.838477	1.28083
Bcap31	16.1429	14.2413	15.502	15.5061	16.4019	65.3246	49.8485	47.3487	62.953	77.5914	77.1869	52.7065	81.3512		15.5588	56.3687	72.209		3.62294	1.28101
Ern1	2.55978	3.18715	3.04347	3.60493	3.83302	7.76775	7.65207	6.75777	8.16241	9.25004	11.0568	8.06447	10.5008		3.24567	7.585	9.71803		2.33696	1.28122
Eomes	0.281997	0.326066	0.55687	0.332615	0.393174	0.0711629	0.106928	0.209201	0.038686	0.123718	0.13814	0.0914756	0.192763		0.378144	0.106494	0.136524		0.281624	1.28198
Vbp1	8.46017	6.69559	7.21606	7.23569	7.85207	22.1353	17.8476	12.8847	23.4912	27.5771	29.2526	12.7099	28.3832		7.49192	19.0897	24.4807		2.54804	1.2824
[truncated: 441 more rows]

## Sheet: De Gendt sertoli cell genes
RNAseq data (from Supplementary Table 3) for transcripts indentified by de Gendt et al [42] as Sertoli cell specific
	RNAseq data (RPKM)
Gene symbol	Control 1	Control 2	Control 3	Control 4	Control 5	Busulfan 1	Busulfan 2	Busulfan 3	Busulfan 4	Bus + DTX 1	Bus + DTX 2	Bus + DTX 3	Bus + DTX 4		mean control	mean Bus	mean Bus + DTX		Bus/Con	DTX/Bus
Crygf+C39B1C2:C2:C394	0.0902303	0	0	0	0	0	0.0592443	0	0	0	0	0	0		0.0180461	0.0148111	0		0.820737	0
Dcpp1,Dcpp2	1.58824	0.94539	1.17719	0.659484	1.25273	0.0604295	0.176948	0.143696	0.171586	0	0	0	0		1.12461	0.138165	0		0.122856	0
Wfdc13	0.220707	0.976633	0.0903561	1.58951	0.159277	24.6286	0.13908	0.267388	0.301575	0	0	0.0222543	0		0.607297	6.33416	0.00556358		10.4301	0.000878344
Wfdc10	50.2691	55.7686	54.1692	50.4932	47.8932	321.176	225.978	272.652	243.503	1.487	0.121858	1.695	0.208278		51.7187	265.827	0.878034		5.13987	0.00330302
Fam155a	0.0266722	0.052992	0.0538611	0.0836309	0.0285317	1.73514	1.4176	0.945374	1.50588	0.0194777	0	0	0		0.0491376	1.401	0.00486943		28.5118	0.00347568
Wfdc9	1.54849	2.30895	2.46447	3.10331	0.950233	12.7381	9.19207	15.2768	18.3371	0	0	0.0682518	0.154714		2.07509	13.886	0.0557414		6.69176	0.00401421
Fshr	1.12962	1.01781	1.15646	0.777547	1.146	7.63983	6.22368	6.70327	10.481	0.0606738	0	0.0249253	0.0393341		1.04549	7.76194	0.0312333		7.42424	0.0040239
Etd	39.2412	32.4967	37.6571	37.7363	37.4179	221.473	158.376	153.949	226.964	0.848487	0	2.16195	0.474062		36.9098	190.19	0.871125		5.15284	0.00458027
Gm9112	49.3588	42.7594	48.3995	43.7948	41.9098	187.523	131.893	144.981	167.075	1.63954	0	1.13719	0.16406		45.2445	157.868	0.735197		3.48922	0.00465704
Clca3	0.111087	0.143031	0.124378	0.131167	0.115115	0.174459	0.283737	0.27736	0.422763	0	0	0.00558166	0		0.124956	0.28958	0.00139541		2.31746	0.00481876
Clec12b	9.77853	9.52389	8.67044	9.064	10.6586	64.1051	57.7402	42.4818	73.98	0.318988	0.241067	0.416797	0.231752		9.53909	59.5768	0.302151		6.24554	0.00507162
Helt	1.54379	1.28298	1.55352	1.11258	1.20444	8.30061	4.80242	8.00519	9.51001	0.108305	0.0234666	0.0365752	0		1.33946	7.65456	0.0420867		5.71465	0.00549825
Cst9	276.851	271.416	259.742	275.132	246.886	907.548	725.347	655.09	823.308	10.3189	3.33472	2.38257	3.1158		266.005	777.823	4.788		2.92409	0.00615564
Gm648	5.5009	5.12237	6.22083	4.76308	5.62225	15.5874	15.9851	13.6168	18.6521	0.204604	0	0.128899	0.0641561		5.44589	15.9604	0.0994148		2.93072	0.00622886
Plac1	5.29333	5.38899	5.30866	5.90972	5.11903	14.1336	11.9957	13.6869	20.5099	0.21443	0	0.118788	0.0455715		5.40395	15.0815	0.0946974		2.79084	0.00627903
4933402E13Rik	22.8027	25.0727	22.8965	24.0126	24.1332	79.5826	76.1301	57.9451	94.2239	1.01096	0.244979	0.552823	0.206924		23.7835	76.9704	0.503922		3.23629	0.00654695
Gm26992,Tsix,Tsx	43.5936	39.8468	40.3802	42.4127	41.6216	217.873	159.598	134.018	239.135	2.46869	0.784068	1.20399	0.604259		41.571	187.656	1.26525		4.51411	0.0067424
Mycs	0.238031	0.218103	0.229431	0.429442	0.299375	1.63235	1.09393	1.10325	1.54015	0.0138946	0.0156241	0.00859053	0		0.282876	1.34242	0.00952731		4.74561	0.00709711
Rasgef1c	0.75498	0.407747	0.48308	0.933722	0.593562	6.13489	5.21675	7.38368	6.15428	0.0653623	0.0702014	0.019779	0.0380628		0.634618	6.2224	0.0483514		9.80495	0.00777053
Spint3	0.908965	1.83917	0.706616	0.485229	0.907504	19.9469	4.1971	6.46052	9.30364	0.086935	0	0.0679526	0.164897		0.969497	9.97704	0.0799461		10.2909	0.00801301
1700011M02Rik	41.5586	38.7549	42.1037	36.2681	42.596	154.708	122.246	123.871	158.992	1.50112	1.30652	1.57038	0.245184		40.2563	139.954	1.1558		3.47658	0.00825842
Ces1a	2.36418	1.8803	2.02546	1.73012	1.9004	1.92001	1.27688	0.95894	2.10463	0.0431914	0	0	0.00949283		1.98009	1.56512	0.0131711		0.790425	0.00841539
Cst12	196.614	194.493	178.029	180.085	184.805	1034.78	840.861	825.995	1017.95	13.7957	6.71011	12.3198	6.20998		186.805	929.897	9.7589		4.97789	0.0104946
Sowahd	3.51481	3.36151	4.34738	2.8531	3.57442	3.16793	4.07175	4.76161	3.36552	0.063868	0.0234089	0.0356488	0.0544951		3.53024	3.8417	0.0443552		1.08823	0.0115457
Gpr37	3.67831	3.58948	3.93821	4.12702	3.90056	15.7416	12.6987	13.099	16.5477	0.176991	0.159669	0.257933	0.135971		3.84672	14.5218	0.182641		3.7751	0.0125771
Pcsk1n	7.09597	6.42375	4.19921	5.25644	7.93046	26.311	22.0031	26.3533	23.4388	0.70454	0.118644	0.300127	0.257741		6.18117	24.5266	0.345263		3.96795	0.0140771
Cldn26	13.8297	12.8793	12.9259	12.3712	12.3149	83.2466	72.9715	84.3415	88.695	1.14442	0.381888	2.66627	0.49772		12.8642	82.3136	1.17257		6.39866	0.0142452
Ctnna2	7.63088	8.61213	7.11329	8.45346	6.55477	11.0192	9.27359	6.96801	13.1139	0.275244	0.0956299	0.105839	0.105876		7.67291	10.0937	0.145647		1.3155	0.0144296
Cdh23	16.0758	20.2329	21.3566	22.5926	19.7612	23.6616	25.9798	31.4082	30.4128	0.653669	0.165384	0.621227	0.194725		20.0038	27.8656	0.408751		1.39301	0.0146687
Shbg	5.4833	6.4898	6.66359	5.94002	5.95963	46.49	42.4906	43.7233	52.7985	1.34772	0.178385	1.0023	0.228623		6.10727	46.3756	0.689257		7.59351	0.0148625
Insc	1.89272	1.26359	1.43922	1.4659	1.41026	5.58883	2.99186	3.58218	4.56099	0.0859228	0.105661	0.0255471	0.0337282		1.49434	4.18096	0.0627148		2.79787	0.0150001
Dpysl4	6.19517	6.6973	6.0278	6.64376	6.93843	44.8647	35.9218	42.5936	47.8729	0.80751	0.478606	0.866273	0.476927		6.50049	42.8132	0.657329		6.58616	0.0153534
Jsrp1	2.32907	1.36604	1.38596	1.76105	1.60034	9.18094	7.38749	10.3497	12.1755	0.0758341	0.171084	0.101906	0.257936		1.68849	9.77341	0.15169		5.78825	0.0155207
Slc47a2	50.6113	50.63	47.7287	55.2151	53.5313	118.36	95.1382	105.921	125.16	2.37752	1.48342	1.72496	1.8452		51.5433	111.145	1.85777		2.15634	0.0167149
D730048I06Rik,Gm17727,Gm27235	0.982989	1.56274	1.32515	1.17638	1.15232	4.53389	2.66306	2.50819	5.07757	0.0664943	0.0309861	0.127962	0.0265619		1.23992	3.69568	0.0630011		2.98059	0.0170472
Kcng2	1.51833	4.26273	2.57906	2.54574	1.84073	19.4858	11.1002	12.7387	10.0982	0.308568	0.218329	0.229945	0.174098		2.54932	13.3557	0.232735		5.23894	0.0174259
Foxq1	4.03707	3.86687	4.06827	3.5879	3.79327	19.0483	16.2474	18.5929	17.0697	0.352329	0.207208	0.354213	0.359014		3.87068	17.7396	0.318191		4.58307	0.0179368
AU015836	12.6126	12.9632	13.1026	14.5692	13.7335	88.0917	74.8421	58.5632	103.606	2.07942	1.65157	1.37355	0.828196		13.3962	81.2758	1.48318		6.06707	0.0182488
Qpct	24.5483	25.0314	25.6501	24.4492	25.5772	120.911	97.2442	89.0578	133.791	2.86629	2.09989	1.65423	1.89651		25.0512	110.251	2.12923		4.40102	0.0193126
4930550L24Rik	23.9494	22.0886	22.3314	23.4656	22.6322	78.5377	73.3107	56.9379	85.7696	1.67399	1.61498	1.38486	1.16297		22.8934	73.639	1.4592		3.2166	0.0198156
C2cd4c	0.271769	0.310925	0.366628	0.401082	0.394215	0.287249	0.456363	0.526057	0.349443	0.0138552	0.0100829	0.00356619	0.00876458		0.348924	0.404778	0.00906722		1.16008	0.0224005
Amh	0.937403	1.2084	1.84155	1.42325	1.65087	17.9063	13.6645	16.5756	17.8344	0.420509	0.243298	0.553169	0.286397		1.41229	16.4952	0.375843		11.6797	0.022785
Jakmip1	9.69546	7.4909	7.2401	7.31191	6.67203	27.8179	20.8767	22.4185	28.7018	0.364597	0.57829	0.744668	0.655428		7.68208	24.9537	0.585746		3.2483	0.0234733
9530002B09Rik	7.96814	8.91115	6.87258	8.18578	6.66493	3.08085	4.97972	3.33286	2.89318	0.28034	0.106027	0	0		7.72052	3.57165	0.0965918		0.462618	0.027044
Sox8	5.26002	5.18203	6.55451	5.60113	7.67696	30.077	27.671	29.7018	34.2945	0.866085	0.649915	0.781463	1.05791		6.05493	30.4361	0.838843		5.02666	0.0275608
Epyc	24.3238	26.5741	26.982	24.6918	25.8128	8.78724	9.22152	5.29232	9.71083	0.67473	0.0843761	0.0733341	0.0925148		25.6769	8.25298	0.231239		0.321416	0.0280188
C2cd4b	19.5295	18.717	16.3346	17.2296	20.013	7.99678	8.36857	10.6314	5.52703	0.495981	0	0.27253	0.14395		18.3647	8.13095	0.228115		0.442748	0.0280552
Spire2	20.5825	18.3846	19.7951	19.2188	19.5514	33.4267	27.4515	31.184	34.7571	1.0466	0.875317	1.13155	0.79814		19.5065	31.7048	0.962902		1.62535	0.0303708
Dhh	8.75685	9.53096	9.13757	7.87055	9.10522	46.5469	43.9983	52.6843	50.1388	1.47458	1.2599	1.86149	1.3835		8.88023	48.3421	1.49487		5.44379	0.0309227
Ms4a18	0.579348	0.676685	0.673807	0.640887	0.572673	0.390012	0.274133	0.20481	0.346281	0.0419243	0	0	0		0.62868	0.303809	0.0104811		0.483249	0.0344989
Tceal6	0	0.0337681	0.11344	0.0401576	0.0250666	2.20438	1.72153	1.45817	2.03395	0	0.0712634	0.0796575	0.107046		0.0424865	1.85451	0.0644917		43.6494	0.0347757
Bex2	3.82299	3.89298	4.11142	4.40912	3.00954	38.81	29.8262	32.89	41.7576	1.63349	0.989308	1.30008	1.36107		3.84921	35.821	1.32099		9.30605	0.0368775
Defb36	79.7817	74.8823	68.094	65.4431	81.486	342.866	289.062	297.97	367.434	10.9672	12.41	15.7673	9.23878		73.9374	324.333	12.0958		4.38659	0.0372944
Fndc5	11.5107	11.2663	12.2709	12.6586	12.2704	53.4567	44.8241	46.5741	58.9022	2.51067	1.71101	2.13645	1.76218		11.9954	50.9393	2.03008		4.24657	0.0398529
Slc52a3	23.644	24.5559	27.3252	25.0912	26.5433	125.667	103.314	116.022	144.414	5.19731	3.71426	5.6046	5.40769		25.4319	122.354	4.98097		4.81105	0.0407094
Defb45	26.7718	20.2615	26.3706	28.7188	23.616	43.9506	24.464	21.7647	32.6084	1.45474	0.713877	2.16351	0.846661		25.1477	30.6969	1.2947		1.22066	0.0421768
Mro	21.1164	22.0385	23.0169	23.0333	21.8724	107.769	96.3751	88.1708	123.565	5.23094	4.30995	4.20212	4.41072		22.2155	103.97	4.53843		4.68006	0.0436514
Wfdc6a	13.9271	13.0061	14.7765	13.6172	13.0671	53.9927	34.3464	37.0454	48.7356	2.75784	2.15826	1.88622	1.65411		13.6788	43.53	2.11411		3.1823	0.0485667
Mybpc1	2.14818	2.66298	3.15652	2.44953	2.56744	7.59441	6.40237	4.69953	6.09583	0.262765	0.479491	0.214932	0.263053		2.59693	6.19803	0.30506		2.38668	0.0492189
Islr2	2.99348	3.73211	3.87864	3.69558	4.26115	9.91542	4.32492	5.82903	6.28204	0.2432	0.28644	0.337008	0.436084		3.71219	6.58785	0.325683		1.77465	0.0494369
Cidea	4.37699	4.09532	4.848	4.77691	5.05702	8.63059	11.5558	9.92862	9.63007	0.415506	0.454448	0.514488	0.589319		4.63085	9.93627	0.49344		2.14567	0.0496605
Ppfia3	0.68743	0.996151	0.65739	0.96169	1.00609	4.91075	4.57765	5.51376	6.63071	0.428525	0.211661	0.253078	0.196327		0.86175	5.40822	0.272398		6.27585	0.0503674
Rsph1	1030.85	903.865	918.868	894.731	913.17	25.5336	211.619	167.225	47.6399	16.0934	1.73426	3.10795	1.92106		932.297	113.004	5.71417		0.121211	0.0505659
Fam189a2	12.9546	13.4367	12.3734	12.0405	12.2362	48.1399	40.0828	39.9336	54.634	2.90686	2.0704	1.84977	2.52209		12.6083	45.6976	2.33728		3.62441	0.0511467
Prr15	8.44402	8.64117	9.26859	8.76139	7.78218	42.1445	32.1574	28.7284	43.8478	2.01146	1.86931	1.71189	1.94138		8.57947	36.7195	1.88351		4.27993	0.0512945
Dmrtc1a	31.8871	34.1422	31.8436	31.0733	31.9469	91.6843	83.0661	81.3546	98.2508	5.29728	5.10513	3.74214	4.66581		32.1786	88.5889	4.70259		2.75304	0.0530833
Rhox8	11.7121	8.66799	12.5926	15.324	8.43926	77.5027	57.06	46.4933	66.7913	4.32639	3.53175	2.5449	2.94511		11.3472	61.9618	3.33704		5.46054	0.0538563
Gdpd4	20.1827	19.9317	19.7407	14.221	14.5163	0.227783	3.63185	2.58824	0.634023	0.318282	0	0.0310562	0.0339511		17.7185	1.77047	0.0958223		0.0999225	0.0541224
Aard	102.333	96.6016	92.0611	96.049	91.8973	610.093	479.397	446.357	585.935	28.3968	29.1543	29.0997	29.4132		95.7884	530.446	29.016		5.53768	0.0547012
Capn11	34.6049	37.6595	34.8358	34.999	37.625	0.479195	8.44774	6.20549	1.50112	0.669007	0.0681555	0.079373	0.104544		35.9448	4.15839	0.23027		0.115688	0.0553748
Gm26938,Psmg3,Tmem184a	78.5998	80.6439	86.1285	73.8689	83.9982	356.686	286.986	379.224	402.412	19.1808	18.1415	25.7735	19.3493		80.6479	356.327	20.6113		4.41831	0.0578437
Sh3gl3	161.358	142.551	147.266	143.465	150.674	16.5565	30.8184	25.9108	17.1016	3.46565	0.398903	0.544228	0.821546		149.063	22.5968	1.30758		0.151593	0.0578657
Gm4980	7.69492	9.08265	8.68113	10.863	10.5284	36.2045	26.0013	29.586	37.6487	2.1269	1.68572	1.83698	1.88117		9.37002	32.3601	1.88269		3.45358	0.0581794
Smco2	145.169	134.367	138.476	135.485	143.624	2.15866	24.6087	12.7238	4.76719	1.93868	0.0572556	0.601146	0.0608482		139.424	11.0646	0.664482		0.0793592	0.0600549
Basp1	21.3957	21.9855	17.9808	18.8443	20.6346	139.221	110.977	116.474	141.176	8.43014	8.09895	6.17863	7.88423		20.1682	126.962	7.64799		6.29516	0.0602384
Prdx6b	239.53	217.369	214.753	216.786	227.338	1.60652	29.7741	17.5009	4.29406	2.80329	0.14101	0.201653	0.0713226		223.155	13.2939	0.804319		0.0595724	0.0605029
Gata1	7.58298	8.42102	7.69589	7.43404	8.04712	39.2566	35.4585	35.319	46.2231	3.16247	2.61366	1.76065	2.46286		7.83621	39.0643	2.49991		4.9851	0.0639947
Tal2	1.24264	1.04792	1.29279	1.24128	1.0593	2.13715	0.914368	0.71943	2.38153	0.102579	0.146245	0.0481652	0.103802		1.17679	1.53812	0.100198		1.30705	0.0651431
Hrasls	245.746	226.362	210.444	205.908	213.068	1.68695	27.5926	16.0586	3.81665	2.48218	0.284523	0.270293	0.208908		220.306	12.2887	0.811476		0.0557802	0.0660343
Pard6b	3.4289	3.71571	3.76469	3.3684	3.31451	20.2072	18.2184	17.9606	22.7908	1.58336	1.30384	1.03404	1.32337		3.51844	19.7943	1.31115		5.62586	0.0662391
Smpx	28.6945	26.1326	30.9567	29.0197	27.396	120.587	85.327	70.7095	124.087	7.61301	6.61259	4.14867	8.4312		28.4399	100.178	6.70137		3.52243	0.0668949
Cdkn2b	6.9403	5.58036	6.6698	6.21746	6.01031	15.1942	11.4326	13.4677	16.1169	1.04465	1.02268	0.945903	0.93503		6.28365	14.0528	0.987066		2.23642	0.0702395
Frzb	5.88756	6.6188	7.25421	5.41117	6.70351	22.0258	18.2281	17.2827	28.8577	2.33394	1.65732	0.283719	1.83308		6.37505	21.5986	1.52701		3.38799	0.0706998
Als2cr12	103.23	96.2802	96.0568	103.053	94.2223	0.621398	17.4401	9.4166	2.59414	1.89638	0.0319938	0.135067	0.0638812		98.5685	7.51806	0.53183		0.0762725	0.0707404
Myoz2	0.814329	0.967868	0.748034	1.08916	0.843004	24.2947	15.4263	13.2412	23.2774	1.23299	1.93632	0.95659	1.49339		0.892479	19.0599	1.40482		21.3561	0.0737057
Gatm	77.2104	79.9997	75.1504	80.4139	79.6659	331.627	296.447	252.989	361.171	24.3744	24.1472	21.1132	22.4155		78.4881	310.558	23.0126		3.95676	0.0741006
Reep2	78.6163	74.021	78.5773	72.5038	78.1718	103.691	95.0975	96.2308	110.905	8.39867	7.1484	7.5273	7.3753		76.378	101.481	7.61242		1.32867	0.0750132
Inhbb	8.85407	9.99489	9.74775	8.77529	9.62349	31.1658	29.3934	31.7497	32.9564	2.74766	2.29115	2.0469	2.3342		9.3991	31.3163	2.35498		3.33184	0.0751997
Cldn11	56.5543	57.256	57.7519	56.9161	58.571	348.179	280.498	278.36	356.891	28.9721	27.0988	15.9274	25.2591		57.4099	315.982	24.3144		5.50397	0.0769485
Scara3	3.39336	3.61249	3.30725	3.3334	3.58855	30.9236	26.6986	21.5837	28.0907	2.04199	2.32362	1.57656	2.63758		3.44701	26.8241	2.14494		7.78186	0.0799629
BC006965	1.34773	1.46043	1.34894	1.12449	0.826033	0.710998	1.0924	0.743875	0.823675	0.111999	0.130527	0.0173548	0.0161615		1.22152	0.842737	0.0690106		0.689906	0.0818886
Sema6c	20.9834	24.6536	24.1569	32.3498	27.6237	138.752	129.68	154.461	152.622	13.0078	12.3055	12.8542	10.3668		25.9535	143.879	12.1336		5.54372	0.0843319
Tox	5.25045	6.00077	6.58999	6.95088	8.48222	17.9151	14.0923	12.7292	17.2042	1.57433	1.74623	0.701475	1.24403		6.65486	15.4852	1.31652		2.3269	0.0850177
Defb42	0.161663	0.716486	0.0442525	1.48389	0.566523	10.9286	0.309325	0.476882	0.342702	0.169681	0	0.317541	0.54326		0.594563	3.01438	0.25762		5.0699	0.0854639
Dct	2.7679	2.68253	2.25473	2.45605	2.20119	0.140376	0.357931	0.403193	0.0665906	0.052288	0.0152314	0.0165533	0		2.47248	0.242023	0.0210182		0.0978866	0.0868438
1700026D08Rik	120.579	114.216	108.273	107.709	104.659	0.9226	20.87	13.6731	2.95215	2.07652	0.484729	0.288962	0.54216		111.087	9.60446	0.848093		0.0864588	0.0883019
Itpka	4.34225	3.87502	4.69434	4.30967	4.23653	15.2396	10.5114	13.3419	15.2277	1.35033	1.15067	1.26533	1.03309		4.29156	13.5801	1.19985		3.16438	0.0883536
Dtx1	8.62828	9.29357	10.3947	10.5501	11.0042	70.199	53.8048	74.3696	77.753	6.01587	5.17469	7.27225	6.32556		9.97417	69.0316	6.19709		6.92104	0.0897718
1700010I14Rik	421.094	379.278	385.277	379.958	369.256	4.5732	67.2918	40.8719	11.144	7.20181	1.57632	1.22084	1.43916		386.973	30.9702	2.85953		0.0800321	0.0923317
4930486L24Rik	1.01023	1.03529	0.901135	1.05725	1.07019	24.1585	32.3617	23.311	27.1334	2.57621	2.61483	2.64543	2.14701		1.01482	26.7412	2.49587		26.3507	0.0933344
Pdia5	18.3017	16.8987	16.3457	16.1773	17.7848	77.7459	65.34	61.0556	91.4256	7.93746	6.73765	5.88305	7.44293		17.1016	73.8918	7.00027		4.32074	0.0947368
Scx	1.73314	1.03997	1.70437	1.12965	1.11557	7.25151	5.54818	5.30465	5.95705	0.591457	0.352153	0.800478	0.571666		1.34454	6.01535	0.578939		4.47391	0.0962436
A2m	1.73407	1.73026	1.72704	2.27826	1.62254	0.201381	0.422572	0.244863	0.350629	0.0486367	0.0139704	0.0218263	0.0352141		1.81843	0.304861	0.0299119		0.16765	0.0981164
Ctnnal1	11.3456	13.0348	10.7867	15.1378	11.2962	84.7949	82.7087	66.965	89.3716	9.2829	8.55382	5.85608	9.03363		12.3202	80.96	8.18161		6.57132	0.101057
E330021D16Rik	0.199159	0.0753359	0.205758	0.132113	0.0864204	0.109523	0.161609	0.201452	0.228825	0	0	0.0524226	0.019413		0.139757	0.175352	0.0179589		1.25469	0.102416
BC048502	175.755	161.214	154.832	176.106	139.867	0.347308	21.311	8.05895	1.36698	3.25928	0	0.0661537	0		161.555	7.77106	0.831358		0.0481017	0.106981
Tubb3	21.0933	20.7369	22.8455	19.0825	24.3116	95.0463	82.123	94.8779	100.876	8.93073	9.53238	11.6336	9.86664		21.614	93.2308	9.99084		4.31345	0.107162
Etnk2	20.9686	23.309	23.4239	22.183	23.2692	118.734	134.432	109.483	139.942	14.3097	13.3972	13.4627	12.7697		22.6307	125.648	13.4848		5.55208	0.107322
Hebp2	2.53322	2.19013	2.7408	2.21516	2.36788	7.70125	6.79967	6.44194	8.02477	1.03039	0.811611	0.414972	0.908539		2.40944	7.24191	0.791378		3.00564	0.109278
Phgdh	8.91697	11.5856	11.2886	11.0101	12.3223	46.622	39.7728	39.5959	46.8037	6.01478	3.45911	4.41764	5.33534		11.0247	43.1986	4.80672		3.91834	0.11127
Agpat4	11.4606	9.54586	10.9518	13.2094	10.9515	72.1226	57.8132	68.4479	81.3206	8.30842	9.14256	7.62203	8.37877		11.2238	69.9261	8.36294		6.23014	0.119597
Scin	0.121879	0.103774	0.157215	0.183252	0.011068	2.53983	1.74096	1.45498	2.49095	0.237415	0.217418	0.276378	0.263568		0.115438	2.05668	0.248695		17.8164	0.12092
Tmem200b	8.32403	8.14755	8.20766	7.93856	9.99994	51.6799	40.0274	45.2267	49.4304	6.01358	4.4792	5.89382	6.59567		8.52355	46.5911	5.74557		5.46616	0.123319
Spata21	652.603	582.361	612.142	612.823	638.991	5.73744	21.6332	10.7614	5.96692	5.2462	0.106061	0.245359	0.100292		619.784	11.0247	1.42448		0.017788	0.129207
Tdrp	40.3698	37.7862	39.8928	36.392	38.8267	69.2332	63.3966	60.5776	71.9618	9.69745	8.60804	9.03411	7.9312		38.6535	66.2923	8.8177		1.71504	0.133012
1700040L02Rik	144.355	129.292	131.61	126.462	131.102	5.81235	31.6671	21.4622	9.77764	4.45579	1.37194	1.65422	1.68886		132.564	17.1798	2.2927		0.129596	0.133453
Drd4	4.57678	4.8679	5.77742	5.01299	6.33078	56.9784	53.9262	73.3396	57.2614	6.05271	5.90989	9.78373	10.5912		5.31317	60.3764	8.08438		11.3635	0.1339
Unc13b	15.3416	22.5707	18.2926	23.2573	18.8571	18.6245	25.4273	22.067	22.464	3.47038	2.28072	2.9866	3.20852		19.6639	22.1457	2.98656		1.12621	0.134859
Slc25a21	3.4852	2.96208	2.65375	3.06827	2.44843	3.18345	3.7861	3.02716	3.81638	0.667539	0.588941	0.278665	0.347104		2.92355	3.45327	0.470562		1.18119	0.136266
Padi2	1.06089	0.934202	0.968169	1.07475	1.09132	20.8694	12.8849	16.5533	19.6789	3.12449	2.45621	2.04695	2.23788		1.02587	17.4966	2.46638		17.0555	0.140963
Bex4	15.3143	13.9865	13.5634	15.5139	15.6651	65.9915	50.6756	43.4613	66.5364	9.87483	9.12757	5.81395	7.80937		14.8086	56.6662	8.15643		3.82656	0.143938
Sncb	1.09085	0.509575	1.22855	0.847714	0.53961	2.55989	1.68263	1.43616	3.35211	0.245634	0.21804	0.412752	0.439215		0.84326	2.2577	0.32891		2.67735	0.145684
Nxnl2	5.38243	4.27249	5.48084	4.30836	4.79437	56.6473	44.3979	48.5452	58.8562	7.39948	8.35881	7.17508	7.50315		4.8477	52.1116	7.60913		10.7498	0.146016
Asic4	0.594076	0.449673	0.611709	0.494605	0.713987	1.94517	1.98588	1.96535	2.72705	0.230371	0.292083	0.470011	0.27599		0.57281	2.15586	0.317114		3.76366	0.147094
Gstm6	52.899	58.7004	55.3082	53.5058	58.2713	419.998	340.126	327.147	471.954	56.6263	58.9126	52.3862	63.7532		55.7369	389.806	57.9196		6.99368	0.148586
Scrn1	3.41316	3.65709	4.17265	4.50741	4.52531	19.2906	15.4716	14.6408	21.3523	2.98701	3.04834	1.74304	2.80787		4.05512	17.6888	2.64656		4.36209	0.149618
Gm7325	1.77654	1.07877	1.47408	1.65415	1.4183	2.82322	1.32546	0.917639	2.18309	0.233702	0.403817	0.168489	0.333069		1.48037	1.81235	0.284769		1.22426	0.157127
Nags	3.67334	3.44803	4.65854	4.68285	4.58602	16.7787	12.4706	14.5373	18.5246	2.34208	2.28714	3.27832	2.16727		4.20976	15.5778	2.5187		3.7004	0.161685
Hspb1	14.7947	12.7914	14.1801	14.038	15.9806	96.8914	71.2387	74.1479	91.8444	13.5564	13.9105	12.7134	15.5999		14.357	83.5306	13.9451		5.81813	0.166945
Itgad	21.5374	26.7443	21.4594	23.7487	20.125	0.162024	2.46728	1.01782	0.313159	0.4875	0.0711082	0.0452272	0.0808741		22.723	0.990071	0.171177		0.0435714	0.172894
Hsd17b1	0.625409	1.12518	1.0683	0.542201	0.543692	4.02052	2.71037	2.47948	5.14678	0.622332	0.519881	0.777555	0.636632		0.780956	3.58929	0.6391		4.59602	0.178058
Sema7a	16.2859	17.4075	19.675	17.12	18.9934	93.8215	84.6884	86.1703	113.201	17.7043	18.8279	15.6512	15.4792		17.8964	94.4703	16.9156		5.27874	0.179058
Ttll11	35.0352	33.4748	36.6486	34.5174	40.8811	3.27986	4.75112	4.05881	5.60041	1.00198	0.751198	0.658449	0.852225		36.1114	4.42255	0.815963		0.12247	0.184501
Tjp2	11.6931	12.0946	12.3147	13.1678	12.1677	16.4957	14.6435	12.7623	18.0893	3.6836	2.68158	1.93234	3.26967		12.2876	15.4977	2.8918		1.26125	0.186595
Sin3b	261.556	246.095	248.891	252.358	263.761	705.3	547.754	543.996	717.8	116.703	124.715	107.88	120.179		254.532	628.712	117.369		2.47007	0.186682
Wt1	23.1992	24.0908	25.2169	25.8459	23.9466	120.35	97.0455	98.8347	126.636	23.6606	23.7389	13.4852	22.6423		24.4599	110.717	20.8818		4.52646	0.188605
Mafa	0.505298	0.154059	0.371261	0.243631	0.365246	0.24291	0.342175	0.380828	0.162611	0	0.0395383	0.102744	0.0718583		0.327899	0.282131	0.0535351		0.86042	0.189753
Epn3	2.01734	2.14443	2.17576	1.5575	2.02613	3.82599	4.05636	3.5294	4.67112	0.759613	1.05948	0.785261	0.475994		1.98423	4.02072	0.770087		2.02633	0.19153
Nupr1l	601.965	562.841	482.43	547.762	546.243	54.5556	54.796	46.6001	53.2681	14.2967	10.4859	7.72262	9.24485		548.248	52.3049	10.4375		0.0954038	0.199551
Lin7b	6.24497	3.21835	4.50626	5.05563	4.8472	18.103	16.0819	21.2802	21.5985	3.10886	3.2512	6.13611	2.96088		4.77448	19.2659	3.86426		4.03518	0.200575
Casc1	39.6718	36.8787	39.1577	40.7758	38.719	0.728817	5.6435	3.08096	1.20304	0.969315	0.303062	0.433534	0.434276		39.0406	2.66408	0.535047		0.0682387	0.200837
Enpp2	9.38519	10.1142	9.30858	9.50452	10.9246	33.3984	26.6075	23.2929	35.8486	8.11279	6.23078	3.08553	6.78152		9.84742	29.7869	6.05265		3.02484	0.203199
Hopx	13.9462	13.8462	14.3365	12.56	14.1988	68.3895	47.6259	44.3348	62.5595	11.126	12.0007	7.50178	14.6888		13.7775	55.7274	11.3293		4.0448	0.203299
Nt5e	5.08019	5.35704	4.64578	4.79831	4.94836	35.1355	31.4099	24.1622	39.6402	7.10792	7.65371	4.05845	8.16015		4.96594	32.587	6.74506		6.5621	0.206986
Ddr1	5.81577	6.89663	8.21376	6.94429	8.06107	73.1454	66.2107	82.5801	89.1617	16.7076	14.9279	16.6704	16.3209		7.1863	77.7745	16.1567		10.8226	0.207738
Iqcj,SCHIP1,Schip1	4.07888	4.09621	3.91024	3.79871	3.3467	8.52762	6.81723	9.50965	8.48443	2.17499	1.85054	1.09862	1.82007		3.84615	8.33473	1.73606		2.16703	0.208292
Slc25a18	5.51495	5.52753	5.86847	5.65586	6.68977	29.8551	25.027	27.6764	32.7012	5.19136	5.52334	6.78656	6.70936		5.85132	28.8149	6.05265		4.92452	0.210053
Sdc4	20.7873	20.2891	19.7617	19.4798	21.2575	111.792	103.659	101.818	119.532	24.2519	26.8557	15.9033	24.8115		20.3151	109.2	22.9556		5.37533	0.210216
Kcnk13	1.36703	1.41774	1.44714	1.76574	1.41576	11.1152	9.37943	9.92041	11.35	2.10843	2.42807	2.22761	2.02927		1.48268	10.4413	2.19835		7.04214	0.210544
Tulp2	603.531	587.202	604.414	594.233	658.058	91.3616	96.9619	91.3298	97.7087	25.5385	20.2266	18.8499	17.9299		609.488	94.3405	20.6362		0.154787	0.218742
Lsr	14.7813	13.939	14.5084	12.5716	15.1777	145.194	116.889	136.848	163.832	29.6228	30.0874	31.6574	34.0345		14.1956	140.691	31.3505		9.91087	0.222833
Pak6	3.96396	3.01745	5.28696	4.54275	4.1031	16.4421	12.9213	11.3158	21.6891	2.79053	3.18462	3.69005	4.25087		4.18284	15.5921	3.47902		3.72763	0.223127
Irgc1	998.814	1000.92	1081.65	936.214	1169.23	0.543512	19.6841	13.4923	2.94441	8.0723	0.0212962	0.0217152	0.103716		1037.37	9.16608	2.05476		0.00883592	0.22417
Ormdl3	53.6956	50.4399	53.3918	53.3073	51.2773	193.878	168.395	189.83	219.435	44.1644	46.6287	39.0644	46.9853		52.4224	192.885	44.2107		3.67943	0.229208
Cabp1	7.28842	6.58718	9.70678	8.3847	8.50513	6.06113	6.79931	6.46174	7.95222	1.93015	1.18504	1.79289	1.40397		8.09444	6.8186	1.57801		0.84238	0.231428
Ntn4	2.62213	2.97295	2.83562	2.70487	3.02357	33.1816	29.0451	26.7086	39.002	8.06165	7.87842	4.56253	9.34449		2.83183	31.9843	7.46177		11.2946	0.233295
Xpnpep1	78.3042	78.7857	76.3305	88.7384	74.9893	132.444	114.01	109.238	135.156	29.5235	31.8135	25.1023	28.7235		79.4296	122.712	28.7907		1.54491	0.23462
Tmcc3	8.00136	9.14726	9.79529	9.37651	9.19555	16.8381	14.1886	11.2136	14.4701	4.25638	2.78367	2.43677	3.89367		9.10319	14.1776	3.34262		1.55743	0.235768
Cited4	8.4654	8.4198	7.87392	7.37576	8.39039	63.9185	41.6948	57.3627	52.2202	10.7821	11.468	18.4922	10.645		8.10505	53.7991	12.8468		6.63772	0.238793
Zdhhc12	55.6022	56.2962	56.394	51.5142	62.8852	46.4849	43.723	54.5514	52.0172	11.6125	10.3837	13.6726	11.5786		56.5384	49.1941	11.8118		0.870102	0.240107
Nr0b1	11.3425	11.0972	13.0054	11.5569	12.6936	50.0325	44.3497	48.1662	57.017	12.3798	12.9466	9.46947	13.6269		11.9391	49.8914	12.1057		4.17881	0.242641
Arl4d	9.01388	8.01375	8.66065	8.50273	8.09752	37.6943	35.8544	37.746	40.1999	7.9583	9.28931	9.21734	10.8177		8.45771	37.8736	9.32066		4.47801	0.246099
Gstm7	55.4359	53.2586	51.6583	57.8187	58.5713	383.903	269.563	268.592	371.821	78.2489	79.4145	88.2585	82.0639		55.3486	323.47	81.9964		5.84423	0.25349
Ctsl	187.419	183.639	198.474	206.005	188.771	1236.27	838.43	741.902	1183.41	284.972	290.434	179.63	258.99		192.862	1000	253.506		5.18508	0.253506
Wfdc18	0.235016	0.118793	0.120693	0	0	3.59032	7.37267	3.49724	5.51204	1.33359	1.20621	1.24267	1.30084		0.0949004	4.99307	1.27083		52.6138	0.254518
Dync1i1	5.09066	4.86897	5.36716	4.22207	4.45045	18.5771	17.4457	18.2498	24.866	6.11754	6.15165	3.46631	4.67253		4.79986	19.7846	5.10201		4.12192	0.257877
Frmpd1os	1.73234	0.858206	1.25493	1.68858	0.754704	0.820906	1.04045	0.476772	1.5586	0.264949	0.304418	0.308383	0.170403		1.25775	0.974182	0.262038		0.774542	0.268983
Cdk5	16.4779	14.5017	16.6915	15.8917	18.0031	66.7086	62.5528	62.2473	74.8499	19.0514	17.4917	15.9568	19.2094		16.3132	66.5897	17.9273		4.08195	0.269221
Dcbld1	2.06828	2.36556	2.80625	2.27699	2.46074	2.38048	2.46656	2.4747	2.24343	0.826705	0.770553	0.316392	0.673732		2.39556	2.39129	0.646845		0.998217	0.2705
Dcaf12l1	3.15625	2.81346	2.49785	2.78403	2.69063	14.7063	12.0251	10.8434	17.5236	3.54244	4.43756	2.645	4.30917		2.78844	13.7746	3.73354		4.93989	0.271045
Fuca2	21.4428	20.2131	20.7024	21.3401	21.7122	77.4339	50.0434	46.4855	71.6806	19.6184	16.5831	12.2135	18.3066		21.0821	61.4109	16.6804		2.91294	0.27162
Amhr2	148.418	152.341	166.506	146.141	180.356	838.741	565.567	865.08	912.238	185.457	202.708	289.15	190.043		158.752	795.407	216.839		5.01036	0.272615
Lgals7	0.416452	0.48297	0.331286	0.852206	0.750435	3.65708	1.82523	3.06415	3.19594	0.676233	0.346181	0.863439	1.31663		0.56667	2.9356	0.800621		5.18044	0.272728
Dnaaf3,Tnni3	172.46	164.418	175.412	168.845	175.877	124.508	115.65	137.363	142.084	38.2057	27.3392	43.3753	32.9849		171.402	129.901	35.4763		0.757873	0.273102
Pax2	1.58602	1.74623	1.83755	2.01923	1.84991	0.810878	0.0425039	0.112467	0.103391	0.0962284	0.0198793	0.108775	0.0759761		1.80779	0.26731	0.0752147		0.147866	0.281376
1700003F12Rik	1189.01	1103.67	1037.72	1056.08	1156.36	0.862992	18.9991	9.87357	2.21546	7.04775	0.631408	0.753043	0.562743		1108.57	7.98778	2.24874		0.00720549	0.281522
Ak7	46.0915	41.8144	41.8703	37.9521	37.8172	0.999038	7.36347	4.15981	1.52659	1.66804	0.863704	0.624464	0.900254		41.1091	3.51223	1.01412		0.0854367	0.288739
Bricd5	2.20433	1.94386	2.3239	3.1595	2.10868	11.0471	7.12522	7.53196	10.8512	2.6214	3.1277	2.91353	2.01606		2.34805	9.13887	2.66967		3.8921	0.292123
Bcar1	13.4672	13.2839	13.9742	13.9891	14.7006	30.5866	27.8042	32.1009	34.5678	10.3337	9.44952	8.5363	9.82573		13.883	31.2649	9.53631		2.25203	0.305017
Fabp5	5.69646	5.16553	5.27056	5.29317	7.37819	82.2564	53.195	54.806	74.1034	21.9213	23.3717	16.186	20.6349		5.76078	66.0902	20.5285		11.4724	0.310613
Odf1	1974.61	1815.37	1768.83	1662.3	1796.98	1.28026	24.5324	10.8996	3.70623	12.3547	0.0359024	0.138687	0.23668		1803.62	10.1046	3.19149		0.00560242	0.315845
AA467197,Mir147	400.941	384.221	353.306	355.302	333.247	6.97205	78.772	49.5532	12.689	6.96539	29.6454	1.04949	9.45651		365.403	36.9966	11.7792		0.101249	0.318386
Ralb	14.3656	13.8043	14.5088	14.1034	15.1923	87.8217	71.9662	72.3751	91.3894	28.4598	26.908	19.8224	28.0663		14.3949	80.8881	25.8141		5.61923	0.319134
Fam3c	7.28154	6.05931	5.84953	5.64164	6.57338	34.2748	27.8137	24.742	36.8727	10.6339	10.3091	6.17267	12.3997		6.28108	30.9258	9.87884		4.92364	0.319437
Mylk3	0.882955	0.917659	1.26694	0.746777	0.704542	1.07708	0.602476	0.675998	0.599586	0.307159	0.251392	0.133707	0.251875		0.903775	0.738785	0.236033		0.817444	0.319488
Inha	62.4344	62.774	69.3235	57.8835	74.2005	471.787	407.51	557.551	506.599	119.204	141.751	198.361	162.788		65.3232	485.862	155.526		7.43782	0.320103
Gm5617	1468.98	1377.51	1377.49	1277.5	1479.5	31.6465	104.029	88.8519	33.6108	28.673	17.0087	18.6942	18.4312		1396.2	64.5345	20.7018		0.0462217	0.320786
Cited2	11.3035	12.7629	12.6484	12.2102	12.8453	91.8384	68.9175	66.7928	86.6105	21.333	28.5671	19.2091	32.066		12.3541	78.5398	25.2938		6.35741	0.322051
Clu	650.219	631.058	685.05	640.203	670.858	4505.6	3448.71	3798.13	4483.71	1328	1423	1173.54	1325.14		655.478	4059.04	1312.42		6.19249	0.323333
Fbxo17	6.35308	5.88073	5.86074	5.27223	6.4799	32.4458	27.5952	31.3828	34.5359	10.6768	10.6442	10.5461	9.08767		5.96934	31.4899	10.2387		5.27528	0.325142
Rab20	8.72431	8.69634	9.00154	9.32599	8.56338	30.3693	28.3559	29.2224	31.5015	10.5603	9.79615	8.21824	10.4265		8.86231	29.8623	9.7503		3.36958	0.326509
Fgf18	1.23902	0.71221	1.79192	1.54745	1.56734	1.24567	1.11417	1.43008	1.54904	0.474336	0.360007	0.177201	0.770904		1.37159	1.33474	0.445612		0.973135	0.333857
Tmem185b	15.8316	17.4452	17.7041	17.0975	17.3982	43.531	36.4385	39.8525	46.2785	14.6561	14.8697	11.2	14.7848		17.0953	41.5251	13.8776		2.42903	0.334199
Stra6	2.05772	2.11019	2.97444	2.82031	3.281	3.83098	2.35128	1.87097	3.87553	1.03323	1.05975	0.880163	1.04352		2.64873	2.98219	1.00417		1.12589	0.336721
Gm5901	78.7989	73.9837	76.3588	67.8203	77.866	0.0588497	0.554417	0.471169	0.0875469	0.398693	0	0	0		74.9655	0.292996	0.0996733		0.0039084	0.340187
Cenpv	558.165	508.296	514.175	528.497	509.275	53.7205	116.502	117.149	61.5895	34.806	29.0663	26.5473	29.0244		523.682	87.2403	29.861		0.16659	0.342285
Rasd1	5.76985	6.33415	6.37073	6.79004	6.79326	60.7087	44.501	49.291	59.3105	18.0093	20.5599	14.6033	20.284		6.41161	53.4528	18.3641		8.33688	0.343558
Gpd1	10.8265	11.0321	12.6714	12.1502	14.5885	89.8314	66.3998	69.7942	89.2494	25.6818	28.5326	27.4392	27.7126		12.2537	78.8187	27.3416		6.43222	0.346892
Gpd1	10.8265	11.0321	12.6714	12.1502	14.5885	89.8314	66.3998	69.7942	89.2494	25.6818	28.5326	27.4392	27.7126		12.2537	78.8187	27.3416		6.43222	0.346892
Sh2d4a	3.44614	3.72357	3.06868	3.9173	3.63584	23.1864	15.159	12.7014	23.6563	8.22791	7.16736	3.80241	7.24916		3.55831	18.6758	6.61171		5.2485	0.354026
Kctd14	11.8703	10.9292	15.5387	11.0058	8.94676	38.2868	28.6301	36.2969	43.76	14.2134	13.2787	11.7009	12.8664		11.6582	36.7435	13.0148		3.15174	0.354209
Prkra	21.0904	21.0614	21.9134	21.5621	20.8386	83.2791	69.1408	61.7916	85.5428	30.3271	29.6679	20.104	28.7201		21.2932	74.9386	27.2048		3.51937	0.363028
U90926	3.44511	2.97461	2.9305	3.44167	3.40367	2.58709	1.12264	1.33168	0.701888	0.742204	0.526693	0.580372	0.240252		3.23911	1.43582	0.52238		0.443277	0.363819
Frat1	139.456	156.496	74.5228	134.259	149.684	1.05356	4.46297	1.59054	0.910159	1.26907	0.388206	0.308061	0.959718		130.884	2.00431	0.731264		0.0153137	0.364846
Slc28a1	1.06055	0.962803	1.10077	0.922392	1.40191	0.200971	0.409433	0.509593	0.211325	0.21008	0.0996994	0.0664062	0.125023		1.08969	0.33283	0.125302		0.305437	0.376474
Slc28a1	1.06055	0.962803	1.10077	0.922392	1.40191	0.200971	0.409433	0.509593	0.211325	0.21008	0.0996994	0.0664062	0.125023		1.08969	0.33283	0.125302		0.305437	0.376474
Trim47,Trim65	7.35364	6.66125	7.90058	7.5498	7.92058	82.6293	64.6027	80.5921	84.5282	29.7237	31.8721	25.8139	32.0733		7.47717	78.0881	29.8708		10.4435	0.382526
Efhd2	44.028	42.4829	37.465	43.028	45.4681	111.294	98.4063	99.4617	116.214	42.0144	40.8147	31.7237	49.1966		42.4944	106.344	40.9374		2.50254	0.384952
Eppin	35.4173	37.7524	41.1697	42.5479	37.9592	197.475	113.262	117.475	177.329	61.7539	58.175	49.4796	63.9148		38.9693	151.385	58.3308		3.88473	0.385314
Cited1	41.2637	43.4241	44.2293	39.0239	48.4537	223.191	162.028	195.707	231.653	72.8801	77.7882	83.4221	79.4201		43.2789	203.145	78.3776		4.69385	0.385822
2010204K13Rik	4.39107	3.91464	5.80205	6.35942	5.02852	38.2049	22.8692	29.0936	34.5945	12.0305	11.907	13.0918	11.6115		5.09914	31.1906	12.1602		6.11683	0.389868
Npl	7.01459	6.33546	8.35039	7.46167	8.00619	38.3028	27.5058	24.6866	39.2534	13.3838	14.0834	12.3134	12.8212		7.43366	32.4372	13.1504		4.36355	0.405413
Mybph	0.065813	0.0208418	0	0.0217245	0.0291659	0.26471	0.339215	0.241723	0.468185	0.0773775	0.192402	0.195271	0.0812684		0.027509	0.328458	0.13658		11.94	0.415821
Micu1	21.823	19.1077	19.443	17.7763	21.0876	80.0275	74.3255	82.3269	85.8418	30.8673	36.4347	32.7886	34.4675		19.8475	80.6304	33.6395		4.06249	0.417206
Tnni1	0.41593	0.492062	0.711375	1.23771	0.748658	6.5634	8.52393	8.00096	7.01195	2.78425	3.5644	3.69752	2.53913		0.721147	7.52506	3.14633		10.4348	0.418113
B630019K06Rik	1.72313	1.65857	1.49914	1.3297	1.53311	7.80827	6.65911	5.44398	7.26479	2.83133	2.98159	2.3057	3.35805		1.54873	6.79404	2.86917		4.38684	0.422307
Ccdc69	1.51465	1.53848	2.02014	1.70931	1.53318	7.68406	6.90866	7.22028	8.24207	3.66186	3.52285	2.71471	2.95259		1.66315	7.51377	3.213		4.51779	0.427615
Tnfrsf12a	1.18427	0.863272	1.49545	0.995829	0.969971	35.6309	27.2198	29.2026	35.4207	11.5856	12.8191	14.514	15.733		1.10176	31.8685	13.6629		28.9251	0.428728
Oscar	0.835408	1.89925	1.25593	1.35675	1.46098	0.558194	0.89229	0.653982	0.659492	0.372017	0.223038	0.216859	0.373629		1.36166	0.69099	0.296386		0.50746	0.428929
H2-Q10	0.055731	0.0555288	0	0.0302701	0.0786142	0.425277	0.241874	0.363905	0.342412	0.233427	0.0473373	0.103727	0.204802		0.0440288	0.343367	0.147323		7.79869	0.429055
Akr1b3	95.8273	91.9157	102.675	95.2194	102.124	270.094	211.404	208.508	253.92	102.093	106.728	94.4639	104.313		97.5523	235.982	101.899		2.41903	0.431811
Tusc1	15.5066	14.5087	12.3914	12.1651	13.6632	20.7882	16.4769	13.9987	18.0763	6.73056	7.42853	6.95059	8.95209		13.647	17.335	7.51544		1.27024	0.433541
Pvrl2	40.854	42.2785	43.1571	38.6753	42.6098	95.121	81.637	91.8359	108.302	42.4255	42.9652	40.4954	40.116		41.5149	94.224	41.5005		2.26964	0.440445
Rasl10a	0.933827	0.952361	1.15432	0.811647	0.895587	6.83503	5.57265	7.34061	7.29084	2.66027	1.95067	3.80426	3.51316		0.949548	6.75978	2.98209		7.11894	0.441152
Ldhb	85.6461	77.4991	79.55	75.3665	80.9359	533.636	418.582	387.175	523.437	206.483	223.678	211.996	182.478		79.7995	465.707	206.159		5.83597	0.442679
1110065P20Rik	167.69	156.63	144.007	143.127	165.632	73.5904	68.8631	85.3833	74.4014	30.9409	33.2326	35.5122	34.4788		155.417	75.5596	33.5411		0.486172	0.443903
4930448H16Rik	7.82818	7.95543	5.67028	6.99234	5.42228	0	0.402194	0.218846	0.0634474	0.308141	0	0	0		6.7737	0.171122	0.0770352		0.0252627	0.450178
Tmem180	9.48739	10.2953	10.7025	10.5252	11.6673	21.3597	18.0835	23.885	23.8751	9.47586	10.0795	11.9038	9.09566		10.5355	21.8008	10.1387		2.06927	0.465061
Col9a3	23.2568	17.2375	23.4591	19.5768	21.7723	4.31742	3.5191	4.12737	3.42729	2.08792	1.49651	2.15584	1.42498		21.0605	3.8478	1.79131		0.182702	0.465543
Hrct1	0.464137	0.264306	0.310339	0.308588	0.328974	2.82944	2.0187	2.52323	2.34144	0.9209	1.38744	0.947141	1.28584		0.335269	2.4282	1.13533		7.24255	0.46756
Ncmap	0.980321	1.65746	1.82541	1.92054	1.91256	0.861483	0.757043	1.14425	0.616865	0.861343	0.256982	0.266932	0.20233		1.65926	0.84491	0.396897		0.50921	0.46975
Bloc1s3	5.25449	4.93045	4.30049	4.72437	4.61006	18.2949	12.7961	13.08	18.046	8.122	6.9567	5.90734	8.46706		4.76397	15.5542	7.36327		3.26498	0.473393
Trip12	502.596	547.471	530.4	546.378	534.648	77.9256	140.345	102.152	93.2513	65.1928	51.0116	31.635	48.2014		532.299	103.418	49.0102		0.194287	0.473902
1810058I24Rik	45.8688	42.5681	44.7569	38.7202	44.43	159.955	132.465	145.646	183.722	79.2058	69.0226	60.6283	89.2373		43.2688	155.447	74.5235		3.59259	0.479414
Cltb	19.5019	18.2487	16.132	16.3941	23.0372	84.7618	65.2694	68.9333	87.7686	38.2351	35.217	33.4904	41.7609		18.6628	76.6833	37.1758		4.10889	0.484797
Scrn2	5.99138	5.46021	5.7223	6.35972	6.86831	15.529	15.9835	18.2074	19.9085	8.39387	8.33506	9.5329	8.15077		6.08038	17.4071	8.60315		2.86283	0.494232
Acot5	0	0	0.0322964	0	0	0.0206424	0.0224667	0.0526857	0.0440317	0.0523302	0	0	0.0168147		0.00645928	0.0349566	0.0172862		5.41185	0.494505
Eid2	9.45521	9.25951	7.58128	9.32296	8.12114	13.1668	14.44	13.4823	14.6289	7.95215	7.68713	5.35094	6.73408		8.74802	13.9295	6.93107		1.5923	0.497582
Foxo6	1.46623	1.29947	2.06983	2.00283	2.03798	10.6449	9.33205	13.7488	12.5744	6.68507	6.9515	5.56677	3.96279		1.77527	11.575	5.79153		6.52016	0.500347
Usp9x	27.7977	36.0936	32.1147	32.4812	28.0011	29.193	28.3519	19.634	32.2735	15.009	17.2009	8.34676	14.3826		31.2977	27.3631	13.7348		0.874286	0.501947
Prdx6	186.907	157.762	159.089	162.297	163.864	251.47	207.547	184.982	244.401	118.852	126.39	84.0174	118.362		165.984	222.1	111.905		1.33808	0.503851
Med10	159.015	141.466	161.387	137.09	138.967	210.173	181.125	168.188	209.933	103.721	102.881	80.551	103.021		147.585	192.355	97.5435		1.30335	0.507102
Txk	1.85787	1.9262	1.51628	1.53037	1.69446	2.97267	2.47616	1.99915	3.08443	1.41515	1.22464	1.21379	1.49195		1.70504	2.6331	1.33638		1.54431	0.507532
Bloc1s4	17.3114	16.5774	14.9596	15.4298	16.1455	20.6359	17.2882	18.5732	18.4289	9.50758	10.0235	8.12137	10.9801		16.0847	18.7315	9.65814		1.16455	0.515608
Rmnd5b	41.7387	41.958	45.8989	40.5517	41.8115	58.3117	52.9526	55.1432	62.7666	31.5962	29.5452	27.9458	30.3985		42.3918	57.2935	29.8714		1.35153	0.521375
Cxcr5	1.59005	2.17577	2.22148	2.05034	1.99975	0.0506484	0.273765	0.179372	0.0531044	0.0931336	0.0914806	0.0582038	0.0525541		2.00748	0.139222	0.073843		0.0693519	0.530396
Cpe	63.8214	59.1249	53.2699	58.0534	66.1749	759.835	610.967	524.976	838.548	409.261	393.985	253.773	415.436		60.0889	683.582	368.114		11.3762	0.538507
Mfsd2a	3.25952	2.2385	4.82165	2.71365	3.70966	20.4994	18.0731	23.3909	19.2844	10.0106	12.358	11.5735	10.1204		3.3486	20.3119	11.0156		6.06581	0.542322
Fstl4	0.104302	0.147916	0.0713799	0.173093	0.12398	0.0456028	0.0564559	0.0438865	0.0498094	0.0256497	0.0216747	0.02141	0.0380522		0.124134	0.0489387	0.0266966		0.39424	0.545513
Hist2h2aa1	0.241042	0.116014	0.120766	0.121868	0.082014	0.0828281	0.0793184	0	0.22962	0	0.0995685	0	0.115477		0.136341	0.0979416	0.0537614		0.718359	0.548912
Hist2h2aa1	0.241042	0.116014	0.120766	0.121868	0.082014	0.0828281	0.0793184	0	0.22962	0	0.0995685	0	0.115477		0.136341	0.0979416	0.0537614		0.718359	0.548912
Ppcs	4.5624	3.49649	4.95965	4.24375	4.87433	28.0085	21.7094	23.1011	29.2307	15.5794	15.973	11.3616	13.2285		4.42732	25.5124	14.0356		5.76249	0.550149
Rilpl2	20.366	17.9024	19.0434	16.344	16.4118	30.2816	28.448	29.0994	30.2072	15.1742	15.4375	17.2124	17.9413		18.0135	29.509	16.4413		1.63816	0.557163
Galnt18	1.86734	1.83601	1.93145	2.18031	2.36008	6.01282	5.67191	5.68485	6.19768	3.31441	3.4797	2.58917	3.77469		2.03504	5.89181	3.28949		2.89519	0.558316
Chp2	12.7931	14.0076	10.4931	13.3701	12.9527	34.35	33.237	30.4465	38.7412	21.4029	19.9119	14.4491	20.9925		12.7233	34.1937	19.1891		2.68748	0.561189
Lrrc4b	0.408857	0.376575	0.30315	0.242109	0.245074	0.021589	0.0467448	0.0858331	0.0104099	0	0.0125404	0.0250369	0.0548779		0.315153	0.0411442	0.0231138		0.130553	0.561775
Defb19	601.749	537.122	543.118	530.744	538.746	3017.05	2242.73	2437.48	2800.77	1517.12	1487.69	1478.69	1433.65		550.296	2624.51	1479.29		4.76927	0.563644
Trim32	6.35807	7.36679	7.1867	6.11122	8.32856	23.431	21.8217	24.2589	24.826	12.486	15.5767	13.3754	12.4217		7.07027	23.5844	13.4649		3.33572	0.570926
Mocs3	30.5814	31.5365	23.915	28.2673	32.8738	6.49223	9.02506	7.73366	6.19528	4.7988	3.52466	3.74324	4.7974		29.4348	7.36156	4.21603		0.250097	0.572708
Gsta4	49.6532	44.9512	48.3849	46.0312	48.6217	380.511	277.151	251.955	378.693	200.459	212.554	130.63	199.128		47.5284	322.077	185.693		6.77652	0.576547
Akr1b8	31.4203	32.3385	34.6248	31.5004	35.1474	235.703	184.977	162.667	240.176	128.699	127.356	96.1454	123.208		33.0063	205.881	118.852		6.23762	0.577286
Btc	0.0297457	0.0579096	0.0455971	0.0503582	0.111396	0.941775	0.61351	0.609466	1.01165	0.500831	0.641707	0.279322	0.468547		0.0590013	0.7941	0.472602		13.459	0.595141
Dnaja3,Vasn	39.5235	35.4803	37.0553	37.0323	37.9916	58.0752	55.7356	56.09	65.3466	38.8898	37.8225	27.0058	36.834		37.4166	58.8118	35.138		1.57181	0.597465
Casp6	10.4633	13.3391	8.89833	10.8905	11.1502	47.1561	41.2832	46.075	51.4201	28.2342	28.4978	27.0834	27.509		10.9483	46.4836	27.8311		4.24574	0.598729
Acss1	5.23066	4.71776	5.53733	5.70191	7.02799	30.5935	25.7287	26.1653	34.0955	18.8518	19.2114	16.9454	15.5501		5.64313	29.1457	17.6397		5.16482	0.605223
Nfkbil1	25.4374	24.3	24.0127	26.6926	27.0805	34.4231	27.4007	34.1912	36.3522	20.2363	18.8252	20.9088	20.5291		25.5046	33.0918	20.1248		1.29748	0.608152
Tpd52l1	14.1319	12.2302	13.3335	13.0082	13.6893	70.7117	55.9455	52.382	68.6507	41.9183	40.9666	27.2561	41.0792		13.2786	61.9225	37.8051		4.66332	0.610522
E330017L17Rik	2.46409	2.91128	3.43829	1.44657	1.68388	3.36076	5.15535	4.72243	5.3968	2.72237	2.63059	2.66494	3.40777		2.38882	4.65883	2.85642		1.95026	0.613118
Gpr56	11.6467	13.1792	13.6735	13.6431	12.9427	77.1202	65.2529	73.6791	92.5076	49.7361	47.7261	38.8416	55.5121		13.017	77.1399	47.954		5.92607	0.621649
Tmem178	0.299437	0.190252	0.226832	0.231771	0.35207	1.41892	1.33725	1.54407	1.68789	1.0335	0.900833	0.4549	1.33933		0.260072	1.49703	0.932141		5.75621	0.622659
Snx7	6.05538	5.58951	5.60299	5.72904	6.77773	30.0826	23.7076	23.1274	33.7681	22.2398	20.7738	9.88115	17.4523		5.95093	27.6714	17.5868		4.64993	0.635557
Ift43	141.87	125.5	119.794	124.842	130.987	26.2824	38.1925	30.8704	29.518	22.3405	21.2361	15.6707	20.7737		128.599	31.2158	20.0053		0.242738	0.640869
Gm27322,Smurf2	28.5855	33.8519	31.8843	32.0679	32.4072	6.49873	10.7669	8.44902	7.86882	5.96017	6.04189	3.47851	6.05946		31.7594	8.39587	5.38501		0.264359	0.641388
Slc39a10	23.5878	31.8825	27.3521	29.2593	26.0282	6.57102	7.80363	5.74718	6.58172	4.47634	5.10825	2.79664	4.79623		27.622	6.67589	4.29436		0.241688	0.643265
Krt79	0.0384427	0.0749065	0.0404556	0.144217	0.0667711	0.0400757	0.0928564	0.12032	0.0622301	0.0605262	0.0353513	0.0229974	0.0842769		0.0729586	0.0788705	0.0507879		1.08103	0.643941
Zfp771	35.1661	32.3948	28.1653	23.5262	24.0646	37.7468	30.7229	40.0647	31.7374	20.293	18.7852	28.1466	23.2896		28.6634	35.068	22.6286		1.22344	0.645279
Unc119	34.3557	30.7279	30.6729	29.0852	31.8334	162.877	137.548	145.339	183.714	105.237	104.254	88.716	108.048		31.335	157.369	101.564		5.02216	0.645384
Pin1	12.1366	12.5542	12.4455	11.2754	11.8198	15.1131	14.957	14.6443	16.1596	9.84444	10.3645	9.17717	10.0847		12.0463	15.2185	9.8677		1.26333	0.648402
Atp1a1	40.8356	39.9414	41.2153	41.5073	46.5512	279.932	228.431	221.718	301.603	165.871	191.135	134.416	181.89		42.0102	257.921	168.328		6.13949	0.652634
Col18a1	5.42181	6.16941	6.38703	6.54221	7.26923	18.7657	30.3793	34.6953	23.9877	19.2189	16.0053	15.466	19.7452		6.35794	26.957	17.6089		4.2399	0.65322
Bcan	0.183482	0.226124	0.448798	0.190389	0.307768	1.06038	0.935194	0.749943	0.494302	0.412956	0.883516	0.301253	0.556292		0.271312	0.809955	0.538504		2.98532	0.664857
F11r	13.8534	12.9822	13.3243	11.8641	10.229	78.2276	58.5335	66.1041	86.4665	57.1432	46.0269	33.4284	57.7828		12.4506	72.3329	48.5953		5.80959	0.671829
Pfkl	8.0027	8.1094	10.3105	6.20016	9.80756	45.7751	40.0268	50.5091	55.5195	29.2226	32.8715	33.4572	35.0523		8.48606	47.9576	32.6509		5.65134	0.680828
Gstm3	0.0998261	0.0670865	0.0347369	0.0355349	0.095306	1.11016	0.933654	0.622994	1.28398	0.561775	0.766956	0.660358	0.703004		0.0664981	0.987697	0.673023		14.853	0.681407
Ccdc68	0.165607	0.300975	0.112639	0.10663	0.0703771	1.00244	1.4254	1.07809	1.22955	1.18816	0.883455	0.354295	0.808869		0.151246	1.18387	0.808695		7.82747	0.683094
Rab12	10.3467	10.0701	10.3031	10.6535	12.0456	63.0845	52.8431	44.4262	63.1467	42.6556	44.3871	24.1905	43.4373		10.6838	55.8751	38.6676		5.22989	0.692036
Leprel4	6.52541	6.87469	7.34882	5.71029	7.91176	41.5688	34.3376	44.7428	46.0082	28.4622	31.6538	27.9205	27.3641		6.87419	41.6643	28.8501		6.06098	0.692442
Dydc2	92.4889	83.042	94.4529	92.1064	96.3963	0.563536	0.551886	0.426267	0.827026	1.05505	0.0824314	0.189887	0.314727		91.6973	0.592179	0.410524		0.00645797	0.693243
Sh3bp5	50.6172	42.5957	50.7501	41.7587	50.2133	71.7308	58.1645	63.4856	88.6004	45.1548	52.8509	48.9723	51.1665		47.187	70.4953	49.5361		1.49396	0.702687
Dsc2	0.078169	0.0437804	0.036869	0.136254	0.0654733	0.407398	0.404542	0.309101	0.611075	0.300101	0.452152	0.174183	0.296302		0.0721091	0.433029	0.305685		6.00519	0.705922
Hmg20b	17.3283	18.6745	15.847	15.9399	20.1371	81.3707	73.2706	80.4425	89.5372	62.4252	60.1152	51.4656	57.3069		17.5854	81.1552	57.8282		4.61493	0.712563
Svs6	0.106434	4.50701	0.441666	0.119085	0.697413	0.528214	0.586205	1.09275	0.347326	0.675475	0.30127	0.440327	0.419946		1.17432	0.638624	0.459255		0.543824	0.719132
Ins2	0.565816	0.275704	1.53398	0	0.585332	0.821868	0.781104	1.45469	1.27048	1.3055	0.381557	0.595365	0.830826		0.592166	1.08204	0.778312		1.82725	0.719304
Rab4a	4.23713	3.89112	7.25671	3.57393	4.71835	13.0742	12.8912	10.949	15.9998	9.51392	10.9279	8.42066	9.23883		4.73545	13.2286	9.52533		2.79352	0.720058
Plekho2	26.9969	24.3237	27.2953	24.5555	26.9275	22.035	21.7681	21.1395	25.1437	16.6571	16.9135	12.692	18.7443		26.0198	22.5216	16.2517		0.865556	0.721607
Mmp14	11.0987	10.2386	10.6479	10.0683	11.4878	77.966	55.2504	59.7487	86.3327	56.2863	52.7299	39.1529	54.2256		10.7083	69.8244	50.5987		6.52062	0.724656
Fxyd6	25.0449	24.4447	27.0901	23.5711	25.9575	98.3443	90.1974	104.588	118.546	77.8975	84.6256	45.2013	91.4233		25.2217	102.919	74.7869		4.08058	0.726659
Ptgr1	11.8625	11.3213	12.4323	11.8802	11.1802	85.8201	75.2877	66.0964	95.3942	70.2697	67.3006	36.7784	63.8749		11.7353	80.6496	59.5559		6.87239	0.738453
Rhebl1	4.96437	4.04541	3.22377	4.58708	4.131	4.06899	3.96687	3.47749	4.03258	3.08806	2.78899	2.1633	3.47173		4.19033	3.88648	2.87802		0.927489	0.740521
Hist2h2aa2,Hist2h3c1	6.6688	4.95532	4.89811	4.85214	4.69184	7.08508	6.35238	4.70813	9.15509	4.44491	6.11983	4.35229	5.60519		5.21324	6.82517	5.13056		1.3092	0.751711
Spsb4	0.752542	0.576648	1.11965	0.758459	0.65157	0.226117	0.369948	0.148548	0.199722	0.231058	0.134917	0.145432	0.20534		0.771774	0.236084	0.179187		0.305898	0.758997
Efhd1	352.06	345.485	335.807	326.065	349.891	152.735	181.43	180.06	183.577	133.174	143.258	106.807	149.525		341.862	174.451	133.191		0.510296	0.763489
Plekhh3	0.725964	0.808852	0.969943	1.27831	0.743588	25.0134	18.1115	22.0899	26.1231	17.3993	16.0253	20.2544	16.3728		0.905331	22.8345	17.513		25.2222	0.766952
Tma7	93.778	79.1356	77.3233	78.9977	68.0162	55.8398	56.9	56.1951	50.1152	40.4264	40.535	45.4929	42.3587		79.4502	54.7625	42.2032		0.689269	0.770659
Nudt9	127.076	122.193	123.613	120.822	133.165	68.0118	61.0557	58.5739	75.3042	53.8029	52.3674	39.9129	56.7684		125.374	65.7364	50.7129		0.524323	0.771458
Pdlim4	3.32338	2.68408	3.47964	3.83757	2.82083	45.3033	34.8242	41.077	52.9913	31.012	34.0166	35.8139	36.5246		3.2291	43.5489	34.3418		13.4864	0.788579
Atp6v0e	45.3241	42.6403	43.2247	40.4541	48.4439	163.17	118.777	135.999	159.241	117.651	115.553	98.4567	125.454		44.0174	144.297	114.279		3.27817	0.79197
Zfp322a	3.64307	4.27169	3.84195	4.7703	3.92729	6.8556	5.57668	3.6615	6.67665	5.31817	5.46686	2.53945	4.7641		4.09086	5.69261	4.52215		1.39154	0.794389
Jakmip3	1.69588	1.6214	1.61191	1.9841	1.70595	4.55694	3.65375	2.86336	5.03928	2.71034	3.96366	2.65741	3.51094		1.72385	4.02833	3.21059		2.33683	0.797002
Ebp	19.7696	20.8819	21.6444	19.7611	23.9891	182.821	122.499	153.109	188.161	135.536	135.268	124.125	126.929		21.2092	161.648	130.464		7.62157	0.807093
Dennd4a	4.73087	4.68746	4.92041	5.79517	5.48707	3.49274	3.61535	2.58455	4.32767	2.81738	3.35774	1.66385	3.603		5.1242	3.50508	2.86049		0.684025	0.8161
Fam89b,Sssca1	173.542	161.431	160.818	153.609	172.24	100.717	94.0155	103.329	101.976	81.7166	79.9174	83.2855	87.3884		164.328	100.009	83.077		0.608596	0.830692
Slc25a1	30.3353	31.1128	31.9793	32.8846	38.9603	125.617	93.0959	103.05	117.92	86.0441	89.8851	98.2437	91.5187		33.0545	109.921	91.4229		3.32544	0.831717
Trip11	8.83536	9.57162	10.5962	12.283	9.71666	4.38916	4.99124	3.60663	5.07117	4.28815	4.53848	2.26522	4.04387		10.2006	4.51455	3.78393		0.442578	0.838163
Gamt	21.4939	21.1434	22.9031	23.1342	23.3969	141.288	102.764	142.187	146.316	117.137	110.157	103.804	117.472		22.4143	133.139	112.142		5.9399	0.842298
Gchfr	1.90512	2.84772	2.34694	2.81728	3.15191	0.333374	0.50022	0.802828	0.493719	0.455416	0.356859	0.591142	0.42449		2.61379	0.532535	0.456977		0.20374	0.858115
Serpina3a	24.9343	25.0002	26.0783	27.5984	24.6677	80.9597	27.8815	33.9758	57.0296	46.8856	46.2877	29.9934	48.8763		25.6558	49.9617	43.0108		1.94738	0.860875
Shisa8	0.237467	0.393357	0.468794	0.200563	0.31232	1.37305	0.3715	0.51188	0.89174	0.603647	0.582125	0.982567	0.547866		0.3225	0.787042	0.679051		2.44044	0.862789
Hdhd3	2.34446	2.25466	2.92788	2.55613	3.75605	4.92255	4.74659	4.51382	4.74272	4.41609	4.08821	4.36641	3.61206		2.76784	4.73142	4.12069		1.70943	0.870921
Chchd2	129.085	119.332	112.445	106.219	103.122	304.182	264.059	246.172	274.001	234.923	232.6	250.975	234.708		114.041	272.103	238.302		2.38602	0.875775
Madcam1	0	0	0	0.0307872	0	0.151372	0.0190724	0.0829633	0.18827	0.10826	0.140207	0.0401304	0.10046		0.00615744	0.110419	0.0972643		17.9327	0.880863
Plcl1	0.613961	0.500142	0.460628	1.00031	0.407008	0.772147	1.24553	0.355838	1.01693	0.623544	0.638884	0.816477	0.934227		0.59641	0.847611	0.753283		1.42119	0.888713
Arf5	66.1086	59.9281	66.5941	55.5628	64.6038	116.061	86.6633	106.668	112.233	94.5089	91.9121	93.6131	95.1124		62.5595	105.406	93.7866		1.6849	0.889763
Mid1ip1	13.0857	12.3745	13.1878	11.3353	14.9527	92.8	53.7822	81.9391	91.2242	77.4313	60.4853	75.0975	72.2452		12.9872	79.9364	71.3148		6.15501	0.892145
Nt5c	35.3532	31.1251	33.1973	35.9272	38.0341	60.0909	54.781	56.4885	58.2766	54.6776	47.8413	49.7501	54.416		34.7274	57.4093	51.6713		1.65314	0.900051
Fzd6	2.36164	2.71484	2.55745	2.61648	2.62847	3.89886	4.02451	3.65726	4.77241	4.50073	4.07745	2.55814	3.59394		2.57578	4.08826	3.68256		1.5872	0.900766
Tmem35	14.3044	15.3819	13.5613	14.7128	16.786	102.148	82.1752	73.3688	113.552	88.8789	94.2471	61.0541	90.5346		14.9493	92.811	83.6787		6.20839	0.901603
Pebp1	746.392	722.762	718.51	636.612	772.902	180.401	178.719	213.072	194.779	156.784	168.731	184.107	182.462		719.436	191.743	173.021		0.266518	0.90236
Fbxo4	6.65449	7.73861	6.24505	7.01313	5.99189	14.9952	13.5178	13.302	16.8197	15.8468	15.3659	8.43882	13.7306		6.72863	14.6587	13.3455		2.17855	0.910419
Rarres1	7.31389	7.21732	7.00095	6.84732	9.90649	65.7576	39.2931	48.8742	52.2886	41.7693	47.1451	54.9697	44.0252		7.65719	51.5534	46.9773		6.73267	0.911237
Clic1	19.1743	17.4698	19.8171	16.4685	20.5403	106.908	79.6922	81.584	111.936	95.2284	85.3704	69.1484	99.8207		18.694	95.0301	87.392		5.08345	0.919625
Acot1	0.294026	0.438142	0.488604	0.519282	0.705084	5.48218	4.5397	3.31444	3.79368	3.49607	4.597	3.71972	3.99895		0.489028	4.2825	3.95294		8.75717	0.923044
Pnlip	0.428083	0.446282	0.436514	0.225299	0.326698	0	0.0175918	0.0676371	0.0169261	0.0200675	0.0234198	0.0385834	0.0129047		0.372575	0.0255387	0.0237439		0.0685466	0.929719
Rgs2	4.00607	5.08565	3.43443	4.78775	5.70523	70.3285	47.7116	38.2876	55.1332	45.3563	58.5826	29.5639	64.6398		4.60383	52.8652	49.5356		11.4829	0.937018
Prdx2	54.1408	51.2875	55.296	50.3586	60.154	336.261	249.291	258.791	347.694	290.2	290.988	250.981	290.964		54.2474	298.009	280.783		5.49352	0.942196
Prdx2	54.1408	51.2875	55.296	50.3586	60.154	336.261	249.291	258.791	347.694	290.2	290.988	250.981	290.964		54.2474	298.009	280.783		5.49352	0.942196
Anxa2	55.0545	50.2082	49.3506	50.1423	58.2636	282.5	205.865	190.253	272.692	232.467	229.747	151.726	293.945		52.6038	237.827	226.971		4.52111	0.954352
Got1	14.0038	10.9694	9.78616	9.26914	12.6634	28.2672	22.8395	24.9496	26.4097	23.1943	25.3168	22.9056	26.5421		11.3384	25.6165	24.4897		2.25927	0.956013
Uqcc3	30.0215	27.4114	26.4053	28.0823	28.798	45.0435	36.6278	41.1356	42.2538	42.7551	40.1157	35.0304	41.0572		28.1437	41.2652	39.7396		1.46623	0.96303
Ndfip1	131.574	133.16	123.653	120.348	137.271	313.796	255.285	231.231	292.277	274.991	269.801	201.384	306.835		129.201	273.147	263.253		2.11412	0.963776
Ngfrap1	10.2427	10.955	8.95302	11.3397	11.9351	69.7442	55.4402	59.744	67.3735	63.8084	63.0395	52.0866	65.6135		10.6851	63.0755	61.137		5.90312	0.969267
Fam213a	71.0743	62.3055	66.9383	65.8441	68.4757	168.646	123.744	135.479	164.537	138.707	171.949	127.573	136.059		66.9276	148.102	143.572		2.21286	0.969416
Gm20431,Tmem189,Ube2v1	77.0451	72.6203	71.585	68.2676	81.8194	50.04	36.3354	39.2369	50.7947	46.9541	45.627	35.7086	43.9671		74.2675	44.1018	43.0642		0.593823	0.976474
Mir678,Prmt2	9.62343	11.2742	3.02827	54.9147	3.26235	517.226	12.8356	413.222	349.136	135.829	323.5	502.033	301.646		16.4206	323.105	315.752		19.6768	0.977243
Jund	43.8926	47.3917	36.0796	44.5124	48.7237	48.6357	35.2386	43.2589	37.6273	37.1266	39.3874	33.41	51.976		44.12	41.1901	40.475		0.933593	0.982638
Hist2h2ac	0.782429	1.43465	1.20067	1.06374	1.73088	0.0895031	0.172593	0.412147	0.0841864	0.406594	0.215615	0	0.126911		1.24247	0.189607	0.18728		0.152605	0.987725
Fez2	6.93194	6.34823	6.3097	5.43443	6.71663	26.9789	24.3693	23.9878	27.7395	28.7675	26.1927	19.3111	28.0809		6.34819	25.7689	25.588		4.05925	0.992983
Gskip	7.24811	6.43759	6.54451	7.13301	7.36556	7.62224	7.91154	6.45346	8.28957	8.51425	8.17133	5.54044	7.92887		6.94576	7.5692	7.53872		1.08976	0.995973
Bok	5.72466	4.7749	4.86559	3.38648	6.22773	24.5092	24.8617	24.6366	30.5877	23.2265	24.3914	24.8668	32.0614		4.99587	26.1488	26.1365		5.23408	0.999531
Snx21	9.27365	6.90505	11.0932	8.59232	8.98666	36.711	25.9411	32.0565	39.2063	30.9562	33.1598	36.5742	33.3616		8.97018	33.4787	33.5129		3.73223	1.00102
Comtd1	7.27556	5.74512	4.4778	4.52912	5.91122	43.4812	27.8352	35.5295	46.3601	37.2001	40.3283	43.0537	37.9983		5.58776	38.3015	39.6451		6.85453	1.03508
Fam181b	0.466005	0.510594	0.770931	5.20002	5.99473	18.3409	14.8627	15.9839	19.2529	22.8379	20.6053	13.4539	14.4376		2.58846	17.1101	17.8337		6.61016	1.04229
Hsbp1l1	17.6548	17.2832	14.0308	15.1566	15.8717	1.06152	2.61412	2.02545	1.05159	2.52789	1.77519	0.756902	2.0716		15.9994	1.68817	1.7829		0.105514	1.05611
Cdc42ep5	14.5711	11.2138	12.03	12.245	14.8452	97.656	77.6063	100.385	101.476	98.2687	98.6589	115.271	86.179		12.981	94.2808	99.5944		7.26298	1.05636
Spint2	90.2333	75.1538	85.1923	71.2605	78.5289	80.1922	75.266	79.6382	78.1886	81.0018	80.6526	83.8092	86.6823		80.0738	78.3213	83.0365		0.978114	1.0602
Nedd9	1.60699	1.86889	1.86812	1.79343	1.62941	3.12543	3.50343	2.42614	3.54604	3.6507	3.64264	2.00095	4.15257		1.75337	3.15026	3.36171		1.79669	1.06712
Tmed10	24.5195	23.2183	25.2761	23.4404	26.1969	57.237	45.4885	39.9457	60.5401	61.5893	60.557	33.4287	61.586		24.5302	50.8028	54.2903		2.07103	1.06865
Ntf5	0.0902377	0.203427	0.239144	0.095247	0.160163	0.37359	0.37178	0.44506	0.442303	0.531262	0.510854	0.20305	0.506895		0.157644	0.408183	0.438015		2.58928	1.07308
Abhd4	151.945	144.225	158.314	156.777	167.804	387.209	298.696	321.402	398.525	388.348	412.041	324.127	391.293		155.813	351.458	378.952		2.25564	1.07823
TIGD5	4.16802	4.04278	4.09998	4.13756	3.49686	1.40792	1.34337	1.47104	1.42742	1.44308	1.455	1.43731	1.77427		3.98904	1.41244	1.52741		0.35408	1.0814
Dcdc2b	19.0786	17.8781	23.5731	20.7904	19.3037	3.30766	6.75521	8.95794	4.86717	6.27247	5.27211	7.93039	6.4126		20.1248	5.97199	6.47189		0.296748	1.08371
Cntnap5b	41.6302	46.6104	43.0846	23.6748	46.0524	0.0514931	0.133089	0.230505	0.0399591	0.403061	0.0774551	0.00387095	0.00897183		40.2105	0.113762	0.12334		0.00282915	1.0842
Gnrhr	0.0741654	0.0179972	0.0748397	0.164248	0.105255	0.120715	0.0691509	0.0778727	0.169498	0.158804	0.0641888	0.0644802	0.188061		0.0873011	0.109309	0.118884		1.25209	1.08759
Emc9	5.80213	5.27547	6.72647	4.00313	4.23646	38.9244	28.7042	33.6448	39.1647	40.2429	39.7866	37.2537	37.1469		5.20873	35.1095	38.6075		6.74051	1.09963
Slc16a3	2.44181	1.37634	4.01186	1.96357	4.85204	20.3018	19.0322	11.7191	8.14522	11.3145	17.6424	21.8115	15.0588		2.92912	14.7996	16.4568		5.05256	1.11198
Scand1	219.368	206.718	111.749	192.537	213.746	72.7812	52.6734	57.9582	54.0405	62.0784	53.7799	73.8756	76.4936		188.824	59.3633	66.5569		0.314385	1.12118
Prdx3	19.8323	17.6407	17.7329	17.9876	22.3472	109.881	101.129	91.8257	117.91	108.738	151.553	99.7816	117.845		19.1081	105.186	119.479		5.5048	1.13588
Sdsl	4.04306	2.4063	3.98694	3.24587	3.45897	30.4007	22.5456	26.9561	29.0601	27.5239	32.0183	35.0792	29.2407		3.42823	27.2406	30.9655		7.94598	1.13674
Gm6222	0	0.0921154	0	0.205743	0.0626759	0.128443	0.0605009	0.0537727	0.0575264	0	0.228628	0.0696036	0.0435331		0.0721069	0.0750607	0.0854412		1.04097	1.13829
Cyb5a	47.5563	42.1677	43.936	42.6345	45.2943	283.111	223.521	196.431	276.45	319.695	294.726	206.6	300.321		44.3178	244.878	280.336		5.52551	1.1448
Sptssa	27.5073	23.4917	22.442	23.2871	23.4312	81.7183	71.2974	56.6987	86.2954	81.075	107.476	53.3738	99.0526		24.0319	74.0024	85.2443		3.07935	1.15191
Naglu	29.3092	30.5554	30.359	29.2812	33.9261	54.7768	39.5845	50.2629	54.4549	53.1718	55.6376	59.0926	62.5281		30.6862	49.7698	57.6075		1.6219	1.15748
Cd247,Gm16565	15.0518	14.9766	14.6509	13.658	13.0236	2.38496	2.50583	1.85126	2.58702	3.67656	2.38876	2.3062	2.46545		14.2722	2.33227	2.70924		0.163414	1.16163
Rasl12	2.84589	3.01855	3.37862	2.90855	3.06171	9.24499	9.31856	9.44335	11.7955	12.0933	11.7462	11.2146	11.1922		3.04266	9.9506	11.5616		3.27036	1.1619
Casp8	1.73063	1.4489	1.15919	1.88233	1.63352	13.1519	10.6496	9.27956	15.0588	15.1802	15.7562	9.05882	16.0481		1.57091	12.035	14.0108		7.66112	1.16418
Tradd	1.8467	1.82413	2.3993	2.48397	2.79929	13.9217	10.4383	13.4728	12.4997	13.9951	14.878	15.6099	14.3403		2.27068	12.5831	14.7058		5.54157	1.16869
Chchd10	42.1992	39.7244	36.7779	30.7545	42.6501	242.882	185.887	241.699	235.537	263.114	246.674	283.701	271.544		38.4212	226.501	266.258		5.89521	1.17553
Txndc15	7.64403	7.81929	8.22788	7.714	8.92539	33.1285	27.6478	28.3966	36.6132	39.5939	39.2663	29.6038	40.1753		8.06612	31.4465	37.1598		3.89859	1.18168
Tst	16.2658	15.3276	19.3904	16.7183	18.8598	103.783	84.7162	105.475	108.553	126.937	124.863	123.206	101.636		17.3124	100.632	119.16		5.81271	1.18412
2010320M18Rik	5.01211	5.03082	4.71312	4.58073	6.17527	13.4034	9.6272	11.3176	12.2069	14.169	14.6527	12.7298	13.6112		5.10241	11.6388	13.7907		2.28103	1.18489
Fstl3	8.00241	7.44576	8.21755	7.81499	8.48852	14.7565	14.4965	14.7579	17.095	18.5035	19.6892	14.4886	19.8825		7.99385	15.2765	18.141		1.91103	1.18751
Hist2h3c2	2.57428	1.30009	1.98796	1.50007	1.91762	1.69623	1.20476	1.51062	1.60546	1.25396	2.09527	2.08893	1.73477		1.856	1.50427	1.79323		0.810487	1.1921
Ilvbl	5.29128	4.73986	4.99273	5.7097	5.99224	20.2995	15.7701	17.2928	21.273	21.9338	23.3393	22.3211	21.5765		5.34516	18.6589	22.2927		3.49079	1.19475
Aanat	0.169477	0.94456	1.60097	0.8125	1.07228	0.375116	0.074143	0.292611	0.180016	0.214042	0.17257	0.300845	0.418469		0.919957	0.230471	0.276481		0.250524	1.19963
Cst11	0	0.0763035	0.165099	0.088443	0.170608	1.29111	0.445299	0.769856	0.887499	0.627674	0.990874	1.34975	1.10521		0.100091	0.848441	1.01838		8.47672	1.20029
Npc2	22.3725	20.3621	22.1551	19.4317	21.9307	84.0644	54.3227	59.0917	74.2531	88.7201	84.6015	61.2205	91.7724		21.2504	67.933	81.5786		3.19678	1.20087
Notch1	1.66113	2.84292	1.54743	3.27541	1.42459	3.10081	3.96891	5.14074	5.37849	8.17918	2.85992	7.29546	2.82701		2.1503	4.39724	5.29039		2.04495	1.20312
Susd3	43.3442	42.3102	46.4802	49.4465	50.3155	321.981	238.135	362.776	339.919	354.075	374.266	434.718	365.767		46.3793	315.703	382.207		6.80697	1.21065
Hpcal1	5.6083	4.50026	5.8234	4.49937	5.18677	26.5475	24.0809	25.1876	28.2004	32.5327	32.658	24.986	35.8255		5.12362	26.0041	31.5006		5.07534	1.21137
Itm2c	46.5134	44.9815	44.3243	39.4306	48.9687	132.682	134.036	143.14	144.507	149.539	177.408	158	188.349		44.8437	138.591	168.324		3.09054	1.21454
Pmis2	131.572	136.119	139.432	147.48	133.886	1.03779	4.95607	1.98021	1.58957	3.54409	2.86581	2.39827	2.81913		137.698	2.39091	2.90682		0.0173635	1.21578
Vps37d	0.867492	0.701685	0.796401	0.762996	0.785158	4.98963	3.85167	4.92536	5.03244	5.06278	6.11538	6.2869	5.444		0.782746	4.69977	5.72727		6.00421	1.21863
Tesc	4.29102	2.13944	4.17039	3.07502	4.8829	22.6243	16.3943	17.3094	18.6955	18.766	24.5507	25.9361	23.1777		3.71175	18.7559	23.1076		5.0531	1.23202
Hspa1a	0.929671	0.89706	1.10665	0.933528	0.924692	2.77079	2.14751	2.16688	2.43281	2.89942	3.10221	2.93247	2.83401		0.95832	2.3795	2.94203		2.48299	1.23641
Aqp12	0.643263	0.539967	0.638653	0.562996	0.659048	0.534142	0.437451	0.681946	0.747367	0.465465	0.827242	0.978015	0.707365		0.608785	0.600226	0.744522		0.985941	1.2404
Ap1g1	15.569	16.3484	18.1401	17.1966	16.7381	25.2577	21.9987	20.0012	24.9186	30.2843	32.8123	19.0415	32.4882		16.7984	23.044	28.6566		1.3718	1.24356
Epo,Gnb2,Mir6418	283.369	291.802	312.29	267.086	316.415	411.614	349.16	400.772	411.285	461.86	483.592	502.429	515.95		294.192	393.208	490.958		1.33657	1.2486
Atf3	0.121799	0.102486	0.126348	0.110082	0.0439648	1.95279	2.01261	1.62884	2.9456	2.3928	3.46312	1.70675	3.13903		0.100936	2.13496	2.67543		21.1516	1.25315
Bri3	62.8556	58.7936	55.2351	55.4509	55.5434	51.6833	42.4883	40.7391	43.0091	54.9544	62.6638	44.85	61.4737		57.5757	44.48	55.9855		0.772547	1.25867
Hadh	27.2365	24.7448	27.0418	25.3793	31.0389	174.206	133.436	133.557	170.135	200.879	212.458	154.287	202.401		27.0883	152.833	192.506		5.64206	1.25958
Uaca	14.8983	13.4638	15.4679	14.2331	12.5602	5.59177	6.50273	4.80145	6.41246	8.44811	8.24987	5.40936	7.46387		14.1247	5.8271	7.3928		0.412548	1.26869
Fam19a5	0.373433	0.329555	0.390197	0.281427	0.44744	2.00631	1.55582	1.72749	1.5637	2.35017	2.39641	1.47804	2.4919		0.36441	1.71333	2.17913		4.70165	1.27187
Orai1	23.9471	23.3775	22.0614	25.7547	26.5535	12.8214	12.8231	13.3577	11.9168	15.0941	16.1508	15.9445	18.4989		24.3388	12.7297	16.4221		0.523022	1.29005
Ccdc126	2.53391	1.88242	1.96936	2.24891	2.13232	2.14851	2.31702	1.54556	2.43415	3.00931	3.53072	1.75902	2.91772		2.15338	2.11131	2.80419		0.980461	1.32818
Epdr1	0.295127	0.185144	0.135063	0.159628	0.215402	1.92215	1.86553	1.55919	2.20936	3.00022	2.53301	1.60719	2.93125		0.198073	1.88906	2.51792		9.53719	1.3329
Fxn	4.48689	4.03528	3.9042	4.2987	4.45304	2.95965	3.19035	2.69894	2.93348	3.60113	4.20722	3.16237	4.83644		4.23562	2.94561	3.95179		0.695436	1.34159
Cnp	2.9936	3.65584	3.55478	2.96976	4.08938	25.6868	19.7046	21.8396	23.789	33.9366	32.2521	27.7259	32.9673		3.45267	22.755	31.7205		6.59055	1.394
Mgst1	71.403	65.0747	73.5801	67.1807	88.9352	715.229	526.853	497.645	696.906	857.908	942.885	708.226	889.158		73.2347	609.158	849.544		8.31789	1.39462
Cnn3	3.83719	4.42357	3.97337	3.88861	3.99745	61.2626	54.8319	47.2262	72.7307	99.6971	89.3705	51.1949	89.8639		4.02404	59.0129	82.5316		14.6651	1.39854
Kazald1	1.84746	2.93224	3.9244	2.62476	2.407	5.77198	4.11233	5.19523	6.25597	7.57447	7.38805	7.02404	7.89019		2.74717	5.33388	7.46919		1.94159	1.40033
Trappc6a	48.558	40.1363	42.0818	34.9693	46.4641	49.313	41.8844	57.6474	49.4603	58.926	62.1029	84.282	76.4324		42.4419	49.5763	70.4358		1.1681	1.42076
Nenf	20.5918	20.5504	18.7235	19.5703	22.0202	127.29	91.1163	104.942	114.799	156.452	149.458	148.642	172.623		20.2912	109.537	156.794		5.39823	1.43143
Tmsb4x	158.172	152.161	135.465	138.505	148.682	1088.02	745.791	752.015	1017.32	1504.59	1279.3	904.606	1498.94		146.597	900.787	1296.86		6.14464	1.4397
Gm826	0.0620244	0.0608162	0.449623	0	0.490803	0.882331	0.760517	0.730576	1.06739	1.24785	1.00733	1.41501	1.2994		0.212653	0.860204	1.2424		4.0451	1.44431
Aldoa	369.695	338.464	375.894	346.718	382.76	447.923	329.488	398.937	416.854	553.116	604.087	558.777	595.015		362.706	398.3	577.749		1.09814	1.45053
Crym	0.267006	0.0335435	0.107748	0.194016	0.141821	0.199127	0.382302	0.460989	0.255948	0.513119	0.527242	0.169483	0.678769		0.148827	0.324591	0.472153		2.181	1.45461
Lysmd2	2.45342	2.22909	2.2472	2.20741	2.67008	11.7508	11.3607	9.41966	12.5762	16.7388	16.7341	13.2228	19.5663		2.36144	11.2768	16.5655		4.77541	1.46898
Klhdc9	5.82831	6.58672	6.90556	7.84699	8.49377	1.84	1.87073	2.06063	1.55545	2.87302	2.66037	2.20752	3.15643		7.13227	1.8317	2.72433		0.256819	1.48732
Ufsp1	0.810764	0.775878	1.1217	1.43367	1.34181	4.39093	2.31196	4.35901	4.55859	6.04079	5.0259	6.40806	6.09397		1.09676	3.90512	5.89218		3.56058	1.50883
Tpd52	6.39989	7.11566	6.46126	6.36991	6.6701	18.1532	16.0186	17.5678	15.5526	25.8501	27.2154	20.8242	27.7987		6.60336	16.823	25.4221		2.54765	1.51115
Mybphl	0.133997	0.10186	0.0343009	0.104121	0.0720345	0.457876	0.171359	0.268978	0.276571	0.244008	0.729562	0.431823	0.37242		0.0892627	0.293696	0.444453		3.29024	1.51331
Ptgds	370.061	308.563	412.858	341.112	472.587	3405.35	2333.49	2944.77	3395.25	4401.09	4669.24	5350.99	3954.75		381.036	3019.72	4594.02		7.92501	1.52134
Bcl3	2.50094	2.59447	4.03154	2.74227	4.58481	25.7239	24.1158	23.7829	29.6857	43.1715	44.0573	36.7762	34.1053		3.29081	25.8271	39.5276		7.84825	1.53047
Gstm1	320.263	236.357	347.652	316.453	399.847	2958.03	2164.17	2549.59	3258.13	4278.3	4489.99	3364.37	4632.51		324.114	2732.48	4191.29		8.4306	1.53388
Clybl	2.53774	2.60503	2.82735	2.52892	3.17325	16.7727	13.465	10.4512	17.1241	27.2626	24.3783	14.9107	22.7716		2.73446	14.4533	22.3308		5.2856	1.54504
Gm11744	7.05102	5.96339	7.43257	6.57447	7.61489	37.6466	30.6651	33.2032	39.5127	53.4293	57.7898	54.9426	52.2637		6.92727	35.2569	54.6063		5.08958	1.54881
Mapre2	6.64405	5.07945	5.81012	6.0224	5.97983	15.0593	10.104	9.46573	14.144	21.1816	20.6621	11.9571	21.8558		5.90717	12.1933	18.9141		2.06415	1.5512
Omp	0.0201543	0.0206318	0	0.0428585	0.0583668	0.0130397	0.0262037	0.0112262	0.0254268	0.0155416	0.0168857	0.0379594	0.0485229		0.0284023	0.0189741	0.0297274		0.668048	1.56674
Dhrs7	12.8543	11.7364	11.5635	11.6733	14.709	77.8155	56.2411	56.4548	75.7439	127.514	110.301	69.3036	111.3		12.5073	66.5638	104.605		5.322	1.57149
Bcar3	3.85859	3.59907	3.88605	3.88125	4.74901	11.7515	9.48689	11.161	12.1455	15.5295	18.5488	16.4306	19.6144		3.99479	11.1362	17.5308		2.78768	1.57422
Necap2	23.1522	21.4089	29.2272	24.4632	30.5125	32.1346	25.093	31.2779	30.3404	46.847	47.1842	42.4628	50.601		25.7528	29.7115	46.7737		1.15372	1.57427
Glmp	17.091	15.9697	19.7922	16.4032	24.3041	155.573	105.34	121.251	159.257	224.901	214.706	196.445	219.609		18.712	135.355	213.915		7.23359	1.5804
Pcbd1	0.120341	0.298409	0.370359	0.127654	0.433421	2.01134	1.82465	1.62574	2.49115	3.69221	2.60284	2.97845	3.38842		0.270037	1.98822	3.16548		7.36277	1.59212
Fbxw4	7.89862	9.3973	7.38101	8.50598	7.50712	20.3149	13.4533	18.3748	18.5671	27.1957	27.7173	29.5178	28.9006		8.13801	17.6775	28.3329		2.17222	1.60276
Dbp	8.76152	7.87059	8.0498	8.54919	7.26548	49.5655	38.5256	37.0051	37.9416	66.1593	76.5145	47.7224	71.4949		8.09932	40.7595	65.4728		5.03246	1.60632
Lor	0.137931	0.175889	0.232253	0.207499	0.177453	0.572306	0.121997	0.354588	0.427502	0.642777	0.492447	0.597612	0.653041		0.186205	0.369098	0.596469		1.98221	1.61602
Dpysl2	2.54595	2.37521	2.39496	2.3575	2.4638	6.89999	5.58904	5.48715	6.61422	10.6386	10.6097	6.98018	11.5582		2.42748	6.1476	9.94667		2.5325	1.61798
Cck	0	0.0823317	0	0	0.0569322	0	0.0552084	0	0.159467	0.063871	0.139248	0.064264	0.0803874		0.0278528	0.0536688	0.0869426		1.92688	1.61998
Folr1	22.6374	14.8731	18.668	18.3793	22.8256	150.674	122.704	114.339	166.577	235.149	224.418	211.338	256.507		19.4767	138.573	231.853		7.11484	1.67314
2010003K11Rik	0.52892	0.266769	0.907869	0.613713	0.876988	0.341142	0.466101	0.240327	0.454483	0.53381	0.695316	0.681927	0.603813		0.638852	0.375513	0.628717		0.587794	1.67429
Cxxc5	70.6693	66.675	73.7334	65.285	69.939	6.97579	10.2702	7.58045	7.8149	16.4789	14.2008	10.7901	13.2953		69.2603	8.16033	13.6913		0.117821	1.67778
Gm10639	0	0	0.107944	0	0	0.143904	0.0465673	0.035949	0.0902208	0.26612	0.138915	0.0642084	0.0694272		0.0215888	0.0791603	0.134668		3.66673	1.7012
AC107766.1,Arhgef4	0.649673	0.862731	0.852081	0.544373	0.842616	4.95155	3.58634	4.11346	3.28997	6.45417	7.69549	6.53312	6.62575		0.750295	3.98533	6.82713		5.31169	1.71307
Cbln4	0.385575	0.419788	0.890476	0.412446	0.557396	0.795016	0.798898	0.622928	1.06135	1.67853	1.56077	1.14788	1.25977		0.533136	0.819548	1.41174		1.53722	1.72258
Cox7a1	4.42948	3.94344	4.34455	5.97032	6.51264	43.8177	41.3275	33.9484	47.7874	63.6705	59.0595	69.945	95.6373		5.04009	41.7203	72.0781		8.27769	1.72765
Cdh10	0	0.0222537	0	0.0184819	0.017235	0.0478612	0.0076006	0.0170048	0.00732779	0.0706362	0.0351658	0.00844302	0.0245297		0.0115941	0.0199486	0.0346937		1.72058	1.73915
Vsnl1	0	0	0	0	0.0641923	0.0435296	0.0555578	0.0106885	0.0680553	0.096084	0.0539183	0.0348205	0.126106		0.0128385	0.0444578	0.0777322		3.46286	1.74845
Ccdc107	13.036	12.2559	25.682	10.8815	14.4735	45.0912	34.0554	48.682	48.0732	70.7159	75.8971	85.2537	75.7686		15.2658	43.9755	76.9088		2.88066	1.7489
Arsb	4.1067	4.10279	4.25147	3.87531	5.0626	12.9685	9.52108	10.4211	15.1251	21.598	22.0012	16.5388	24.345		4.27977	12.0089	21.1208		2.80598	1.75875
Sult2b1	0.63486	0.157221	0.246809	0.246931	0.207535	2.11857	0.685676	1.17857	0.918147	3.04989	1.89224	1.68594	2.0228		0.298671	1.22524	2.16272		4.10231	1.76514
Gstm2	220.279	158.96	211.905	213.741	246.537	1895.24	1374.69	1331.92	2027.56	3341.26	3079.79	2021.02	3265.5		210.284	1657.35	2926.89		7.88148	1.766
Sfrp4	0.0234158	0	0	0	0	0.110082	0.076217	0.0589842	0.0150363	0.0708464	0.0784745	0.115361	0.195278		0.00468316	0.0650799	0.11499		13.8966	1.76691
Tmem86a	22.8411	21.5859	24.8646	23.0504	28.0333	125.515	90.0124	110.125	121.722	195.349	205.298	183.747	213.173		24.0751	111.844	199.392		4.64562	1.78277
Sema3d	0.0375263	0.0483649	0.089092	0.056173	0.0932472	0.109768	0.0806335	0.0742444	0.154837	0.187442	0.193307	0.0629535	0.304743		0.0648807	0.104871	0.187111		1.61636	1.78421
Dcxr	2.98619	2.27169	3.22128	2.92369	3.72109	36.1042	20.2218	25.0761	32.1868	54.6618	52.3596	48.0995	49.6316		3.02479	28.3972	51.1881		9.38817	1.80257
Cradd	1.07798	1.65411	1.69873	1.41919	1.24069	5.04308	3.53326	3.73366	4.7932	8.94183	7.9153	5.66481	8.47013		1.41814	4.2758	7.74802		3.01508	1.81206
Plekhb1	3.30382	1.95028	2.33065	3.74326	2.58259	6.82088	4.1379	5.09902	5.96708	12.6079	9.83048	9.17585	8.60209		2.78212	5.50622	10.0541		1.97915	1.82595
Ky	0.451766	0.496186	0.454202	0.514353	0.434438	0.0963187	0.226022	0.147243	0.178186	0.302537	0.315512	0.280996	0.286131		0.470189	0.161942	0.296294		0.34442	1.82963
Mafb	2.7408	3.08743	3.27017	2.68225	3.08261	17.3531	14.5201	15.6352	16.6988	26.0569	30.5549	22.0219	39.3219		2.97265	16.0518	29.4889		5.39982	1.83711
Mgarp	19.6383	16.664	19.0862	19.5149	19.9329	145.619	128.784	122.688	166.466	251.303	280.741	223.375	282.584		18.9673	140.889	259.501		7.42802	1.84188
Grhpr	9.36548	9.48671	8.19652	8.02245	12.3233	78.9312	58.9498	69.7048	84.7899	116.872	137.72	158.471	136.678		9.47889	73.0939	137.435		7.71123	1.88026
Nr0b2	0.456654	0.299865	0.306513	0.086329	0.117668	3.50928	2.88017	2.40544	3.06624	4.21073	5.63029	5.51034	7.28065		0.253406	2.96528	5.658		11.7017	1.90808
Tspo	11.0074	11.1279	10.1742	9.79976	12.9787	97.2794	67.997	90.4564	95.9544	146.249	168.419	172.346	186.627		11.0176	87.9218	168.41		7.98013	1.91545
Ifi35	1.77613	1.68155	2.43046	1.95687	1.88151	19.0645	13.1224	13.8513	17.0263	31.2573	32.6577	26.5306	30.477		1.9453	15.7661	30.2307		8.10471	1.91744
Mansc1	0.196005	0.21236	0.254676	0.212716	0.207422	1.13428	1.02201	0.577576	0.914126	2.09875	1.78194	1.3028	1.83294		0.216636	0.911998	1.75411		4.20982	1.92337
Bdh1	6.54281	5.39351	6.75491	6.41136	7.09025	16.4715	13.478	13.7805	15.2857	27.6669	31.1259	28.1114	26.8355		6.43857	14.7539	28.4349		2.29149	1.92728
Fat4	0.611652	0.678915	0.751825	0.979861	0.79743	0.288093	0.180396	0.194607	0.324055	0.562435	0.559984	0.330609	0.470058		0.763937	0.246788	0.480772		0.323047	1.94812
Tmem238	0.785028	0.467274	0.486876	0.552405	0.371013	4.49847	2.86491	1.96191	2.10579	5.46422	4.74149	5.21792	6.91127		0.532519	2.85777	5.58372		5.36651	1.95387
Gsta2	14.9391	12.1244	12.5544	13.8372	13.0951	132.559	90.5606	75.2813	125.557	275.075	250.358	124.259	189.703		13.31	105.989	209.849		7.96312	1.9799
Tmem71	0.128212	0.167178	0.0583777	0.159543	0.128725	1.22355	0.951416	0.817755	1.27748	2.33003	2.44393	0.877354	3.11979		0.128407	1.06755	2.19278		8.31379	2.05403
Hsd17b3	21.3684	20.3251	20.1713	22.1993	29.5659	209.928	138.784	137.984	219.665	434.808	415.883	257.409	368.564		22.726	176.59	369.166		7.77041	2.09052
Bhlhe22	0	0.0279365	0.0297985	0.0305599	0	0.117888	0.0669692	0.059594	0.0636683	0.232984	0.145532	0.107915	0.164574		0.017659	0.0770299	0.162751		4.36208	2.11283
Pipox	0.802411	0.756715	0.752753	0.836634	0.749226	1.86576	1.3596	1.1491	1.81698	3.94361	3.70716	2.20852	3.26947		0.779548	1.54786	3.28219		1.98559	2.12047
Ackr1,Cadm3	0.0550502	0.0815338	0.0334193	0.111652	0.139159	0.404263	0.232001	0.192514	0.257524	0.505649	0.384046	0.377438	1.11771		0.0841629	0.271575	0.596211		3.22679	2.19538
Pla2g5	8.50218	6.70288	8.98537	8.33243	8.07879	39.0234	34.4032	37.4548	48.6049	89.1653	89.5878	93.5253	94.1344		8.12033	39.8716	91.6032		4.91009	2.29746
Nnmt	15.8933	11.471	14.5803	10.9023	10.3872	5.19872	3.4217	2.68914	5.15351	12.1706	9.92334	7.02076	9.59893		12.6468	4.11577	9.67841		0.325439	2.35154
Wnt6	12.7153	10.9902	13.5528	11.8244	17.2547	88.509	62.7954	86.1386	77.0437	170.611	180.052	215.698	176.885		13.2675	78.6217	185.811		5.92589	2.36336
Phyh	8.72208	8.17228	9.56231	9.87101	10.5913	60.3195	47.8614	42.2503	62.8297	150.956	140.437	79.6857	137.153		9.3838	53.3152	127.058		5.68163	2.38315
Stambpl1	51.8362	49.67	48.9691	49.3792	49.7088	3.69641	6.0767	3.0121	4.2032	13.3242	10.4578	6.74842	10.3109		49.9127	4.2471	10.2103		0.0850907	2.40407
Aldh3b1	28.794	25.4903	28.1974	24.4626	25.2979	16.9514	15.0136	16.029	17.7535	39.6995	44.5808	35.371	40.6838		26.4484	16.4369	40.0838		0.621469	2.43865
Sp5	0.0480318	0.0248373	0.075499	0.0475323	0	0.063125	0.0467841	0.131467	0.0459601	0.214271	0.196022	0.147065	0.148592		0.0391801	0.071834	0.176487		1.83343	2.45688
Tnmd	0	0	0.0312287	0	0.022784	0.0624522	0.020306	0.0145125	0.0390798	0.118576	0.0833975	0.0346313	0.10555		0.0108025	0.0340876	0.0855387		3.15552	2.50938
Arg1	0.24449	0.185215	0.252075	0.206411	0.235566	0.146073	0.308876	0.15263	0.173776	0.373729	0.588951	0.57547	0.463673		0.224751	0.195339	0.500456		0.869133	2.56199
Wfdc6b	1.57204	1.83724	1.89868	1.54887	2.01833	2.05037	1.21106	1.34335	1.34714	3.53934	4.20617	3.52582	4.03114		1.77503	1.48798	3.82562		0.838283	2.57101
Wfdc2	0.109446	0.189233	0.539724	0	0.590608	0.713147	0.715411	1.16483	0.734755	1.1991	0.742016	5.98255	0.857077		0.285802	0.832036	2.19519		2.91123	2.63833
Socs2	3.74817	4.72506	3.52779	4.3047	3.2889	2.91477	2.46558	2.59407	2.42165	7.67324	7.46896	4.69755	7.78055		3.91892	2.59902	6.90508		0.663197	2.6568
Mt3	4.75485	2.82916	4.37259	3.20044	9.40519	54.5308	24.7908	36.058	38.706	74.1047	112.562	131.773	101.788		4.91245	38.5214	105.057		7.84159	2.72724
1110032F04Rik	0	0.0567757	0.0196841	0	0.0536136	0.085433	0.0714319	0.0596369	0.0923364	0.156199	0.3477	0.18545	0.263589		0.0260147	0.0772096	0.238234		2.96792	3.08556
Ahsg	0.221937	0.140235	0.0567959	0.0865071	0.218753	1.57457	0.78716	1.09112	0.840292	1.77667	3.2419	2.26709	6.1483		0.144846	1.07329	3.35849		7.40986	3.12917
Glipr1	1.21608	1.02813	2.56717	1.47009	0.577586	3.56306	1.75778	2.03612	1.52731	7.39641	5.07066	7.42304	8.31707		1.37181	2.22107	7.0518		1.61908	3.17496
Cox6a2	0.262286	0	0.268698	0.267335	0.061732	0.505391	0.331578	0.746372	0.437168	1.32822	1.4992	2.19978	1.43592		0.17201	0.505127	1.61578		2.93661	3.19876
Gsta3	31.2302	24.8894	38.865	28.8071	48.3967	283.13	182.626	200.349	323.172	876.397	920.934	570.281	863.327		34.4377	247.319	807.735		7.18165	3.26596
Gabrg3	0.315894	0.59615	0.736635	0.862431	0.450518	0	0.019757	0.0248266	0	0.121115	0.0103433	0.0139645	0.00784695		0.592326	0.0111459	0.0383174		0.0188172	3.43781
Cryge	0.505388	0.249357	0.513443	0.774213	0.760635	1.44899	1.05111	0.586944	0.905144	4.66892	2.60713	3.57283	3.83271		0.560607	0.998047	3.6704		1.7803	3.67758
Mapk13	0.537728	0.431095	0.855972	0.538066	0.413312	0.680651	0.29899	0.497664	0.302858	1.49123	2.15482	1.54803	1.57842		0.555235	0.445041	1.69312		0.801536	3.80443
Bmyc	5.05317	3.41152	4.40641	2.9638	5.01305	25.0192	15.8336	22.7076	22.7789	94.3679	106.289	126.923	92.9413		4.16959	21.5848	105.13		5.17673	4.87057
Crygc	0.133953	0.284217	0.297587	0.344053	0.0930935	0.253934	0.262948	0.156445	0	1.05136	0.719368	0.984887	0.936609		0.230581	0.168332	0.923056		0.730034	5.48355
Lpl	0.783906	0.393374	0.641088	0.674871	0.81011	4.79081	2.10472	3.9898	4.45766	31.5983	20.9273	12.8565	22.6849		0.66067	3.83575	22.0167		5.80585	5.73989
Gsta1	0.20659	0.201926	0.0530203	0	0.113511	0	0	0.0264633	0.0447729	0.316813	0	0.0700696	0.103786		0.115009	0.017809	0.122667		0.154849	6.88791
Spp1	0.487101	0.355878	0.257646	0.308789	0.290975	2.53985	2.3357	1.50276	2.27587	10.7968	21.6443	14.6084	16.0436		0.340078	2.16355	15.7733		6.36191	7.29048
Miox	0.116339	0.079026	0.494103	0	0	0.193445	0.154918	0.342768	0.268925	1.26338	2.49015	2.14228	2.10229		0.137894	0.240014	1.99952		1.74057	8.33087
