# Supplementary material for: Identification of Sertoli cell-specific transcripts in the mouse testis and the role of FSH and androgen in the control of Sertoli cell activity
Source: BMC Genomics. 2017 Dec 15;18:972. doi: 10.1186/s12864-017-4357-3 (PMC5731206; doi:10.1186/s12864-017-4357-3)
Supplement: Supplementary file 15 — “Transcripts present in all databases of Sertoli cell transcripts.” Transcripts present in all the Sertoli cell-specific databases (this publication and [41, 42]) and in the total Sertoli cell transcriptome [43]. (XLSX 10 kb) [file 12864_2017_4357_MOESM15_ESM.xlsx]

## Sheet: genes in all databases
	Genes present in all databases
	Gene symbol
	Myoz2
	4930550L24Rik
	Aard
	Agpat4
	Amhr2
	Arl4d
	AU015836
	Basp1
	Bex2
	Bex4
	Cdk5
	Cdkn2b
	Cidea
	Cldn11
	Clec12b
	Cst12
	Cst9
	Ctnnal1
	Ctsl
	Dcaf12l1
	Ddr1
	Defb36
	Dhh
	Dmrtc1a
	Dpysl4
	Drd4
	Dtx1
	Dync1i1
	Enpp2
	Etd
	Etnk2
	Fam189a2
	Fndc5
	Frzb
	Fshr
	Fuca2
	Gata1
	Gatm
	Gm648
	Gpr37
	Gstm6
	Gstm7
	Hebp2
	Hopx
	Hspb1
	Inhbb
	Itpka
	Jakmip1
	Kcnk13
	Lsr
	Mro
	Nags
	Nr0b1
	Nt5e
	Ntn4
	Nxnl2
	Ormdl3
	Padi2
	Pard6b
	Pcsk1n
	Pdia5
	Phgdh
	Plac1
	Prr15
	Qpct
	Rhox8
	Scara3
	Scrn1
	Sdc4
	Sema6c
	Sema7a
	Shbg
	Sin3b
	Slc25a18
	Slc47a2
	Smpx
	Sox8
	Tox
	Tubb3
	Wfdc10
	Wfdc6a
	Wfdc9
	Wt1
					genes in all databases
