# Supplementary material for: Identification of Sertoli cell-specific transcripts in the mouse testis and the role of FSH and androgen in the control of Sertoli cell activity
Source: BMC Genomics. 2017 Dec 15;18:972. doi: 10.1186/s12864-017-4357-3 (PMC5731206; doi:10.1186/s12864-017-4357-3)
Supplement: Supplementary file 16 — “Array data from testes of 20-day old normal, FSHRKO, SCARKO and FSHRKO.SCARKO mice.” All array data from 4 animals in each goup. (XLSX 5902 kb) [file 12864_2017_4357_MOESM16_ESM.xlsx]

## Sheet: All array data
			Animal group array data
	Transcript Cluster ID	gene symbol	normal 1	normal 2	normal 3	normal 4	SCARKO 1	SCARKO 2	SCARKO 3	SCARKO 4	FSHRKO 1	FSHRKO 2	FSHRKO 3	FSHRKO 4	FSHRKO.SCARKO 1	FSHRKO.SCARKO 2	FSHRKO.SCARKO 3	FSHRKO.SCARKO 4
	10344614	-	88.7807	110.371	102.24	133.906	81.362	95.2446	96.9801	96.1961	101.505	106.62	80.1905	79.8255	101.364	90.5149	78.3425	87.0281
	10344616	-	18.6318	18.8029	18.6489	19.157	18.6899	18.6483	19.0144	18.7718	18.9703	18.4315	19.4281	18.6055	19.0861	18.7523	18.8552	18.792
	10344618	-	19.8634	19.2363	19.9737	21.4603	19.9539	19.7625	20.2174	19.8992	19.9092	19.8369	19.9152	20.0898	19.5957	19.6733	20.5983	19.3621
	10344620	Gm10568	25.8367	25.3609	27.726	25.8739	29.1121	27.3133	26.8647	25.8633	25.3546	26.5209	28.4139	24.9616	26.5785	28.9469	26.978	25.2906
	10344622	-	153.833	113.524	143.361	127.909	131.05	95.2504	120.234	84.2893	110.382	116.379	106.001	86.3762	113.839	134.935	107.089	78.8402
	10344624	Lypla1	487.441	496.295	372.973	444.603	540.205	544.798	573.845	462.196	416.355	451.821	431.581	455.952	527.194	560.114	521.887	507.495
	10344633	Tcea1	488.887	519.515	419.511	447.282	736.51	711.259	629.542	592.255	633.821	619.586	626.582	505.926	662.928	676.496	750.952	709.625
	10344637	Atp6v1h	582.065	572.471	561.603	580.9	594.045	525.884	606.566	399.057	462.22	469.996	468.501	360.244	464.308	419.534	489.834	503.451
	10344653	Oprk1	26.5496	29.9002	26.0133	28.1955	26.8717	29.6579	27.4048	25.4119	29.3751	27.3379	27.373	24.6024	29.6264	30.5765	26.7543	24.8953
	10344658	Rb1cc1	1140.29	1121.57	1454.3	1356.83	677.646	632.073	749.021	673.495	774.637	842.742	762.23	582.66	658.213	492.888	583.663	568.255
	10344674	Fam150a	22.3114	23.0641	22.4893	21.8739	22.5644	24.1358	22.5732	22.0939	22.2883	21.6475	22.0584	22.7671	21.9734	21.2185	20.5273	22.3787
	10344679	St18	36.3109	38.7806	35.0296	37.1579	36.7703	37.1013	38.4185	37.4478	35.2391	35.264	37.3796	35.8738	33.8556	36.6212	33.5983	37.3912
	10344705	-	48.8858	51.495	55.8082	42.1395	57.2798	64.9247	48.4091	52.8168	53.1148	68.8588	53.982	41.2998	63.6446	76.4057	56.3472	50.9956
	10344707	Pcmtd1	143.24	141.866	127.006	116.509	219.714	238.242	226.656	285.847	173.042	173.262	246.902	225.904	197.921	183.492	267.016	264.539
	10344713	Ahcy	512.112	554.492	459.185	500.423	909.028	956.662	783.626	542.739	735.361	662.293	583.919	589.724	767.121	747.035	857.619	698.727
	10344715	-	24.9719	26.1651	25.5271	24.3439	24.8342	24.3504	25.1253	24.6196	24.7359	25.5968	23.9082	26.0812	26.9607	25.1095	23.6772	24.7615
	10344717	-	31.9637	31.1744	29.7435	30.3706	35.0403	27.926	29.8055	32.1192	31.6996	33.1247	34.9869	30.0004	34.066	40.3086	33.7002	32.95
	10344719	-	53.5495	54.981	51.595	58.7115	58.4669	56.4001	55.9053	59.9569	53.641	56.8194	49.0302	47.2598	62.2608	61.1533	50.5446	54.7269
	10344721	-	18.8069	18.6744	18.586	18.8485	18.724	18.6854	18.6674	18.8655	18.3373	18.7216	18.6148	18.9257	18.9717	18.3982	19.119	18.9431
	10344723	Rrs1	303.594	352.504	332.717	307.999	477.85	476.796	439.345	520.703	407.614	506.606	435.173	334.398	396.364	491.81	522.73	482.948
	10344725	Adhfe1	76.1182	64.8912	54.5161	59.7548	83.8066	77.9426	89.6325	98.8551	95.6905	89.0896	100.123	165.336	131.975	93.6928	166.422	142.476
	10344741	Hnrnpa3	1492.31	1501.35	1484	1482.19	1486.31	1513.38	1627.7	1418.45	1479.37	1432.25	1414.51	1521.41	1488.23	1448.68	1619.02	1686.95
	10344743	3110035E14Rik	99.9419	93.1824	79.7743	87.067	86.5674	77.154	96.999	77.3223	82.2562	78.5276	88.7469	109.855	82.117	38.6145	51.764	51.2283
	10344750	Sgk3	330.137	314.127	258.908	288.04	291.408	280.134	290.165	327.3	359.933	336.467	421.363	433.567	325.294	229.644	288.453	302.196
	10344772	6030422M02Rik	226.375	206.588	164.867	178.702	177.305	206.052	225.093	63.7167	129.215	142.497	130.564	70.0504	127.799	108.191	139.158	144.288
	10344789	Cspp1	255.723	249.241	281.933	284.261	256.376	223.229	296.362	221.997	212.212	230.463	263.507	193.52	202.281	179.938	260.695	244.466
	10344797	Cspp1	164.478	193.989	175.399	173.042	172.523	185.43	157.693	155.339	190.644	195.579	142.24	136.158	186.289	235.785	157.08	170.463
	10344799	Cspp1	402.106	391.674	477.929	454.266	371.308	338.74	392.047	328.393	343.247	349.549	402.94	272.651	311.372	267.102	371.205	370.827
	10344801	Cspp1	451.522	419.818	496.33	458.022	357.84	339.133	376.875	297.975	343.59	364.133	329.66	248.41	311.802	259.623	308.336	343.209
	10344803	Cspp1	255.292	205.453	278.531	270.286	206.091	157.079	220.602	156.936	166.319	175.577	217.528	148.765	147.686	148.72	175.664	158.334
	10344805	Cspp1	250.087	214.968	223.824	259.076	211.016	170.434	199.564	132.78	155.077	178.433	218.037	144.477	172.027	182.491	173.722	173.266
	10344807	Cspp1	400.301	384.595	411.996	421.735	311.737	321.854	332.269	277.744	335.889	371.569	353.211	252.558	328.367	291.934	339.948	323.032
	10344809	Cspp1	438.517	460.651	440.826	437.011	376.55	398.298	413.315	329.429	380.144	385.019	371.652	278.254	345.017	318.531	380.277	420.837
	10344811	Cspp1	665.351	662.53	659.62	674.238	524.179	604.334	616.971	495.561	598.876	573.086	574.665	403.087	514.51	513.215	545.947	573.461
	10344813	Cspp1	249.077	238.859	256.242	282.978	179.647	176.614	195.383	141.101	154.422	190.139	187.281	132.709	169.165	138.771	173.927	163.361
	10344815	Cspp1	330.267	275.06	325.697	359.536	234.548	221.46	284.716	210.852	195.864	232.352	250.765	189.767	216.813	175.76	230.667	260.488
	10344817	Cspp1	413.748	349.637	419.713	403.712	284.241	282.629	309.691	207.913	268.166	291.998	281.872	197.085	254.783	227.307	239.728	255.354
	10344819	Cspp1	379.155	366.794	401.602	445.677	286.53	299.413	317.107	221.885	294.673	359.16	280.907	203.009	247.633	186.372	261.197	268.251
	10344821	Cspp1	428.555	461.181	456.248	484.196	308.636	324.422	375.455	267.608	321.405	351.88	343.799	219.11	294.989	281.964	287.645	319.649
	10344835	-	173.404	150.922	122.903	121.889	170.724	177.977	140.362	153.46	155.023	159.43	124.362	146.816	190.584	201.838	153.169	149.056
	10344837	Prex2	42.2148	45.0228	48.1224	44.0029	55.8814	56.6343	54.2345	58.201	52.3753	49.5541	64.8222	51.0093	51.2655	60.7748	61.462	62.6887
	10344879	A830018L16Rik	38.531	40.2734	41.4028	40.9704	41.2129	37.647	37.6715	36.9079	44.1107	38.0587	45.7506	35.5704	37.7792	39.9199	40.9368	38.6363
	10344895	-	36.4299	36.8454	32.3714	31.0371	36.688	33.1144	33.6827	36.4228	36.52	37.9697	35.0388	39.8345	36.0603	34.9132	34.2421	39.4736
	10344897	Sulf1	175.32	146.108	166.525	164.7	204.232	179.178	161.915	161.302	116.819	113.606	150.444	141.936	130.134	112.806	139.071	140.008
	10344922	-	24.0639	26.9832	30.7341	28.7611	26.8111	30.7649	25.0375	27.8192	26.8215	25.2313	24.4302	25.3836	25.7391	27.5135	25.837	30.2579
	10344924	Xkr9	21.9748	22.2512	22.5676	21.9931	23.5002	24.9655	23.2128	22.5419	23.2072	23.104	24.9007	22.5695	25.486	22.332	22.722	24.6589
	10344929	Gm9947	27.0385	32.3004	29.868	29.8309	38.2365	31.0439	31.0962	28.9767	34.2447	28.425	28.4398	29.2343	30.6085	38.2783	31.1635	29.9905
	10344931	Rpl5	1368.68	1247.99	1151.27	1126.26	1542.95	1419.32	1517.48	1384.8	1434.56	1385.68	1518.97	1432.08	1497.99	1647.52	1701.97	1654.28
	10344933	-	142.156	122.195	125.281	112.337	175.853	209.292	131.089	161.262	150.008	196.295	174.926	137.809	154.029	121.753	176.777	190.697
	10344935	Kcnb2	34.3673	32.012	34.1247	27.6496	30.5191	32.193	30.2795	33.4794	34.4919	33.9367	33.2003	32.3679	29.9721	30.5382	32.8631	31.3769
	10344939	Terf1	448.405	389.946	286.572	310.732	411.745	327.853	438.857	318.239	320.058	331.726	382.33	274.041	387.712	301.994	411.095	386.378
	10344950	-	33.7703	39.3452	39.1557	32.5266	33.2756	40.1892	34.8357	43.4307	42.1973	35.2987	33.9127	39.5972	36.4494	51.7899	34.2858	34.9453
	10344952	Rdh10	256.615	291.27	239.306	252.532	505.552	563.439	510.799	346.581	351.306	405.608	385.167	271.362	373.11	604.008	762.319	736.464
	10344960	Tmem70	231.518	241.118	243.169	280.797	274.243	254.609	310.717	212.491	236.082	235.42	247.453	175.731	241.208	239.442	256.945	247.501
	10344966	Ly96	28.778	32.6478	31.1769	33.3082	44.9742	39.6086	43.4376	47.4803	36.9339	39.1442	55.8825	58.2145	43.5392	41.672	56.5789	46.0538
	10344973	Gdap1	30.2541	31.2808	32.1913	36.7121	31.852	30.6022	29.6238	28.6359	28.6092	33.401	32.2535	32.216	28.1303	32.0476	31.2563	29.3333
	10344981	Pi15	59.9794	52.2774	50.9434	53.2449	76.8018	68.4657	52.0396	79.0881	78.8929	58.4429	90.8214	82.2592	74.6704	66.6603	81.2398	107.055
	10344990	Crispld1	54.1911	50.8739	57.3952	43.0282	58.1834	55.0661	50.2966	55.6863	61.6781	53.973	65.7821	61.2719	58.8539	61.0677	59.1729	66.8085
	10345007	Tcfap2d	31.7648	37.598	30.7561	30.7164	34.784	33.3894	31.1487	33.6068	33.1853	33.8897	29.105	33.7687	29.2488	35.2699	32.1168	30.6479
	10345016	Tcfap2b	35.4012	32.1742	29.147	31.637	32.1932	29.4037	33.2596	32.3811	28.7331	31.5516	30.7342	28.4454	31.2176	29.3206	30.2155	32.4609
	10345025	Iars	346.853	323.271	320.253	319.53	369.386	364.121	355.847	400.405	357.948	325.647	372.127	359.161	370.8	305.97	390.9	398.169
	10345028	Mir206	19.2136	19.3417	18.9436	19.5656	19.3628	20.0098	19.2523	19.1184	18.857	19.3609	18.8385	19.0946	19.6218	19.4048	19.0551	19.2336
	10345030	Mir133b	57.6611	55.6944	53.8006	48.5906	61.4227	56.9834	55.2546	55.3434	56.7995	54.1521	44.0811	42.7968	56.9953	55.9517	58.6518	59.3055
	10345032	Il17a	35.6537	44.3364	41.5105	37.6288	41.0571	40.5745	44.1106	42.567	45.0535	49.2533	35.8296	39.9507	41.3117	48.239	44.6458	44.4226
	10345037	Paqr8	337.831	265.861	288.282	325.986	228.961	245.358	215.891	294.09	269.048	227.774	249.347	285.799	268.325	164.369	196.895	185.803
	10345046	Efhc1	2240.27	2330.13	2837.83	2808.13	1024.61	1036.68	1132.25	1554.34	1766.16	1801.9	1401.32	1631.15	1350.81	977.16	606.67	762.381
	10345058	Tmem14a	50.3118	49.1867	50.3385	48.5301	56.1602	52.1078	67.5776	63.6936	56.1165	68.7478	63.6729	59.458	65.9521	77.2949	80.3705	81.6568
	10345065	Gsta3	156.258	165.474	143.157	135.807	280.382	302.967	303.436	285.951	201.009	206.995	225.223	284.568	252.15	215.982	239.438	256.985
	10345074	Cetn4	1799.74	1558.25	2276.51	2130.33	697.32	601.431	777.82	1027.25	1256.31	1176.4	964.724	1261.89	974.609	625.174	359.156	421.912
	10345077	Khdc1a	22.0168	22.6472	24.211	25.2553	22.9725	22.5159	22.7664	23.79	21.6417	24.9519	24.6247	22.7664	21.3324	22.646	23.8826	21.9362
	10345079	Khdc1c // Khdc1a	31.0932	28.4313	30.0765	31.5446	29.6143	28.6049	27.7429	28.7462	28.8047	29.5003	24.4086	27.3006	28.5145	27.9322	28.4161	29.7298
	10345083	Khdc1b	28.9324	26.1304	28.5697	25.0438	25.5991	27.4331	26.634	26.4695	29.0753	29.3281	23.2541	24.7463	28.8277	27.6995	25.7329	26.0097
	10345087	Mir30a	40.6782	37.9302	39.0917	41.8808	50.1631	46.1864	46.796	40.7239	43.1153	46.1294	40.2834	37.4413	37.0796	41.7488	42.8878	43.3469
	10345089	Mir30c-2	32.3701	30.1433	32.0518	34.0933	42.2114	35.6305	35.2196	37.6077	38.8922	37.2119	43.0217	31.3487	32.8653	37.84	41.489	35.0334
	10345091	B3gat2	43.0848	45.1999	41.3377	37.7815	42.8216	41.7006	40.5483	38.0854	42.9664	42.5408	38.0719	38.1424	40.0623	51.8222	39.0624	47.8498
	10345099	1110058L19Rik	62.423	70.5682	73.7752	78.4471	64.4559	58.7375	59.6972	55.6942	63.2774	59.2424	70.4031	57.6978	54.2	69.8556	57.7031	58.2618
	10345101	Col9a1	63.6206	59.9969	59.6988	58.4675	58.9866	62.5051	53.1071	57.8672	57.9341	64.4161	56.6683	51.6547	57.1901	62.2146	55.7661	57.8033
	10345141	Lmbrd1	199.271	200.356	181.25	200.099	243.375	239.249	254.992	201.404	211.634	216.371	244.23	280.21	235.82	222.258	268.783	248.837
	10345167	-	25.3756	25.8141	24.905	27.2493	27.4709	25.9182	22.8755	25.8452	25.317	27.8578	24.9037	24.4018	26.303	27.9917	27.5751	25.0418
	10345172	Gm9884	31.2848	35.0815	30.6115	34.4846	33.9404	36.448	33.0092	38.6233	37.9683	31.5137	31.0329	33.7886	34.3569	40.7437	35.1813	34.2381
	10345174	-	102.233	87.2353	70.1658	65.4916	96.7158	96.1695	96.9244	106.002	97.8803	101.898	99.8313	97.7679	113.971	97.4748	90.8199	112.829
	10345181	-	22.7363	21.6775	21.5914	22.9773	23.4119	23.008	23.4191	21.9096	23.0599	21.7847	21.7808	21.5665	23.7145	23.4536	21.4281	21.8787
	10345183	Cdk10	379.459	385.54	373.305	433.008	299.377	318.773	309.099	309.094	321.935	314.385	306.209	275.297	332.692	317.127	277.301	334.902
	10345190	Lgsn	38.081	36.865	35.951	36.7556	39.0843	41.3586	34.0251	35.0642	42.6199	39.1856	38.0915	33.4329	37.9797	40.8104	34.2789	37.7748
	10345197	4930521A18Rik	138.092	120.391	186.588	202.812	47.2326	45.9676	69.6268	74.84	57.3013	77.2731	75.3889	45.6986	69.1233	47.6086	43.7169	45.1388
	10345200	-	29.1633	29.4056	26.0717	25.8546	31.3494	30.3332	31.9736	28.2756	30.5359	26.9254	27.7142	26.7556	33.0615	33.4524	26.6118	28.4307
	10345203	Paox	192.694	211.138	165.744	173.926	191.487	207.211	170.549	182.798	193.554	194.809	178.482	192.035	236.4	241.447	202.412	224.229
	10345206	-	40.4723	41.6655	40.5092	36.6895	41.1207	43.8676	44.704	40.1707	47.2383	42.7347	40.8789	41.7066	45.2252	46.1701	41.306	41.4501
	10345212	Khdrbs2	35.0273	35.4875	29.9036	33.9174	37.4959	35.8396	37.9145	38.4282	34.8665	36.2028	37.4646	34.9933	41.7975	37.9059	38.6464	40.1932
	10345224	-	20.4961	20.373	20.7188	21.3368	19.691	21.5503	21.3571	20.4989	19.1436	21.5741	21.3542	19.9403	21.7245	19.8231	20.4582	21.2028
	10345226	-	21.8548	20.3066	22.9614	20.1061	20.0245	20.4754	20.7399	20.5093	20.95	20.1554	20.1038	20.258	20.4006	20.6367	20.0525	20.3813
	10345228	1700001G17Rik	100.996	98.561	113.339	119.31	78.114	75.5354	88.7491	81.1803	78.7487	76.4716	80.4908	62.6032	79.7811	86.079	73.9007	69.2715
	10345230	Rab23	263.114	242.141	235.687	256.935	197.675	172.936	230.864	204.686	191.413	200.966	192.15	167.488	205.752	178.146	198.681	205.049
	10345241	Dst	234.783	225.45	307.112	280.399	264.928	274.145	250.599	389.32	341.889	311.699	402.206	368.35	302.171	306.624	428.011	419.779
	10345350	-	44.0567	43.2157	46.9918	40.2426	40.7377	46.3674	47.0862	47.0454	43.0627	49.0742	45.9425	46.0821	44.3005	50.6793	48.4721	51.7635
	10345352	-	70.0714	70.5725	67.8316	57.2508	69.3309	69.5717	58.9946	65.0052	66.9464	64.287	52.1857	55.6945	63.9816	71.4807	54.2867	65.0959
	10345357	Imp4	352.528	358.101	344.506	374.47	394.293	314.075	403.593	342.082	334.248	318.861	324.376	318.597	375.473	376.211	356.964	383.706
	10345368	D1Ertd448e	151.697	151.017	132.781	131.503	141.774	156.933	147.989	115.072	119.719	150.419	146.809	110.008	120.312	128.655	147.619	154.756
	10345370	Ptpn18	47.6926	53.8283	52.298	39.5731	50.2482	52.8643	47.1234	45.0527	48.2496	51.9083	42.5167	42.3706	49.1115	55.1863	48.74	52.974
	10345387	Prss39	463.441	591.856	918.677	977.685	85.349	89.3292	197.736	585.616	611.073	449.515	439.123	716.442	337.111	81.002	57.7209	52.8522
	10345393	Cfc1	49.3266	52.0523	50.8068	54.1542	48.6013	49.6379	50.4225	48.6192	52.9339	57.3141	54.7613	43.2535	57.8873	54.2116	45.2069	52.3533
	10345401	Fam123c	38.5725	42.9158	41.4928	39.8278	36.48	34.3895	38.8225	41.8898	44.812	41.0802	32.7336	33.147	42.0613	42.864	34.9277	38.7808
	10345404	C230030N03Rik // Arhgef4	45.4002	46.4454	48.3314	43.6903	48.7538	52.8754	42.5429	45.3229	48.596	47.3682	39.1559	44.769	51.3271	45.4855	47.9404	50.4904
	10345406	Arhgef4	38.7283	40.1209	41.3482	39.9844	41.3434	42.0888	41.2676	41.9979	49.6289	41.74	33.686	38.8191	50.9285	43.0654	42.67	51.8703
	10345409	Arhgef4	73.6496	77.0966	62.9321	67.1617	80.3193	81.5785	81.4553	87.0122	82.4969	85.0115	68.8216	66.4578	76.9089	118.337	90.9556	79.2654
	10345411	Arhgef4	82.5798	77.6776	71.6434	70.9732	132.089	124.314	130.056	123.673	92.9458	96.8325	103.842	101.671	129.694	153.319	152.169	162.758
	10345423	Plekhb2	227.72	248.725	186.369	210.669	254.89	283.69	296.948	199.551	156.082	188.881	178.569	172.679	198.296	215.672	238.089	276.845
	10345436	LOC280487	122.03	80.1106	88.3859	105.29	148.888	122.463	98.2631	63.5912	83.5249	111.658	98.2623	89.2992	67.1029	127.416	148.829	67.1184
	10345438	-	68.4153	67.3741	59.6353	67.3737	64.6374	58.8528	56.4085	61.5758	58.917	58.9211	51.3664	54.1399	56.8736	69.9562	55.9773	58.7099
	10345440	-	19.8846	20.5857	20.461	21.1487	20.9795	20.7255	20.708	20.0481	19.7929	20.0466	20.3064	20.5392	21.9938	20.311	20.0987	20.0141
	10345442	Hs6st1	154.031	157.278	107.614	110.964	154.253	183.38	168.159	200.51	142.557	166.052	156.677	170.716	160.295	141.886	162.004	151.239
	10345445	Arid5a	76.5198	80.2143	77.8439	72.6643	96.6661	106.323	96.5808	114.708	95.7524	92.7246	83.6256	82.7954	106.743	134.909	121.636	118.947
	10345457	-	46.2402	50.4475	53.2017	61.689	41.2807	43.8034	40.4343	42.7853	50.4472	45.7515	51.8193	92.2899	45.0394	43.0312	42.9359	40.888
	10345482	Cnnm4	412.118	402.581	400.887	425.038	272.581	307.588	268.609	246.491	279.315	349.827	244.782	257.346	261.215	232.58	213.888	226.353
	10345492	Cnnm3	129.531	140.493	106.965	102.168	138.4	150.369	136.127	137.516	134.951	144.074	147.97	136.947	124.062	163.051	161.974	161.263
	10345504	Cox5b	1014.42	969.896	1020.43	990.213	959.347	954.351	1018.47	981.83	892.875	871.726	817.224	940.814	1045.21	1188.59	910.949	957.856
	10345509	Zap70	42.7979	40.6822	42.4333	38.8543	38.4212	39.7753	35.5928	39.5686	40.4592	38.2061	38.1166	35.9751	42.6773	42.9222	38.0614	35.4915
	10345527	-	24.5911	25.6198	24.2377	24.7748	23.781	22.0821	24.0876	23.4646	24.8174	22.5039	21.9031	23.0694	22.7191	25.6356	26.1868	22.3383
	10345529	-	154.326	164.997	242.824	231.111	73.7619	80.7169	84.697	112.058	116.889	125.861	117.157	170.104	101.612	70.192	64.7981	68.7795
	10345546	-	121	107.852	195.036	248.281	56.8725	49.4878	63.3424	76.7458	92.9806	92.945	87.9771	137.653	61.3467	48.9412	41.15	48.6436
	10345548	-	89.5489	86.3638	166.311	155.441	47.8223	49.5928	51.0362	71.2378	79.0035	68.5574	80.0619	126.531	62.8418	40.8949	36.932	41.8995
	10345550	-	133.031	131.498	208.204	265.687	56.7563	47.9946	59.9965	89.7239	88.0383	80.7118	100.721	189.257	64.4953	46.2705	45.1864	52.6112
	10345552	-	299.263	247.394	379.501	339.44	173.87	179.402	172.854	224.579	253.047	233.295	228.636	285.897	179.782	208.087	152.2	178.283
	10345554	-	61.6893	70.7435	91.0617	94.0619	38.4721	48.3226	41.971	43.9728	57.2072	53.9185	51.8084	60.9987	40.9074	38.0799	35.6521	37.7928
	10345556	-	85.5542	113.976	110.287	101.253	63.739	72.6145	62.5984	67.5236	77.115	74.2807	70.9642	66.7489	64.9518	76.4107	58.142	55.264
	10345558	Vwa3b	65.5988	77.536	101.654	125.101	40.6199	43.1297	42.8464	50.3711	55.966	58.0059	62.489	137.985	52.6397	45.9735	35.5246	43.1819
	10345571	Cnga3	36.3796	36.9094	35.763	33.9394	37.062	34.8736	32.0257	35.5025	34.4571	37.1317	32.7883	32.5687	34.0474	40.936	33.8545	32.7493
	10345580	Inpp4a	131.017	131.313	123.451	137.355	165.852	164.056	173.022	143.029	151.852	165.959	160.125	158.047	134.791	157.218	196.511	192.865
	10345608	Unc50	354.708	424.494	387.849	387.294	337.423	390.813	371.176	297.595	342.933	354.623	338.189	269.463	376.218	366.084	348.457	339.292
	10345616	Lipt1	61.724	65.0575	56.8965	62.5456	55.0856	60.9297	58.3223	55.6839	50.9997	58.867	67.4029	48.6877	50.256	58.0767	56.6925	57.3885
	10345620	Mrpl30	239.321	235.687	237.347	254.197	237.156	216.698	282.543	226.635	223.328	227.006	239.062	245.838	242.312	272.412	273.119	269.117
	10345626	Eif5b	473.734	464.531	502.698	462.937	574.001	506.563	576.871	458.715	452.981	483.27	530.194	573.697	419.223	421.072	553.006	556.12
	10345656	Nms	34.9198	34.7657	33.4522	32.4931	32.9828	37.5948	33.7547	31.8932	34.456	33.35	30.8534	31.0428	35.7309	34.9604	33.1956	31.0217
	10345666	Pdcl3	135.936	140.786	132.573	139.18	180.069	164.296	185.167	166.895	156.243	163.16	217.373	207.685	194.987	183.343	179.373	190.358
	10345675	Npas2	54.2457	51.6875	53.1027	51.9781	64.4388	52.1971	49.8095	59.6881	56.3603	63.9887	65.2228	95.6721	70.1728	67.7908	73.6906	69.4599
	10345698	Rpl31	1772.23	1670.51	1718.96	1733.19	1777.56	1652.35	1868	1644.47	1644.32	1528.21	1920	1728.38	1817.62	2123.02	1893.25	1929.23
	10345704	-	236.988	233.864	215.313	303.565	329.969	297.889	271.321	263.239	333.174	390.783	273.096	214.608	445.859	325.374	312.624	266.412
	10345706	D1Bwg0212e	481.367	475.256	423.735	486.911	442.413	429.293	438.289	351.851	367.911	418.628	391.892	331.749	374.267	469.771	391.991	373.987
	10345715	Map4k4	317.799	319.835	257.937	246.34	443.61	439.183	390.866	489.604	495.013	427.071	543.571	539.331	472.259	463.407	591.02	535.49
	10345752	Il1r2	31.4441	36.4878	33.9101	31.5588	36.193	34.5752	29.6545	37.6122	34.7649	37.8935	33.0416	30.7335	35.9988	35.7422	33.5136	33.2316
	10345762	Il1r1	119.84	125.083	97.154	110.304	185.618	149.37	181.984	165.431	148.789	122.487	162.907	168.717	104.4	107.592	147.319	121.838
	10345777	Il1rl2	27.6631	34.0833	29.739	29.3425	37.0093	37.0881	38.4477	35.2202	41.0178	32.7544	40.4304	35.0387	34.2914	34.019	39.5505	39.4137
	10345791	Il1rl1	30.2497	27.9103	29.504	28.2565	29.453	28.8643	28.0179	28.1064	30.8194	30.4382	29.8482	29.8639	32.4822	31.1649	29.5295	30.9896
	10345807	Il18r1	24.4897	25.8247	27.4687	24.5491	24.9951	28.1582	26.2534	26.1827	24.375	27.3847	25.2422	25.0211	28.108	25.44	25.516	25.84
	10345824	Il18rap	28.7307	26.7533	28.5826	27.7899	27.0472	29.4455	28.3653	29.2507	28.1804	30.7695	31.2562	28.3503	26.1472	28.9657	28.8043	29.5588
	10345840	Slc9a4	33.0428	33.3984	39.5885	34.243	37.4358	36.3708	32.9591	33.7628	34.0874	36.4281	34.5483	32.7404	35.7009	37.2465	35.3716	35.7786
	10345855	Slc9a2	139.19	125.317	104.412	114.801	75.4939	74.0906	74.6441	69.6913	95.4263	79.9496	115.354	126.322	76.9434	50.0042	44.0094	42.2919
	10345869	Tmem182	55.8678	52.2773	55.709	51.3594	51.4934	57.2905	58.0235	52.7014	67.4108	56.3372	47.5367	45.1851	64.2992	58.9372	54.7516	55.3034
	10345875	-	32.5368	35.2032	37.258	30.4107	44.3174	33.685	33.2792	37.8121	40.6149	28.7758	34.5768	30.7903	34.6957	34.3123	37.1331	38.7377
	10345877	Gm9915	31.2354	40.8212	31.5673	33.1619	34.4651	39.3981	34.3313	33.039	35.5309	37.5643	30.1055	33.2811	37.7884	38.013	36.3852	34.3227
	10345879	Pou3f3	66.1045	72.3221	74.6146	60.989	63.5804	59.4056	63.6556	64.6893	67.4849	66.057	54.0242	58.8904	66.9471	66.1301	60.6929	71.5281
	10345882	Mrps9	205.73	231.954	211.143	218.088	241.664	251.311	219.275	195.489	205.927	199.811	197.823	168.378	201.414	204.464	207.399	202.546
	10345895	Gpr45	35.1263	34.8395	29.2372	35.4858	35.5136	35.4695	32.8427	36.7898	33.3185	37.6559	32.6186	33.6317	35.4076	41.0146	34.1642	34.6286
	10345902	8430432A02Rik	37.4132	34.9864	30.2805	34.2971	41.342	35.1294	33.8687	39.9445	40.232	40.7946	34.8572	32.5646	38.5399	32.9175	34.1143	36.5596
	10345904	AI597479	187.831	224.958	231.959	224.286	190.352	212.629	215.754	188.671	200.098	193.141	177.406	147.061	193.505	165.986	191.213	189.383
	10345909	Rpl29	1197.62	1272.11	1233.56	1348.61	1264.59	1180.13	1389.98	1302.25	1210.48	1141.9	1241.98	1222.49	1564.87	1449.24	1305.81	1300.48
	10345911	-	22.3997	24.421	23.455	22.3964	23.5695	22.6381	23.552	23.73	23.4836	24.5731	23.6647	23.004	23.5645	25.8434	22.5875	23.4349
	10345913	Nck2	141.52	138.894	102.842	126.395	159.092	155.696	157.733	162.408	155.593	150.218	176.781	197.48	170.475	139.836	146.221	139.141
	10345921	1500015O10Rik	47.9224	50.2457	51.7999	49.1952	48.1181	47.304	49.545	45.8303	51.4783	54.8372	49.7184	48.947	53.2856	74.2504	45.3488	66.9896
	10345926	-	104.361	105.483	86.4697	72.8643	92.9686	101.383	84.8249	79.7126	77.0368	82.1883	71.0717	66.0358	100.485	100.106	79.1613	85.3741
	10345928	-	45.5734	44.7586	50.9656	38.4425	37.9761	42.2002	45.1746	39.2866	36.5211	40.303	34.3405	32.2958	37.4342	46.8868	33.7122	37.8759
	10345930	Tpp2	1111.65	1070.9	1236.87	1216.77	798.271	813.606	839.995	893.91	1034.58	1034.13	1015.17	972.192	817.209	672.977	737.927	801.069
	10345967	Bivm	76.9973	70.9122	71.4997	61.9042	98.1959	94.932	104.677	99.4792	88.1078	88.9246	105.901	104.474	86.2083	78.5583	111.29	101.246
	10345981	Ercc5	171.729	152.248	160.587	130.706	198.129	208.466	211.653	189.58	168.966	188.736	212.444	195.443	175.163	172.518	242.611	216.327
	10346000	Gulp1	30.0168	27.9934	25.1154	31.2486	32.7091	29.8464	35.1498	36.8318	34.2677	32.6066	38.5302	39.6305	37.9353	31.9923	41.9442	43.8525
	10346015	Col3a1	657.829	494.253	498.745	425.94	841.784	768.79	475.831	849.802	1080.86	711.2	1259.73	1178.15	1092.8	858.281	932.864	1170.32
	10346067	-	20.4639	21.7851	22.9724	21.0638	20.7869	22.9039	21.2856	21.3749	22.4255	21.2918	20.4267	23.0665	21.425	22.8456	20.6568	20.0325
	10346069	-	37.3629	38.6203	42.8042	34.7162	34.3635	31.8379	34.7774	33.1962	30.7466	39.634	34.0392	41.2043	41.1642	40.167	36.0915	46.8613
	10346072	-	51.0677	55.0452	44.5041	49.9585	50.0405	49.0145	46.7649	48.9652	51.3741	56.4986	46.4436	47.7957	49.5832	57.6783	53.2369	51.0725
	10346074	Wdr75	386.157	392.354	330.9	344.539	508.846	469.297	513.446	383.573	382.482	404.027	433.066	367.656	380.214	354.221	446.772	434.542
	10346098	-	26.2355	25.6567	25.1921	24.8118	27.0461	25.7335	26.9798	25.6215	26.2672	24.3844	24.3945	27.1997	27.7186	24.6411	28.1799	27.2483
	10346105	Rpl23a	1303.92	1199.66	1268.3	1291.03	1508.16	1374.82	1568.71	1609.09	1429.9	1269.65	1613.23	1732.23	1568.95	1756.35	1715.7	1709.82
	10346107	Dnahc7b	73.6556	52.489	61.9483	66.9027	50.4628	63.4258	56.6915	51.3639	50.0487	45.1292	55.5854	43.5451	58.2794	46.8703	57.0495	53.2822
	10346109	Dnahc7b	485.034	342.032	607.739	549.432	224.976	214.816	358.508	223.452	245.856	280.742	217.794	194.475	268.744	208.724	127.474	171.434
	10346114	-	120.821	90.5306	73.5086	69.695	77.5307	57.7625	86.552	72.3234	88.6435	71.2488	64.0077	55.7899	69.2006	109.009	67.7708	66.6473
	10346116	-	900.966	709.363	1041.23	1106.73	415.072	407.875	572.67	431.966	475.873	586.647	410.944	311.831	492.392	384.907	237.785	351.762
	10346137	-	54.7183	60.9473	58.518	52.1758	56.9288	56.1669	53.806	62.7269	51.8917	63.135	54.5315	53.4367	56.1088	67.0307	55.7433	55.9059
	10346139	-	26.0935	23.9434	22.4338	23.1449	24.4043	24.4623	25.1839	24.0155	22.9194	23.9121	25.1729	24.1829	23.4758	25.3449	25.9137	24.8945
	10346141	C230029F24Rik	21.4078	21.0931	21.3724	22.1099	20.6603	21.9542	21.987	22.2561	21.7397	21.3118	22.0269	22.0485	21.5038	20.4209	20.5731	21.6485
	10346146	-	47.6786	47.7368	51.0891	51.3579	61.4336	57.2744	46.4008	51.9556	53.6152	58.48	48.0843	47.9094	53.368	56.9172	49.8672	47.5975
	10346150	Tmeff2	42.1442	43.1963	37.504	40.5268	48.7552	53.3856	48.9868	44.63	41.9513	44.969	52.5167	42.3541	50.5698	50.3038	56.3865	57.9425
	10346164	Sdpr	66.3353	66.8065	70.4082	66.0072	86.0017	87.7923	81.3845	80.2768	75.3039	72.3336	98.9499	85.882	70.7996	69.5518	96.9156	79.4872
	10346168	Stat4	40.9694	55.4841	202.848	223.615	28.2156	31.765	30.9668	49.8722	50.4682	53.4669	104.381	497.496	38.9896	27.3182	26.9698	27.7115
	10346191	Stat1	232.533	212.753	209.556	207.357	386.148	403.65	401.14	508.245	295.678	284.6	398.935	352.459	360.742	390.976	431.557	400.649
	10346222	LOC280487	121.157	80.4319	88.6305	105.403	149.029	122.833	98.2635	63.879	83.5718	112.627	98.3382	89.94	67.3541	128.395	149.139	67.5454
	10346224	Tmem194b	81.1705	79.364	64.2741	74.5255	121.233	118.228	128.244	106.752	98.9306	99.7041	115.628	115.864	111.814	106.623	150.76	132.949
	10346235	Hibch	106.35	94.811	105.503	105.507	118.157	113.959	120.147	114.087	81.0775	90.8466	105.003	107.583	119.902	101.158	134.597	120.889
	10346250	Mstn	24.8152	24.0371	25.0959	23.7882	25.1545	24.8537	22.6235	24.6764	24.4498	23.6562	26.9324	24.3453	24.8104	25.4762	25.0663	25.8409
	10346255	Ormdl1	81.7498	84.3576	77.5712	87.4098	107.468	109.79	113.972	94.9403	75.8759	77.1931	94.6252	84.3328	84.5766	98.2402	120.663	129.109
	10346260	Osgepl1	252.398	250.478	285.132	295.024	160.76	134.291	197.472	162.564	158.127	177.525	163.343	149.079	156.42	127.703	127.541	148.241
	10346269	Ccdc150	132.274	124.192	166.676	192.155	84.5343	88.4683	93.9939	75.661	87.8296	102.88	85.2396	127.607	79.4785	61.9169	66.7092	81.1157
	10346298	Coq10b	227.687	228.333	220.191	203.861	245.62	233.96	257.176	235.736	236.788	237.46	250.387	260.892	264.505	233.445	233.039	229.974
	10346303	Hspe1	806.592	748.266	653.416	700.89	1212.45	1068.78	1172.34	1229.94	922.315	975.437	1049.2	1193.47	1285.84	1480.89	1324.66	1253.26
	10346310	Mobkl3	275.752	285.179	265.754	253.086	347.623	293.534	380.126	293.202	288.262	274.606	341.981	301.352	302.963	343.217	377.278	358.1
	10346321	Gm10561	26.9816	30.7481	26.8457	26.4643	35.5482	31.3984	30.9366	35.9485	36.8341	26.4563	34.402	35.2593	31.3303	36.2283	38.0283	42.6802
	10346323	Mars2	169.563	167.415	171.224	192.446	133.456	138.806	135.447	123.741	123.009	147.126	123.499	98.8793	109.071	119.955	106.572	123.533
	10346328	-	163.742	166.63	165.489	171.886	178.92	130.46	207.265	187.257	165.394	140.551	174.133	170.676	170.134	212.031	211.627	174.754
	10346330	Plcl1	66.5697	81.1785	70.6652	71.7798	88.4056	81.7232	87.7595	95.4806	65.7944	88.3974	96.3833	109.567	91.7478	88.9008	123.959	105.227
	10346337	1700066M21Rik	226.809	233.032	300.196	226.212	153.368	134.375	127.406	154.582	190.258	239.587	178.258	147.187	182.262	140.752	124.596	137.146
	10346340	9430016H08Rik	116.981	124.209	125.622	141.248	118.708	113.63	115.403	107.655	98.1648	107.255	126.966	120.257	117.58	95.75	118.612	109.238
	10346348	Spats2l	81.6389	91.2406	86.028	78.3889	137.437	129.228	122.158	93.9504	125.876	113.923	132.979	99.2504	95.5991	115.701	161.697	148.182
	10346365	Sgol2	486.077	512.21	565.449	583.116	398.677	400.061	380.527	328.945	390.716	406.104	376.452	259.86	297.176	255.59	323.481	321.313
	10346374	Aox1	76.4967	82.437	67.2835	71.2911	112.77	112.367	111.434	175.987	121.197	89.3072	197.567	193.835	143.013	116.902	181.772	189.552
	10346410	Aox3	35.9919	38.6511	40.7153	45.5999	35.9994	38.8289	42.8158	69.5376	54.0069	56.501	96.0615	197.702	67.7113	48.7157	65.0641	58.1886
	10346448	Aox4	53.0991	64.4313	71.1651	64.4648	46.4531	51.7489	47.3639	53.0768	56.8765	59.4572	50.7361	49.4582	53.903	51.6954	42.1821	49.8852
	10346485	Aox3l1	43.5678	42.1973	45.6976	40.4005	39.3447	39.7948	36.8654	41.8162	43.6581	44.8227	35.0991	39.8541	41.3232	48.7564	44.7693	46.1971
	10346523	Bzw1	1428.72	1297.7	1067.99	1017.51	1739.08	1740.54	1821.06	1610.68	1339.87	1557.35	1580.38	1528.12	1394.57	1250.34	1711.43	1774.42
	10346533	Nif3l1	266.158	258.221	224.772	239.654	316.199	316.485	355.414	262.635	269.005	262.365	297.697	241.904	274.7	282.875	347.431	332.209
	10346544	Ndufb3	110.742	133.544	118.681	147.75	111.515	121.599	145.349	92.8295	110.84	113.159	112.949	106.339	143.519	122.028	135.229	89.1558
	10346549	Cbx3	557.675	567.431	508.314	518.655	746.761	644.212	665.048	623.515	609.094	593.078	665.048	608.294	685.137	606.328	740.665	651.674
	10346551	Cflar	92.1293	83.1541	78.7694	77.5413	121.838	112.046	115.653	135.417	124.828	108.89	145.314	141.822	125.016	114.511	147.934	136.778
	10346562	Cflar	86.7084	82.1833	80.5607	87.2149	120.703	121.676	112.472	133.329	106.998	99.9345	173.112	155.284	132.191	126.985	178.673	147.122
	10346564	Casp8	87.5352	84.714	81.6973	79.0327	152.544	138.489	152.28	171.947	117.239	107.147	157.158	131.286	130.52	126.174	176.697	194.406
	10346576	Stradb	277.836	259.55	257.103	262.785	347.909	325.132	354.413	258.845	265.333	266.635	268.189	217.596	244.837	245.098	316.035	287.882
	10346592	G730003C15Rik	106.014	107.897	97.6106	95.9252	89.4089	86.2347	86.8223	83.739	94.9904	96.4254	82.3726	80.093	94.7622	119.619	79.4384	90.0537
	10346594	Cdk15	32.7169	32.3946	32.6613	28.1462	29.6688	32.2331	29.6365	33.4662	30.4622	34.5402	31.3707	28.8396	29.8982	33.0228	32.6346	32.6665
	10346607	Fzd7	140.393	128.407	147.291	112.999	189.755	189.711	179.596	188.382	209.176	168.618	213.445	215.229	210.3	213.434	236.822	222.93
	10346611	Gm973	58.3723	61.454	77.1926	72.6471	44.5727	41.0725	39.5299	40.4224	46.0017	50.5251	44.8007	55.6779	43.4504	45.2165	38.2559	40.8495
	10346634	Nop58	591.598	628.992	699.21	654.634	616.403	565.332	635.507	530.737	537.398	538.019	548.984	543.017	515.709	468.073	533.282	580.649
	10346651	Bmpr2	311.614	368.579	271.266	287.176	567.021	553.446	492.285	543.294	497.863	469.689	556.796	475.91	453.022	519.877	684.437	603.521
	10346668	Fam117b	399.192	397.556	335.136	370.839	348.491	348.352	341.466	328.787	298.771	374.783	319.604	267.608	298.457	324.72	344.002	299.198
	10346678	Carf	299.069	305.732	369.799	391.701	227.327	197.149	247.022	196.677	262.62	249.303	242.647	182.673	197.946	169.543	201.977	207.377
	10346695	Nbeal1	298.868	265.957	265.197	303.642	367.61	323.84	361.455	281.015	274.695	330.473	341.364	267.819	227.933	188.809	370.666	351.935
	10346722	Nbeal1	264.715	240.53	275.796	266.06	329.019	319.064	307.945	228.306	245.563	296.765	315.748	218.263	197.744	183.001	334.182	331.386
	10346747	Cyp20a1	91.7054	92.5308	77.3457	83.6646	113.825	115.419	124.038	123.119	119.338	91.5306	126.17	130.395	118.532	120.335	161.212	157.043
	10346762	-	22.3255	22.2485	23.9747	23.8863	25.1903	23.6435	23.1374	24.5936	26.8246	25.0912	22.598	21.6612	25.3038	23.6456	24.5843	24.0504
	10346764	Abi2	297.01	293.992	223.536	239.488	337.122	350.264	329.952	281.796	302.179	300.501	335.51	289.783	288.89	334.208	362.738	319.226
	10346780	Eif4a1	2212.37	1992.55	1832.59	1768.79	2470.41	2407.35	2443.85	2483.41	2164.79	2090.16	2428.61	2493.13	2442.64	2351.37	2364.42	2418.54
	10346783	Cd28	29.5711	29.0178	30.4062	28.2337	29.4089	32.0223	29.4397	31.1768	32.328	30.9429	27.8154	29.1569	29.5332	31.5892	29.2438	29.2297
	10346790	Ctla4	28.6619	26.9666	31.4068	24.9468	27.6829	29.6977	25.5921	26.2614	28.7211	26.7304	26.8261	26.362	27.8901	28.3194	25.2369	28.8087
	10346799	Icos	44.3027	38.9924	40.6154	34.4859	42.3983	41.8339	39.8351	37.9169	38.9701	41.0524	38.2032	37.0453	41.2683	40.8665	40.205	40.7193
	10346808	-	1026.06	886.79	998.438	960.947	1086.27	940.664	1069.46	975.413	1000.14	982.429	1127.88	1090.47	980.562	1081.61	1122.3	1100.14
	10346810	Pard3b	142.822	140.55	142.589	123.569	129.734	134.906	120.785	175.654	123.711	117.688	152.171	140.876	127.102	111.55	134.797	133.497
	10346838	Pard3b	119.085	127.076	105.33	103.786	118.668	115.323	97.7499	136.995	104.377	95.6578	133.057	150.533	116.979	100.072	131.377	117.537
	10346840	-	92.2305	87.1977	88.0824	69.3622	97.2773	93.3607	94.9037	94.6368	87.8275	92.2305	90.1317	92.1069	112.229	124.447	93.021	103.211
	10346843	Nrp2	84.4184	85.953	75.5276	73.0797	109.43	107.585	80.6964	116.978	135.031	106.28	134.716	108.473	123.212	121.7	173.534	147.707
	10346867	Eef1b2	395.389	360.026	366.162	388.482	382.488	366.102	408.99	408.697	397.59	364.109	455.686	444.562	430.611	485.146	441.022	458.616
	10346874	-	81.0082	55.6915	59.9399	59.5279	72.126	78.8839	80.9205	71.2034	65.69	78.8839	98.6412	76.2673	74.8168	64.0843	77.9376	77.5899
	10346876	Snora41	49.2684	45.4966	45.4666	44.7811	52.8359	55.3011	52.7472	42.6834	47.1059	50.3449	61.5307	54.1005	62.1769	53.2639	60.6948	55.6345
	10346878	Zdbf2	237.43	240.51	198.075	224.003	256.545	225.245	236.798	177.305	240.887	239.105	204.883	185.27	156.576	200.473	244.026	228.104
	10346882	Adam23	116.572	108.815	85.5924	95.9506	114.808	123.566	118.132	208.449	115.325	110.901	182.447	217.134	163.887	139.407	201.24	190.219
	10346914	Fastkd2	192.476	215.3	206.419	238.193	200.633	188.675	204.793	186.92	182.881	167.415	212.882	208.037	170.598	152.864	187.705	176.49
	10346928	-	23.6745	23.7148	23.8383	23.7328	22.8546	24.3539	23.5089	23.382	23.9767	23.6924	23.3358	23.027	23.2354	23.8683	23.3557	23.5312
	10346938	Gm13749	21.7163	23.1901	22.2923	22.5471	22.2144	22.7191	21.6788	23.6337	22.7985	21.6728	21.8033	21.1795	23.1608	23.3514	23.4734	22.8144
	10346941	-	22.0238	21.9238	22.6515	21.8657	22.1249	21.6364	22.5088	21.3626	22.1007	21.8876	23.165	21.0617	22.3637	22.4164	22.042	20.9647
	10346943	Creb1	359.885	373.193	333.918	354.088	469.305	420.697	454.464	428.895	451.691	453.272	479.626	425.638	438.032	419.683	506.84	515.797
	10346960	Ccnyl1	553.822	499.731	543.246	575.539	350.87	372.787	438.318	311.688	415.271	408.187	348.766	360.873	292.523	309.403	323.365	298.409
	10346970	Pikfyve	345.001	345.643	331.519	337.808	501.061	476.767	489.271	378.581	379.547	410.109	434.258	334.973	320.051	336.345	464.938	459.096
	10347018	Pth2r	32.0289	35.1539	36.2532	33.66	33.202	39.3541	29.9579	33.6099	32.4404	36.0035	29.9617	30.1722	38.5167	32.2754	33.2831	33.4823
	10347033	Crygf	31.8674	33.957	33.5432	32.7037	32.7563	34.4792	33.0744	33.2748	35.6851	33.9276	37.2817	31.4433	34.1724	39.1884	37.4674	36.3367
	10347036	Mtap2	71.8399	74.64	86.489	86.1546	85.775	83.995	84.0984	75.3012	87.4016	79.5944	84.9106	111.952	71.6965	84.7807	95.7592	89.6297
	10347058	-	22.7181	21.1963	22.3342	23.059	21.4142	22.0061	21.4797	21.9226	22.0769	22.1946	21.9661	21.9812	21.1642	22.6535	22.0188	22.9224
	10347060	Unc80	44.0091	43.915	44.4338	43.364	41.8872	48.0163	43.1026	42.294	46.1508	48.0543	38.5426	42.7539	43.8607	51.2944	47.9306	42.0895
	10347073	Unc80	53.9367	50.3979	50.9498	49.7771	45.7314	50.5088	39.6203	43.148	44.0225	46.0695	45.8233	41.3896	44.6863	44.1384	46.6051	46.3372
	10347106	Rpe	159.229	171.656	173.847	178.684	175.339	180.715	191.013	178.36	145.109	173.232	173.545	153.434	162.329	157.977	183.203	191.627
	10347115	-	19.244	18.9556	19.2828	20.314	19.9479	19.9035	19.7664	19.3733	21.2588	19.4698	20.5333	19.8108	19.8622	21.1086	20.4636	20.2078
	10347117	Cps1	40.4805	57.2792	47.5569	51.4751	47.1877	51.8483	49.6107	43.0545	43.7386	39.9875	34.1899	37.6154	42.6411	36.7404	39.0335	41.4623
	10347158	-	29.7975	28.6064	30.6716	28.9908	35.6569	29.7501	32.2833	28.367	29.372	28.0147	31.8207	27.8358	29.9548	32.8856	27.1921	28.687
	10347163	Spag16	362.924	322.744	446.308	457.146	109.741	136.671	144.55	189.744	215.595	209.373	170.748	187.588	178.262	116.264	89.0596	110.25
	10347186	-	44.3353	41.3024	54.7646	47.5591	30.7561	32.2631	37.6007	33.7507	33.3353	33.9923	33.9515	30.3838	37.2773	30.386	32.0366	27.6548
	10347188	Vwc2l	34.6667	34.1952	33.1423	27.2028	27.0111	31.5926	27.9162	32.2492	30.4147	30.8378	29.8818	31.8609	26.846	35.7634	30.6771	30.4882
	10347193	Atic	342.513	363.125	260.007	297.217	589.431	595.005	616.506	707.793	475.453	473.981	563.163	569.295	547.152	446.889	508.038	512.389
	10347210	Gm15456	47.2804	50.245	39.6035	47.9426	53.8061	53.1006	52.0651	41.5022	47.7765	48.3352	45.1601	42.2857	46.2936	48.6573	52.0282	47.5658
	10347214	-	42.3721	48.0247	48.1561	46.0905	39.6018	48.3516	35.662	38.1067	43.8934	45.2302	40.777	44.9542	42.3223	45.9562	42.9085	56.3181
	10347216	-	1140.49	985.947	1051.78	1068.09	1395.23	1167.76	1318.83	1210.6	1165.88	1058.67	1350.03	1243.58	1322.87	1390.66	1334.74	1291.67
	10347218	-	301.958	295.475	117.501	282.411	249.564	126.401	278.846	197.153	103.551	77.1961	142.322	183.343	149.405	235.821	158.103	186.233
	10347220	-	449.637	429.54	223.637	412.607	305.531	257.864	337.656	307.632	161.771	185.299	281.089	223.109	257.328	347.029	275.493	241.27
	10347222	-	445.61	431.611	223.114	409.853	305.124	256.147	328.217	307.569	160.835	182.919	280.072	222.237	254.013	344.739	277.144	236.307
	10347224	-	450.876	430.133	223.745	414.368	305.572	257.781	338.447	307.823	162.245	185.182	281.265	223.763	256.847	347.316	275.632	241.408
	10347226	Tmem169	40.6862	39.731	37.0491	39.1438	39.6303	37.6783	36.6389	41.8503	39.6097	38.0685	40.6144	36.881	42.5745	42.4129	38.3815	39.4083
	10347232	Xrcc5	599.87	603.321	604.456	626.718	566.707	566.311	620.035	454.12	470.078	523.399	542.223	396.597	525.23	399.314	468.431	504.629
	10347254	Smarcal1	206.876	212.916	212.941	207.2	205.562	218.937	212.199	228.947	248.857	217.772	277.916	245.966	218.335	185.054	219.413	237.474
	10347273	Rpl37a	892.853	861.626	813.647	875.268	903.68	868.512	906.93	790.132	829.886	827.921	915.004	853.014	862.452	1047.24	957.267	946.848
	10347277	Igfbp2	140.776	144.341	122.853	125.428	178.149	191.281	174.693	188.374	131.216	135.669	173.015	222.522	168.477	232.529	202.822	216.008
	10347282	Rufy4	48.2356	47.033	50.2909	42.3415	43.7908	51.9479	48.2636	50.3099	48.7204	54.4077	40.2044	43.6984	47.733	53.0516	44.7515	52.0787
	10347291	Cxcr2	21.2149	21.2816	20.085	21.4684	21.6644	21.0315	21.0507	20.2664	20.4944	23.027	22.1205	21.5483	19.9169	21.6569	20.488	20.0042
	10347295	-	18.7919	19.109	18.8719	18.4864	20.2834	19.0672	18.9881	19.2448	18.7404	18.8256	18.5485	18.6987	20.0608	19.0754	18.9307	19.012
	10347297	Arpc2	1179.08	1146.4	1112.93	1207.75	1159.13	1144.04	1198.6	1159.2	1194.3	1118.45	1169.84	1151.95	1300.62	1167.14	1340.28	1349.22
	10347307	Gpbar1	72.489	73.6815	75.5535	65.0614	81.8878	91.2859	67.9186	83.9104	86.9112	90.9855	80.025	68.775	95.4346	99.8279	77.5188	86.8392
	10347310	Pnkd	192.338	209.958	163.186	168.636	217.395	218.564	214.342	244.618	224.537	200.236	228.503	255.192	244.638	230.188	212.601	189.444
	10347324	Gm216	112.458	94.5714	131.685	119.208	52.3525	65.5209	67.5138	86.822	87.5642	88.1156	73.0702	105.649	81.9788	74.9668	62.0624	59.5495
	10347335	Slc11a1	65.5156	61.884	57.5952	54.6198	58.1924	76.0484	56.8199	75.3741	68.9428	68.7566	52.8443	61.487	72.8024	73.556	75.14	81.3798
	10347351	Ctdsp1	146.929	145.749	111.973	110.842	177.632	164.127	163.584	192.467	194.054	166.365	237.293	256.722	225.217	258.103	246.93	221.045
	10347362	Mir26b	40.5071	40.1216	41.0483	40.6837	43.8893	45.883	43.2932	41.5559	54.5676	48.9173	42.9492	43.7738	45.4689	55.3198	49.0969	46.1084
	10347364	Vil1	33.1151	33.5906	35.1376	28.9936	31.3784	34.8906	32.0709	34.8581	37.2245	38.27	33.4377	31.2053	32.5326	37.1606	33.695	35.3822
	10347386	Rqcd1	507.381	474.738	449.96	499.63	450.404	440.033	473.892	432.894	461.427	471.192	438.821	410.956	449.81	363.648	422.571	405.797
	10347398	Plcd4	244.21	226.122	324.33	361.699	78.6035	87.5951	95.3469	162.176	166.675	168.031	131.912	214.012	125.522	86.8745	59.9065	82.1467
	10347417	Bcs1l	156.631	150.962	153.655	153.406	216.105	210.126	214.906	165.599	161.989	143.685	182.075	171.985	178.455	186.461	217.969	198.649
	10347427	Stk36	265.39	293.511	309.79	355.03	161.998	188.639	177.869	170.106	224.608	231.017	159.112	237.678	209.397	176.646	131.989	162.671
	10347460	Ttll4	579.736	574.449	571.815	573.899	548.392	596.584	545.248	562.148	625.466	591.869	639.481	690.607	506.185	509.939	537.636	552.378
	10347481	Cyp27a1	177.82	167.763	182.758	163.799	383.258	338.611	343.072	469.884	373.825	319.029	469.339	462.298	617.655	691.981	693.468	762.405
	10347491	Wnt6	70.2566	93.6906	77.3838	63.2347	103.87	90.3278	103.863	112.905	108.783	103.94	93.8753	120.552	129.08	147.854	124.18	128.522
	10347497	Wnt10a	70.1694	64.358	64.0382	51.7414	62.338	62.9541	64.6862	67.6798	66.9985	67.0754	60.3385	52.3428	60.6646	67.0295	58.5038	62.4037
	10347503	Cdk5r2	98.3021	100.604	89.2344	84.4768	94.9502	98.4174	83.1279	97.7385	107.155	110.977	94.2476	76.8866	101.396	112.453	90.5758	94.4539
	10347508	Fam134a	693.404	711.41	803.07	828.324	459.815	489.126	458.035	516.057	590.283	611.696	469.728	483.572	529.968	513.838	431.02	400.858
	10347521	Zfand2b	81.1528	86.0413	76.7453	80.6378	90.0431	99.5354	101.775	97.4219	96.9259	94.3402	98.6627	84.2353	99.7506	97.1806	95.8019	97.0859
	10347531	Ankzf1	118.934	125.448	120.117	129.555	125.227	146.399	135.549	110.275	134.517	144.816	154.475	121.053	121.098	123.275	144.823	136.211
	10347552	Stk16	506.057	479.334	494.725	494.635	385.573	395.256	419.053	337.219	438.68	427.05	434.993	351.228	387.723	431.572	365.069	370.168
	10347564	Dnajb2	203.211	202.085	244.55	270.003	116.386	112.115	117.153	147.405	171.086	177.489	133.947	134.644	146.559	123.086	90.5369	91.9328
	10347583	Des	79.5723	59.3399	59.5925	70.3602	83.858	89.6308	84.7807	102.66	104.08	90.5048	116.404	103.51	107.181	120.845	137.882	128.426
	10347593	Speg	49.6625	52.4627	53.0701	45.394	55.4599	50.9706	44.8052	54.4812	51.3728	53.0427	47.5217	44.693	56.7237	56.8533	53.336	51.2923
	10347639	Gmppa	282.428	319.487	352.636	383.025	217.291	214.76	209.862	251.591	226.628	241.621	262.311	247.781	277.836	254.449	241.783	234.824
	10347650	Accn4	84.7385	82.6229	79.3789	77.0049	103.298	106.233	89.8114	96.4181	89.19	93.6775	74.192	78.8349	88.0118	106.226	89.6169	81.3038
	10347662	Tmem198	42.526	46.4671	33.9673	36.9085	48.6061	44.435	44.0196	41.4854	48.318	44.949	41.1867	38.0126	44.4163	43.3442	42.4032	43.9452
	10347669	Inha	641.941	587.162	515.95	480.754	877.357	929.212	773.5	1131.43	473.187	384.292	511.555	676.537	678.178	841.462	600.318	668.283
	10347672	Stk11ip	143.272	149.446	137.27	150.228	174.595	193.016	159.889	162.951	156.161	155.32	168.354	160.177	157.013	176.891	179.509	163.928
	10347697	Slc4a3	127.156	126.703	105.933	112.048	129.039	164.459	133.049	155.43	185.336	160.115	214.952	174.501	174.218	201.754	183.978	179.629
	10347724	Slc4a3	42.989	43.7117	45.0411	37.8135	43.9418	53.2656	44.0072	42.6224	49.1497	48.3786	46.7457	46.1964	46.6956	41.2287	46.1133	44.9056
	10347726	-	35.8416	36.907	36.3978	33.6709	31.8943	34.4643	33.9097	35.3938	32.9539	34.6336	32.1627	35.9713	35.1076	45.7947	32.9812	35.8352
	10347728	-	59.4257	58.5683	59.1323	53.2726	56.0984	59.4727	53.6926	55.9866	54.7803	58.8261	55.1208	48.6349	57.3912	63.561	54.6445	54.8516
	10347730	-	92.6111	89.6485	102.519	92.6961	90.0765	95.876	79.489	79.9551	96.7613	73.3771	78.5246	60.552	72.2861	90.9763	72.4247	87.314
	10347732	-	100.092	114.551	100.906	94.6676	108.083	121.96	94.3324	91.4331	104.755	111.585	87.7381	87.6973	101.06	118.078	95.1122	107.672
	10347734	Sgpp2	182.483	207.308	219.969	289.433	142.717	138.822	129.556	137.595	151.071	162.953	133.883	91.9242	178.183	140.83	109.263	134.875
	10347741	Mogat1	29.1618	31.0049	28.8856	32.7686	29.6135	27.2894	26.9919	28.033	27.2195	29.2868	30.3015	30.8985	27.2379	32.5175	26.6312	29.4586
	10347748	Acsl3	307.158	317.879	370.956	365.721	284.653	276.872	277.237	280.653	234.826	270.002	269.743	215.055	250.841	215.438	267.462	264.468
	10347767	Kcne4	58.742	53.7435	45.9415	47.5407	58.8864	65.4117	56.7342	55.8514	60.7047	58.986	78.3536	61.9542	77.0251	68.864	63.3141	71.9162
	10347772	-	23.7405	24.4636	24.0229	23.6211	23.0769	25.2651	24.2847	21.9389	24.9153	23.9532	22.453	22.5422	24.3645	26.1179	24.0245	22.7068
	10347774	Mrpl44	160.688	174.439	162.362	179.798	176.84	175.58	210.952	153.867	144.17	159.188	159.261	159.043	172.07	188.272	175.306	163.045
	10347779	9830004L10Rik	19.3986	19.7243	19.275	20.3928	19.7794	20.5311	20.7331	19.2858	19.3512	19.6076	19.9792	19.8322	20.0937	20.7496	19.7901	21.4034
	10347781	9430031J16Rik	25.265	26.5217	26.1652	24.9314	25.9637	24.104	27.5021	26.2921	27.17	27.2831	24.4178	26.3625	27.77	27.826	26.4765	28.392
	10347790	-	24.0536	26.9022	23.6118	24.3514	24.1561	25.5442	24.659	24.3899	23.7235	25.1462	23.1279	23.568	23.8493	26.5086	24.6555	24.2413
	10347792	Irs1	29.071	32.3545	25.0598	28.8741	28.0999	28.8169	30.0669	25.3808	30.5066	28.139	29.3475	28.8204	28.4724	31.7073	29.3922	32.24
	10347796	Rhbdd1	180.692	179.821	218.772	252.435	142.269	143.524	147.126	193.984	159.148	164.007	159.234	158.755	155.953	137.836	126.913	146.381
	10347807	Col4a3	119.633	125.466	110.313	109.255	144.96	145.651	119.955	134.448	129.691	127.619	119.993	128.371	117.383	107.686	126.868	134.057
	10347860	-	177.669	176.745	160.172	142.156	186.364	159.037	162.773	179.353	173.572	135.513	158.864	139.78	139.475	183.975	130.626	159.04
	10347862	Mff	1182.49	1158.31	1563.3	1451.2	776.22	756.936	857.987	893.397	982.585	979.908	1010.97	952.811	818.044	772.219	720.427	715.89
	10347873	Agfg1	2209.62	2248.21	2464.07	2508.07	1713.59	1746.2	1780.2	1693.64	2017.52	2105.74	1861.91	1650.9	1677.85	1533.38	1548.79	1495.37
	10347888	Ccl20	42.2637	48.4648	41.704	37.8459	41.9972	44.378	40.7735	44.386	49.539	43.8117	37.4786	40.6027	43.8648	52.4143	43.6387	47.4956
	10347895	Wdr69	155.881	144.715	231.44	219.955	72.3028	83.5829	93.1292	87.4652	82.0204	92.9163	80.7232	73.9146	93.4357	64.7274	60.7119	63.0785
	10347910	Fbxo36	1043.97	1047.58	1417.01	1522.44	498.367	505.121	576.872	766.516	778.101	800.319	619.806	889.597	730.662	551.006	360.913	418.786
	10347915	Gm7609	24.9879	28.3878	24.7546	23.3165	26.6341	25.6303	23.7518	25.1403	25.6881	23.7766	26.8422	28.5332	25.9367	25.9018	25.9018	27.3155
	10347917	Rpl19	1960.19	1799.06	1650.55	1653.78	1955.84	1824.95	2061.9	1998.33	1877.31	1883.28	1961.31	2067.49	2026.68	2499.74	2186.64	2167.77
	10347919	A530040E14Rik	23.752	25.2563	25.1403	24.3135	23.2707	24.4011	23.2086	23.7994	23.8759	24.1827	26.8353	23.7834	23.5638	26.407	23.7146	24.7932
	10347921	A530040E14Rik	33.4313	35.4217	31.3534	31.098	40.5702	41.6914	33.0635	37.4589	36.5414	29.6605	29.8036	41.0375	37.6779	42.9243	35.2926	43.5746
	10347925	Gm7609	25.2404	28.5433	25.3139	24.3669	27.5486	26.4895	24.6797	25.1384	26.325	24.6948	27.3346	27.806	25.3113	26.7356	26.6101	27.1826
	10347928	-	30.3409	28.6147	28.2442	28.5761	32.9584	30.242	31.7871	28.1205	28.3294	31.6424	30.7228	35.87	33.8936	32.8647	32.0313	33.1122
	10347931	G530012D18Rik	39.4095	36.1983	44.1163	35.8479	36.1938	39.904	37.7279	40.4541	42.5021	45.2394	39.1998	33.2386	41.7104	42.0223	41.0303	42.9512
	10347933	Sp140	40.7688	39.3897	38.8502	39.5672	43.7728	40.5144	44.0171	49.9022	41.5239	43.2949	48.249	52.3262	42.0034	56.5394	55.02	49.595
	10347948	Sp100	51.9338	45.3029	48.9328	50.99	59.9301	59.5151	71.643	68.5685	56.6214	57.085	65.5	59.3046	52.686	51.7443	65.8294	56.6757
	10347968	-	46.2345	45.9786	45.739	47.1662	44.9707	48.1689	48.7281	46.9881	55.7666	45.7961	45.9397	45.5686	49.4537	50.3662	47.1662	48.364
	10347970	Cab39	952.46	874.388	938.503	962.009	708.769	685.26	725.284	757.472	804.007	838.388	732.854	673.358	674.036	579.485	687.453	692.813
	10347980	Itm2c	326.199	406.923	315.045	323.304	538.466	607.197	580.767	647.72	466.881	437.379	485.504	554.519	570.805	553.952	563.137	556.94
	10347988	4933407L21Rik	48.8909	51.6071	48.1987	48.0636	48.232	48.4783	38.2985	49.4803	49.7455	50.979	40.142	42.6163	50.8133	52.2967	43.6102	44.9074
	10347992	Spata3	26.7298	29.3185	26.9866	32.4502	28.5866	30.6261	26.0612	28.2865	30.0591	31.2491	29.2284	41.0492	27.6723	28.5933	28.5909	28.9257
	10348000	2810459M11Rik	39.571	37.1043	39.8383	35.127	39.1196	41.1745	35.9302	35.1972	36.4459	37.3735	34.5949	30.8874	37.7211	34.9505	38.1745	41.2046
	10348004	Psmd1	1311.82	1359.95	1260.11	1232.56	1445.5	1456.19	1476.39	1294.47	1286.85	1321.18	1287.79	1118.98	1272.2	1145.88	1316.89	1411.91
	10348030	-	295.551	278.055	274.285	213.761	293.187	309.086	279.137	301.705	284.358	332.531	269.789	283.532	305.973	454.041	324.871	320.94
	10348032	Armc9	391.798	350.808	366.318	411.751	217.683	235.68	252.357	221.666	254.873	250.412	217.873	215.059	228.306	212.04	196.796	193.774
	10348062	B3gnt7	63.6777	69.843	57.4347	52.4472	69.7172	76.8095	56.5603	69.0569	69.9425	73.1069	58.4863	68.2079	74.5105	81.1763	69.7635	68.9053
	10348070	C130036L24Rik	81.2181	82.5635	74.6262	73.0965	95.9057	97.9847	82.3949	77.0858	79.5174	102.281	86.063	70.9074	94.6599	105.608	103.47	86.3501
	10348072	C130036L24Rik	56.8824	58.6456	56.739	55.9171	55.5439	60.4007	62.0962	57.4611	59.409	60.0039	55.9132	49.4549	59.9344	56.6257	57.9956	56.6429
	10348074	1700019O17Rik	61.7459	69.2012	68.2281	61.5317	65.9531	62.4705	51.5333	57.9139	58.4564	59.0953	58.9256	59.4919	58.3223	60.9124	50.3986	54.1188
	10348076	-	49.2636	50.5294	51.9294	46.1711	47.8172	47.7901	44.3036	44.9765	50.2257	50.1973	42.5826	44.1867	63.8093	50.541	42.9666	44.1264
	10348078	Ptma	1019.65	1034.47	867.725	880.525	1697.99	1629.33	1761.66	1744.28	1374.98	1392.04	1745.81	1764.92	1740.1	1817.41	2036.85	2002.03
	10348087	Cops7b	257.469	255.121	240.764	262.115	256.102	262.48	286.041	210.21	225.822	209.699	225.384	197.086	230.122	225.347	222.446	224.094
	10348096	Dis3l2	178.608	185.734	209.3	235.456	194.494	194.733	202.219	207.915	211.966	197.511	198.3	236.661	189.735	201.527	193.118	208.465
	10348119	-	34.0785	34.3093	30.3827	31.4495	35.0062	34.3979	33.5586	36.5598	36.5595	34.3842	30.5366	33.3254	36.9836	36.3376	35.095	38.2749
	10348131	Akp3	62.3017	65.2457	52.0582	51.0069	63.8686	70.472	61.8969	58.6569	71.189	69.415	52.7153	56.8685	63.2778	73.2074	58.9824	59.6903
	10348144	1700027L20Rik	93.949	96.3206	78.898	79.5099	66.4142	60.6764	65.3871	69.8572	81.3444	77.114	66.3414	60.6605	68.2983	72.2545	60.0123	57.1214
	10348150	Chrnd	35.7983	35.4292	35.2896	34.5912	31.8563	35.5214	33.744	33.7053	30.3259	35.1891	29.9714	30.7762	36.0658	42.2821	29.9344	36.2828
	10348166	Chrng	46.6436	49.1885	49.6074	47.3573	49.9394	48.7392	44.1377	41.7062	49.566	48.0201	42.6534	41.5308	46.5977	54.8625	46.7256	49.7122
	10348180	Eif4e2	446.729	427.07	496.858	528.739	331.487	348.621	345.905	378.24	380.73	412.75	353.013	337.2	346.825	338.466	339.334	334.552
	10348194	Efhd1	1263.62	1303.59	1564.07	1575.75	857.536	837.806	846.222	1344.29	1111.53	1137.33	934.737	1126.86	1052.43	926.071	768.892	829.922
	10348201	Gigyf2	517.496	504.261	489.698	506.111	570.534	594.967	558.228	568.009	555.082	550.036	570.215	490.653	477.624	447.56	618.376	585.446
	10348234	Neu2	38.0456	40.429	40.0886	40.6448	38.2119	39.4811	37.7102	37.8027	40.3074	37.7019	40.0307	34.6226	35.9207	39.5797	39.9799	38.3632
	10348240	3110079O15Rik	52.7124	49.8054	43.3512	39.2881	47.9877	48.2271	43.2807	52.7733	48.5085	49.3686	39.0709	41.5754	42.726	54.4966	43.5849	45.6103
	10348244	Inpp5d	143.426	141.029	145.989	165.438	83.084	91.8392	85.5953	110.269	96.959	116.247	101.41	111.734	102.893	88.1467	93.0006	93.3674
	10348277	Atg16l1	236.924	212.288	185.586	195.73	304.93	300.699	286.058	245.283	249.895	247.784	284.313	240.429	258.066	250.091	305.618	301.274
	10348299	5830472F04Rik	42.9434	46.9259	39.6266	45.1637	49.2	50.0608	45.0661	40.2876	42.9109	51.7561	47.7451	47.5416	47.4223	47.6147	62.7265	55.3491
	10348301	Sag	44.4404	46.6393	43.3562	44.0811	50.0318	50.8245	47.8055	46.7588	49.5262	52.1057	44.7077	45.8882	51.6658	49.6757	45.0852	47.5472
	10348321	Dgkd	933.622	944.473	934.31	1004.48	827.679	923.275	815.299	697.594	796.246	871.054	676.832	694.977	725.431	698.668	772.545	766.254
	10348354	Ugt1a2	87.0796	72.4938	69.9741	69.771	78.3388	76.6864	81.7451	132.818	95.6106	90.1046	112.588	162.833	130.255	104.854	143.051	126.641
	10348376	Hjurp	161.201	171.793	177.661	215.404	76.3933	85.4902	88.674	101.199	133.509	138.138	106.319	107.98	105.898	87.0633	68.0638	81.8563
	10348378	Trpm8	32.3408	32.1157	32.9392	32.5679	30.6211	30.3799	33.0652	33.1979	30.9997	35.9701	32.0146	28.2489	33.3184	28.9963	30.5869	35.6148
	10348410	Spp2	25.1748	24.052	25.0718	24.8578	26.066	24.0428	25.3917	25.4799	27.841	24.1022	24.0602	25.0146	24.7861	25.9317	24.1174	26.2336
	10348420	-	39.9293	46.4439	40.1131	36.8741	42.8377	49.5242	39.3749	37.0727	38.1551	42.5322	35.0708	37.8007	38.8226	38.9108	44.3003	40.0059
	10348424	Sh3bp4	79.3949	78.6646	80.395	67.8431	75.846	85.5692	80.3907	85.3906	89.4125	71.2326	81.9126	86.7739	74.8821	81.384	89.0292	93.2275
	10348432	Agap1	142.285	136.149	109.871	127.657	173.601	183.332	184.005	176.027	133.503	148.692	156.817	161.835	156.952	194.201	196.932	178.19
	10348451	Cxcr7	63.2002	57.2765	59.2619	56.9648	67.7328	67.8524	81.9744	53.812	54.7509	62.1678	64.7289	59.2894	60.7913	54.9645	62.3571	61.4861
	10348456	Cops8	992.614	974.205	906.966	950.557	1019.14	1029.67	1117.99	746.256	852.561	837.714	943.883	810.002	896.623	789.103	880.133	857.767
	10348468	Gm9991	39.3145	35.9697	46.8139	35.7097	41.9796	43.2073	35.9426	39.1085	39.834	46.9975	35.1779	34.9204	38.7919	43.7696	37.973	38.8608
	10348471	Mlph	55.3753	57.896	55.7074	51.4399	58.6625	65.3184	48.2252	58.0181	57.8259	62.1763	53.5399	54.6371	58.3906	60.4781	56.4845	60.2223
	10348489	-	92.4486	84.3837	91.2351	82.4999	80.4985	103.58	85.6326	84.4636	98.4874	96.5668	74.8682	80.092	99.1169	100.184	82.2365	83.1037
	10348493	Lrrfip1	51.7548	55.9332	53.0254	54.7336	64.3054	68.64	58.9962	65.7894	57.1484	66.5221	59.4646	55.4554	69.043	85.613	90.0994	87.9746
	10348521	Rbm44	734.356	684.046	835.913	819.817	381.738	408.485	473.201	408.917	439.385	461.188	369.357	316.36	380.383	272.077	287.135	326.032
	10348537	Ramp1	58.5174	56.7796	54.5994	48.106	66.555	64.651	58.8878	65.8039	54.9709	53.2923	50.8571	45.8975	54.1944	65.7519	62.7908	61.001
	10348547	Ube2f	170.14	158.24	176.526	166.399	161.29	146.94	155.811	145.301	165.438	146.044	150.14	133.234	148.081	134.963	142.265	130.667
	10348556	-	51.88	48.9386	43.7923	43.9394	61.4888	43.9498	50.2458	39.7434	46.8027	35.9716	45.0645	42.16	39.4945	35.1703	38.5656	47.961
	10348558	Scly	157.08	146.22	199.533	215.156	95.9255	100.719	95.1672	112.981	120.549	122.522	106.329	91.4702	109.56	101.32	76.84	85.9791
	10348570	Espnl	77.9933	78.8755	78.6139	57.4344	76.1545	79.8124	73.4581	74.4621	76.263	89.1388	64.1021	64.8182	81.5842	90.3	67.4987	73.8282
	10348580	Klhl30	43.8197	43.1536	45.3352	44.3167	41.0923	45.3014	35.5548	36.7077	37.737	42.5863	45.1044	33.169	47.793	52.2592	52.6246	53.1556
	10348590	Fam132b	53.3307	56.1455	55.1639	48.2047	49.7867	56.1997	52.6293	51.9256	58.6383	59.5161	49.3318	51.0382	55.2037	53.4973	50.8333	58.5687
	10348600	Traf3ip1	270.447	288.038	318.989	337.758	202.463	250.629	233.021	200.179	236.465	239.132	190.37	228.876	215	166.231	183.482	200.221
	10348618	Asb1	342.813	360.62	379.793	392.03	308.671	304.648	322.096	236.127	302.497	309.294	232.193	186.209	293.859	290.61	272.198	255.632
	10348632	Twist2	61.196	66.1511	64.7465	60.4164	61.1307	55.9305	55.0652	70.1703	62.0766	76.1789	68.1489	62.8514	72.1842	72.7292	65.5995	65.3901
	10348635	Olfr1413	57.4071	61.3507	48.9917	44.8135	53.026	54.4526	47.6055	50.4923	53.2534	51.9044	48.1273	49.1896	52.5023	61.9184	50.0693	58.5664
	10348637	Olfr1412	39.5819	42.9473	39.6897	37.2212	38.7528	37.1044	38.4202	40.0476	38.2973	38.6542	38.4496	35.1683	38.0009	38.531	40.3643	40.0518
	10348639	Olfr1411	38.9308	41.4252	40.6441	34.4017	39.1954	37.3751	34.3833	35.4709	41.9721	37.8875	33.0746	31.9361	37.9327	42.2909	37.8978	35.4958
	10348641	Olfr1410	59.2326	58.5505	64.5909	62.4944	60.4701	70.3918	63.899	60.7627	63.8322	67.8843	56.0892	59.337	64.8945	67.3424	65.3719	63.5845
	10348643	Olfr12	40.2244	44.9473	38.9983	36.0103	39.7023	42.4204	37.5986	40.7641	41.8164	42.6168	37.7968	39.3076	41.8731	41.4854	41.0307	44.1132
	10348645	Gpr35	49.2704	50.1536	49.5933	45.9422	47.1113	49.5032	45.5715	52.3704	47.2226	52.2567	44.9193	45.8314	46.9016	50.5218	44.8732	49.5321
	10348653	Gpc1	90.9885	96.8762	93.6198	79.5006	85.5786	84.4548	83.8644	95.4558	91.9506	91.3695	78.4784	84.6111	93.1036	108.05	99.2848	110.692
	10348664	Mir149	63.5632	67.4526	71.165	70.7995	80.6276	81.6146	66.8805	75.3611	72.4804	79.3282	68.7932	49.4663	75.5933	76.4559	69.1845	74.3168
	10348666	Dusp28	88.1335	104.921	85.6983	88.3315	97.0571	87.3909	86.2554	100.392	100.841	90.5947	82.7971	80.6483	93.6523	114.508	95.1614	91.57
	10348670	Rnpepl1	174.429	152.202	121.893	129.099	240.205	233.206	214.959	225.949	203.033	192.345	216.626	201.322	194.116	230.326	214.831	193.079
	10348682	Capn10	269.319	286.859	227.333	241.757	189.664	206.544	219.886	151.831	216.332	231.467	189.872	217.012	210.963	186.083	146.956	166.948
	10348697	Aqp12	57.7274	56.331	56.2928	53.4302	55.7398	66.5943	54.8504	52.5932	58.6261	53.18	48.6499	52.2543	61.9428	80.6709	56.779	64.5084
	10348702	Agxt	30.9998	31.7003	35.5774	29.0376	34.0459	33.5181	27.0453	31.2974	31.4392	33.7972	30.0467	29.8021	33.1768	33.5731	33.6568	31.2859
	10348713	E030010N08Rik	59.3635	52.7503	60.4924	44.9416	56.215	54.4503	51.6799	56.5614	68.2177	57.6065	52.3632	52.7701	57.6002	65.312	59.437	56.875
	10348739	Sned1	90.8926	95.0738	107.312	86.2967	113.087	125.405	99.9354	135.368	143.955	123.544	156.415	167.267	133.126	198.608	213.864	169.954
	10348775	Ppp1r7	601.096	589.358	672.581	640.424	591.707	564.146	603.963	649.617	551.024	525.085	604.19	592.892	581.825	446.826	617.161	613.823
	10348789	-	38.6366	37.8805	36.8961	36.6139	52.1614	42.0309	45.4944	34.6721	40.3411	37.2711	36.6038	36.5335	42.6449	45.8192	47.5112	43.4364
	10348791	Ano7	42.7713	46.0384	43.0427	40.9308	38.7442	41.3378	38.5762	39.6989	44.8452	41.7795	40.6887	42.6414	42.04	46.4756	43.963	41.7723
	10348817	Sep-02	1596.45	1363.26	1589.51	1600.97	1468.3	1416.58	1468.75	1491.99	1505.69	1491.84	1513.4	1454.7	1405.78	1113.07	1430.91	1403.84
	10348829	Farp2	75.0573	70.781	63.8421	65.6834	101.751	87.5084	95.3738	68.2244	71.525	76.2353	87.4393	64.2651	70.7525	70.173	103.538	88.8296
	10348858	Bok	117.637	141.271	121.072	98.3084	152.426	152.184	136.65	188.405	143.756	137.023	142.387	175.24	165.235	198.748	165.393	172.329
	10348864	Thap4	216.822	217.71	215.021	234.149	127.923	126.702	134.374	154.114	184.561	173.742	141.474	153.716	137.847	197.989	129.23	131.828
	10348866	Atg4b	403.044	398.99	414.697	426.936	453.785	405.485	415.782	391.743	379.531	405.002	394.214	355.752	366.283	382.273	410.94	417.122
	10348879	Ing5	207.301	201.863	208.115	231.144	175.012	187.621	183.034	194.067	215.556	212.111	222.674	200.028	196.097	171.849	197.738	200.106
	10348889	D2hgdh	91.4755	90.1233	85.5948	81.4632	104.653	98.4668	98.8884	122.048	107.223	110.54	110.046	114.852	104.704	115.841	116.167	107.321
	10348896	Gal3st2	36.5045	37.2789	39.3915	34.9627	35.2564	37.6035	32.7723	37.7394	38.7917	32.12	29.2836	29.5389	30.3965	32.3759	34.3068	33.0966
	10348902	Gal3st2	34.987	32.4748	37.4696	32.7528	33.2112	31.1929	29.6179	36.9055	27.9344	29.5549	28.1678	27.2815	26.9119	30.3072	31.4787	31.342
	10348906	Gm6086	57.7913	38.436	49.6575	46.891	43.6096	45.7638	59.0774	49.3942	44.2172	54.4676	49.149	40.3687	52.9163	68.7996	42.9734	46.5464
	10348910	Neu4	46.3023	47.8944	41.1031	45.9643	45.7779	45.3194	42.023	52.7992	50.8701	52.1908	43.8585	38.2312	44.0605	51.1725	41.8074	49.3912
	10348917	Fam174a	170.802	173.929	175.924	200.232	156.322	141.678	168.705	138.816	143.979	147.564	161.904	174.414	150.632	156.022	144.386	142.034
	10348924	Gm15427 // Rpl18a	3258.57	2985.06	2862.48	2838.39	3510.96	3452.12	3409.38	3344.69	3260.97	3401.36	3565.13	3420.1	3537.72	3802.67	3517.04	3517.91
	10348927	-	19.8505	18.9457	19.2136	18.811	20.2205	19.3551	19.1551	19.5787	19.7058	19.0393	18.6573	20.9797	20.4748	19.8632	19.2897	20.1801
	10348929	Hnrnpf	2799.12	2758.21	2949.45	2921.67	2416.32	2420.49	2428.74	2356.04	2360.05	2503.39	2372.37	2332.17	2355.74	2110.79	2311.87	2353.07
	10348932	Gin1	336.772	337.387	349.654	371.071	229.141	247.193	270.636	202.649	215.429	232.39	242.289	202.84	239.755	191.416	202.627	205.46
	10348943	-	18.9584	18.4989	18.7971	18.7712	18.9578	18.6844	18.7415	18.649	19.4781	19.2985	18.8493	18.8457	18.5896	20.3632	20.8765	18.9319
	10348945	-	31.6002	32.6048	26.12	30.3421	30.7787	29.9537	28.6778	31.3242	31.8176	30.9786	29.8506	26.0771	28.4894	37.6403	29.3692	27.608
	10348947	Slco6d1	207.254	218.734	327.076	363.318	52.2891	57.911	78.1877	147.23	145.373	153.993	126.484	134.287	108.162	55.5058	42.887	49.245
	10348963	Cntnap5b	24.8869	23.9709	23.7734	25.504	25.2798	24.1713	24.2312	24.8606	23.7263	24.9506	23.3775	26.0864	24.1652	24.3497	22.8974	24.9552
	10348983	-	28.9122	28.6398	27.546	26.5506	30.8566	30.9218	29.7296	27.2223	27.4516	29.9673	30.6863	26.879	31.1465	30.9763	27.5094	28.0108
	10348992	-	19.2731	19.1032	18.9615	19.7225	19.2525	20.3562	20.521	20.6276	20.0105	19.9624	20.0976	19.6351	19.7152	20.3488	20.7893	20.1626
	10348994	-	22.3046	21.6585	21.2726	21.4858	22.304	20.3281	22.1416	21.2327	21.7498	21.3313	20.6481	20.894	21.7791	21.3417	21.9965	21.6352
	10348996	-	21.0116	23.5908	22.9907	21.4193	21.8265	22.2994	23.1173	21.5506	21.4287	22.5175	21.9149	21.5582	22.6364	23.2413	21.7883	22.0917
	10348999	Cdh20	29.8293	28.5773	29.4932	32.6427	31.0658	30.2524	28.9177	29.6889	32.2182	31.0341	27.5115	27.1041	28.0127	32.9769	26.8631	31.0415
	10349014	Capza1	2445.31	2375.07	2491.82	2639.62	1573.29	1454.56	1636.62	1584.91	1796.77	1818.86	1529.36	1374.03	1681.97	1316.56	1219.9	1274.9
	10349016	2310035C23Rik	352.774	351.273	332.439	330.131	425.467	435.177	437.098	275.575	290.648	344.493	361.321	262.595	263.825	292.926	431.851	427.004
	10349049	Zfp706	506.17	420.375	520.336	480.827	625.181	539.922	645.682	536.293	490.538	444.533	534.025	547.753	521.806	727.818	630.005	568.331
	10349051	Tnfrsf11a	47.6381	54.2427	50.2891	46.2732	55.7493	59.8283	52.9493	63.2628	58.422	53.8155	51.27	69.2079	58.7023	57.3763	61.1031	57.9765
	10349065	Zcchc2	378.799	374.839	490.59	506.91	174.993	185.257	194.067	273.857	261.888	289.436	193.775	246.707	215.509	174.392	162.163	166.282
	10349081	Phlpp1	89.6932	94.4534	119.287	134.406	121.865	131.011	118.785	118.107	101.121	107.901	119.328	240.512	91.1184	112.424	146.518	135.879
	10349100	-	145.061	131.048	132.72	130.34	238.331	240.16	201.921	195.719	176.384	198.659	159.225	165.41	251.679	230.822	208.1	189.387
	10349102	D630008O14Rik	38.1146	37.3135	39.3638	34.3813	36.6549	38.9217	40.5959	34.8808	44.8182	37.7612	36.978	34.6716	38.1289	42.5445	42.927	43.0402
	10349108	Serpinb5	21.4501	23.0372	23.8813	22.9798	22.1097	22.5463	22.8505	22.0109	23.4133	24.0401	23.4761	22.0984	22.0053	24.1572	23.7047	23.197
	10349118	Serpinb12	20.5912	21.092	21.1171	22.0172	21.7639	21.8528	21.9263	22.6306	22.0494	21.7505	22.2194	21.9362	22.1649	21.9062	22.8694	21.7037
	10349129	Serpinb13	24.837	25.8607	24.8846	23.9945	26.128	24.9028	23.5655	23.1117	29.4847	24.0762	24.5016	23.9222	23.1887	26.5426	26.8393	23.566
	10349138	Serpinb11	19.6991	21.0983	22.3423	20.4458	20.545	22.3058	21.5955	20.4132	20.8127	21.2357	20.1589	22.7218	20.6897	22.8261	20.9281	21.7059
	10349147	Serpinb7	19.3	19.3895	19.4103	19.4959	19.6953	19.4166	19.7086	19.733	19.636	19.3506	19.2088	20.6721	19.2015	19.9573	21.2139	19.893
	10349157	Serpinb2	31.9786	31.1364	30.5059	34.8199	28.0456	28.9788	30.5287	27.0335	30.1579	28.2844	27.144	27.4286	27.8401	29.6928	25.7323	25.65
	10349166	Serpinb10	22.3767	23.2703	20.5315	23.1632	24.7592	22.4208	23.6421	24.446	22.8855	22.7397	23.5981	22.1021	23.2163	23.5049	22.7804	24.8852
	10349174	Serpinb8	40.9952	34.4048	35.3573	31.4602	38.0868	36.5987	34.6361	40.6627	36.7252	39.7906	36.3337	37.0767	38.3693	37.4713	42.6723	37.1654
	10349184	Cdh7	30.1363	31.0064	31.2655	29.2783	30.0717	31.0681	29.5088	30.076	31.8198	31.067	29.472	28.8784	31.427	32.9499	28.1885	30.2227
	10349206	-	21.7568	23.2356	20.8806	22.2626	21.1905	22.0968	21.3655	22.4229	23.7934	21.7908	21.7837	21.2868	21.6324	22.1188	20.7239	22.0968
	10349208	Cntnap5a	24.9035	26.3575	26.433	25.2781	25.9566	26.9123	25.7076	25.4987	30.2138	27.6282	25.5706	26.4424	28.0757	28.367	27.3381	28.4647
	10349233	-	19.5879	20.6126	20.5117	20.6369	20.8252	21.9207	21.1641	21.7276	21.0984	21.8568	20.6306	21.09	22.1227	20.9348	20.0875	21.7088
	10349237	-	20.187	20.7446	20.4785	21.1581	20.8993	20.8907	21.6924	21.3085	20.5395	20.8339	21.9113	21.7036	21.0094	22.2298	20.7487	20.484
	10349239	Mki67ip	350.249	335.401	313.744	319.007	376.174	338.096	415.577	316.908	281.109	283.231	340.848	282.838	325.991	307.63	354.93	323.247
	10349249	Clasp1	239.687	233.843	231.66	225.141	304.417	324.574	307.462	336.899	265.954	275.004	309.048	281.618	278.961	298.428	393.592	388.053
	10349295	Tcfcp2l1	100.585	89.1725	85.0269	82.6599	130.991	126.547	117.024	88.9767	87.2563	100.346	103.241	77.6755	82.818	109.863	122.524	118.803
	10349314	-	34.3462	34.859	34.9969	31.5553	34.4595	35.4417	30.9569	36.0714	34.8323	33.5039	29.9933	34.4666	35.9384	32.371	31.0203	38.7187
	10349316	Tmem185b	255.596	268.708	212.17	255.529	237.533	275.468	254.148	320.282	234.174	241.56	255.503	254.804	282.346	231.567	243.465	232.135
	10349319	Sctr	48.4321	49.8045	43.7062	46.5058	44.8781	46.4783	48.96	49.9588	44.6047	46.1553	41.5515	37.3273	39.7065	54.5307	49.5973	47.5795
	10349333	3110009E18Rik	72.4781	91.7276	95.9779	109.514	76.3076	73.0089	77.4314	77.0683	69.821	68.786	75.4136	74.674	77.7396	80.7152	76.8801	68.0694
	10349340	C1ql2	62.5023	79.2231	57.4373	58.9375	70.3568	77.4616	58.9582	69.2941	85.1252	81.813	55.2579	52.2688	74.6973	82.5648	70.0937	69.0769
	10349345	En1	49.0093	50.3148	45.8349	39.0395	47.065	46.6458	46.0849	48.59	47.7655	51.5011	41.209	47.8808	56.9811	54.8174	42.9478	46.6694
	10349348	Ccdc93	93.8092	85.5172	93.8513	90.4756	119.523	108.299	110.849	111.703	96.8527	100.317	107.809	105.212	105.366	101.089	130.123	124.874
	10349376	-	27.2496	26.2958	26.7583	29.3204	29.431	26.795	26.8199	28.5796	25.2117	28.1665	28.2904	26.2081	27.5156	27.3036	29.9828	27.8871
	10349378	Gm10543	31.9069	30.9851	33.8926	28.3305	33.2486	34.8034	33.2103	33.8581	32.6292	35.9449	31.9177	28.9896	36.2668	36.0979	35.965	35.3261
	10349383	Slc35f5	664.29	661.353	572.265	579.176	885.182	805.305	844.432	702.526	698.947	736.523	776.01	586.921	740.374	789.913	960.084	883.401
	10349401	Gpr39	41.2196	36.8429	34.3424	32.7229	43.1602	45.4326	46.239	46.6285	37.1536	38.0309	38.3003	38.2311	43.5092	54.1556	48.7627	55.3062
	10349404	Mgat5	471.281	460.869	419.74	477.926	379.466	409.742	367.575	330.868	315.893	348.273	321.017	299.832	304.939	284.023	279.878	274.598
	10349427	-	30.8058	32.5864	31.6561	31.6181	33.7531	37.102	34.7561	36.3824	33.9566	35.1576	31.9384	28.8333	30.8255	30.0255	35.691	35.7338
	10349429	-	68.5094	65.1935	62.4968	57.8957	63.4924	67.112	58.1228	64.8916	61.4095	62.6675	57.7643	56.8055	61.9596	57.7459	58.2344	53.2524
	10349431	Acmsd	28.5615	27.0408	26.4878	27.8555	27.9498	30.6289	27.7307	27.5834	29.1421	29.449	27.5881	27.4286	28.5384	31.9498	27.2369	26.9469
	10349442	Ccnt2	335.152	296.975	295.212	289.484	427.183	392.18	417.082	348.106	394.278	350.642	429.282	369.064	356.043	361.682	463.623	435.48
	10349453	Rab3gap1	326.634	332.66	311.947	313.205	375.265	391.235	378.565	281.318	316.868	310.692	354.066	294.495	306.45	288.417	389.529	395.819
	10349478	Rpl28	2255.39	2218.95	1918.51	2073.85	2330.33	2366.43	2428.03	2423.18	2250.58	2220.96	2407.57	2379.42	2780.54	2932.62	2561.57	2437.35
	10349480	R3hdm1	578.175	547.296	658.235	640.853	515.356	521.092	505.39	500.252	509.33	522.427	543.022	481.727	402.638	413.872	501.86	464.286
	10349510	-	48.552	50.1705	51.6553	55.2235	61.0406	68.3253	58.7324	49.5267	54.3266	56.1179	57.9501	55.1673	50.086	46.754	62.2056	66.0733
	10349512	Ubxn4	957.313	985.806	1094.87	1147.28	822.336	798.955	926.435	841.472	908.869	846.436	944.672	817.768	786.746	690.16	809.513	805.811
	10349527	-	27.4219	29.342	28.1799	26.9404	28.0825	28.6876	27.5717	28.028	30.6878	32.1897	27.5923	27.5365	30.2215	30.0851	28.3491	28.2709
	10349529	Thsd7b	62.2335	65.7845	61.3839	61.3872	47.287	42.3549	49.5093	59.8738	56.6094	61.8775	53.4473	50.4798	61.9363	61.3155	45.8057	57.1661
	10349559	Yod1	138.315	151.071	141.206	165.403	131.532	129.965	144.845	109.721	126.971	138.339	112.819	120.073	114.876	116.916	122.988	123.457
	10349562	AA986860	46.735	45.6556	40.8171	40.5185	45.0386	42.3925	38.4729	43.263	44.8292	43.4957	39.6289	45.4479	45.534	51.5022	52.616	41.5131
	10349569	-	34.3515	33.1053	28.9426	34.8287	30.3259	34.9422	26.9354	35.0681	33.1352	35.2341	31.3568	40.2451	33.6149	36.9288	38.1835	30.249
	10349571	Fcamr	37.9413	38.1975	34.0414	37.331	37.2724	37.6904	35.6774	37.9984	37.2372	39.9414	36.2941	33.3217	36.0908	40.5137	36.1587	39.603
	10349580	Pigr	37.8474	39.2823	38.2466	37.2539	37.5251	41.0608	38.7634	39.0561	36.7654	45.5586	32.9425	34.4919	42.4452	43.0141	40.493	42.5769
	10349593	Faim3	44.8219	41.2938	43.4041	38.4399	41.364	44.4443	39.8568	40.7283	41.1311	43.1085	37.474	39.5086	43.0543	47.9925	36.9003	43.1512
	10349603	Il10	23.559	23.4147	22.1346	21.9693	21.4937	22.7446	22.514	21.6165	22.6027	22.4726	22.3866	22.8718	21.641	24.1962	23.2812	22.505
	10349610	Lgtn	151.787	155.556	142.824	163.322	150.09	157.382	147.269	140.932	135.609	133.251	142.486	129.594	154.699	172.013	167.319	162.856
	10349634	Srgap2	25.8492	24.9527	25.0875	27.464	32.5968	28.5273	30.9338	24.9042	26.8486	30.0446	25.2462	22.8784	26.4204	31.4676	25.9966	24.2865
	10349637	Fam72a	51.4297	56.364	59.1151	58.0515	57.949	51.9473	59.0716	41.6973	47.9885	51.0097	49.9752	44.2807	43.7076	45.3145	52.3767	48.7413
	10349644	Avpr1b	38.898	37.0969	38.1934	33.1889	38.6283	37.9527	37.0282	41.2506	31.8613	36.4671	37.6019	36.3106	40.143	40.4306	36.3622	37.644
	10349648	Ctse	33.6883	35.5695	33.321	32.1343	35.0834	33.3763	35.5344	33.7755	34.5704	38.5068	33.2922	30.751	33.3318	37.8713	28.6028	36.7119
	10349661	5430435G22Rik	118.303	104.313	99.3578	99.5272	222.436	194.014	232.268	225.738	156.136	165.332	198.95	165.632	155.829	166.913	213.604	208.347
	10349671	Slc26a9	40.0508	40.3887	38.2627	39.9781	38.7961	39.8164	38.4005	42.788	43.99	42.4048	40.3838	35.3407	40.7088	51.2326	36.9355	39.7865
	10349694	Pm20d1	50.2261	53.414	36.5813	42.7746	82.3765	98.2283	87.1832	98.907	70.6654	61.8133	89.1955	80.0749	82.1882	67.0545	75.6371	86.1414
	10349711	Slc41a1	239.55	232.177	196.915	214.625	270.42	302.037	266.464	352.317	274.465	254.808	300.688	306.097	302.61	308.147	301.625	302.136
	10349724	Rab7l1	82.8616	92.67	68.6363	74.8818	107.93	95.9358	104.707	86.9934	86.3086	97.7577	110.601	106.861	107.614	108.585	117.712	121.534
	10349733	Nucks1	428.991	407.535	346.755	356.363	539.828	487.865	503.189	480.934	396.198	434.873	532.82	482.368	439.188	513.014	559.694	596.193
	10349744	Slc45a3	91.4708	82.5569	77.6472	75.8996	89.7624	95.3873	113.688	129.804	93.2193	103.504	89.6726	117.269	102.649	177.298	133.084	158.174
	10349752	Elk4	119.934	115.54	98.0544	104.489	161.154	160.567	167.607	176.882	135.294	146.788	174.722	178.623	153.668	159.263	209.051	202.995
	10349761	Lemd1	28.7474	29.0786	28.3789	27.5005	27.6734	26.6319	26.7396	26.7222	28.8452	28.6273	25.6093	24.3572	28.8044	27.5745	26.4163	26.2059
	10349769	Mir135b	31.6422	29.7008	32.5637	30.6831	31.5902	35.7159	30.9373	29.828	31.7051	33.0332	30.2495	33.4894	31.7115	35.3243	32.8408	31.933
	10349771	-	44.5834	43.971	46.1864	43.5081	38.0546	45.232	46.5699	37.2214	44.4915	40.7799	42.4748	35.5703	39.2873	41.8077	43.3355	41.3407
	10349773	Klhdc8a	59.3901	59.1464	51.4824	41.6484	57.611	55.7823	61.6062	78.8685	53.0501	53.6677	54.5135	61.3328	65.2256	80.4741	83.867	72.7133
	10349782	Nuak2	79.7491	82.133	73.6599	69.5611	82.0633	83.0449	81.7839	102.206	95.5703	83.5838	94.8789	111.002	93.3571	83.1141	95.0058	88.1567
	10349791	-	18.8921	20.6576	19.303	18.7961	18.9229	19.161	18.8834	18.679	18.7256	19.1964	18.7601	19.1687	19.0756	19.1081	19.7978	18.7293
	10349793	Dstyk	227.958	254.004	195.48	215.157	332.937	379.41	339.334	336.267	292.649	318.451	359.071	312.326	296.407	320.725	363.549	362.04
	10349809	Rbbp5	220.466	235.036	208.041	221.024	235.868	248.821	231.767	232.789	233.156	241.941	228.88	216.496	241.261	235.883	258.558	232.699
	10349821	Tmem81	92.3019	88.8633	88.09	115.642	81.4488	81.0221	91.1793	97.2325	87.5592	94.402	101.965	112.006	80.7853	70.716	81.4409	94.2783
	10349826	Gm10538	40.6537	46.5683	43.7944	45.927	50.3568	51.0175	43.7226	45.2232	43.9053	47.5306	48.1812	52.7406	45.8045	50.4344	44.2204	45.9448
	10349828	Lrrn2	84.0296	93.7481	72.9987	68.3035	79.4112	83.8621	85.4974	83.0858	84.7145	85.0806	71.1372	68.6882	83.3523	95.1649	74.7762	85.9947
	10349832	-	106.811	92.9905	114.667	102.831	110.352	81.4204	115.718	115.951	101.363	76.7663	95.5642	106.41	108.315	120.73	109.39	102.207
	10349834	Pik3c2b	95.683	108.828	97.9595	95.7231	124.19	141.759	106.787	127.793	109.994	116.638	106.947	119.364	112.053	124.871	140.927	126.443
	10349868	Ppp1r15b	190.255	193.61	169.551	172.688	229.59	221.431	224.505	213.442	204.584	199.959	210.261	205.068	193.226	197.73	230.237	212.901
	10349872	-	53.0712	58.1698	53.013	46.1464	59.5436	60.4075	54.3345	53.3374	57.1716	64.569	53.3011	46.5017	55.0789	51.8504	53.638	55.6602
	10349876	Plekha6	56.0447	53.8243	58.1011	60.2731	61.6282	66.5306	59.0975	72.314	69.6112	71.2797	74.8937	117.167	66.689	66.8001	58.6695	61.7786
	10349904	Golt1a	55.5441	56.2246	50.5108	54.0922	55.2527	54.3179	50.661	51.3681	57.3375	60.9829	52.4966	54.8397	61.3883	71.2863	53.3383	60.7154
	10349913	Kiss1	69.931	69.5793	69.4869	64.9694	70.2798	76.869	70.0864	65.2959	70.8035	79.005	67.9717	60.6677	64.9032	89.8597	70.6628	72.5378
	10349922	Ren1	72.436	66.0778	60.0153	63.3098	77.5974	81.1919	88.855	92.8607	75.2785	66.8983	75.2927	103.343	93.0484	78.0967	73.6802	87.1405
	10349932	Etnk2	297.481	289.377	214.374	237.487	431.224	458.988	420.876	556.572	425.571	373.003	448.218	527.706	516.134	440.505	487.437	439.811
	10349943	-	19.5648	20.6472	19.484	19.8226	20.2614	19.1832	19.6483	19.8239	19.2691	19.2614	20.132	19.2587	20.8199	19.7064	19.1117	19.6209
	10349945	Gm10537	61.0518	67.309	65.9958	55.864	66.8925	66.6415	63.6384	66.9583	70.6148	70.3416	64.079	59.8709	75.4231	81.1805	65.4985	66.9205
	10349947	Fmod	111.275	107.239	82.2187	94.7302	215.012	296.023	216.174	216.567	137.291	106.227	183.239	95.2628	158.724	124.71	114.366	131.78
	10349951	Gm8618	28.1889	32.8565	29.5277	33.3716	26.8452	32.3639	34.2968	30.3091	31.0514	31.8722	27.6222	27.9427	30.6426	29.7006	29.6055	29.1925
	10349953	Chit1	30.6057	31.6295	34.6083	36.1429	30.7084	28.3228	27.4584	33.1087	29.6237	30.5709	29.847	41.8079	29.7716	33.2685	31.0575	27.0976
	10349968	Chi3l1	39.2967	39.3429	40.9726	37.0569	39.5159	42.464	39.9852	36.6324	39.653	40.7275	35.9874	35.3289	36.9106	41.2834	36.7805	43.9283
	10349980	Mybph	59.8172	62.5427	56.5416	55.0927	66.537	65.4396	57.9307	65.4445	54.5779	64.7736	53.821	53.5277	59.7949	75.2536	66.6744	62.1596
	10349993	Myog	37.7583	41.5531	40.8096	35.2381	37.8689	41.6548	40.2181	34.5049	42.459	49.9781	41.5276	40.7603	40.5408	47.5779	41.5861	41.2999
	10349997	4933406M09Rik	29.8619	28.4406	33.3699	31.0688	33.2036	32.0381	30.591	31.1416	35.0487	34.0655	30.0937	30.072	31.5127	36.2182	31.4412	31.2471
	10350003	Cyb5r1	239.026	224.248	184.261	199.723	237.547	252.378	221.517	274.026	323.711	245.406	392.193	346.385	309.174	230.418	254.82	242.786
	10350015	Adipor1	565.461	522.505	446.04	457.396	646.795	637.435	618.899	738.878	645.507	622.053	673.264	744.984	696.795	674.257	620.048	590.365
	10350024	Klhl12	167.1	173.731	154.536	150.289	204.987	199.513	191.087	215.057	197.108	174.484	209.761	223.477	201.949	149.41	207.486	188.354
	10350039	Rabif	262.313	239.669	252.025	231.271	246.102	213.579	243.928	232.532	200.424	205.683	258.837	250.745	231.879	208.375	241.627	242.554
	10350044	Rpl29	956.487	1004.23	983.953	1079.04	970.134	924.781	1097.32	1027.38	924.641	887.606	982.816	952.1	1202.88	1146.6	1024.28	1016.94
	10350046	Kdm5b	2693.17	2732.68	2668.66	2650.78	2347.63	2421.7	2342.28	1977.14	2224.7	2475.76	2085.48	1678.88	1791.95	1751.75	1840.59	1944.01
	10350077	Syt2	55.7562	57.3084	55.5568	47.6093	56.1548	55.9997	53.1364	52.6876	53.0871	53.389	53.5859	47.6201	55.5794	59.4849	54.487	54.5983
	10350090	Ube2t	342.521	293.212	354.023	317.04	271.538	234.468	278.607	151.602	208.564	230.606	204.836	133.249	195.07	265.71	212.464	183.612
	10350099	Gm10535	53.1338	54.9727	51.1195	52.6414	53.2365	62.0176	46.8274	52.3712	56.4071	53.9611	49.3801	51.1038	62.3959	66.2942	55.8656	57.2497
	10350102	Ptpn7	61.9528	63.6709	58.1304	59.6177	59.7585	60.4087	50.9385	55.8313	57.9861	65.8135	53.7324	52.0412	58.9978	65.7622	60.8081	48.8843
	10350113	Arl8a	387.432	351.662	313.387	269.407	359.732	386.023	367.872	448.419	416.474	382.187	415.54	477.895	418.64	326.041	346.192	321.324
	10350123	Lmod1	61.1431	61.1423	51.2959	58.7489	69.0462	60.3844	62.7072	67.0662	60.6428	63.0099	60.6569	62.7867	60.9168	76.1669	67.9638	79.3188
	10350128	Gm4793	52.7119	54.1577	50.1211	46.2032	47.9825	49.9078	54.6054	55.4911	48.0976	55.4064	44.4709	50.9742	58.9039	58.263	51.7939	56.9746
	10350136	Csrp1	644.61	639.468	445.157	511.745	698.717	766.892	682.211	788.474	749.837	653.723	893.951	846.825	964.944	872.089	718.01	817.024
	10350146	Phlda3	120.832	108.483	109.955	118.444	139.73	141.076	146.331	153.614	142.235	132.127	145.962	166.837	159.196	175.928	145.682	158.279
	10350149	Tnni1	60.2833	58.6243	58.3254	54.7916	53.381	53.3036	57.648	56.711	58.1309	62.4057	55.3414	58.7929	75.5089	69.514	58.043	53.7498
	10350159	Lad1	55.3898	49.6703	48.9836	39.6159	54.3547	55.4311	48.203	54.3049	56.3642	61.8919	48.9978	43.4363	61.452	64.2639	50.7254	53.6795
	10350173	Tnnt2	135.76	151.292	124.578	107.497	138.533	148.119	130.354	191.31	169.128	144.259	180.063	205.046	185.219	175.616	227.765	189.285
	10350188	Tmem9	103.301	122.615	87.0067	99.7365	140.998	132.497	142.387	143.381	131.445	115.047	128.992	142.816	174.298	169.626	148.309	163.553
	10350197	-	56.2039	59.9328	56.7202	47.3762	63.6691	53.9743	61.6341	56.5319	68.392	57.7155	49.7823	48.8391	60.7185	66.2924	54.0466	61.8457
	10350199	Cacna1s	44.0189	43.7869	41.5096	44.0582	47.1556	44.2664	40.0566	47.862	42.2379	45.9512	39.9673	40.0521	44.0905	46.1618	42.9064	45.1171
	10350247	Kif21b	95.3667	83.2815	75.1627	91.0157	101.693	116.486	95.0648	129.951	86.0407	103.346	82.6751	104.381	101.578	95.6807	107.194	111.88
	10350286	Ddx59	144.017	137.786	138.445	136.439	136.567	132.323	148.9	103.65	124.645	124.975	125.745	105.182	119.678	115.522	132.921	132.369
	10350297	Kif14	164.923	164.549	188.783	195.69	189.795	155.117	167.591	166.277	137.539	142.158	148.607	117.362	126.7	115.554	144.837	178.062
	10350329	Kif14	26.4861	26.528	27.5711	25.8389	25.5539	26.0764	24.7324	25.8492	25.5984	26.1966	27.0487	24.4412	26.1761	26.0644	26.7783	26.6523
	10350331	Zfp281	320.185	331.255	306.866	318.269	401.711	351.035	409.404	306.899	314.646	317.498	346.241	282.775	266.429	290.265	360.336	342.279
	10350335	Hmbs // Hmbs	229.35	242.176	185.884	220.392	235.487	279.386	251.946	264.212	269.868	242.662	228.901	263.392	265.817	268.715	260.849	259.26
	10350337	A130050O07Rik	38.1729	32.5919	32.9093	24.9569	30.0672	33.2763	36.8611	38.0886	34.908	35.4869	33.3362	36.24	39.553	33.321	32.4497	34.2095
	10350339	Mir181a-1	23.8998	23.0909	21.6108	24.4808	24.5581	25.6099	24.197	26.5021	23.1052	23.0427	24.6592	25.3609	24.417	24.6079	29.7857	21.3118
	10350341	Mir181b-1	42.266	32.8584	36.5555	34.391	43.4605	46.4187	44.9316	58.1071	47.0941	43.1032	43.9884	58.5381	53.8206	49.711	53.2905	53.997
	10350343	Atp6v1g3	33.0345	33.3374	33.4065	31.9296	32.7141	33.0083	28.1591	33.4783	37.2047	34.4776	33.2084	30.3834	30.1583	31.3676	30.6596	33.2084
	10350349	Dennd1b	147.796	150.213	136.65	148.652	159.343	153.524	168.432	149.552	165.597	158.541	164.031	140.385	157.315	140.096	172.328	178.953
	10350377	Zbtb41	220.187	227.04	177.462	197.265	338.108	331.581	344.16	302.539	253.461	251.981	320.803	303.044	243.339	211.466	364.958	379.857
	10350392	Aspm	236.822	230.745	238.612	238.075	259.834	233.605	273.784	195.963	163.871	206.503	207.869	160.137	165.547	145.195	220.712	225.446
	10350425	F13b	21.5376	23.8198	22.6655	22.3449	21.4879	24.2783	21.4087	21.4957	22.4227	22.1663	21.8926	22.1197	22.9063	22.9456	21.4514	21.1153
	10350438	Kcnt2	28.0391	33.2015	26.43	30.7484	28.3728	33.8333	30.8542	30.7221	30.5288	28.6732	37.1834	32.1553	35.4081	35.3775	37.1127	34.8133
	10350471	-	30.5749	29.5762	27.9162	30.9115	34.9035	34.718	29.3411	28.9785	27.755	35.7249	30.0608	32.9217	37.4927	49.7434	41.7131	29.4032
	10350473	B3galt2	23.6475	22.1038	23.5082	23.2126	23.212	22.5019	24.3546	22.8006	23.5871	23.3807	23.7814	22.8328	22.1261	25.165	25.1501	23.8838
	10350478	Glrx2	386.321	401.762	336.865	402.607	396.792	410.213	374.044	447.675	421.239	453.348	465.605	452.006	540.745	462.387	470.208	483.244
	10350489	Uchl5	474.532	446.624	518.636	555.804	309.031	339.661	380.537	317.269	336.138	374.445	318.585	315.636	395.033	300.186	296.398	305.16
	10350502	-	26.4431	25.4888	25.7686	32.1506	28.1705	27.6412	29.3438	25.1894	26.3095	26.2353	28.1755	28.0834	23.4705	29.1516	26.3521	28.7593
	10350504	-	80.7429	55.8951	59.4974	49.2261	69.0158	71.0509	65.567	56.9325	57.3984	53.8537	53.4389	57.188	64.8929	64.8717	57.8939	62.1221
	10350506	Fam5c	28.908	32.2727	30.6242	28.2409	31.112	29.6076	31.4762	30.677	32.1706	29.7566	31.3083	33.0831	32.5857	29.6531	27.7147	31.5536
	10350516	Ptgs2	30.9813	34.3754	31.132	34.3331	30.9113	34.0527	31.7402	32.6339	32.0116	31.7329	31.6303	30.3029	33.0846	34.2927	31.1919	35.2752
	10350530	Pdc	24.0913	23.9293	23.4935	24.0549	24.7879	23.2788	25.2553	22.8621	24.2529	22.7112	23.0476	23.752	22.4386	27.0005	24.0953	24.9216
	10350535	Tpr	761.581	713.184	782.938	756.31	785.812	792.323	810.629	661.905	635.174	680.988	731.312	586.668	564.678	561.544	784.084	776.879
	10350590	-	41.3434	32.0271	39.2483	42.5694	38.7385	37.3835	49.8793	36.1978	39.8875	33.7705	37.9579	35.1127	32.8175	41.6152	44.1274	37.8792
	10350592	3110040M04Rik	51.1721	55.7659	55.8513	66.614	44.4222	49.8817	43.721	50.0253	58.4839	52.6627	40.4187	48.3063	46.3448	52.7616	44.4124	45.9915
	10350594	Ivns1abp	1481.19	1391.52	1534.34	1481.74	1595.74	1518.17	1589.25	1494.29	1511.13	1543.29	1669.59	1449.98	1385.51	1259.1	1524.19	1489.68
	10350614	1190005F20Rik	408.843	405.462	419.29	446	435.543	434.763	445.726	374.758	371.714	402.604	454.178	371.142	368.575	377.093	418.65	394.599
	10350630	Fam129a	172.792	166.628	279.329	258.839	159.233	144.03	223.775	314.093	171.748	198.375	177.7	274.331	205.023	221.32	212.457	224.413
	10350646	Edem3	298.042	305.659	257.887	269.308	372.476	352.985	352.103	343.67	328.654	323.374	371.501	336.632	306.268	286.025	381.364	379.912
	10350668	Glt25d2	32.6089	31.8051	32.3079	27.7807	32.3201	32.5606	31.2601	36.294	39.0957	29.787	32.3597	30.22	33.3932	32.5305	33.6544	34.3489
	10350681	Apobec4	22.7551	25.0053	30.2565	28.8839	21.4341	22.1327	20.4895	24.4314	25.2283	22.5042	23.5705	47.0841	21.528	21.1389	23.0677	23.5006
	10350684	Arpc5	454.947	453.6	391.145	450.27	623.21	608.085	559.381	653.552	539.864	561.036	655.376	676.233	600.947	472.091	630.531	564.238
	10350689	Ncf2	65.3541	58.5005	58.0025	69.9719	75.4826	61.637	73.6233	65.4724	70.3963	74.3191	79.9914	80.7573	51.6657	88.5142	68.2609	80.759
	10350697	Nmnat2	61.5307	63.8948	61.2365	59.5934	61.596	59.1909	61.9274	65.3592	63.5593	67.8515	57.6767	58.0439	61.1452	70.4487	62.4688	60.1065
	10350710	1700012A16Rik	781.356	719.395	904.593	960.903	278.156	306.636	335.911	463.327	464.393	500.545	371.931	354.516	425.075	320.373	205.935	250.721
	10350723	-	146.223	152.123	218.355	202.802	94.8262	96.5132	96.6963	76.4676	109.614	152.617	99.887	45.3785	96.0434	87.2204	76.5599	88.0066
	10350725	Rgs8	40.4188	42.1059	40.7892	41.5876	46.2428	42.1074	40.8422	43.9361	48.695	42.2787	37.5334	37.0587	38.8933	47.8345	46.005	41.2513
	10350733	Rgs16	73.8819	66.4041	76.0897	71.9206	72.7876	76.4234	68.5815	76.4174	73.7572	77.4539	71.2867	72.012	74.3116	75.3852	65.8281	75.4093
	10350742	Rnasel	84.3561	78.0723	72.2714	88.7732	117.119	136.062	119.896	135.392	156.405	134.542	201.62	173.253	131.698	127.613	204.324	178.613
	10350749	Gm5531	48.9963	40.7417	46.2031	48.0529	68.8996	78.5812	57.8137	47.9646	67.6729	61.4637	60.3903	49.2977	65.5159	67.7518	55.9213	53.0244
	10350751	Teddm1	41.5801	38.5502	41.7186	39.1003	41.4203	44.8209	37.8558	46.3203	44.9628	50.1872	41.2216	41.4757	44.1723	44.8619	46.3202	42.5157
	10350753	Glul	471.793	446.186	380.134	421.02	596.321	569.916	559.67	926.907	745.741	693.628	964.834	1043.96	920.001	917.832	1000.54	837.512
	10350758	A930039A15Rik	93.6057	112.989	88.2847	105.609	139.767	162.746	113.632	139.32	212.642	226.851	268.411	230.317	227.804	144.709	289.692	193.072
	10350760	-	36.7464	35.4608	40.7393	39.4439	42.111	39.5241	36.6463	36.0293	39.6173	40.4438	37.6998	43.6439	41.6714	40.7152	39.3007	38.9105
	10350766	Stx6	251.031	260.572	223.68	214.383	274.672	279.019	259.833	274.063	285.832	278.445	267.085	291.316	265.947	267.599	288.433	264.527
	10350777	Acbd6	620.604	639.572	757.797	807.635	334.802	312.573	361.865	436.161	425.647	474.663	364.943	384.172	443.95	385.139	305.915	272.302
	10350790	Tor1aip2	101.984	108.319	99.7491	96.1961	96.5899	93.7714	91.7244	99.9056	101.893	98.7053	84.6129	89.079	106.382	135.922	102.818	97.0263
	10350792	Tor1aip2	249.397	258.224	222.502	240.991	322.84	312.235	333.391	321.733	275.842	276.252	307.202	290.224	290.507	267.112	345.183	321.974
	10350800	Tor1aip2	132.111	122.581	150.82	158.699	137.957	143.592	172.302	154.459	135.684	127.866	160.827	137.932	133.178	135.478	160.605	151.005
	10350806	Nphs2	38.264	38.7985	38.6467	37.7503	36.9164	38.9028	42.0132	32.178	41.2936	39.5608	37.2082	32.183	36.3156	40.5138	32.0893	37.0974
	10350816	Rpl35	549.284	528.232	566.244	583.597	649.205	611.013	786.837	649.031	584.927	529.805	657.03	646.801	755.643	842.17	715.783	738.598
	10350819	Csnk2a1	608.76	502.42	448.888	472.073	809.538	738.048	810.028	708.4	631.611	609.399	761.126	730.612	679.985	684.576	822.394	840.735
	10350823	Abl2	228.147	215.373	207.367	174.807	246.199	226.415	225.019	220.206	193.089	213.542	208.536	192.094	197.517	206.041	236.219	208.839
	10350838	2810417H13Rik	124.458	114.813	115.883	115.801	139.795	126.406	129.587	147.598	119.751	118.568	118.606	170.209	132.462	122.39	134.145	175.722
	10350840	Angptl1	36.4432	39.1912	35.6003	41.9132	43.6065	39.5555	43.695	52.1258	40.7119	37.4536	40.718	48.4817	48.2536	45.8931	47.9523	44.665
	10350846	Gm10531	30.2801	27.5133	27.6617	27.4936	27.5443	28.2334	26.3292	27.4899	28.7413	28.0851	26.7975	27.7055	29.1086	28.9787	25.0371	27.6397
	10350848	2810025M15Rik	556.995	665.608	714.022	808.003	306.094	311.346	327.637	502.194	504.771	520.316	409.438	508.365	521.083	360.227	249.576	274.147
	10350853	BC026585	88.0087	91.7149	84.2692	83.4526	113.744	128.637	114.205	142.1	102.62	105.472	124.249	108.116	119.021	135.263	148.098	143.868
	10350864	Sec16b	53.4981	49.201	47.6765	46.7837	56.6769	55.8678	50.4858	52.3649	55.4744	52.7822	64.7513	57.7412	61.3339	59.4074	57.6284	62.114
	10350894	-	51.9222	46.3123	55.3509	51.7394	44.6518	54.0117	45.7725	48.5233	50.3223	46.7572	43.7936	44.4622	49.0471	53.1871	48.0649	45.3149
	10350896	Astn1	45.323	40.7755	44.6183	37.6567	46.3908	44.2061	40.8533	45.6569	49.8641	46.9481	42.7697	41.7864	52.2574	49.6511	44.1797	45.3113
	10350921	Mir488	19.066	20.4415	19.9097	20.2361	20.0988	19.7375	20.2854	19.9604	19.9673	19.3454	20.0133	19.8333	20.6787	19.4569	19.5663	19.6578
	10350923	Rfwd2	542.375	478.222	570.938	571.922	438.734	423.255	471.346	408.929	431.444	449.233	416.22	395.073	415.836	394.615	423.84	436.989
	10350948	-	87.2795	79.9355	73.4773	77.3667	82.9158	83.83	75.8592	77.0875	84.9796	78.4611	70.5168	63.8658	70.6987	89.91	77.4722	76.4455
	10350951	Tnr	35.0218	38.1956	34.9105	32.3192	34.4353	33.6129	33.0561	34.0056	34.6593	34.2996	32.7192	28.2172	34.2669	37.4919	35.0405	32.0715
	10350975	Gm10530	39.662	42.9165	39.6328	36.7633	36.0021	38.3454	33.9111	34.2579	39.3045	37.211	37.629	35.7694	36.7903	39.4693	35.1885	36.1451
	10350977	4930523C07Rik	64.9611	70.5002	63.4175	58.5434	77.1963	86.8605	77.902	74.8958	82.238	93.8222	80.2806	92.2403	72.7999	94.84	109.397	104.738
	10350985	Mrps14	225.356	214.115	221.538	189.284	221.843	216.614	251.285	196.884	193.001	178.409	200.048	201.651	248.222	244.485	215.57	227.124
	10350990	-	871.462	907.17	872.291	900.767	1062.45	970.61	1140.98	1064.23	942.981	982.025	1142.89	1140.48	1177.31	1441.3	1211.38	1309.19
	10350992	Rc3h1	527.555	516.687	530.042	544.969	586.79	603.035	536.293	517.613	573.414	581.053	575.904	566.514	480.14	405.977	591.185	575.013
	10351013	Rc3h1	361.99	398.044	427.747	455.239	352.637	362.132	340.351	306.16	340.857	410.29	324.844	253.805	333.991	260.149	376.533	364.147
	10351015	Serpinc1	34.9167	35.2477	35.3809	34.2971	33.0668	31.3108	31.2996	33.5191	36.6835	32.7811	32.8453	30.3484	34.6686	34.3497	31.0951	32.4368
	10351026	Gas5	671.953	660.004	652.954	696.655	814.393	745.89	757.787	915.387	951.711	905.285	752.192	1041.86	1143.56	1174.98	1097.28	970.186
	10351035	Gas5	76.2806	89.8597	62.5935	81.2506	119.25	134.491	117.57	118.864	95.5792	99.317	110.234	122.958	156.911	95.6725	127.205	125.476
	10351037	Gas5	454.088	422.344	393.097	410.986	572.32	575.284	675.574	721.882	569.701	498.869	661.103	805.832	694.232	742.01	766.693	795.309
	10351039	Gas5	35.7731	39.1534	28.7173	31.7116	46.0915	37.7169	47.2237	34.0764	35.623	35.2084	40.3804	48.224	49.6584	35.6824	42.4578	43.4371
	10351041	Gas5	43.0035	41.2242	41.1107	41.7832	46.0627	46.4866	46.503	51.9131	45.5492	42.8935	56.7768	55.5104	47.4684	43.8319	57.9534	55.089
	10351043	Gas5	63.7124	69.2545	63.9694	79.7426	83.489	75.6927	98.2751	106.53	75.4024	64.881	103.273	114.366	96.0568	112.823	117.16	115.085
	10351045	Gas5	33.18	34.0545	34.1791	29.5972	41.5298	40.567	44.2342	43.2381	41.3194	37.662	49.8724	43.7109	47.5172	37.0153	43.3514	41.867
	10351047	Cenpl	113.428	108.079	130.68	141.926	91.7257	85.6654	96.3331	89.4338	88.989	109.815	108.595	98.0993	89.921	73.6976	102.943	84.4054
	10351056	Ankrd45	324.739	317.781	359.234	384.103	209.689	230.758	227.699	178.498	174.005	218.269	177.075	154.269	199.971	155.747	150.915	170.399
	10351063	-	177.886	182.372	182.574	192.693	165.116	151.181	148.368	167.436	166.932	188.008	136.058	142.642	166.811	207.153	131.477	133.28
	10351065	-	433.295	476.725	701.329	716.149	124.51	112.156	137.304	231.793	312.544	374.871	215.385	210.32	201.481	109.489	80.0284	109.689
	10351095	Tnfsf4	26.1378	27.5142	28.9655	26.4744	26.5427	26.9025	27.9382	26.2302	26.7567	28.3208	29.4003	27.4526	30.6258	29.1745	29.1156	29.2096
	10351099	Tnfsf18	28.3884	28.7345	28.2186	30.5188	30.359	34.3902	29.5747	27.4359	29.5744	27.7302	30.0217	25.7699	29.4294	30.9685	26.8723	28.1239
	10351107	Pigc	83.0949	87.6511	80.2098	109.521	78.4805	69.9791	78.6586	78.162	79.6268	81.1605	80.5146	100.338	79.2453	78.9854	86.7206	75.8854
	10351111	Dnm3os	49.9032	45.0358	45.9352	46.9998	59.1693	54.3085	57.4798	59.6937	59.9915	58.5212	83.1582	61.3636	63.3664	54.5177	70.2578	70.3818
	10351117	Gm10176	78.5285	83.6147	91.9566	113.215	43.0256	39.4474	47.6401	63.1792	54.9897	62.4013	63.9003	60.2213	59.6403	50.7195	38.7706	41.5747
	10351119	Vamp4	648.109	624.818	702.892	738.904	516.541	491.358	484.481	465.697	535.904	598.021	487.904	431.415	550.196	540.128	500.406	489.902
	10351131	Myoc	35.8439	38.2956	36.9183	29.7819	30.9832	27.2131	28.0062	31.939	32.6719	32.7128	32.6332	26.2822	32.3048	26.2823	31.231	31.687
	10351136	-	23.1825	24.008	24.8356	22.6976	24.2931	25.3532	23.3668	24.5029	25.7121	26.3061	22.4793	24.0759	24.5693	26.83	24.5652	24.6406
	10351138	-	88.0287	81.6612	89.7541	76.3532	83.5564	86.7584	85.2935	96.3749	88.9803	73.768	86.025	74.9668	93.936	109.107	82.5867	89.0664
	10351140	Kifap3	463.047	444.194	536.934	528.884	358.664	357.668	387.554	310.006	341.55	388.717	368.147	482.181	323.433	267.109	321.315	325.716
	10351163	Scyl3	318.778	297.361	314.479	337.883	239.76	253.803	243.33	258.635	256.828	287.292	251.101	234.212	231.649	230.018	228.653	239.843
	10351179	2810422O20Rik	117.573	118.445	111.04	123.978	123.751	116.38	139.708	108.981	113.187	98.8216	106.865	88.5675	132.623	120.965	126.264	117.085
	10351182	Sele	46.549	51.4134	56.8167	53.1047	49.3264	55.7101	50.5729	62.9508	53.0819	50.7855	48.5434	45.5071	50.922	51.1202	49.9355	53.7022
	10351197	Sell	47.8026	41.69	37.646	50.4187	45.9958	45.3534	42.578	40.8975	39.564	61.9094	36.2424	35.973	39.6105	42.6589	37.9431	38.6363
	10351206	Selp	32.7195	32.652	30.3346	29.705	36.2913	32.4519	30.2335	30.9012	33.9225	33.8523	27.4974	33.0683	32.1065	34.9656	33.0712	30.7983
	10351224	-	29.0779	29.383	31.7631	27.0407	32.0684	29.7597	30.0811	31.0362	31.1492	32.3542	31.3315	30.1571	28.7567	31.2115	30.7459	30.9145
	10351259	Slc19a2	274.086	291.022	258.179	253.781	294.551	311.59	265.994	329.933	302.248	315.443	330.524	286.698	306.121	292.126	294.815	285.356
	10351269	4930455F23Rik	1100.31	1068.01	1356.27	1426.04	564.314	537.183	618.051	710.778	745.271	789.912	642.786	654.136	652.115	536.183	375.608	419.615
	10351277	Nme7	524.768	514.222	624.058	641.521	344.731	353.638	364.327	353.333	368.95	393.706	342.638	378.053	392.332	321.776	290.4	293.239
	10351293	Dpt	51.2488	57.2036	65.7134	44.9477	67.7644	67.4248	70.1263	72.9092	62.59	77.8905	71.8174	72.3725	96.2494	108.487	107.364	135.862
	10351298	Gpr161	66.2157	66.8014	55.5538	50.0915	68.6121	70.5823	67.7976	70.7993	67.9622	62.2407	70.6342	63.2519	81.2602	70.3374	73.3873	72.4235
	10351304	Brp44	482.513	513.42	723.184	716.535	327.823	307.378	416.867	392.614	389.043	357.416	428.212	422.941	379.479	368.51	308.005	304.843
	10351310	Adcy10	329.75	357.57	568.911	574.149	112.353	110.119	124.345	250.025	285.034	280.763	213.563	358.791	187.773	87.9048	76.727	73.9099
	10351345	-	38.2885	42.3034	52.1408	59.6933	32.949	32.564	33.8068	33.7849	33.1001	30.3392	32.6331	36.357	32.8213	28.971	28.7322	31.6378
	10351347	Creg1	199.763	218.98	169.746	184.495	239.679	248.37	265.409	202.243	216.177	237.478	274.684	222.566	261.723	216.117	271.619	231.962
	10351353	Cd247	42.3062	45.3788	40.1916	41.7705	44.1939	54.1857	44.3487	43.5657	47.9467	50.0207	38.9347	42.4382	43.7225	55.8721	46.4867	46.7332
	10351368	Gpa33	37.5048	41.6074	38.8255	37.423	48.43	41.9334	41.3169	41.1877	47.7249	48.1951	38.8033	37.5513	43.153	47.7695	41.8083	43.0815
	10351380	Ildr2	79.4705	78.1891	73.3029	67.3247	122.951	115.941	109.42	114.842	147.17	124.998	150.27	142.259	213.239	254.341	280.482	307.546
	10351390	Tada1	420.114	445.099	445.01	475.709	336.231	395.699	398.89	291.712	329.177	398.668	312.216	285.771	361.445	303.754	310.927	320.185
	10351400	Fam78b	37.0553	40.1906	37.9141	36.9412	44.1957	49.7586	43.6553	64.8282	42.5159	41.3356	43.6906	47.1647	51.7398	65.4498	57.2353	57.68
	10351404	Tmco1	181.059	170.054	157.894	164.505	204.319	180.201	222.654	156.536	135.447	159.86	177.746	144.985	185.058	181.204	195.029	195.194
	10351414	Aldh9a1	407.178	424.671	378.069	437.802	411.994	448.251	417.507	505.184	447.507	368.972	443.527	428.629	499.032	426.18	476.578	438.254
	10351430	Rxrg	31.9011	32.9248	31.075	29.9811	32.2426	30.1488	28.8239	30.8993	29.6725	31.9612	27.5304	29.9054	29.2526	29.8223	28.2792	29.2656
	10351443	Lmx1a	45.3121	41.2937	42.7707	41.5952	42.165	43.9011	41.0996	41.5734	47.0868	43.8738	40.0268	42.338	46.9435	55.2722	44.0271	41.7488
	10351455	Rgs5	104.981	85.3099	101.726	105.666	112.873	112.124	134.732	118.903	78.4152	92.8481	114.831	102.946	90.6229	98.3457	131.88	106.472
	10351463	Rgs5	87.6528	70.5807	91.284	98.739	94.8786	96.9885	123.999	106.542	63.7212	85.4711	104.6	90.9408	72.1308	85.1561	120.031	91.4342
	10351465	1700084C01Rik	40.5396	47.3888	40.7511	39.8127	51.2594	47.4749	49.1948	53.9496	49.6098	45.4391	42.7685	41.636	46.6223	59.9532	51.6209	47.1965
	10351471	Uhmk1	83.4895	62.0193	66.2378	67.2943	81.3127	83.7008	65.6237	77.9361	77.3823	91.461	57.9419	59.4711	73.7065	87.5295	77.1367	83.2036
	10351473	Sh2d1b2	21.3968	23.8516	21.7023	22.1668	21.9336	21.9335	22.1114	20.6009	22.749	22.0062	22.0941	22.1721	24.4809	22.369	21.6302	21.909
	10351477	Sh2d1b1	21.7217	21.8559	21.4256	21.9362	21.1861	22.1181	22.2685	22.9909	24.2418	21.2337	23.3709	22.6369	22.2468	21.5557	23.5149	21.5729
	10351482	1700015E13Rik	38.4252	39.9873	53.385	52.716	32.2019	37.1454	29.9498	38.7829	37.5011	40.1381	36.9782	81.9106	35.2035	39.2779	33.8155	35.1353
	10351487	Gm10174	37.0999	40.2433	38.9239	40.949	41.8496	42.1914	40.8033	41.3579	47.0489	40.7053	38.9715	39.1291	39.9312	50.8131	39.5412	42.7059
	10351489	-	359.675	329.697	306.367	261.215	333.677	265.649	326.625	265.072	339.342	306.898	326.699	286.386	258.233	420.289	318.023	315.709
	10351491	Olfml2b	188.296	159.385	155.844	153.399	242.708	259.719	238.6	329.671	228.452	218.206	278.068	314.155	268.589	262.306	298.364	290.495
	10351500	-	41.9415	45.5723	39.6816	33.4585	45.1558	42.9867	44.8567	45.7838	41.2143	44.5883	43.124	38.0077	46.6108	45.0292	43.9942	45.7704
	10351502	Dusp12	58.1863	64.114	49.0607	54.6754	53.4702	58.1062	58.4829	60.5409	52.944	52.41	50.4473	47.977	60.3142	60.7303	52.5501	52.289
	10351504	-	77.0556	96.632	57.7719	69.798	83.36	88.3576	79.3841	78.9351	41.7685	68.5082	104.037	172.728	86.5383	53.1186	66.1246	102.571
	10351507	-	25.3723	26.469	25.4758	26.4475	27.258	25.9465	23.2964	24.5751	24.7829	26.0034	24.9156	23.7158	25.9928	26.6703	26.1716	26.0753
	10351509	Fcgr4	25.3209	24.2621	25.4129	22.5057	25.4314	26.9492	24.7307	23.4314	24.0485	25.7688	27.606	24.6154	26.7659	25.289	25.1621	24.7876
	10351515	-	189.313	202.363	164.534	228.886	207.479	211.516	197.285	187.583	181.614	204.377	177.497	154.951	183.678	192.728	186.045	179.725
	10351517	1700009P17Rik	108.956	96.4245	163.309	186.834	68.778	55.258	79.8683	89.0298	90.7217	90.3251	104.93	129.005	71.3628	62.1411	47.2471	53.1415
	10351525	Mpz	59.906	53.0575	59.3892	53.5885	64.5319	67.8422	64.7942	54.8233	64.4615	72.5619	54.6174	57.0082	64.1024	65.9713	61.0046	55.6417
	10351533	Nr1i3	34.7304	37.0412	34.3789	35.4264	40.7282	37.7377	32.399	34.5841	35.5941	39.5032	35.6909	33.6135	37.7965	43.7417	36.4504	37.8827
	10351546	Apoa2	119.164	114.718	83.1086	84.152	83.1545	90.4699	93.1118	79.9519	70.2132	97.2806	61.0379	77.4242	71.2996	69.9057	84.5039	80.4301
	10351551	Adamts4	53.9138	59.1933	56.4014	54.7276	61.8991	58.0472	61.515	54.3123	52.942	60.0183	57.0812	46.5886	59.095	62.4692	58.614	61.7942
	10351563	B4galt3	132.598	135.168	112.58	116.826	136.978	151.199	130.006	150.066	143.374	143.269	135.663	180.001	176.041	110.061	118.876	139.038
	10351574	Dedd	430.227	506.215	565.384	657.009	330.982	293.684	335.783	405.231	412.947	443.128	389.774	510.35	407.697	342.068	284.392	289.809
	10351583	Pfdn2	392.51	455.92	333.188	411.966	380.78	441.851	417.747	353.986	357.263	382.211	308.394	321.462	387.236	349.977	407.569	374.479
	10351588	Pvrl4	59.0301	50.0368	50.8928	44.442	51.4642	49.7685	45.9186	49.8396	59.6426	55.5958	45.633	39.5032	55.8714	61.3218	55.1466	54.5132
	10351603	Arhgap30	61.3867	67.2463	60.2755	63.7337	58.9183	60.1383	54.232	63.5708	55.5545	74.7547	56.2546	59.2322	66.2493	63.1736	66.7899	59.5374
	10351616	Usf1	125.415	129.775	101.729	120.818	159.439	172.184	175.22	206.526	173.172	139.856	167.925	196.605	174.181	145.963	186.547	163.266
	10351623	F11r	361.087	395.419	339.711	349.474	725.978	670.432	600.942	711.321	669.855	571.535	832.604	774.86	888.953	916.09	972.357	894.859
	10351636	Refbp2	106.031	110.665	121.539	99.6478	79.986	84.8169	95.5603	93.0385	94.3894	101.001	64.7768	69.1685	85.6674	93.4385	93.9653	109.53
	10351640	-	42.4116	42.6578	43.376	38.364	40.916	47.2884	38.9817	38.5903	41.1883	47.5373	41.5914	32.6419	43.1549	52.6361	38.3886	40.0482
	10351644	Cd244	37.9579	39.766	38.3888	37.656	42.0116	39.4094	35.9013	37.3889	39.184	39.3232	39.1386	33.8743	34.7807	41.7847	35.777	38.3997
	10351658	Cd48	30.5821	34.8379	35.2565	38.4941	33.5016	34.2769	40.5785	37.8709	35.6692	34.3004	37.1904	42.67	36.8994	37.5837	37.1369	35.3115
	10351665	Ccdc72	293.098	313.288	344.281	374.909	264.45	235.438	262.332	270.598	233.415	236.281	251.58	277.491	270.189	299.742	226.297	245.583
	10351667	Slamf1	22.5538	23.1948	23.6293	22.8884	22.3654	20.9412	21.7621	21.8608	23.6091	21.3562	22.1005	22.6854	24.6598	22.8691	21.223	21.3018
	10351679	Cd84	36.752	33.359	33.3454	34.5621	35.3067	34.2276	33.7457	38.7621	36.9548	41.6236	27.2911	43.8905	35.2394	36.3255	39.0209	33.7442
	10351689	Gm10521	34.5302	37.7461	36.3354	36.0448	35.4657	35.1754	37.3045	37.9792	34.0233	36.4124	34.9546	35.71	33.9567	37.6254	32.5781	38.4698
	10351691	Slamf6	25.3754	26.9902	26.3885	26.0821	28.6451	27.563	25.1393	24.2045	25.9374	31.1613	24.9357	27.7975	28.9912	27.3291	27.016	24.9248
	10351703	Copa	1656.85	1691.28	1510.85	1438.12	1825.05	1955.39	1808.32	1672.96	1637.71	1885.91	1695.66	1548.45	1633.73	1572.39	1826.86	1914.72
	10351738	Pex19	336.022	379.335	310.38	347.318	385.994	393.241	383.472	388.1	378.422	316.339	420.459	400.192	460.702	328.126	398.484	399.101
	10351749	Dcaf8	640.123	702.207	651.747	705.83	512.556	559.248	584.3	552.914	608.682	638.214	524.854	559.93	553.354	444.229	562.325	562.407
	10351769	Igsf8	100.252	86.5106	83.2078	75.8493	78.2763	97.3	82.4875	81.7395	83.6413	86.8309	71.4344	101.421	87.3746	86.2913	82.024	89.5045
	10351781	Kcnj10	49.8998	49.065	45.614	44.239	44.4326	49.3129	50.9901	52.2218	45.3578	47.9485	49.5791	37.5688	45.4227	47.8284	50.1137	50.6004
	10351788	Pigm	165.285	190.466	178.333	190.165	187.792	173.774	180.501	161.235	164.084	172.761	169.244	173.405	148.655	138.989	202.298	193.431
	10351792	Slamf9	54.9791	61.7101	51.0785	52.3093	50.7713	56.875	51.2959	55.5093	55.4733	55.7579	56.5665	55.6673	60.5399	63.7867	58.3386	56.9548
	10351801	Igsf9	57.3051	57.5836	59.0799	59.2478	58.5166	64.6714	56.4196	64.096	64.7614	63.6947	56.5228	60.3415	68.1351	66.4662	63.5864	64.9266
	10351825	Tagln2	93.9479	77.5859	64.0176	70.833	96.6172	85.8598	81.5082	87.4578	83.3723	81.9183	101.701	85.4244	108.778	120.074	104.647	97.7576
	10351832	Ccdc19	301.076	391.693	539.121	673.362	151.331	136.144	157.434	241.01	254.967	261.31	227.894	371.508	248.319	136.727	97.6783	111.99
	10351843	Vsig8	65.165	55.846	64.1423	59.4064	62.8273	73.4203	59.8982	65.0944	68.0182	77.147	56.371	53.3642	67.5894	72.1954	62.4435	67.7389
	10351852	Crp	37.0958	47.8578	40.2662	39.4857	32.7351	33.1274	32.5266	33.6919	30.075	32.9853	30.9541	30.0157	31.1291	31.6236	29.2747	31.0855
	10351857	Olfr16	34.5668	33.4342	32.9005	36.7755	36.0734	33.1673	35.7529	36.581	39.9209	34.0532	33.2036	32.3168	33.3802	39.6183	30.555	40.4438
	10351859	-	24.2061	24.3022	22.1438	24.007	24.5662	24.6283	23.1105	22.9309	25.1642	23.2453	23.3014	24.4978	24.4291	22.9689	23.1154	24.9508
	10351861	Olfr218	25.1112	26.6344	26.3904	25.5277	25.0962	26.2432	26.4338	25.7901	24.93	25.1397	25.9008	25.2427	27.9404	30.3782	25.7835	25.6159
	10351863	Olfr1404	23.8788	23.5958	22.9304	24.399	24.2964	23.4639	22.9047	23.8783	24.6331	23.956	22.6147	24.4242	23.6672	24.2299	24.01	23.5139
	10351865	Olfr1403	23.7994	23.7	22.8982	23.2369	23.9071	23.6958	21.931	23.7181	24.0653	23.643	23.7	23.7866	23.6258	23.9595	24.6507	24.8996
	10351867	Aim2	32.8417	32.6169	34.058	33.3592	33.1515	34.7806	33.1791	35.5306	38.3003	30.4191	33.8931	40.0963	37.1221	36.6465	38.5298	35.2701
	10351873	Pyhin1	20.9424	22.3907	22.2285	23.5699	24.1508	23.5699	25.288	21.665	22.2732	30.8337	24.3224	30.2912	22.885	21.884	23.0357	23.0874
	10351880	E430029J22Rik	22.502	26.5276	22.4716	23.3182	25.0898	22.4293	21.6197	24.7742	23.509	22.1131	22.9355	23.7683	20.9485	22.2856	23.0618	25.2757
	10351884	Olfr433	43.3613	42.0939	39.1197	37.9279	39.2693	40.828	43.6372	38.7404	45.3189	47.5836	49.9912	39.9365	43.2656	41.6431	36.1995	41.6827
	10351886	Olfr432	28.7408	28.728	25.549	27.7431	26.6549	28.0903	26.875	25.3989	29.0066	28.2291	24.5849	27.3215	29.0691	30.8141	30.6628	27.8674
	10351888	Olfr430	23.4478	23.7154	22.8612	24.5848	22.4537	23.4741	23.6342	23.588	24.8442	22.875	22.2374	21.8359	24.1945	22.3697	22.8449	23.4208
	10351891	Olfr429	29.9407	31.6678	28.3759	27.6817	29.5779	29.1802	27.7848	28.554	27.3913	28.7886	27.3939	25.884	29.1812	29.0521	28.1453	29.3737
	10351893	Olfr427	24.135	22.9085	25.3318	24.7219	23.635	25.8463	26.8346	24.3346	24.6383	23.7137	25.7921	23.4989	24.0943	24.5786	24.6555	22.5265
	10351895	Olfr424	33.0158	32.6401	29.5451	32.4491	32.0079	36.621	30.0833	33.0609	30.971	33.1796	29.5707	34.0764	30.503	32.4476	33.5967	32.9992
	10351897	-	34.1224	35.611	34.9588	34.3255	32.9141	34.9497	34.4426	32.6845	31.776	33.0354	29.001	31.7119	36.6182	37.1812	33.449	34.3638
	10351899	Olfr421	23.111	25.2439	22.5848	24.2976	22.443	22.9252	21.6411	22.8195	22.1825	24.1896	23.1476	23.0507	23.09	23.7667	22.9193	24.8121
	10351903	Olfr420	30.4079	30.9387	31.944	30.5576	28.5379	32.1716	29.6609	30.4291	31.4596	30.8486	30.0103	29.0967	29.1134	32.9141	30.0371	32.4705
	10351905	Spna1	29.6862	31.4745	30.8191	29.4404	31.0756	30.4324	28.0207	31.4283	33.1043	32.1803	30.2505	34.12	30.8097	31.1223	30.2827	30.1921
	10351959	1810030J14Rik	23.2595	22.6929	24.1441	22.436	23.133	23.8738	23.0456	20.9317	23.2645	22.8766	21.247	21.6173	22.184	21.6746	22.3026	22.1817
	10351961	Olfr417	38.8226	50.08	38.2635	42.7596	40.6249	44.8019	36.4899	37.1137	49.1462	36.3761	37.0654	35.3825	38.7509	39.9557	50.773	41.197
	10351963	Olfr415	24.2081	24.1458	22.5758	22.4723	23.3528	23.8322	24.7209	22.1031	22.8349	25.7417	25.9502	22.7614	25.4984	23.466	21.5038	24.7842
	10351966	Olfr414	32.5249	35.5382	34.5171	35.6281	37.0331	37.4012	33.013	35.8184	34.5348	40.4307	34.1274	31.5161	32.8954	36.7722	34.17	36.0359
	10351968	Olfr220	31.6022	33.7218	33.6072	35.806	35.6535	35.2676	35.4807	34.9665	34.1338	33.2932	32.62	32.6159	31.5003	35.8652	34.5951	34.8241
	10351971	Fmn2	28.5159	32.4786	29.4048	27.8978	32.1434	31.2719	27.1789	28.9902	28.9086	29.1991	27.9683	27.268	27.877	29.8629	28.447	29.3366
	10351998	Gm10520	19.7872	19.3725	19.9475	20.9103	20.4727	20.9198	19.5151	20.0832	20.4052	20.7383	20.8368	20.1533	20.0078	20.1776	19.7106	20.4847
	10352000	Kmo	26.8003	27.8221	26.6436	25.7858	25.8053	27.3393	26.0786	27.8606	28.1552	27.0443	26.0431	27.6629	26.4473	26.0412	25.3168	25.5055
	10352020	Wdr64	37.9229	40.114	36.7698	43.0391	34.1949	34.9807	31.3395	35.4064	36.3411	32.8051	36.0911	45.3171	37.9169	37.1518	36.278	36.4122
	10352048	Exo1	197.705	214.734	169.009	199.922	203.343	232.002	233.691	178.987	159.762	171.076	200.028	205.678	179.357	157.775	205.709	215.721
	10352064	-	20.6863	21.2899	19.6169	19.9471	20.6256	20.5391	20.1398	20.8718	19.8817	19.3847	20.0928	21.1835	20.5479	20.2024	20.3293	19.9329
	10352066	Sdccag8	209.576	188.392	271.288	262.105	130.249	143.89	111.715	154.634	181.414	188.785	143.972	148.903	139.796	124.924	135.991	148.344
	10352092	Zfp238	410.893	419.03	378.701	372.099	346.325	363.262	381.114	264.24	342.368	364.582	315.822	321.569	319.852	291.863	297.325	298.231
	10352097	1700016C15Rik	24.9292	25.4245	25.339	24.7054	26.0932	25.6964	24.0381	25.02	24.513	25.5066	25.5494	24.9379	25.6296	26.3769	24.9723	25.3245
	10352104	Gm16432	367.188	317.127	669.842	754.892	198.536	114.777	158.789	192.106	228.412	217.533	316.038	85.439	280.745	159.892	91.7341	35.2949
	10352110	Gm16432	546.985	492.642	785.682	859.175	236.996	207.346	250.109	298.764	361.475	398.323	312.032	170.183	385.557	276.521	166.54	141.922
	10352119	Pppde1	195.09	166.359	154.365	166.587	221.109	178.789	195.279	146.942	166.258	181.972	209.814	167.327	189.512	161.321	225.714	202.378
	10352125	Gm9982	67.9058	63.0273	57.2432	58.4229	81.3228	76.5646	74.1325	55.7523	66.3322	69.0306	78.4283	61.1045	54.3154	78.7862	95.3291	73.6943
	10352127	Fam36a	167.476	179.977	123.296	151.729	125.697	133.027	146.38	126.903	138.244	149.424	135.554	114.349	140.643	139.826	113.614	145.524
	10352131	-	20.5824	20.502	20.4949	21.1078	19.9552	20.126	20.4138	20.8531	20.5488	20.0834	20.4852	20.3958	22.455	20.3148	20.351	19.8076
	10352133	Efcab2	661.852	582.235	715.219	787.836	431.276	388.851	506.712	285.064	452.2	455.901	412.962	294.383	372.822	347.456	339.818	337.546
	10352143	Kif26b	37.6728	45.4591	36.2838	41.8036	40.4905	40.4711	38.2208	45.3511	37.9321	45.1481	35.7446	40.3964	45.1899	42.2094	41.0624	43.1576
	10352150	-	78.7319	111.616	89.239	109.538	166.077	158.332	116.458	136.522	128.327	150.445	100.806	82.7246	188.404	173.029	124.041	117.517
	10352152	Kif26b	45.7005	41.998	52.0613	41.7428	47.5312	49.5546	47.8386	44.0954	44.3214	46.0675	39.8079	37.6621	46.2766	47.4498	42.3131	44.2585
	10352166	Cnst	179.906	198.011	215.655	249.908	145.936	134.604	131.729	169.216	156.223	149.774	132.408	150.435	144.937	98.3535	101.207	96.9101
	10352178	Sccpdh	2279.28	2035.81	2521.99	2500.09	1097.57	1087.35	1255.73	1353.59	1501.41	1556.91	1352.73	1504.67	1406.54	1070.69	731.113	841.176
	10352192	Gm10518	61.0469	73.2857	67.9433	65.767	56.8331	56.8503	52.0447	56.8215	67.7593	57.7462	54.9233	53.3701	63.4156	61.5338	54.1247	57.2473
	10352194	Cdc42bpa	431.292	413.85	365.189	358.57	598.464	586.294	562.106	415.626	436.837	469.519	462.614	351.135	376.923	358.808	589.63	563.072
	10352234	Itpkb	351.674	346.251	315.878	308.621	429.06	408.337	410.491	483.328	461.244	412.939	499.222	514.765	441.867	341.437	444.843	435.815
	10352242	Parp1	750.064	737.537	699.876	701.806	733.211	785.669	754.837	945.583	704.096	722.054	803.082	860.933	739.497	567.122	761.567	733.453
	10352267	Lin9	182.455	186.104	184.975	213.07	175.433	167.503	181.209	107.698	134.654	160.528	147.07	84.8118	130.07	114.988	132.918	128.268
	10352281	Acbd3	376.322	475.85	369.507	407.568	548.207	505.599	532.41	406.658	442.288	455.311	466.313	451.903	419.755	383.822	514.807	555.008
	10352292	G370120E05Rik	97.2684	114.201	85.9473	94.5006	115.841	98.6355	101.437	95.244	98.9292	106.975	81.3223	87.9674	101.164	102.522	100.693	100.156
	10352294	BC031781	294.897	313.339	316.675	314.351	363.964	401.472	388.504	356.188	333.7	320.973	355.946	352.464	380.544	291.7	399.451	392.29
	10352302	Lefty2	27.422	31.9961	30.9431	32.3281	37.2166	30.7209	27.1558	33.1024	34.1559	32.825	28.0841	28.6502	33.2687	33.2075	30.419	29.0707
	10352306	Pycr2	128.638	136.721	110.582	101.63	136.834	145.091	146.709	133.764	116.651	119.329	130.098	152.333	153.8	162.937	138.113	144.538
	10352314	Lefty1	36.5581	37.8963	36.3523	34.5336	38.5648	40.8254	40.5086	46.1755	36.1854	32.5709	37.7342	38.8693	43.1616	43.1508	41.372	41.7265
	10352320	Tmem63a	126.882	135.194	91.1482	100.932	143.963	157.565	154.661	204.555	179.676	171.424	198.968	191.577	216.049	220.234	238.075	233.891
	10352344	9130409I23Rik	28.398	29.5848	28.4954	26.6307	29.709	26.2534	26.1921	26.9679	26.5672	27.6773	27.4416	27.4319	28.1202	26.2728	27.038	27.5328
	10352348	Cnih4	356.613	396.258	314.817	384.976	471.954	462.827	574.618	367.329	370.745	415.66	413.309	354.159	455.283	465.019	511.113	500.886
	10352354	A430110L20Rik	69.4548	73.6652	65.5737	68.374	92.0786	100.304	97.1861	78.1099	95.0496	89.9777	79.2545	77.8851	83.2842	90.8787	108.538	106.967
	10352356	Haus5	123.831	123.859	120.186	138.505	162.193	153.449	148.231	123.812	126.4	121.096	152.678	120.368	131.249	120.516	157.735	175.796
	10352358	Cnih3	48.5762	45.0832	45.6016	37.6525	47.4284	49.0724	46.4892	44.7333	42.2858	50.3257	40.3787	37.5075	45.1406	51.8233	38.5933	49.4765
	10352369	-	888.489	780.2	1065.74	1054.74	354.569	335.625	394.811	540.859	557.322	636.986	529.136	343.186	459.694	335.1	224.322	302.456
	10352377	Dnahc14	685.075	695.825	936.512	907.006	255.837	280.076	299.818	457.368	513.303	593.743	414.611	295.69	343.548	221.408	189.652	249.439
	10352393	Srp9	202.816	227.572	191.451	205.112	152.854	162.439	150.379	153.989	153.477	139.519	139.322	108.697	184.689	136.516	139.149	144.036
	10352396	Trp53bp2	205.074	226.793	179.456	196.614	279.887	271.597	274.24	250.568	240.367	245.929	264.415	237.015	229.334	233.82	343.136	305.145
	10352416	Capn8	39.4864	38.8669	35.9966	38.9824	35.0924	36.7022	32.821	37.8131	41.9795	37.7484	36.3732	33.8169	34.9533	38.1023	35.7551	35.1996
	10352439	Susd4	64.128	68.8356	51.152	56.7558	74.0075	74.0221	66.914	85.0421	68.5627	70.8361	63.2865	73.6862	75.622	76.7561	75.6652	73.7852
	10352448	Dusp10	52.831	48.9788	53.3003	46.8986	65.2389	56.5893	63.2185	78.9017	64.4661	65.662	68.9132	104.698	66.2014	85.0858	87.9869	88.0542
	10352454	-	26.095	26.8385	26.3394	27.2221	25.5658	25.8635	26.2303	24.9151	27.1187	27.4983	24.7223	26.3729	25.1124	27.7099	25.0094	25.2504
	10352457	-	1998.49	1831.71	1845.48	1813.87	2238.74	2079.84	2209.84	2058.57	2004.07	1834.57	2315.91	2078.59	2236.84	2440.25	2252.57	2305.58
	10352459	Rab3gap2	349.815	345.091	348.448	368.863	395.392	376.707	389.112	333.636	324.394	332.695	351.138	306.918	318.747	334.633	374.847	340.538
	10352497	Snora36b	28.829	30.4936	30.1984	30.068	32.1836	30.5271	32.6635	30.2509	33.3677	29.5609	29.968	29.8401	30.4035	29.4571	35.2618	34.7482
	10352499	Mir194-1	97.6675	99.3528	90.7173	82.3218	84.3159	87.8757	84.114	86.5843	85.7827	94.6549	86.2884	77.3365	86.9818	94.1795	74.6874	88.1633
	10352501	Mir215	27.5615	30.2504	27.7698	24.5856	26.969	26.9485	30.6997	29.8377	28.523	28.7089	30.7402	26.8925	27.9493	35.6018	33.3474	33.164
	10352503	Bpnt1	332.846	321.158	332.936	332.03	327.589	334.265	355.226	218.027	264.745	291.571	271.38	224.166	297.386	294.323	295.403	292.782
	10352514	Eprs	892.153	849.927	823.647	823.267	945.239	885.08	1012.49	838.283	736.107	812.025	826.525	729.146	772.433	679.682	857.643	953.731
	10352548	Slc30a10	43.5632	44.7361	41.995	41.1035	42.8488	40.8675	38.3969	41.687	42.8507	44.3234	42.1321	38.8631	44.7259	46.5502	43.34	42.2339
	10352554	-	64.8082	75.7525	70.8796	67.2372	72.6017	70.9196	70.4977	74.7844	75.5207	78.9605	75.7485	64.5711	74.615	91.4412	85.2005	70.4911
	10352556	-	227.662	223.571	164.375	158.298	248.762	262.965	208.581	231.49	214.603	249.692	246.551	209.244	297.154	251.555	200.718	220.706
	10352558	D1Pas1	870.299	890.884	1044.66	1013.41	551.745	544.301	603.472	434.187	592.073	681.518	484.938	359.915	516.762	393.84	356.089	401.942
	10352562	Gpatch2	312.73	330.053	379.043	419.27	225.741	231.064	235.853	262.605	287.509	275.828	233.936	232.586	232.956	199.304	202.686	221.33
	10352576	Esrrg	56.3095	63.1973	54.9817	50.9152	61.0307	58.8737	54.8187	66.2163	70.2642	69.2775	65.1464	67.4967	69.9473	72.8883	67.7475	70.1414
	10352586	Ush2a	65.6763	75.8794	72.0576	75.9913	53.1867	54.5847	51.5731	61.7904	58.3513	66.4051	55.6728	55.5356	60.0868	53.8566	47.7915	53.0818
	10352661	Ptpn14	97.3412	105.999	114.865	99.1545	121.71	110.436	113.774	139.984	97.0909	104.638	112.641	123.637	107.273	140.564	146.819	123.78
	10352690	Angel2	598.472	562.681	538.646	554.179	625.147	633.903	652.431	444.061	525.551	541.044	557.35	406.442	501.375	445.09	573.188	582.209
	10352703	A230020J21Rik	49.3084	47.9163	50.2518	44.2298	48.1729	46.7021	45.619	45.475	47.2212	52.0509	43.7181	47.7813	50.7949	48.0773	41.5371	49.4621
	10352705	1700022P22Rik	33.0244	37.0983	46.9611	50.8244	32.0012	35.9029	32.7316	32.6138	33.4339	32.1975	37.2654	74.0476	35.2698	36.5496	27.2092	35.1348
	10352709	Nsl1	141.022	139.46	126.897	145.533	135.588	155.925	148.41	89.9138	106.054	102.201	100.986	79.6954	117	126.004	126.524	130.461
	10352717	Batf3	60.6283	67.5465	60.3862	57.3465	69.3216	65.4842	60.8753	68.9963	56.8572	75.4772	57.6731	51.7177	65.7838	66.2911	58.4958	75.5776
	10352722	D730003I15Rik	68.4723	66.1037	68.9978	65.864	78.3066	74.3915	86.2181	67.9765	74.9924	73.7063	58.5865	67.694	71.0718	74.6758	82.9065	79.8073
	10352725	Tmem206	273.777	273.612	227.91	226.564	286.776	290.366	307.891	373.114	302.874	265.63	397.586	452.216	346.607	218.413	266.344	260.962
	10352735	Ints7	823.45	889.247	707.402	761.653	863.974	1031.56	846.492	598.493	622.298	742.009	575.807	505.531	652.031	704.859	784.914	777.479
	10352756	Lpgat1	571.263	616.976	674.3	645.893	386.621	394.58	383.322	412.969	503.286	520.08	363.953	353.017	406.684	318.471	332.115	355.187
	10352767	Nek2	1602.43	1578.86	1825.75	1838.49	935.214	1019.34	1077.17	1142.58	1289.24	1308.47	895.66	835.792	1119.63	849.262	687.309	710.927
	10352777	Slc30a1	240.714	299.764	264.802	254.201	312.884	347.194	300.505	311.49	248.114	312.136	268.375	287.314	265.867	297.66	284.677	261.457
	10352781	Rd3	47.1906	56.765	55.9726	66.6707	41.9814	43.3215	37.0538	46.6789	43.7917	42.4822	38.8463	43.5135	50.4259	46.204	41.162	42.6671
	10352792	-	63.6881	57.4864	63.1871	52.0702	66.1278	59.4898	64.2676	62.6269	60.7177	67.9462	56.4474	54.6844	64.0764	60.3231	53.5074	57.2601
	10352794	Gm10516	52.1912	62.4592	64.006	75.1599	53.9142	55.1512	51.9318	56.5526	45.8881	43.3751	44.0541	50.4548	47.4707	66.6822	56.5414	53.443
	10352798	Kcnh1	41.4961	41.3832	40.3355	42.0199	42.8045	41.3629	40.0449	41.6562	41.8362	43.0438	37.3698	39.2159	41.7607	53.8189	43.5105	45.632
	10352813	-	27.6505	28.2965	31.2751	33.8386	27.1955	24.2948	27.4939	28.0902	26.2076	25.2034	28.071	22.8125	24.5113	26.6897	23.8393	24.7244
	10352815	Irf6	48.278	46.5603	59.9458	58.7921	48.2051	44.9681	50.0492	52.9376	53.7262	47.988	55.7914	70.4398	52.058	44.7002	44.6441	54.0213
	10352827	Irf6	36.3989	39.2667	36.0981	43.2223	37.4163	38.1345	36.8967	32.5818	40.8697	39.4589	39.7042	37.526	42.9956	34.8565	35.9556	38.8322
	10352829	A130010J15Rik	58.7301	73.2341	58.1692	61.8217	84.681	74.7585	86.4716	58.3419	67.311	67.7794	68.1704	64.5329	61.572	65.0889	70.761	71.9815
	10352838	Lamb3	45.2693	44.0804	46.6238	46.84	43.6194	48.3717	46.4304	42.8087	43.552	46.5059	40.0775	43.9807	45.9698	49.5832	49.5815	46.1728
	10352864	-	42.1527	43.5424	41.3531	36.7685	39.7675	36.3766	37.2195	35.6797	42.2426	41.2334	36.5701	33.7205	41.3499	51.3566	40.3418	40.5195
	10352867	Plxna2	105.039	107.583	165.043	167.686	70.0585	62.1729	66.8534	111.682	120.905	114.691	89.4408	99.9979	77.239	67.6345	63.5757	68.9216
	10352905	Cd34	334.242	291.763	278.094	286.426	517.464	457.832	470.609	617.811	460.525	407.077	571.777	650.457	673.027	595.906	708.922	807.514
	10352914	C030002C11Rik // A330023F24Rik	47.3644	53.848	48.3337	50.4937	59.4869	60.3584	53.3259	54.6286	65.092	57.5224	63.1001	62.5103	63.2452	51.9741	73.1624	70.416
	10352916	C030002C11Rik // Mir29b-2	30.2493	27.3577	29.0247	27.2314	35.1897	35.0346	34.741	36.1886	41.5085	33.17	38.7029	41.0146	33.2057	33.9492	38.8839	32.4514
	10352918	C030002C11Rik // Mir29c	37.8208	39.6525	47.2994	49.2382	47.9473	51.9056	52.2921	52.1631	57.5499	55.9775	64.7508	63.0674	55.729	51.7272	74.709	61.1974
	10352920	-	49.9013	56.1373	54.1211	49.7462	53.8511	62.1783	52.0561	52.8456	58.5902	49.2612	51.7083	43.2005	57.3593	60.0315	58.9254	70.2535
	10352926	-	31.0763	30.5183	29.9062	29.6864	28.0178	30.7627	31.1746	32.8194	32.1729	31.1371	32.6142	28.4397	30.5751	34.6744	34.7206	33.1777
	10352928	Rp1	32.1846	30.7179	29.1261	37.0725	25.6299	29.4508	27.1972	25.3634	24.3	27.0486	26.769	24.4394	27.0486	28.1538	26.1648	28.4761
	10352936	Sox17	69.4779	84.206	88.1479	103.038	59.5067	64.3022	69.928	85.4133	74.3493	66.3551	70.8447	78.9237	70.9206	67.6781	63.186	68.7065
	10352945	-	331.632	333.549	293.635	372.894	305.361	306.952	249.587	270.753	294.437	340.96	273.022	290.047	304.787	404.713	319.123	289.479
	10352947	Mrpl15	127.303	131.652	139.101	141.008	151.999	137.604	151.408	111.246	112.128	114.26	128.218	119.344	121.569	156.632	126.993	136.791
	10352954	Hmgb3	429.422	435.327	355.697	347.94	719.23	731.341	745.758	920.364	603.767	529.684	738.37	782.443	768.15	656.592	766.737	763.337
	10352957	Rgs20	31.1197	33.5784	32.6084	31.2865	38.1949	32.2063	34.9422	34.3405	33.9024	33.3872	30.7993	30.2605	31.0054	33.3053	28.7687	31.1169
	10352969	Npbwr1	63.1064	74.6143	70.0547	61.4758	71.4073	62.7914	54.3064	68.3852	72.6154	69.7025	51.6707	59.4072	68.9759	78.1038	67.6033	65.6928
	10352971	4732440D04Rik	134.602	136.864	126.684	115.466	116.344	126.816	115.856	126.899	128.397	142.205	101.598	90.404	109.057	144.584	99.4165	113.655
	10352973	-	81.8648	75.7961	96.4433	102.681	55.6554	47.3265	55.265	70.4483	72.4957	67.2579	56.367	58.5323	54.185	56.3365	44.4845	48.4998
	10352980	Sntg1	31.9577	30.6936	33.6887	37.6423	32.9777	31.8915	27.6318	30.599	30.1641	33.3377	34.4788	29.6267	28.933	35.3434	26.9454	28.3848
	10353002	-	296.472	336.954	291.339	240.658	375.936	381.247	306.007	349.896	387.217	390.714	288.221	285.162	398.131	529.755	347.585	376.197
	10353004	Cks2	271.016	276.45	295.995	353.919	212.683	195.524	256.275	134.078	176.955	188.635	169.635	97.9198	224.155	234.691	156.409	160.286
	10353008	-	57.7011	60.6605	57.213	62.716	66.3853	60.6314	63.7321	59.3497	58.7024	60.2357	53.8729	51.3842	68.4536	66.2248	54.396	57.8733
	10353010	Mybl1	818.828	752.585	864.435	925.739	512.216	513.867	615.28	412.585	576.592	617.975	534.875	323.18	440.713	366.5	379.005	397.533
	10353028	Vcpip1	678.387	726.178	702.728	658.568	741.832	820.327	735.04	680.42	709.127	762.134	695.12	623.621	682.408	602.523	722.645	737.514
	10353032	-	63.2623	66.8187	70.2966	77.6438	77.6183	83.107	97.2629	72.2371	69.5799	67.6724	69.5418	67.103	84.1171	71.2409	87.6654	77.063
	10353034	Snord87	58.3945	56.6221	57.7508	64.5485	69.114	70.9927	77.0675	76.7436	69.9874	69.6917	113.016	88.8002	69.9473	56.3396	75.844	69.767
	10353036	Gm10567	77.4459	95.3671	82.7519	92.0307	80.4042	92.9965	95.1192	82.3959	72.524	81.6978	85.0662	81.957	85.0662	91.4168	97.0307	81.3183
	10353038	Lrrc67	120.971	128.511	199.874	227.01	44.5774	41.9162	60.8214	83.8238	92.1793	83.029	80.9437	109.503	59.8252	42.2432	39.8145	41.5354
	10353048	-	27.4437	30.4124	26.1707	26.4429	27.6544	26.1163	24.1498	25.6201	27.6187	27.5129	28.704	25.9395	27.2984	26.9646	26.5458	27.921
	10353050	Cops5	521.719	509.395	628.113	634.954	401.9	378.099	438.305	341.19	367.621	414.798	378.329	375.695	406.033	380.737	356.132	372.237
	10353061	-	144.467	151.263	138.381	127.68	109.577	137.308	137.699	150.171	129.813	134.93	107.656	145.184	147.139	167.764	143.7	166.757
	10353064	Arfgef1	721.131	635.107	743.224	704.848	714.89	685.321	691.067	577.536	649.299	675.673	654.181	602.461	507.099	485.514	688.071	685.17
	10353102	Cpa6	23.0246	23.7828	23.2301	23.9046	23.4185	23.7141	23.099	23.3413	24.4106	23.115	24.6508	24.0664	24.2826	26.1667	23.027	23.5769
	10353115	-	33.0047	36.4678	33.803	35.7321	36.1754	35.3136	36.6609	33.7147	38.4097	35.3672	35.8695	34.8099	34.9082	38.6461	37.3456	35.1079
	10353117	Slco5a1	30.625	34.1146	28.443	32.017	32.7482	32.3588	30.4281	30.5904	32.4817	30.5167	29.739	30.9864	31.0559	30.2007	31.1681	31.3925
	10353127	Prdm14	36.1945	39.3368	35.1499	36.8132	32.7872	40.7692	34.7077	35.0737	39.1304	33.1755	32.5698	31.7124	36.5844	39.157	33.7075	35.7124
	10353135	Ncoa2	381.502	405.781	393.358	371.058	462.62	474.306	440.893	569.89	515.597	491.457	572.715	549.81	411.858	392.535	416.298	415.185
	10353165	-	32.2505	29.4657	32.7706	30.5248	31.2774	26.4898	31.6352	36.6324	31.3995	30.4585	29.4201	29.7929	28.4891	33.0663	27.4723	32.5106
	10353167	Tram1	2577.29	2820.14	3354.64	3146.35	1826.19	1832.14	1639.07	2296.46	2130.08	2390.21	2125.3	1973.79	2018.93	1918.93	1672.42	1890.17
	10353181	Lactb2	59.2141	60.8084	72.1149	68.4834	113.367	93.7083	110.999	92.8195	66.1876	70.9698	86.1505	83.9039	74.96	111.825	103.252	117.697
	10353189	-	2923.27	2747.75	2248.5	1934.39	3256.48	3404.3	3069.36	3434.25	3166.81	3349.81	3467	3421.53	3464.41	3208.55	3233.14	3216.79
	10353192	Eya1	43.1939	44.6642	37.5439	40.5776	46.5802	52.4627	41.7573	50.1183	53.4365	43.9648	53.3511	63.7817	55.104	62.439	86.0076	70.0752
	10353213	Msc	52.5732	61.0282	54.1451	50.6364	56.353	56.5176	52.1926	56.9183	59.9451	56.849	54.286	51.4057	58.3533	64.2031	51.4584	51.2366
	10353219	Sumo2	1948.51	1890.97	1718.65	1706.15	2090.06	1979.78	2154.69	1786.8	1798.88	1734.51	1953.42	1756.69	1965.34	2278.49	2125.55	1981.3
	10353221	Trpa1	24.3993	25.5881	25.244	25.4761	27.5752	25.786	25.2499	25.6826	24.6513	27.6478	25.7086	24.3574	26.808	26.8572	25.0797	25.138
	10353250	Gapdh	4560.7	4367.48	3539.79	3706.54	5058.22	5267.42	4857.72	5420.7	4933.01	4893.28	5444.5	5405.93	5413.46	4900.93	4890.06	5032.42
	10353252	Gm106	44.425	36.8367	47.3923	37.8788	46.2346	49.7609	46.2749	39.2703	65.7909	51.0962	60.0697	77.3048	64.287	68.01	57.2033	63.3541
	10353258	4930444P10Rik	167.043	165.187	246.943	233.807	95.3657	104.992	99.4454	101.684	111.704	116.554	109.948	107.958	123.016	107.933	86.7928	83.4293
	10353265	Rpl7	828.686	750.211	713.912	701.195	899.365	893.859	1005.58	929.398	843.388	779.959	943.146	985.796	1001.89	1042.82	1092.21	1086.74
	10353272	Stau2	146.206	143.928	131.723	141.483	211.979	199.147	191.789	177.862	165.403	148.559	186.76	150.817	152.438	182.399	200.387	198.085
	10353288	Ube2w	162.845	149.816	167.072	168.349	183.379	154.613	184.536	154.254	154.965	137.237	165.803	156.641	157.481	141.657	162.843	160.99
	10353296	Tceb1	703.456	702.3	653.359	718.519	677.546	637.129	677.452	513.691	562.952	623.883	523.899	519.503	598.276	688.049	577.855	535.751
	10353303	-	24.6596	24.7475	26.7885	25.7292	23.2485	24.3178	25.364	24.6859	25.338	25.034	25.7572	21.899	26.5087	24.6374	24.4407	27.6781
	10353305	Gm5828	164.843	156.659	150.702	150.323	122.748	113.039	100.454	114.836	134.907	128.43	104.192	115.363	120.213	111.409	100.859	94.8214
	10353307	-	74.1675	89.1311	102.239	125.206	85.4473	82.6012	82.9926	87.9015	104.674	95.8876	82.7582	76.362	97.7261	80.5532	74.3239	79.598
	10353309	Jph1	57.6052	66.7085	56.9324	60.0115	89.9843	91.7398	95.6743	93.8158	68.7826	73.3797	84.2305	76.1503	80.3023	67.5019	84.9227	82.3718
	10353311	Jph1	86.9142	90.9693	61.4539	76.3249	116.529	126.009	114.287	134.744	102.607	89.9993	101.742	104.078	111.004	92.4904	105.287	110.91
	10353317	-	53.1326	46.2966	43.8311	40.5151	46.1778	40.9623	42.5911	37.2423	39.2285	42.7309	44.5761	40.3784	41.395	44.9881	40.2334	40.1597
	10353320	Crisp4	20.8252	20.4321	20.8914	20.7595	20.7486	20.5844	21.2398	20.9463	20.8002	20.7249	21.1705	20.0838	21.7187	20.1794	20.6216	20.6425
	10353330	Defb44	23.6861	23.4965	22.765	23.5977	22.1066	24.2894	23.4748	22.6591	23.9566	23.3498	23.2642	23.2423	23.4038	22.5775	24.8221	23.5312
	10353333	Defb18	21.7402	25.2437	22.9328	22.7955	23.5687	23.5559	24.7282	21.5137	23.9105	22.9637	22.2368	22.2149	23.4711	23.3863	22.1243	22.9781
	10353336	Defb41	21.7609	21.6505	21.4674	20.7305	20.7629	21.2682	22.6206	21.9889	21.2313	21.069	21.2361	20.7719	21.028	21.8856	20.8443	21.3227
	10353341	Hmgb1	1155.74	1006.37	824.715	769.337	1486.35	1415.36	1474.4	1361.96	1292.97	1228.62	1310.59	1332.58	1460.97	1506.07	1577.72	1482.55
	10353343	-	39.1721	49.9695	45.1747	41.4746	43.0957	42.7945	49.4673	45.6377	42.3717	52.364	47.3003	45.1713	44.9474	49.9134	50.4381	41.4226
	10353346	Pkhd1	32.5452	32.7743	31.7934	28.7591	31.9817	34.3335	30.1928	33.4786	33.9108	32.97	29.6404	28.2637	33.4715	36.3786	32.8182	32.1837
	10353413	-	18.9627	18.946	19.0325	18.9204	19.3794	18.5533	18.5736	18.8907	18.7093	18.9204	19.7232	18.8684	18.9044	18.9397	18.9744	18.9362
	10353415	Il17f	50.8165	54.0324	49.3853	49.8103	49.7886	52.1873	50.5366	43.6801	51.2263	54.1809	47.6801	40.7995	49.551	53.0034	52.1086	50.0945
	10353420	Mcm3	411.505	370.775	293.975	280.71	541.62	563.817	567.072	427.524	352.938	363.559	438.546	401.099	398.721	342.448	500.609	525.133
	10353438	Tram2	91.8737	112.858	110.448	113.536	85.7282	84.2206	88.6504	106.932	105.185	107.103	89.818	101.75	97.9448	96.4121	86.8514	83.7799
	10353450	Gm4956	23.9198	25.2223	24.7315	25.0048	23.9452	26.5969	24.3062	26.0713	25.0611	25.8729	27.1372	25.2095	26.0216	26.1952	25.6529	25.7387
	10353460	Kcnq5	53.3373	47.4195	59.9479	41.782	69.3836	68.9313	65.0239	83.2723	63.2555	64.7437	100.777	53.3827	89.0358	95.0324	126.864	109.276
	10353475	-	514.644	525.183	547.969	561.642	559.355	538.61	612.319	524.854	511.58	501.916	556.509	435.452	599.728	550.282	597.422	552.788
	10353477	-	61.6882	63.1499	52.6765	51.0344	58.1249	60.4601	60.2345	54.7851	48.9542	61.041	51.3105	49.114	52.8598	65.2369	57.5894	61.3567
	10353479	Rims1	56.3261	56.8955	50.6059	50.1973	61.7241	70.8311	61.9202	78.438	61.7992	58.9437	62.1534	54.219	62.4996	60.4935	61.3423	61.966
	10353519	4933415F23Rik	407.95	407.859	600.31	632.361	142.594	130.394	167.798	249.066	282.846	255.559	239.133	291.307	231.701	159.718	101.868	105.406
	10353522	Gm6420	131.849	121.111	121.606	94.3352	119.5	137.385	109.462	117.952	119.473	125.243	99.9298	92.8785	113.798	128.874	106.385	117.626
	10353524	Ogfrl1	41.1618	41.859	39.4422	41.612	52.6371	56.1975	50.9513	56.9449	49.428	50.3903	47.0497	46.4116	53.9051	55.8668	56.362	55.4806
	10353533	Smap1	387.562	382.601	415.22	470.551	403.745	384.886	409.711	416.795	419.583	383.844	439.512	580.515	380.233	413.66	460.559	385.003
	10353545	1110058L19Rik	100.262	97.1751	128.232	159.398	81.235	82.4955	106.287	71.8737	71.4753	63.6971	89.5575	87.9992	82.5328	81.1502	72.6606	73.3223
	10353549	Fam135a	1321.97	1291.92	1338.47	1333.14	952.971	973.221	990.614	819.57	1054.22	1149.02	999.506	920.926	867.997	692.617	826.325	826.843
	10353574	Col19a1	36.1838	43.573	37.4225	36.5916	38.6004	44.8231	36.8271	39.8115	43.13	41.4796	38.6585	35.8519	42.3185	41.6815	37.6459	40.1108
	10353624	-	1856.01	1338.81	1435.24	1335.15	1943.53	1724.83	1765.57	1783.37	1617.45	1666.02	1629.35	1671.48	1841.2	1513.87	1862.62	1642.08
	10353626	Gm10925	5540.9	4432.16	5205.99	4999.88	5458.3	4891.66	4998.88	5104.27	4684.96	4852.63	4927.58	5048.53	4721.9	4883.06	5187.26	4713.23
	10353630	-	5529.81	4875.47	4834.99	4777.25	5365.06	5008.66	4970.64	4902.01	5010.81	5142.07	4877.03	5015.28	4925.21	5030.3	5269.1	4775.46
	10353632	Bai3	35.7752	36.2953	34.5558	43.2825	34.9078	32.7257	34.9788	35.5926	29.111	33.5035	34.8566	33.9195	34.5252	35.8076	31.6288	33.0346
	10353667	-	19.6763	19.9853	18.8777	21.1649	19.833	20.6624	20.2647	19.1842	20.691	19.5005	21.6959	19.3792	18.8403	19.7008	19.3061	19.2573
	10353669	4931408C20Rik	28.1298	34.6761	32.0529	29.2245	29.3613	28.4063	28.4207	30.2129	27.9627	27.0266	31.1269	26.4532	28.4267	28.5739	30.0734	29.8921
	10353672	-	33.3509	38.1831	37.1425	34.2077	40.6249	36.129	32.8007	39.288	33.1382	39.6917	37.0708	32.4277	36.2106	35.9966	36.5615	33.9101
	10353674	Lsm5	51.9051	43.4763	45.0095	36.3536	48.2557	43.8742	55.0411	41.5564	31.7551	40.5151	51.2458	36.9877	52.6159	36.5548	31.2572	38.0025
	10353676	Gm597	105.053	31.1643	32.0028	28.2371	37.4515	29.0116	43.3798	45.7901	46.3191	52.4034	46.071	35.3295	36.614	36.8986	33.0125	36.987
	10353679	-	115.772	84.9882	88.1877	100.861	65.6541	78.7856	74.3438	75.7313	84.7532	93.5957	81.5791	67.2576	73.4374	72.7797	77.0752	67.285
	10353684	-	19.4134	19.7389	19.1576	19.7177	19.9045	19.7501	20.5621	20.1324	19.6249	19.3544	20.9184	20.2288	19.9368	19.8003	20.0085	19.6318
	10353686	Gm9898	42.4702	53.9804	44.6196	43.6201	50.7675	44.7855	51.0212	44.1233	46.1737	50.4663	47.819	43.0995	44.3315	56.7138	50.3868	52.0524
	10353689	Phf3	358.525	360.528	330.822	351.307	390.676	379.23	411.945	301.986	363.658	410.855	387.064	332.987	316.888	321.144	425.524	414.097
	10353707	Ptp4a1	365.798	379.853	375.108	378.016	437.118	411.831	487.002	467.201	339.848	342.568	375.404	477.213	353.221	359.68	381.679	409.904
	10353716	Gm5698	63.7748	61.5476	60.1786	57.381	55.1514	56.1104	54.9229	53.8126	54.6106	58.9697	50.6361	46.6654	57.1058	65.8977	50.4168	55.0423
	10353721	Lgsn	97.7874	90.4205	104.241	123.044	82.378	70.1142	96.2152	59.61	74.4771	93.7522	62.7642	63.1711	69.1116	71.38	62.8929	76.1774
	10353727	-	18.5902	19.0407	18.7742	18.9495	18.9501	19.3161	19.2415	19.2735	18.7222	18.8174	19.1236	18.7632	18.9379	18.8914	19.1685	18.7209
	10353729	Gm5415	102.919	107.93	241.183	247.981	46.7352	54.7253	57.5751	96.8915	119.203	92.49	112.287	345.407	65.4065	46.0251	54.5593	48.6442
	10353731	Gm5415	104.485	115.276	227.45	258.081	49.2921	57.2972	58.0883	101.239	123.698	95.3124	127.314	344.669	68.2559	49.9335	57.1065	47.8646
	10353733	Prim2	224.375	217.35	204.697	216.968	211.192	206.526	218.814	150.938	156.043	168.977	184.692	160.966	165.069	150.645	181.221	176.101
	10353750	Bag2	106.655	96.8943	86.6442	96.1586	108.918	100.32	100.398	99.9403	99.8471	110.042	98.8415	123.838	121.822	80.9104	91.4139	89.0244
	10353754	Zfp451	495.98	503.668	555.268	552.427	456.938	460.169	474.156	467.503	509.05	534.919	524.572	643.284	447.796	357.68	439.489	415.683
	10353773	Gm15455	515.063	484.897	473.836	376.923	477.876	634.71	456.832	461.654	565.062	542.723	511.311	474.657	594.465	813.857	583.152	503.993
	10353775	Bend6	53.9899	70.0916	57.59	59.5926	57.4259	51.5982	52.8722	49.4563	67.4646	54.5827	82.8385	82.0035	55.1013	29.6087	33.7172	34.9907
	10353783	Ccdc115	100.175	85.0201	102.332	88.6782	104.658	108.302	115.281	65.9027	84.4817	89.5135	100.006	80.739	103.611	70.6973	98.8763	110.167
	10353786	Prss40	75.3937	81.0294	107.593	121.644	42.2296	39.295	55.2448	62.0919	56.6305	62.0355	60.1438	95.1887	56.4065	37.8464	42.6767	42.7675
	10353792	1700101I19Rik	51.0228	46.4363	55.4655	57.21	46.7372	47.7169	45.2166	59.3248	50.7183	46.7507	51.9749	46.8686	48.9072	47.5218	46.0695	46.7507
	10353794	Fam168b	425.34	398.669	310.665	358.13	596.739	591.291	529.154	583.909	482.977	523.373	528.416	597.635	553.492	735.655	684.393	666.37
	10353803	Uggt1	346.719	355.393	340.127	324.462	509.35	525.418	485.763	552.964	420.593	427.439	484.186	497.295	342.645	379.584	499.979	482.689
	10353844	Neurl3	49.243	45.8989	45.9331	49.0536	45.8536	50.4818	48.6396	51.027	49.6812	52.8873	47.1549	42.9995	43.3514	59.7007	47.611	49.3958
	10353849	4632411B12Rik	984.157	958.7	825.694	881.199	746.41	854.527	731.456	812.205	932.832	955.995	838.358	840.337	793.799	724.644	678.301	704.42
	10353871	Lman2l	277.621	285.841	287.574	287.296	326.626	333.092	339.843	243.988	303.953	318.808	252.524	307.889	265.374	229.243	289.563	266.601
	10353878	Ankrd23	118.061	128	115.026	123.107	94.353	105.562	90.1589	92.393	97.8336	101.433	105.953	84.9443	100.301	94.1839	96.0571	95.6137
	10353891	Ankrd39	114.453	117.298	116.304	103.598	98.7944	119.337	109.765	99.0978	110.621	104.57	102.735	88.3607	106.268	116.781	124.22	118.192
	10353899	Sema4c	121.26	126.062	110.275	128.254	127.496	133.772	124.326	128.696	117.054	116.221	118.413	114.472	137.866	149.347	131.999	142.899
	10353915	Fam178b	557.815	521.504	578.735	645.051	220.968	267.758	258.151	324.782	354.946	375.476	261.156	297.907	329.852	268.063	158.155	213.135
	10353923	Fam178b	999.28	943.336	1073.35	1152.75	453.857	497.774	490.785	586.515	654.174	738.756	485.448	535.129	622.185	524.788	300.884	328.183
	10353934	Actr1b	190.483	192.382	190.636	199.402	193.257	195.663	201.651	186.37	188.749	181.497	188.812	195.937	173.645	212.86	207.615	229.046
	10353947	Tmem131	487.115	510.991	491.464	522.447	494.066	511.191	469.37	528.361	510.637	531.187	580.727	509.913	441.602	420.842	524.893	478.527
	10353989	F830112A20Rik	72.1556	88.9068	66.3936	79.2429	99.6368	100.311	86.1887	85.7799	84.5357	92.5233	107.274	90.2952	80.2805	78.1595	98.6954	106.443
	10353991	Rpl12	1700.07	1724.67	1651.63	1723.88	1862.9	1793.1	2157.81	2007.22	1754.83	1786.48	2210.19	2099.38	2020.99	2219.45	2249.58	2279.69
	10353993	6330578E17Rik	357.761	342.154	339.498	365.051	369.092	340.378	351.744	337.804	282.087	332.64	313.934	293.865	354.322	317.298	330.835	360.417
	10354003	Mgat4a	65.0758	63.7779	65.0611	65.0465	70.5252	69.9608	86.7602	88.2207	63.4243	63.1332	80.0257	87.8974	55.5589	54.7846	75.4284	67.9362
	10354019	2010300C02Rik	75.866	76.3353	65.5976	73.2559	75.7096	79.9392	73.2814	80.5164	68.3992	87.4801	73.2104	83.0173	73.0731	81.974	74.3456	74.3638
	10354031	Tsga10	793.576	767.06	1060.07	1043.18	420.079	411.917	513.289	436.143	598.769	583.051	509.037	482.734	417.745	290.034	319.884	350.533
	10354054	Mitd1	88.0056	87.5764	83.8633	101.889	102.792	103.972	115.668	91.7943	95.7957	105.179	129.914	100.381	104.909	105.849	124.587	106.755
	10354065	Lyg2	36.394	36.8042	34.4919	29.1472	33.4188	33.8501	36.7113	33.3844	33.1188	32.1879	39.9352	28.623	33.6944	37.7094	33.1091	34.0317
	10354072	Lyg1	25.6338	28.1991	26.4973	25.917	27.4809	26.4283	25.8207	27.0431	27.7646	27.7912	26.0839	26.3371	27.1336	27.8818	25.7633	27.2153
	10354079	Txndc9	306.337	307.451	359.49	378.289	265.411	261.031	294.864	275.202	269.075	278.274	313.665	275.463	314.409	226.623	274.93	274.324
	10354085	Rev1	575.285	583.208	498.475	474.118	636.257	652.667	676.017	480.158	514.448	556.327	548.819	424.341	475.213	428.402	603.635	617.227
	10354111	Aff3	106.53	73.047	81.5162	87.1797	124.103	108.285	104.043	134.904	104.575	125.92	136.295	136.937	118.134	105.315	126.57	115.218
	10354141	Lonrf2	47.5024	41.8431	44.0317	39.7094	53.4057	52.2645	55.3802	48.0555	54.679	55.5484	49.2867	46.7689	43.5166	54.164	50.7324	53.568
	10354157	Chst10	78.0283	78.7303	81.5563	75.992	88.1082	95.5078	78.7567	87.0641	83.0237	89.1493	80.8685	86.5135	76.6354	85.4557	77.0851	87.9484
	10354168	Tbc1d8	190.311	169.602	140.301	152.446	107.891	112.031	117.352	138.4	144.285	151.678	174.614	270.465	131.103	116.877	114.714	101.168
	10354191	Rnf149	223.282	222.42	162.669	162.584	287.134	260.065	265.017	196.717	244.185	222.568	234.104	211.304	220.301	229.737	285.129	270.32
	10354203	Rnf149	37.5373	37.0728	40.0977	44.858	52.2997	47.6227	54.4769	45.0605	44.6759	46.2406	55.3636	45.1737	50.1556	36.4046	55.0495	50.3489
	10354205	Gm5100	87.3915	79.9083	73.6068	59.9435	72.5461	69.9982	82.8257	71.4335	68.5953	79.5801	53.9617	60.7239	64.6656	108.275	83.8929	95.3144
	10354207	Creg2	65.1132	78.173	75.4916	70.3899	62.6162	66.8603	60.2148	69.534	66.1889	62.0071	57.5531	54.9783	59.4531	66.6036	55.3518	64.6293
	10354216	Rfx8	416.396	457.103	792.28	824.176	147.207	148.917	209.595	344.959	376.197	355.392	305.249	484.528	226.959	122.809	94.2485	119.481
	10354220	Mfsd9	66.1974	63.6508	59.076	61.2424	67.1803	68.8158	69.0031	65.8894	69.9196	58.2516	55.6866	61.5501	58.5134	63.7811	65.3358	66.0691
	10354227	-	29.2465	28.5274	30.7069	30.6426	30.4511	31.7401	28.183	30.4298	31.1608	29.9172	25.6678	26.387	29.8061	27.4985	28.7067	30.0401
	10354229	2610017I09Rik	27.9267	27.0498	28.2364	32.467	28.4778	28.0518	26.4151	27.6817	28.0253	29.4948	29.4426	26.2011	27.9583	27.9227	27.2028	28.0997
	10354233	Tgfbrap1	163.636	166.114	134.747	158.734	202.303	201.157	227.858	185.324	152.215	167.651	193.879	171.826	178.533	187.098	212.19	203.398
	10354247	Fhl2	224.924	205.343	192.346	197.72	245.461	274.035	269.281	300.204	289.29	228.374	325.047	339.598	356.616	318.784	390.746	343.549
	10354258	Uxs1	615.124	591.413	452.44	501.398	671.146	681.318	689.344	750.496	666.961	694.1	765.288	816.633	702.459	507.324	674.883	619.111
	10354267	A530098C11Rik	22.5391	21.6158	24.094	22.05	21.9718	21.8852	21.6286	22.1036	22.2218	22.1457	22.5593	21.6805	22.6957	23.335	21.7183	21.7244
	10354273	-	35.6476	33.1723	43.2218	41.8772	31.0736	31.7773	33.3233	33.2093	37.5365	33.9565	31.7984	31.6571	37.9191	29.2942	31.1524	31.0436
	10354275	1700029F09Rik	1934.91	1805.92	1688.66	1746.94	1858.57	1860.54	1958.48	1046.18	1435.7	1577.94	1368.42	1001.19	1455.02	1474.36	1467.41	1369.47
	10354286	Kdelc1	133.73	134.765	121.558	132.09	218.211	196.571	202.218	217.79	214.612	179.235	260.429	226.871	214.632	180.834	238.208	231.329
	10354299	4832428D23Rik	22.7871	22.8486	22.2092	21.0518	22.432	23.0406	22.6654	22.3991	21.8463	23.5376	21.1855	21.5459	22.4497	21.6167	22.2741	21.9745
	10354307	-	672.785	730.946	505.226	542.66	889.179	826.719	728.94	974.012	944.366	944.804	1126.91	1157.03	1337.22	1334.01	1053.06	1222.18
	10354309	Col5a2	73.9643	73.3933	75.3544	67.6818	100.849	89.0645	80.2516	97.3057	107.419	90.1241	111.194	95.6519	110.063	104.758	101.764	109.214
	10354368	-	258.248	300.576	312.072	264.469	340.196	335.133	291.69	332.65	344.304	386.678	287.2	284.495	363.369	529.402	399.803	355.294
	10354370	-	19.4936	19.6421	20.0084	19.2031	19.8844	20.145	19.6799	19.3294	20.1185	19.8088	20.4435	19.5459	19.7601	19.2336	19.1075	19.2007
	10354372	Myl6	915.723	805.627	824.842	844.939	987.738	924.107	1045.17	1144.3	849.619	778.713	1054.05	1188.18	1074.55	1394.24	1146.77	1318.85
	10354374	Slc40a1	87.7082	88.2748	73.4523	85.9507	251.999	219.329	269.856	214.483	151.981	154.222	206.42	146.077	160.819	175.13	285.983	261.628
	10354384	Gm4776	25.7125	25.6891	25.1474	27.7067	26.8409	24.4161	26.78	26.2325	25.1657	29.113	26.1187	35.7531	22.9306	25.738	24.7801	24.2814
	10354389	Slc39a10	467.645	465.441	637.943	610.819	499.748	490.39	495.333	670.316	506.004	459.501	545.771	648.655	425.779	304.129	478.488	487.098
	10354400	-	49.109	50.5932	46.3196	44.9248	43.8517	45.4	46.247	45.9823	50.4435	44.1038	41.3548	38.3539	40.6538	44.0199	42.7728	44.1107
	10354404	Dnajb6	2298.12	2124.15	2551.94	2583.85	1593.85	1437.5	1612.34	1686.48	1941.76	1910.71	1645.61	1734.23	1724.14	1371.38	1350.8	1337.88
	10354406	-	19.8941	19.9029	19.923	19.849	19.2384	20.1416	21.7175	19.9814	19.861	20.6737	19.9515	20.3785	20.5185	19.8594	20.4471	20.3841
	10354408	-	19.0322	19.2903	19.2911	19.4173	19.3243	19.1218	19.197	19.8854	19.5383	19.6529	19.6625	19.3797	19.1692	19.6284	19.5191	19.4642
	10354411	-	57.437	53.6397	52.0925	50.2906	59.79	56.0755	53.2814	58.6432	50.9774	57.4542	54.7761	53.4706	52.5644	53.6309	55.8434	56.7064
	10354414	-	47.1557	48.9187	44.1529	44.085	44.9257	47.6653	37.3875	45.192	54.4267	48.2881	36.0652	42.1781	45.8897	46.8654	46.5131	45.74
	10354416	-	18.818	19.5872	19.0432	19.0635	18.711	18.6153	19.2074	19.2193	19.1475	20.6494	19.5834	19.384	19.5763	18.6098	19.8732	19.2578
	10354418	Obfc2a	358.197	353.912	382.43	367.635	486.922	454.12	492.7	328.297	424.827	391.75	483.6	451.693	349.024	333.14	455.185	401.823
	10354432	Myo1b	96.709	79.3593	62.1614	76.8325	125.008	131.084	141.792	159.239	91.9056	82.739	127.431	137.847	136.822	113.523	178.724	160.911
	10354468	-	44.1106	47.9814	43.9857	47.7638	49.8311	54.9072	44.5143	42.9961	46.6657	45.479	45.7558	40.691	45.776	49.095	47.3082	47.0948
	10354470	Rpl15	1595.23	1583.76	1491.3	1442.76	1655.21	1612.91	1714.18	1529.83	1494.47	1409.04	1513.15	1512.53	1789.91	1846.4	1576.24	1552.59
	10354472	Gls	481.403	442.759	422.398	388.785	614.998	579.105	614.141	418.463	415.105	439.551	489.124	421.005	409.793	435.829	597.552	578.05
	10354492	-	19.4561	20.0537	19.7169	19.4613	19.4489	20.7581	18.8212	19.0588	20.425	19.1874	19.6282	19.3699	19.3609	21.8932	19.7355	19.9163
	10354494	Nab1	177.069	178.428	146.536	173.797	218.38	185.865	204.708	274.216	190.226	192.59	262.691	315.534	242.19	197.998	254.688	255.92
	10354504	-	39.4626	37.546	43.8825	37.2905	42.2811	46.7854	49.876	42.3034	40.5131	44.64	43.8968	39.8607	44.9361	48.0211	43.886	48.6384
	10354506	Mfsd6	58.6357	56.8405	55.495	60.5807	54.6219	55.2036	56.0007	59.6526	56.3256	62.0996	58.6489	58.6357	61.3259	63.4847	74.6655	62.546
	10354521	Inpp1	68.6911	79.8161	85.0585	82.6674	79.6784	78.8977	78.9411	87.1014	73.5396	75.3022	74.1831	91.5497	88.9416	75.0691	86.1302	85.2419
	10354529	1700019D03Rik	30.4457	33.7855	44.9096	57.0416	30.2307	32.2508	34.8543	46.2128	42.4369	38.4282	36.7445	119.781	39.1309	33.1678	31.7732	34.0322
	10354534	1700019A02Rik	205.995	181.462	270.917	277.269	94.0601	82.7239	111.547	106.946	86.3181	107.282	85.6209	106.158	89.0008	86.1928	63.9571	60.5705
	10354542	Pms1	108.767	111.546	89.0374	100.838	147.418	119.567	148.544	132.326	85.8136	101.966	125.885	118.576	120.28	112.977	160.802	145.163
	10354555	Asnsd1	1818.87	1786.06	1903.55	2116.35	1269.07	1131.91	1260.88	1208.83	1262.42	1432.24	1312.42	1092.28	1175.62	1000.54	964.446	956.01
	10354563	Dnahc7a	1704.15	1494.53	2118.97	1901.3	782.495	776.041	1082.6	911.101	970.925	1127.2	843.797	645.979	1002.65	796.099	478.343	653.523
	10354576	Dnahc7a // Dnahc7b	1687.25	1406.23	1952.77	1906.8	900.725	944.785	1306.8	933.489	1026.55	1287.29	912.929	675.06	973.187	746.814	540.18	770.815
	10354581	Dnahc7a	411.391	438.381	553.111	548.076	197.934	245.502	299.569	218.754	292.544	335.327	243.047	183.546	267.35	189.785	141.959	214.376
	10354588	Stk17b	704.239	681.96	727.056	730.456	679.343	571.862	727.703	350.019	499.764	597.646	524.79	388.686	472.856	377.489	587.589	531.111
	10354598	Hecw2	65.0042	59.3104	64.517	68.3171	87.5483	87.8254	88.625	89.8411	68.5916	73.0056	71.3276	70.9074	77.1333	91.8199	100.971	115.077
	10354630	Gtf3c3	372.419	363.907	386.088	414.534	395.238	363.184	364.894	256.398	316.342	312.136	329.986	245.457	262.811	259.367	329.675	330.626
	10354644	-	39.3704	38.7086	45.8299	43.3257	41.6911	42.2478	33.5966	35.9901	43.009	45.323	42.0977	34.3712	45.9716	43.3484	38.5818	43.0922
	10354647	Pgap1	25.4497	27.243	27.9364	28.4386	36.3467	30.5906	35.2221	32.2792	24.5397	25.7198	29.9058	32.4953	27.9611	25.6345	32.2005	32.7293
	10354649	Pgap1	200.432	194.17	170.602	209.056	393.34	299.745	351.36	312.475	216.304	250.664	350.155	301.064	210.486	227.906	340.994	309.637
	10354677	Ankrd44	64.0365	60.0799	74.4931	67.3578	66.2335	72.9959	71.5115	77.1975	70.7063	80.2104	77.9916	79.4379	74.5766	82.145	93.46	93.8971
	10354704	Sf3b1	1969.04	1938.87	1978.27	1893.33	1719.01	1805.96	1907.88	1639.76	1616.08	1712.32	1619	1553.93	1608.73	1336.54	1767.08	1840.69
	10354730	E330011M16Rik	117.423	130.002	103.636	92.8145	110.115	111.016	101.566	115.194	110.877	108.037	94.4571	92.8827	106.503	125.884	100.903	108.371
	10354732	Hspd1	397.646	384.584	381.476	343.631	599.489	543.877	631.806	531.562	391.595	468.489	599.021	495.206	479.084	476.875	629.279	602.556
	10354737	-	24.7199	22.9212	23.3319	22.4047	25.5069	22.2285	24.6627	22.8186	24.5853	21.762	25.577	22.9617	24.1264	23.6288	23.6768	24.3595
	10354739	-	192.668	173.12	180.847	188.613	209.695	208.855	230.236	202.421	171.322	176.104	189.307	203.485	220.598	217.411	207.374	200.021
	10354741	Rftn2	111.087	132.507	134.174	152.583	92.1934	91.7132	99.1967	114.695	99.3635	94.8285	112.983	107.477	109.535	89.151	111.443	103.016
	10354753	Boll	1236.12	997.673	1264.56	1191.45	811.314	785.008	843.009	561.329	733.483	819.277	646.59	469.96	629.663	568.717	546.633	597.004
	10354765	-	21.4506	21.5269	22.6563	21.4359	22.116	21.9041	22.7969	20.8663	21.7164	23.0283	23.0251	20.7547	22.8646	22.7742	22.0607	22.0247
	10354768	Akr1b3	2691.65	2466.19	2321.2	2294.87	2799.32	2934.78	2956.9	3097.89	2632.9	2457.48	2836.1	3017.24	2708.18	2821.41	3013.78	2975.45
	10354773	Hsfy2	21.7724	23.2555	28.7007	42.3592	23.6097	22.3491	21.8365	23.0452	28.0668	23.4074	24.489	78.4519	23.4945	21.8365	22.2619	21.1249
	10354777	Satb2	101.985	94.1399	95.7626	88.1445	86.0883	81.9391	77.1489	70.2214	74.0402	75.5013	64.9267	47.8395	72.2615	76.954	68.6884	67.0165
	10354788	-	27.0566	27.5689	29.1097	31.173	31.5211	27.3497	25.6494	28.6064	30.413	29.7838	30.477	26.5071	30.3138	31.1767	28.5739	26.159
	10354792	1110034B05Rik	113.573	105.944	110.855	111.903	123.768	94.9283	123.168	97.9875	101.622	91.6698	120.004	82.7812	103.974	98.9927	124.87	111.862
	10354803	-	27.2519	26.7073	26.1197	26.8277	28.8529	29.0697	31.665	28.3506	28.7189	26.9719	27.3956	27.3264	28.9461	31.6975	27.4659	31.2
	10354807	Kctd18	255.859	248.801	239.226	262.739	277.931	279.733	260.656	256.478	220.197	260.126	236.082	194.332	247.169	224.823	259.606	265.605
	10354816	Clk1	771.649	725.223	652.26	660.501	1011.98	930.589	969.684	902.671	1204.89	1151.57	1390.64	1021.72	1045.7	959.655	1250.74	1068.33
	10354832	Ppil3	183.128	176.265	173.364	169.345	173.81	160.674	178.75	132.461	143.824	149.783	155.444	124.466	199.744	171.14	153.62	169.488
	10354845	Orc2l	616.519	566.721	519.33	525.46	554.904	549.665	589.836	382.101	436.574	481.152	460.863	336.358	401.365	400.839	495.508	484.804
	10354868	Fam126b	251.314	253.546	292.356	328.177	268.968	268.223	280.225	225.613	258.979	274.012	286.124	229.956	215.492	202.09	319.394	299.685
	10354881	-	26.0191	24.3071	24.5943	24.7027	23.825	22.7868	24.1848	22.284	25.7516	23.9959	24.2082	24.2815	25.6866	25.1564	25.7808	22.2131
	10354883	Als2cr12	473.829	408.768	648.067	594.987	208.8	178.612	232.974	264.881	278.28	291.981	259.219	245.403	269.189	197.484	122.496	155.119
	10354897	Trak2	188.844	179.437	146.924	155.836	259.018	255.038	257.11	232.069	206.661	187.403	243.146	222.946	195.026	236.69	272.715	270.849
	10354916	Als2cr11	1585.15	1484.76	2222.43	2380.24	450.044	429.185	643.23	1074.54	1036.21	1136.4	1047.24	1117.13	762.606	474.454	276.539	364.965
	10354919	Als2cr11	343.255	272.262	546.976	532.079	92.5923	95.6643	138.63	189.522	215.158	231.91	191.993	278.818	118.669	64.1485	59.4786	68.9174
	10354921	Als2cr11	638.495	591.004	840.942	851.396	234.323	233.826	276.083	418.05	427.291	444.661	357.209	413.853	358.518	235.649	147.14	171.692
	10354938	Als2cr4	149.718	147.405	176.324	198.639	125.098	120.197	124.737	118.519	138.698	133.322	119.633	147.013	126.078	103.563	125.101	116.054
	10354955	Mpp4	54.1545	45.1103	48.8756	49.5476	48.3607	49.775	52.8615	49.0185	49.6065	50.4914	48.9274	43.9432	47.3363	55.9258	49.1143	46.8887
	10354979	Als2	250.841	250.749	232.554	238.567	280.865	269.469	263.872	275.218	231.884	266.502	261.934	256.653	239.064	210.098	279.604	269.448
	10355017	Sumo1	254.655	208.1	255.224	238.639	267.565	218.647	282.086	159.621	180.264	169.837	217.546	208.069	214.672	220.725	221.73	210.556
	10355024	Ica1l	268.793	294.37	448.248	436.798	100.861	96.4165	123.963	203.13	229.334	218.549	176.419	193.487	172.958	97.8451	81.8112	78.3944
	10355037	Wdr12	323.058	314.87	370.755	427.665	234.62	230.528	277.374	189.524	225.299	279.352	241.04	207.101	222.308	206.694	199.754	203.085
	10355050	Raph1	101.875	105.507	94.2239	99.2369	151.775	131.032	130.444	103.363	100.356	109.999	101.313	99.2235	87.0893	116.936	131.204	134.287
	10355069	Ino80d	243.846	226.056	197.914	210.569	297.986	343.45	296.55	303.59	285.937	292.005	296.896	262.52	304.321	311.055	332.447	311
	10355084	Ndufs1	805.568	824.611	905.092	893.405	819.77	754.503	802.721	595.714	671.789	674.625	665.651	632.978	628.286	531.308	682.811	704.259
	10355105	AF362573	62.3609	50.9999	48.9367	56.5723	46.5607	43.4198	52.2286	38.0744	44.133	43.4013	59.7412	46.1275	44.5826	73.989	57.6188	52.958
	10355109	Gpr1	43.4645	38.5358	38.0005	37.1178	37.5605	37.6469	35.3551	37.6658	37.148	40.7408	30.0474	34.7984	33.7312	35.6765	34.3674	39.1464
	10355113	-	23.4489	22.1098	22.0292	23.387	23.5195	22.2569	22.9246	22.2632	23.3464	23.7084	23.7137	23.8029	22.8403	23.2106	22.9231	23.4042
	10355115	-	567.717	528.468	475.388	522.766	647.221	666.882	622.402	559.261	546.97	584.694	559.44	566.043	638.212	708.614	623.182	648.152
	10355117	Dytn	45.1779	54.5004	46.8502	51.8126	53.4327	54.3255	52.4187	48.3526	48.4126	52.5121	49.5408	43.2073	50.7909	54.7047	52.1882	48.0532
	10355121	Mdh1b	963.402	951.889	1272.26	1219.95	364.035	357.269	405.991	549.826	552.027	628.006	477.041	460.649	562.246	369.155	202.35	280.675
	10355134	4933402D24Rik	33.5124	34.5498	42.7628	35.814	33.2612	34.6334	33.9303	30.217	34.5001	31.1949	33.7132	37.2607	34.4505	32.6436	32.4591	31.7716
	10355138	-	37.9923	35.2841	42.2662	36.4577	38.8839	41.1998	34.798	36.7952	40.5397	37.3864	34.3348	36.5295	38.118	39.7014	44.8817	40.8726
	10355141	Klf7	105.33	104.808	100.309	97.9445	168.275	160.266	164.013	186.833	145.65	142.067	175.297	180.95	158.264	157.532	197.319	176.589
	10355147	Fam119a	76.2391	86.5306	66.734	67.7806	85.0026	91.6463	84.6157	71.9306	74.5193	83.2132	73.1254	77.0401	94.7748	91.6282	123.624	116.315
	10355152	Fzd5	74.3031	77.5365	61.5917	57.2806	102.118	110.41	96.8893	108.441	79.6096	86.0868	85.3274	78.6557	97.5552	103.222	111.896	103.506
	10355162	Plekhm3	135.283	139.903	136.871	144.57	168.149	147.899	160.464	128.29	146.539	140.676	162.262	113.954	118.281	143.024	158.462	153.495
	10355173	Rpl10a	1588.02	1437.04	1241.76	1260.7	1816.46	1732.94	1943.66	1599.51	1633.3	1579.63	1803.16	1650.5	1843.99	2245.82	1979.41	2038.84
	10355176	4921521F21Rik	509.652	378.973	348.774	344.714	834.166	760.871	772.634	878.727	823.531	605.198	1026.48	1057.15	955.618	1197.06	1512.97	1291.81
	10355188	Cryge // Crygf	39.7263	41.8652	41.3345	40.0949	49.43	51.858	42.2326	48.0152	41.5204	43.656	37.4313	43.902	48.0183	48.0072	43.4231	43.0008
	10355191	Crygd	21.1019	21.4089	23.0471	21.4956	23.6834	21.8031	21.7578	23.17	22.9534	24.4804	22.0368	20.394	21.252	21.5214	23.1321	22.7865
	10355193	Crygc	36.7585	42.9329	34.0261	35.395	41.7846	41.8694	36.8635	33.0796	34.0086	38.5379	31.3546	33.6619	31.5061	34.76	31.4496	33.1765
	10355197	-	19.4317	20.8384	19.3801	20.3208	20.3563	19.2758	20.7371	19.9664	19.9659	20.0727	19.9457	19.3185	20.1288	19.8903	20.2318	19.9122
	10355199	Crygb	23.7213	25.8455	24.5064	23.9617	23.2095	25.3203	23.5477	23.2471	23.1626	23.6797	22.9114	22.6418	21.9232	26.5633	20.7363	25.9586
	10355202	Cryga	51.7668	55.8166	50.3473	52.597	56.517	62.164	54.0355	57.2853	57.6802	59.2948	40.7672	48.2932	56.614	60.4387	65.1642	56.782
	10355205	D630023F18Rik	30.6162	33.6208	32.84	34.7726	34.3362	37.6354	33.5018	33.7136	35.9187	38.0104	34.3129	31.0282	33.9923	34.4004	29.7368	30.9074
	10355214	Idh1	641.09	630.1	544.419	552.544	989.009	933.816	1040.14	1114.7	835.545	773.63	965.333	1139.42	977.364	941.597	1137.5	1151.87
	10355225	Gm10558	19.9458	19.8582	19.6196	21.0378	21.6864	20.2365	20.2784	20.4872	20.3171	19.9318	20.4804	19.7532	20.6241	19.9426	19.9138	19.6448
	10355227	1110028C15Rik	305.646	273.527	293.331	292.039	237.254	240.532	266.802	150.649	236.669	246.693	240.669	173.992	208.446	179.697	214.366	211.214
	10355246	Acadl	280.357	205.316	158.081	176.609	291.281	256.228	322.628	337.157	265.562	284.505	383.006	364.527	385.622	318.102	404.239	381.006
	10355259	Myl1	33.4104	32.7786	33.2404	34.7581	35.6735	40.9927	40.2927	37.4081	36.6737	41.9955	36.741	36.6885	36.6283	36.7049	44.239	47.2558
	10355264	-	115.444	117.352	116.397	103.164	128.554	120.899	99.9211	101.018	171.485	113.061	112.239	95.7355	132.549	165.192	123.225	108.28
	10355266	Lancl1	848.612	882.215	1002.07	1072.69	467.528	508.001	543.242	600.467	727.96	729.107	579.445	628.582	666.126	526.438	387.706	401.102
	10355278	Erbb4	54.2085	74.2324	59.6978	56.9177	86.9493	96.1191	66.3757	144.201	90.3576	76.0595	95.2822	119.918	108.882	124.476	152.136	133.566
	10355310	-	54.3961	67.9683	55.8303	57.3591	63.0006	63.0504	49.0634	43.2786	57.406	60.3537	59.5705	52.8652	55.8484	64.8228	62.8363	53.6444
	10355312	Ikzf2	59.7306	67.6864	56.336	62.8856	67.0033	71.1004	66.0265	72.1928	67.8522	71.8965	66.3695	66.3664	76.8526	76.3069	78.855	90.9953
	10355325	Bard1	96.4407	107.591	113.38	101.704	101.174	112.462	109.789	82.9458	84.0148	82.9107	89.1097	65.1765	87.8428	96.43	92.0816	92.8207
	10355327	Bard1	99.9522	101.57	89.2556	103.749	94.9911	96.8132	96.6065	72.9998	75.6405	91.3543	81.9434	66.1793	74.2337	100.216	83.2866	87.1632
	10355329	Bard1	187.11	186.208	186.433	214.112	205.94	197.205	222.873	153.876	147.185	174.571	141.367	113.393	151.429	154.847	180.032	182.521
	10355341	-	50.9661	42.9325	40.6104	43.985	46.9669	51.9368	52.8196	48.1556	52.1984	48.784	51.2385	47.8223	47.5306	65.6033	43.239	57.0736
	10355343	Abca12	40.5085	40.3228	36.9956	41.2359	45.7381	44.8771	51.3612	55.9327	40.1353	34.3731	39.2104	33.3359	35.2827	37.5234	33.5361	33.9101
	10355401	Acp1	592.059	580.786	636.133	678.253	502.763	465.033	556.265	437.406	462.431	472.482	464.253	419.047	470.554	435.844	426.982	473.406
	10355403	Fn1	236.904	226.753	174.685	174.465	319.059	357.886	292.621	270.23	255.073	272.917	304.711	244.837	243.007	246.233	324.058	285.806
	10355452	-	53.1569	64.2162	66.7085	59.9795	66.555	64.8579	59.3193	53.8824	59.8075	73.6217	54.9803	56.8388	76.6409	65.2696	60.3179	60.6608
	10355454	-	46.9412	40.411	42.986	44.1718	43.914	43.6742	40.97	42.7	45.908	36.6769	39.5694	38.5259	44.6092	47.3	37.8045	47.2638
	10355456	Mreg	149.682	146.87	142.25	147.336	118.697	118.279	112.526	101.583	92.9415	104.249	75.0074	71.5252	99.8154	125.731	96.3577	100.634
	10355464	Pecr	73.0476	77.9786	69.6231	75.1196	112.716	110.433	113.265	112.798	105.967	98.7384	124.824	129.215	116.571	90.921	124.237	128.617
	10355474	Mar-04	51.6027	43.8539	41.3511	46.3223	38.8786	44.9461	37.0974	45.0819	41.7008	42.133	40.3933	38.9639	36.5237	46.5306	39.4342	39.0595
	10355479	Ankar	708.291	677.43	982.633	1026.2	190.227	178.684	238.716	444.16	481.759	469.073	375.766	302.787	340.153	154.038	124.557	159.066
	10355500	Igfbp5	56.1345	63.1471	56.7998	62.7216	63.5965	68.545	56.9318	71.808	63.1493	64.6976	76.7831	85.5215	95.4844	67.217	76.8371	74.7101
	10355511	Tnp1	34.9866	36.5123	41.989	33.4197	35.7404	35.2359	32.7511	33.3573	37.8487	38.7541	37.4348	41.139	39.4829	36.1142	34.1016	36.7995
	10355514	Tns1	147.597	132.268	144.532	147.149	141.155	138.871	111.446	167.101	178.027	151.074	197.488	318.145	173.014	197.912	223.055	179.404
	10355528	Tns1	147.649	180.06	168.482	186.968	331.322	331.656	220.906	291.071	320.557	332.704	202.395	187.267	364.489	417.807	274.776	272.626
	10355530	Tns1	166.038	159.971	164.603	191.656	181.398	190.065	146.552	187.591	213.613	214.173	178.372	280.49	218.98	247.086	220.891	188.783
	10355532	Tns1	149.758	146.336	128.069	148.346	154.719	169.984	146.864	168.591	169.685	184.138	174.556	220.087	175.794	186.312	169.907	156.794
	10355534	Tns1	188.93	174.526	141.083	137.234	197.091	217.161	164.705	257.382	244.201	222.091	257.409	270.082	262.072	245.813	269.3	241.557
	10355536	Tns1	251.68	226.459	182.045	193.14	280.845	283.558	254.815	351.086	355.019	321.479	365.282	402.383	349.571	357.025	417.051	358.003
	10355550	Cxcr1	41.3123	38.2692	42.9517	40.5775	38.9831	44.9356	41.3928	44.8145	45.4302	42.0024	38.9031	37.0597	39.6044	44.7085	39.9529	45.5054
	10355554	Aamp	1169.2	1248.76	1177.8	1298.03	830.232	923.312	952.233	821.385	939.281	940.907	692.978	787.341	957.584	819.839	716.495	763.759
	10355567	Tmbim1	96.415	99.5673	80.3406	84.0195	151.009	160.693	143.863	165.315	167.462	146.316	177.89	170.088	206.575	288.815	237.433	237.316
	10355582	Usp37	546.52	518.842	535.171	521.761	652.971	604.206	620.828	534.131	540.468	568.843	657.061	583.545	466.795	431.492	566.517	553.385
	10355611	Zfp142	255.386	247.65	222.562	213.112	343.514	345.584	317.056	303.72	302.743	297.664	307.145	283.063	304.812	326.674	361.782	331.187
	10355628	Rnf25	187.845	194.479	209.964	224.624	143.41	152.083	161.998	164.518	167.383	154.577	205.953	230.804	182.862	184.559	186.356	168.966
	10355639	Prkag3	61.1627	52.5492	56.1713	55.7749	63.4182	65.1876	62.5706	66.6035	60.7901	62.0671	60.7523	67.7256	67.5354	88.9835	78.0367	77.3953
	10355658	Fev	69.6371	79.5158	62.7477	66.8158	73.2005	77.9431	67.3089	74.8005	76.4033	78.6694	65.5862	66.287	78.9326	87.6003	69.6149	74.6179
	10355662	Cryba2	42.5685	47.9134	44.7279	42.7983	41.2884	44.4953	41.456	41.8085	50.0363	48.8137	46.7865	40.7219	48.6354	46.5769	43.186	45.4486
	10355668	Mir375	61.1285	56.7863	61.7343	58.2651	62.4583	53.246	57.0001	59.6453	59.543	54.0599	57.0416	54.3611	59.6107	65.8989	54.136	56.7027
	10355670	Ccdc108	1165.4	1173.31	1393.46	1408.01	437.98	579.575	514.128	683.526	817.474	854.197	619.225	585.989	664.236	616.217	337.408	485.272
	10355706	Ihh	104.392	97.4788	92.1393	81.9733	114.469	94.0469	93.4508	90.7661	117.666	118.993	88.1079	87.2952	110.414	108.282	99.2493	96.4467
	10355711	Nhej1	286.053	272.06	264.362	268.886	251.446	263.407	246.028	152.107	200.996	219.836	185.945	127.947	196.27	219.61	191.077	198.781
	10355717	Slc23a3	41.7091	41.3188	37.6473	42.1365	36.1976	40.6781	37.2782	42.2924	45.0558	39.5901	37.9347	37.5167	43.3357	48.2189	40.0208	41.1421
	10355730	1810031K17Rik	265.43	287.963	286.137	327.216	232.931	224.088	210.456	208.03	245.987	255.654	197.746	208.651	226.995	218.483	208.831	188.613
	10355742	Abcb6	419.876	452.776	390.023	430.789	305.07	369.983	331.458	242.871	241.299	289.144	200.54	204.956	289.259	271.16	238.303	277.043
	10355763	Atg9a	380.119	335.781	406.946	458.077	196.517	225.799	227.398	299.292	308.966	272.195	242.48	291.281	271.524	225.393	176.293	184.8
	10355785	Glb1l	583.815	625.408	706.41	754.687	324.543	390.23	354.484	350.623	451.675	490.475	402.313	343.706	376.878	304.256	262.056	304.682
	10355806	Tuba4a	120.208	122.411	129.34	129.955	185.801	178.539	210.693	159.297	147.214	156.796	123.97	149.324	151.36	171.423	147.284	131.403
	10355813	Ptprn	48.9146	51.3694	48.2144	45.6182	48.2769	49.8172	44.7376	47.3163	48.0071	46.834	39.1144	39.9448	48.6816	53.2659	45.8321	51.5024
	10355836	Resp18	22.0948	23.4761	23.0033	22.8947	24.5027	22.8041	23.0815	23.3516	22.325	24.0971	22.9435	22.8426	23.0104	23.6211	22.8914	22.0521
	10355844	Dnpep	472.145	485.71	464.439	476.088	359.593	391.481	417.753	270.431	362.802	401.855	324.721	260.652	380.904	359.041	341.065	327.285
	10355864	Chpf	156.181	163.124	124.428	124.761	181.049	218.138	190.252	190.584	176.32	166.25	155.166	196.46	171.014	177.365	148.796	148.575
	10355871	Obsl1	196.482	198.761	173.279	161.606	272.288	321.755	253.602	357.641	257.26	202.999	280.539	263.924	279.195	361.761	349.123	313.448
	10355893	Epha4	38.9821	40.5116	41.1726	38.1873	43.4375	40.8187	42.9492	44.1042	40.6524	49.5325	36.6547	41.7959	39.0643	50.9809	38.3909	41.1196
	10355914	-	21.9731	23.5834	21.9175	21.3867	22.1126	21.6547	22.9016	23.0383	23.5184	21.9106	23.3652	22.2675	20.8102	21.7729	22.4394	22.9843
	10355916	Pax3	43.0312	48.189	45.2445	41.0369	47.7198	42.6841	43.9891	46.1133	49.3504	47.2285	38.7335	44.4086	46.7793	56.8703	45.215	44.2377
	10355931	Farsb	1026.28	1037.4	1068.46	1087.54	961.423	933.197	964.747	794.405	901.993	916.23	903.945	692.809	867.518	783.989	911.018	860.268
	10355954	BC035947	37.4636	46.8623	41.6542	41.3456	40.1327	39.3295	39.9508	40.8925	41.2157	41.8056	39.699	39.7553	41.3353	47.8073	38.4728	37.0997
	10355958	Ube2v1	583.939	561.666	571.727	581.653	628.545	581.554	617.531	707.432	566.739	514.861	550.677	580.691	618.077	550.798	590.36	533.953
	10355960	Scg2	32.349	35.2565	33.3084	37.5677	35.1483	32.8694	30.0801	33.4889	33.8411	32.4446	32.4998	34.7273	32.3942	33.2729	37.1391	33.8464
	10355967	Ap1s3	45.2214	45.885	41.4864	42.5234	54.6131	53.1769	56.608	53.1508	39.4425	49.4473	50.222	47.9598	49.7352	51.5121	54.5515	50.2635
	10355974	Wdfy1	180.598	234.827	279.659	302.517	185.862	203.989	201.85	212.675	223.942	213.734	216.954	271.173	218.204	177.625	171.251	179.228
	10355984	Serpine2	72.9098	77.6623	65.152	56.3223	100.908	98.8945	102.793	125.761	94.6169	74.8827	106.668	111.544	139.972	144.482	187.253	181.996
	10355996	Slc25a5	339.136	306.248	241.452	239.658	280.269	278.021	297.989	360.8	342.515	303.828	418.442	546.892	396.593	271.922	313.863	372.04
	10355998	Fam124b	33.8591	30.2843	35.5828	34.6669	35.7556	34.6494	34.0848	32.6275	34.0375	35.4945	31.9746	44.5909	33.0425	37.7927	32.4748	33.3849
	10356001	Cul3	2607.61	2536.42	2733.21	2685.42	2184.52	2099.08	2126.17	1896.5	2294.98	2291.71	1864.71	1835.93	1811.51	1547.72	1884.12	1804.96
	10356018	-	48.2076	42.4594	46.6578	40.604	43.1973	45.5826	44.7568	47.573	40.864	40.6395	36.2167	40.8935	48.0161	41.9057	43.0028	43.0054
	10356020	Dock10	36.0406	39.354	38.4469	36.3367	46.6753	46.3896	45.8167	52.1581	42.8211	46.2887	47.9296	51.8268	47.9486	42.6478	56.0482	48.8958
	10356082	Plscr1	55.1343	64.4035	53.2273	59.8938	92.6226	80.9434	83.3233	92.4969	71.3953	67.5393	79.2338	69.5521	88.5189	84.0763	97.8604	100.196
	10356084	Irs1	81.8349	64.5938	73.3911	64.8105	119.1	119.528	95.785	128.487	120.516	117.317	142.68	140.377	131.264	159.256	156.637	158.189
	10356088	Col4a4	182.053	184.608	153.527	157.098	210.944	222.475	178.5	194.442	213.559	193.735	213.633	210.433	214.219	196.155	224.203	230.967
	10356137	Tm4sf20	25.9539	26.0189	26.4972	26.8845	27.8792	26.8325	25.5987	26.1204	25.3681	25.0284	25.9042	26.4337	24.943	26.7591	26.4481	25.1395
	10356143	-	96.8047	97.176	104.292	94.1046	112.173	108.023	108.092	85.1141	106.48	97.4399	91.4339	88.5683	112.88	113.655	96.1277	91.6242
	10356145	Slc19a3	32.2178	34.0164	32.6675	32.4282	35.1111	33.4649	33.4625	32.857	32.7814	33.7098	39.1694	32.0327	32.7658	38.2147	36.3138	36.6354
	10356154	Sphkap	81.4594	79.4117	78.8548	97.3686	56.2046	50.8887	64.3261	67.5424	90.6625	68.013	82.7875	58.0257	66.8188	52.3386	53.6943	48.2241
	10356170	-	992.5	979.561	942.586	734.696	1019.35	1122.64	909.402	1095.64	1005.7	931.058	943.939	1036.43	931.005	1458.22	1165.99	1141.49
	10356172	Pid1	62.0094	65.9621	57.3706	50.0435	59.1497	60.7859	54.7048	73.1231	80.7183	65.517	74.9138	75.3923	70.5537	61.8838	78.1685	79.3102
	10356177	Dner	78.3207	92.0192	71.6348	68.8677	76.0885	71.6222	61.8954	69.108	75.4143	71.5852	68.078	66.7919	75.8443	96.506	98.5014	100.077
	10356194	Trip12	3385.39	3618.75	3972.82	3666.17	2853.07	2883.8	2856.73	3070.49	3226.61	3412.01	2938.73	2947.69	2422.07	2179.67	2572.46	2685.79
	10356240	Slc16a14	46.5262	53.4536	45.5797	43.6118	48.4515	49.1363	41.4069	47.8649	45.9102	47.8207	47.8488	56.3598	44.9604	47.3454	42.9095	45.5418
	10356248	C130026I21Rik	27.9698	28.4137	29.212	27.0675	27.9082	27.1649	26.2744	30.8914	26.4706	28.2805	28.547	27.5846	28.8536	29.2939	28.5584	29.5524
	10356262	Gm7582 // Csprs	49.6875	52.6688	61.3913	42.6474	62.7276	65.1887	60.1506	64.0926	57.5525	58.6283	65.064	62.7126	60.1345	56.3954	69.4914	65.0705
	10356267	Arhgef12	51.5322	52.4555	50.0854	46.0583	61.3535	64.8948	55.7165	59.9685	60.756	48.9522	65.0954	60.5112	54.6907	59.2875	75.103	60.9372
	10356269	A530032D15Rik	34.7536	34.735	50.1957	44.1361	46.5617	41.4648	52.1057	46.4452	40.6396	34.1924	54.4132	61.4535	36.1151	52.9114	64.2945	55.816
	10356271	A530032D15Rik	70.4843	91.284	65.5306	65.2339	84.0869	62.9473	65.114	55.9107	76.6136	80.364	50.1353	52.3433	67.9056	77.5547	86.0892	69.349
	10356274	Csprs	29.7811	36.3127	28.414	29.9783	32.4697	30.9865	31.5105	28.9469	32.7633	28.782	32.7169	32.3642	34.0605	31.0546	32.1945	32.5789
	10356278	Sp110	49.9583	45.9816	46.1363	44.4343	53.6382	48.4866	50.0816	49.3008	46.426	52.407	48.7433	52.1521	50.7609	55.417	55.7102	50.5009
	10356291	A530040E14Rik	23.7299	25.1568	25.2523	24.033	23.4806	24.2816	23.0532	23.94	23.7581	23.9854	26.6609	23.6458	23.533	26.2816	23.6062	24.6573
	10356293	A630001G21Rik	37.8709	36.3538	35.4981	35.9052	34.7345	33.592	40.5307	35.1795	36.933	35.4548	36.6888	35.9054	37.6167	31.0715	37.0541	41.6724
	10356299	Gpr55	57.8232	67.6664	56.5623	60.44	80.239	76.0904	75.258	90.5886	63.0307	69.1914	58.1611	58.4485	68.7948	54.5407	53.0997	44.8058
	10356305	Htr2b	31.2983	33.6318	36.3552	32.062	36.0604	38.7566	31.8615	37.9868	38.4157	33.9456	36.2517	33.916	37.6939	32.6546	35.6012	37.0439
	10356312	Ncl	710.012	660.099	542.645	557.125	1030.61	937.118	988.091	777.388	790.645	768.48	926.092	895.47	795.421	778.704	1129.39	1050.45
	10356329	Ncl	74.4366	71.7679	67.6181	86.6306	108.617	123.191	125.812	102.633	102.132	102.197	154.03	98.3899	86.7475	89.9553	151.446	160.194
	10356331	-	36.6402	31.7781	32.9017	30.9691	42.4166	34.71	47.7468	33.8942	34.2353	40.682	45.4473	36.7902	34.4626	31.0728	48.1948	40.6857
	10356333	Snord82	75.4659	71.7305	73.3916	75.8983	91.9856	88.2124	124.24	91.9065	81.6347	66.1976	98.3859	100.586	80.418	97.6502	130.796	106.405
	10356335	Nmur1	62.9021	66.2399	62.574	52.0179	62.0047	59.2534	59.9097	56.5742	62.1419	68.8258	60.5551	53.6586	54.5849	69.9387	55.6284	68.1133
	10356339	Pde6d	1288.25	1374.98	1506.84	1647.46	1068.2	986.615	1084.75	913.222	1097.85	1210.89	991.364	954.121	957.502	1017.65	904.226	923.485
	10356345	Nppc	62.633	67.0729	57.1256	52.1564	53.1868	64.1219	61.3462	51.9741	60.2335	48.4362	47.8238	44.1632	56.7022	66.1419	56.9254	58.7194
	10356351	Rpl6	1283.95	1296.46	1280.97	1360.17	1551.43	1493.32	1669.44	1598.27	1479.68	1339.57	1667.31	1655.4	1701.29	1825.76	1685.92	1713.62
	10356353	Alppl2	40.3468	43.6754	39.9622	44.2669	43.5147	36.9685	37.5021	41.0028	39.5195	40.3492	39.1789	35.5064	41.5562	43.9069	39.4936	40.7573
	10356367	Alpi	39.7172	32.9783	40.4518	34.0902	31.3923	33.1816	32.449	34.4956	35.9979	33.2994	34.587	34.0981	35.3456	34.9263	31.221	31.65
	10356379	Ecel1	65.6799	70.7486	63.2913	62.6879	65.0129	67.8787	60.5789	66.1955	60.8832	66.4556	54.4083	61.2046	63.9283	67.6866	62.6486	62.7577
	10356401	-	23.6979	25.2161	24.6873	25.8639	23.1372	22.7642	22.6762	23.6879	23.7662	23.6201	23.3367	23.4345	23.5984	23.1591	24.879	23.6222
	10356403	Kcnj13	36.4851	33.2095	37.2369	35.296	41.6881	48.8906	44.9643	39.0922	38.5442	37.5957	39.6564	35.7597	42.4259	42.0377	40.7018	43.4677
	10356406	Ngef	65.4028	68.5948	63.1442	56.9068	68.4322	68.4204	61.8768	69.9484	76.469	67.3896	70.3803	67.4958	79.8541	85.0664	73.0219	78.5092
	10356423	Usp40	341.029	316.243	293.362	295.193	383.243	410.848	414.63	258.727	293.834	342.287	338.133	253.57	300.947	299.138	362.126	384.841
	10356457	Dnajb3	449.416	536.535	683.71	780.462	159.769	165.4	195.506	292.684	326.595	364.543	257.383	348.791	283.459	174.162	105.502	110.438
	10356461	Hjurp	761.739	521.671	521.116	470.864	672.38	624.333	677.345	437.369	603.194	627.638	411.766	415.989	668.793	352.218	618.964	658.889
	10356470	Glrp1	26.4284	28.1473	28.0339	27.4799	27.2897	29.0749	26.8369	30.9755	29.1196	26.9193	26.1542	26.9831	29.9346	27.5566	27.2408	27.3931
	10356475	-	48.2966	49.198	45.469	43.0374	50.8932	50.2088	54.4325	64.5485	50.1345	52.7659	52.1704	56.2614	55.347	62.0167	69.0751	71.8303
	10356482	-	76.0036	78.5743	80.4005	73.1603	87.5461	72.345	69.2596	68.5747	66.9057	67.013	68.1019	73.794	72.725	94.3843	73.1595	69.2748
	10356484	Gbx2	51.4707	48.4129	52.0899	52.6604	64.0249	58.4991	56.08	48.8841	52.9174	64.6973	53.4598	54.0543	55.383	61.7691	59.7333	57.6447
	10356489	Asb18	50.8153	54.8256	54.0856	46.3308	48.7479	49.259	48.9076	47.0626	51.2838	56.9103	43.3111	41.5336	49.0919	48.9302	47.8773	46.345
	10356498	Iqca	40.2736	42.3346	68.2511	61.9887	35.5021	31.7357	33.5591	39.8179	39.928	37.0384	36.4483	59.0807	33.6759	33.8574	30.3765	32.3136
	10356508	-	34.7437	38.868	43.4031	48.4464	47.1653	47.7406	36.5413	43.0815	45.6465	51.4314	35.9825	36.4024	51.9429	48.7353	37.5474	44.8206
	10356510	Iqca	25.7164	31.0175	33.4978	34.3388	30.6333	31.3402	31.4189	34.7287	28.88	31.268	31.8025	32.545	31.0256	38.0544	34.2549	32.7275
	10356512	Iqca	45.8936	51.6973	100.89	99.132	37.5556	34.4159	40.1248	48.5253	49.0001	44.8244	50.2916	109.947	42.8655	36.1525	39.8988	31.2533
	10356514	Iqca	41.44	39.7522	77.8131	75.91	28.3672	31.4089	32.2749	38.8476	41.7231	35.7531	37.8851	81.103	34.8721	29.0346	28.6711	29.94
	10356520	Col6a3	140.938	136.315	114.381	111.786	163.865	155.506	109.432	180.348	167.254	136.972	201.105	170.006	199.156	191.235	204.697	250.157
	10356568	Rab17	43.0227	48.1483	45.9737	38.9063	43.7997	48.5414	43.3507	44.6954	47.8455	49.3833	37.1014	46.0197	46.908	53.2439	39.4007	44.4068
	10356577	Ilkap	248.757	254.054	227.443	234.231	350.114	325.319	321.186	274.634	265.364	251.354	320.776	271.556	299.838	350.662	370.204	363.033
	10356593	Hes6	68.2675	81.7356	66.6942	67.7545	98.2353	87.1265	88.4656	86.8296	94.3807	90.3898	80.581	83.2358	88.8745	114.088	94.9441	87.8908
	10356601	Per2	91.0284	92.4804	73.6293	77.6401	87.3844	91.2672	84.2661	88.058	95.3632	85.4434	85.1518	88.5601	95.2505	108.334	97.2603	108.198
	10356626	Hdac4	121.649	129.739	120.279	131.814	116.898	130.446	121.24	132.719	115.029	122.722	139.294	122.759	112.706	106.468	141.016	132.265
	10356628	Hdac4	176.266	164.363	160.174	163.71	185.772	221.89	195.158	175.263	189.03	187.844	153.513	173.489	177.859	207.674	216.782	209.497
	10356657	Ndufa10	864.67	865.829	713.72	775.976	981.969	1000.17	966.614	838.924	846.09	849.405	902.086	843.365	903.847	888.906	1014.31	965.777
	10356671	Olfr1416	39.371	45.9801	32.1827	40.6988	37.4924	31.4728	39.1438	39.8224	35.5461	33.99	37.1093	36.5768	35.7574	37.3833	40.8339	36.7065
	10356673	Olfr1415	59.859	62.1483	56.895	47.8954	55.2422	57.9208	48.9875	48.406	61.6844	61.0992	47.8781	47.0739	58.7912	52.364	52.6404	48.4635
	10356675	Olfr1414	22.0766	21.7973	24.3832	22.6386	23.0621	23.9922	24.5293	22.9412	21.1459	22.5533	22.0592	21.8486	21.0244	22.7802	23.1306	25.6573
	10356677	Myeov2	369.322	401.385	382.268	421.211	307.479	351.588	372.902	326.832	317.942	323.702	276.11	315.867	357.508	395.973	311.279	297.135
	10356681	Otos	33.5127	35.4301	34.0699	32.6599	34.8653	35.413	31.803	32.9025	35.273	37.8672	32.7985	32.6635	34.6549	36.3292	30.9434	36.0216
	10356689	Ankmy1	208.033	208.968	274.597	287.516	96.3866	107.015	104.774	126.681	143.293	160.24	119.286	132.311	129.953	106.323	77.566	98.7101
	10356710	9430060I03Rik	64.5444	68.2203	65.2056	54.5933	65.1266	72.8839	60.4125	59.8483	63.0529	70.3133	56.8732	50.4519	65.1917	66.1948	59.9612	70.6764
	10356712	Kif1a	95.0703	88.0786	75.0714	77.2047	128.777	125.138	123.703	177.434	120.793	103.452	115.042	137.212	115.416	98.5176	97.9713	94.5536
	10356762	LOC280487	121.385	80.6897	88.1264	105.03	148.884	122.333	97.7903	63.9188	83.669	113.724	97.8956	88.2756	67.6087	127.354	148.428	67.4225
	10356764	2310007B03Rik	41.9658	42.2064	44.2806	41.0175	42.9894	45.5093	42.663	40.1517	49.3719	42.9019	36.7721	36.5806	50.5979	48.5629	41.2123	42.011
	10356771	Mterfd2	164.039	187.224	188.97	227.802	140.07	133.322	161.096	125.638	140.959	144.298	140.706	134.022	133.277	141.642	136.497	141.863
	10356778	-	4136.37	3896.1	4126.08	4088.6	3929.54	3846.19	4070.98	3870.2	3958.22	4083.85	4301.28	4004.82	3929.98	4091.27	4130	4256.01
	10356780	Pask	516.201	524.32	602.902	625.504	342.606	376.311	396.12	395.508	399.129	440.441	313.656	345.608	372.834	292.095	279.217	312.841
	10356800	Hdlbp	2253.55	2316.18	2482.75	2519.68	1781.67	1802.03	1944.25	1994.31	2095.41	2164.53	2036.98	2020.66	1836.91	1609.83	1843.36	1942.35
	10356833	Stk25	1306.23	1265.76	1271.3	1302.25	953.591	1097.54	969.165	898.329	1084.82	1077.39	875.194	682.317	1035.64	969.366	898.213	959.447
	10356848	Thap4	245.888	241.27	281.506	308.715	161.897	164.914	167.94	190.301	202.53	194.936	172.215	198.098	165.04	169.773	140.962	144.6
	10356859	Dtymk	373.947	379.15	423.962	448.959	311.631	314.718	354.848	306.513	323.969	322.214	327.02	282.714	355.304	292.971	301.042	345.797
	10356866	Pdcd1	39.5685	37.7259	38.214	35.9824	34.1427	37.7939	30.4664	36.341	39.6611	37.6214	32.6521	34.7193	39.5907	41.8793	38.6479	35.0995
	10356873	-	73.9708	70.7276	70.8995	67.2279	77.434	76.4227	68.5186	60.5172	75.4194	79.6612	65.712	61.6042	89.0733	85.2929	77.5407	72.2276
	10356876	-	20.5501	20.2513	19.8679	23.249	20.324	20.3446	21.5721	21.5875	19.2044	21.2587	20.4564	19.7442	21.4576	20.1654	20.6198	20.8629
	10356878	-	23.6838	25.0701	26.2821	25.2377	26.0382	24.8787	27.6522	25.1604	26.83	25.5555	22.8243	24.0515	26.1386	25.7603	24.8828	27.9006
	10356880	St8sia4	36.3994	37.7474	34.4178	33.8549	36.7551	37.0284	37.0733	38.8898	36.0776	39.5065	33.5938	45.0327	37.3737	37.334	38.5365	37.7201
	10356886	Slco4c1	24.7593	25.3556	26.079	25.4974	25.2653	25.1453	25.619	25.6852	25.4929	25.0541	24.6623	25.0913	24.9602	25.4286	25.9575	25.655
	10356900	Slco6b1	70.0812	67.0749	112.799	120.832	27.3319	27.204	38.5281	54.8537	70.7458	63.4897	60.6927	110.532	48.6657	29.5996	26.1419	27.4698
	10356916	-	20.8709	20.5553	21.4905	21.4831	20.7964	20.6655	20.938	19.6768	20.9615	20.8737	20.915	22.2183	20.9566	20.2158	20.0324	21.3145
	10356918	Slco6c1	607.938	580.88	896.309	954.413	142.18	127.835	191.89	397.918	401.673	386.58	322.919	390.159	320.65	146.599	88.6549	121.635
	10356932	D1Ertd622e	74.7474	86.7181	114.618	127.231	113.935	120.123	112.447	132.493	113.831	110.058	95.7367	97.7088	111.497	113.01	108.415	118.442
	10356936	Ppip5k2	535.666	516.932	628.655	647.861	488.339	464.093	508.539	427.828	476.417	526.116	495.943	465.006	377.489	292.686	421.263	419.244
	10356968	Pam	292.527	285.547	246.587	248.423	411.249	425.343	375.976	478.331	430.045	348.11	491.321	482.989	408.888	476.501	609.422	583.239
	10356995	-	30.6131	29.5465	35.6488	31.2701	36.7835	34.3361	36.0095	33.3334	33.1106	32.7917	33.4876	38.3121	33.9311	33.93	38.18	35.0256
	10356997	-	55.9943	53.0219	57.3223	54.4813	58.8589	66.3933	54.1173	63.3632	63.0437	54.0702	53.1489	57.8106	65.6247	75.9421	76.2113	67.2339
	10356999	-	825.24	739.697	571.416	581.076	990.907	966.168	941.8	1306.44	921.426	731.904	959.343	1227.69	1299.86	1255.98	880.197	953.488
	10357001	-	44.5077	42.5831	42.2566	43.8656	43.542	42.9969	38.0791	38.5753	49.5975	40.775	37.3828	34.3132	40.5163	44.1856	37.7324	40.1466
	10357003	Rnf152	47.0744	59.6139	45.8001	47.3847	51.6026	61.3605	49.1621	52.271	56.3519	53.2448	49.2243	62.1109	61.5405	49.2545	49.3912	49.6252
	10357008	Pign	367.1	366.783	402.8	384.861	424.727	415.388	417.146	361.919	370.325	398.335	389.83	351.39	291.383	277.916	433.444	436.242
	10357043	Bcl2	55.9759	63.0894	61.6168	54.6187	74.1412	82.5215	72.7602	71.6876	72.5594	73.7508	78.396	68.4291	90.6044	104.046	122.943	119.802
	10357051	Kdsr	170.496	156.087	150.256	155.03	206.462	196.113	212.96	213.299	199.519	183.232	211.178	231.688	206.406	182.456	231.468	223.493
	10357064	Vps4b	725.77	777.851	673.342	722.814	877.475	832.918	903.269	803.994	796.106	776.562	858.69	788.812	786.461	726.989	891.437	909.681
	10357072	Serpinb3a	18.6681	19.222	18.8642	19.6294	18.4722	18.559	19.0795	18.1448	18.694	19.6307	18.8794	18.8326	19.5519	18.8907	19.2036	18.5676
	10357077	Serpinb3d	21.2575	21.1354	22.4725	21.3833	21.559	20.3249	22.0894	22.0899	21.4588	21.4676	21.572	21.6588	22.7105	21.3886	21.0298	21.0065
	10357084	Serpinb3b	20.2639	20.7416	21.9317	22.0199	21.3151	22.1155	22.1412	21.837	20.5644	21.4751	21.2174	21.1677	21.4863	22.0631	22.0707	22.7365
	10357090	Serpinb3c	19.698	21.459	20.6464	20.4276	20.4148	20.3064	21.1212	22.365	21.8086	21.2044	21.2139	20.869	19.9731	22.8142	21.3036	23.496
	10357097	-	32.4956	32.5556	35.1147	28.6274	30.1286	31.009	30.9076	36.6006	31.3908	35.119	29.3932	27.0356	34.3478	35.6137	31.2179	30.5856
	10357103	Cdh19	20.9186	22.0625	22.3932	21.286	22.8247	22.7907	23.3531	33.0221	23.0395	21.31	21.4123	24.3022	23.4773	23.3839	23.8665	23.3246
	10357115	Dsel	73.4001	75.0378	76.166	78.5785	114.032	100.894	106.018	94.9588	81.8295	94.2545	106.306	95.3659	85.4247	83.1886	126.521	115.144
	10357120	-	271.495	254.24	278.906	244.925	286.32	274.681	236.42	270.437	319.163	297.772	231.614	237.778	292.943	336.951	265.64	269.442
	10357122	-	35.6509	33.0458	35.7574	38.0121	34.8334	36.836	33.8924	36.2153	36.0204	37.012	36.4043	37.8909	37.193	32.3821	30.4977	34.3422
	10357124	Tsn	685.71	653.322	598.809	626.01	859.512	794.99	898.653	659.16	642.919	621.486	745.604	638.547	686.61	651.698	844.837	827.308
	10357133	Mki67ip	54.7255	53.3811	54.5127	53.7766	52.4606	59.0635	67.5563	54.7722	57.7053	50.2628	58.0807	46.0959	53.5866	81.7176	63.9716	69.4576
	10357135	2900060B14Rik	18.4965	18.7868	18.1704	19.2486	19.0573	18.8775	19.2556	19.6151	18.4797	19.4526	18.6887	18.7951	18.5453	18.6768	18.802	19.0179
	10357137	Gli2	66.3282	67.7508	67.4714	64.8289	78.7906	76.4376	74.5914	81.6014	72.6727	73.3347	72.8002	66.7874	86.1181	91.3992	81.8084	74.0814
	10357155	Inhbb	167.862	158.015	137.745	145.114	219.567	251.187	226.647	259.507	164.059	160.188	190.955	201.194	169.229	141.579	171.928	160.48
	10357158	Ralb	321.069	327.396	247.841	277.321	351.268	357.198	381.417	476.364	329.665	318.563	364.723	454.114	359.391	233.059	331.626	318.237
	10357164	Epb4.1l5	561.7	534.882	468.852	499.42	559.577	562.378	526.307	456.125	572.888	530.143	577.431	516.318	442.106	411.571	507.459	523.815
	10357191	Ptpn4	362.516	345.071	334.785	369.804	348.977	356.815	364.086	258.551	284.849	342.176	310	258.503	239.653	280.87	362.97	364.288
	10357220	Tmem177	107.025	114.504	136.913	158.298	87.3747	89.1223	96.0581	102.999	104.636	92.3025	96.9856	125.691	113.442	82.4732	79.9497	76.1239
	10357222	Gm101	159.109	153.879	220.837	221.933	67.0351	72.1031	77.162	88.0173	93.7109	96.3604	80.1951	91.1787	76.3654	74.8686	59.5538	60.9161
	10357239	Tmem37	53.1909	57.0524	50.096	44.4842	46.4567	59.1708	44.9625	51.9576	53.6343	58.5805	78.4335	54.8349	64.114	92.6463	91.0686	100.165
	10357242	Dbi	403.822	412.898	377.996	413.972	631.232	616.726	656.86	777.199	510.886	485.029	584.105	714.595	797.13	801.011	755.414	807.87
	10357249	Steap3	111.174	131.242	100.813	104.657	134.913	156.974	136.677	166.484	148.761	131.887	156.077	136.963	139.644	212.939	210.93	183.04
	10357261	Marco	36.2742	38.9774	36.5887	34.1409	39.7413	36.9899	35.8019	39.5532	38.6626	39.6874	32.9141	32.348	39.9653	38.6862	36.3861	37.5377
	10357280	Insig2	703.751	765.527	769.589	804.918	606.303	625.746	638.369	515.822	625.919	616.724	555.153	511.752	653.438	488.31	587.216	530.408
	10357288	Htr5b	71.0175	80.3676	77.6225	92.8551	51.531	49.1015	50.1962	63.8488	100.622	69.0475	63.8601	63.093	68.9331	48.5322	42.826	47.0874
	10357292	Ddx18	935.733	913.163	860.703	892.758	729.016	865.755	878.313	760.354	738.014	860.277	800.165	557.617	713.218	669.505	627.571	738.962
	10357298	LOC280487	121.102	80.423	88.1609	105.627	148.378	122.296	97.7181	63.631	83.2041	111.524	98.147	88.8532	66.9008	126.785	148.812	67.1945
	10357300	Dpp10	25.96	25.0665	23.6206	22.9017	23.5941	23.5242	23.0166	23.7434	25.1755	23.6583	22.2714	22.7882	22.3079	23.5914	23.7631	23.5743
	10357328	-	24.8976	23.1794	23.1437	23.848	21.7685	23.4065	22.0499	21.9266	22.9929	21.9429	22.0449	21.5948	23.8816	22.3161	22.1947	22.3483
	10357332	Actr3	537.618	585.761	459.804	477.964	742.668	752.782	661.621	713.716	634.452	641.813	660.369	634.773	692.668	718.266	776.388	758.589
	10357339	Lypd1	71.3908	61.6333	67.7945	58.8145	69.384	68.739	63.4605	72.151	71.263	65.9258	62.4096	51.9744	70.1783	79.4126	64.8503	65.721
	10357345	Nckap5	95.8057	106.733	84.0753	88.781	145.645	146.054	164.638	184.303	125.389	118.916	133.797	131.098	116.844	125.824	147.416	131.369
	10357363	Nckap5	29.3352	29.4333	28.6267	29.4083	33.791	32.0493	34.59	33.2985	28.8389	30.3988	29.6415	29.7588	32.8498	31.3297	36.8224	32.6122
	10357369	Rpl27a	928.511	908.458	867.769	875.177	1123.64	1026.55	1085.65	1008.06	1044.3	974.297	1091.96	1067.49	1102.2	1240.2	1158.57	1103.48
	10357371	Tmem163	42.8614	44.4694	46.737	40.5267	42.2195	45.5837	37.0307	42.7974	45.381	49.8066	42.8676	40.7901	47.2087	54.119	41.3052	43.2633
	10357381	Ysk4	30.5614	33.7528	32.9661	30.401	37.4246	33.0238	30.1046	32.8772	27.4619	33.155	33.6984	31.1573	35.0241	33.3322	35.1063	31.2707
	10357391	Zranb3	206.774	238.723	224.577	247.029	214.484	197.204	201.973	188.608	194.079	188.937	214.753	166.374	180.48	149.88	177.063	204.3
	10357418	Lct	51.0258	51.0354	53.5882	52.5869	58.1693	59.2401	59.4362	50.7298	54.8927	46.9973	41.8005	40.7071	50.329	59.6769	51.1871	51.3516
	10357436	Mcm6	429.247	381.619	345.466	355.825	632.102	585.243	601.236	523.014	358.706	396.962	486.893	446.25	481.888	478.1	646.012	639.093
	10357454	Dars	940.874	893.742	979.487	983.436	806.816	772.823	847.276	684.673	722.371	739.113	749.415	624.792	648.817	624.208	685.662	695.02
	10357472	Cxcr4	191.607	197.639	151.805	176.237	141.144	135.283	172.393	166.216	113.893	198.815	136.493	166.249	144.415	172.179	168.549	164.886
	10357476	-	19.2036	19.6544	19.4291	19.8615	19.1405	19.1902	18.8357	19.2882	19.5274	19.2662	19.1666	19.3834	19.5718	19.1985	19.3464	19.0837
	10357478	Rpl31	1684.59	1580.71	1627.84	1658.53	1705.83	1559.41	1788.87	1560.71	1529.14	1461.37	1795	1645.51	1732.07	2050.56	1816.03	1830.86
	10357480	Daf2	429.746	422.58	690.496	695.712	105.376	91.1822	150.156	268.177	342.512	291.232	285.736	304.405	216.059	107.364	73.8358	76.3015
	10357488	Cd55	48.6512	56.6248	67.3547	53.0607	40.5105	34.9197	40.8934	45.2642	50.7153	45.1015	43.7283	46.4617	46.4401	41.6784	40.4024	35.8611
	10357500	Zp3r	33.1549	39.7521	75.9975	91.7006	24.2606	24.0515	27.4668	35.487	36.1874	36.8568	40.1696	158.189	30.8126	24.1452	24.0871	25.561
	10357514	-	21.3769	21.8003	21.1846	22.1325	20.834	20.9825	21.3627	22.0025	22.0953	20.3924	22.45	22.3253	21.4529	21.9314	21.3477	21.392
	10357516	C4bp	28.1736	29.1272	28.7756	30.4296	29.2731	29.0377	28.5297	27.8596	28.5691	29.4786	28.4488	26.659	27.5961	27.7373	28.5498	26.4879
	10357529	-	25.0489	26.6552	26.9492	26.7865	23.1721	26.5804	25.076	26.2208	27.4659	28.8907	26.8022	23.0859	24.24	24.5232	24.3809	23.501
	10357535	Pfkfb2	245.675	246.819	231.677	237.28	236.774	270.95	283.177	218.951	218.488	247.114	254.376	222.014	242.662	272.413	272.817	274.325
	10357553	Il24	31.7364	30.9255	34.4482	34.2357	33.9688	36.2792	35.0551	37.1779	36.7943	32.8352	35.1692	35.0251	34.9693	41.3352	39.1371	35.2582
	10357562	Il20	28.4236	30.2291	27.987	29.8016	32.8234	33.5356	27.0066	30.3473	29.0001	31.4637	30.5582	26.3965	31.7665	31.0604	29.995	29.369
	10357570	Il19	34.8258	38.8015	34.2779	33.173	35.0501	35.9751	34.4353	33.6923	35.158	34.8066	32.6332	31.8987	34.8644	37.5547	35.2003	38.8065
	10357579	Mapkapk2	278.744	292.877	207.5	202.639	353.659	352.437	355.834	403.379	311.786	291.585	340.382	434.231	398.718	458.507	436.463	418.635
	10357590	Dyrk3	516.6	527.07	874.888	973.104	161.111	154.318	185.327	455.437	535.905	439.144	389.588	655.57	324.823	142.209	114.91	93.1511
	10357594	Rassf5	73.4909	72.8997	66.3783	57.1638	81.2046	76.2	70.374	83.3096	86.1925	94.3191	83.722	90.1458	76.0767	94.5307	106.192	92.2905
	10357604	Ikbke	57.3567	57.4921	55.8702	52.9864	61.1161	63.5167	61.4746	58.6756	68.0035	62.0028	62.4858	52.2073	59.3703	67.959	69.1973	65.869
	10357630	Srgap2	308.123	280.833	283.904	267.916	367.746	350.465	365.66	232.489	295.124	308.224	297.822	213.488	250.753	301.637	411.865	358.588
	10357656	-	19.7046	20.7219	20.8014	19.796	20.2243	20.4514	20.6866	20.0817	20.3474	20.8937	20.4502	20.7027	20.0426	19.3989	20.8725	20.6218
	10357658	-	39.768	36.0472	34.4586	38.2058	46.8964	57.4828	49.0212	43.3374	37.2446	53.1602	39.8252	35.7875	45.4254	48.9486	44.3685	43.628
	10357660	Mfsd4	56.4033	59.555	53.3962	51.1454	56.4613	64.4414	54.5896	55.085	62.3059	53.9659	51.4429	50.3234	52.3655	62.6233	56.3321	60.489
	10357676	Cdk18	65.4354	77.7806	61.8255	63.8658	74.8304	77.69	65.7646	71.0502	77.7402	68.788	73.1463	66.7967	73.0481	105.302	74.2529	72.1443
	10357696	Gm10188	43.5488	47.0938	44.8313	44.4081	39.095	48.6648	38.5498	41.2436	46.9725	47.6391	42.5046	36.3843	41.772	44.4925	42.7586	44.7496
	10357698	Tmcc2	76.6167	73.9978	62.8301	73.2711	84.7135	79.7031	79.3788	65.9199	70.3516	71.4248	71.8462	60.6092	84.8802	115.429	100.323	90.0947
	10357705	Cntn2	50.5343	56.5288	48.5419	42.6507	50.0923	51.1071	45.0505	51.7349	51.9985	50.0986	50.4729	43.9596	46.6357	49.8472	57.3344	46.9882
	10357736	Nfasc	53.2341	62.1668	49.0972	49.0455	53.7741	52.2501	50.2278	53.2247	52.2195	55.8515	47.547	50.2283	55.4035	58.0752	55.1821	51.4339
	10357773	Mdm4	496.616	513.07	567.955	594.864	475.123	447.662	462.974	475.591	484.618	473.998	527.841	446.281	451.465	411.631	460.104	489.219
	10357788	Ppp1r15b	67.3501	69.2722	66.4846	62.2239	68.3162	77.7914	65.4621	66.3747	71.753	80.3165	61.2703	65.9244	68.015	84.7449	74.8958	61.3154
	10357790	Sox13	90.0084	100.783	83.7368	82.7101	113.746	122.826	97.5969	115.79	107.395	111.297	109.021	97.5393	115.301	135.301	113.513	118.472
	10357808	Snrpe	318.716	282.332	264.789	255.297	366.593	308.712	375.94	239.304	264.792	278.823	272.17	257.113	336.244	420.106	363.106	323.845
	10357814	Zc3h11a	642.526	651.356	603.639	628.85	766.999	757.465	748.878	755.362	773.026	735.052	833.033	741.545	679.318	648.335	865.23	871.123
	10357833	Atp2b4	394.122	416.361	446.327	451.122	235.095	257.321	225.689	281.258	331.79	402.072	314.482	323.196	272.738	191.85	177.626	218.276
	10357856	-	39.7107	41.0983	38.1018	40.2242	40.3987	38.3402	32.9674	34.5257	36.5932	42.8709	39.1266	41.994	36.4433	37.548	38.813	33.9412
	10357858	Optc	49.7493	53.0654	50.6165	52.2654	51.9136	52.1539	49.0272	50.746	50.2724	48.3073	45.5265	59.0971	47.4477	50.4892	52.4661	52.3421
	10357870	Prelp	241.282	210.03	263.497	276.508	637.43	610.382	553.301	377.706	347.418	417.173	458.1	182.859	344.495	615.45	581.031	584.09
	10357875	Btg2	62.3191	70.1527	54.7954	58.365	87.02	86.2423	79.0284	96.0131	83.7866	88.7182	91.8949	93.9423	114.84	120.911	133.341	163.238
	10357878	Adora1	187.21	180.294	161.558	167.255	287.026	285.76	268.848	319.563	223.751	206.833	227.303	261.696	259.17	291.769	276.164	255.619
	10357886	-	18.9033	19.225	19.7358	20.0499	18.9132	19.0394	19.0947	18.8766	18.4305	19.307	18.4456	19.0947	19.3687	19.1154	20.4295	19.3129
	10357888	Ppfia4	66.295	67.3936	59.6221	57.3542	62.5258	64.2366	66.6346	72.6481	62.4484	65.0035	52.0073	61.2317	61.8002	64.91	61.0791	63.5318
	10357917	Tmem183a	282.084	279.991	266.595	273.773	298.676	285.716	300.216	265.737	285.886	271.744	285.634	284.119	257.958	271.657	274.532	261.822
	10357927	4931440L10Rik	62.7711	59.9977	70.5502	64.3346	52.0208	61.1485	50.4689	46.6016	60.081	53.7569	41.6742	37.4596	57.8827	48.1108	42.679	42.8442
	10357932	Ppp1r12b	168.943	134.75	125.985	122.322	190.099	184.036	195.293	180.04	131.857	127.312	146.383	159.996	149.492	184.741	218.345	229.564
	10357944	Ppp1r12b	189.507	190.361	178.332	174.771	183.947	232.007	196.124	157.717	176.018	184.365	162.233	150.239	180.108	189.164	178.632	180.041
	10357946	Ppp1r12b	229.076	212.55	221.412	223.445	239.822	273.621	257.508	196.329	206.014	204.868	217.335	196.943	200.806	201.955	275.434	276.496
	10357948	Ppp1r12b	207.808	206.937	180.049	208.107	223.56	254.787	244.675	179.416	184.521	182.885	194.595	183.947	179.675	189.743	272.838	234.235
	10357950	Ppp1r12b	153.535	124.65	122.461	129.622	157.132	171.742	128.717	102.447	107.364	129.91	112.901	111.432	128.308	133.491	164.246	138.028
	10357952	Ppp1r12b	109.787	99.1228	98.1555	99.6822	120.143	115.181	108.201	88.5868	94.3989	91.4455	93.9356	82.2525	80.5038	94.3687	108.495	110.562
	10357954	Ppp1r12b	225.963	220.071	187.858	200.964	248.523	258.561	253.395	192.244	192.52	205.095	183.577	165.797	186.565	190.075	265.331	255.066
	10357965	Lgr6	58.209	63.7066	54.2531	54.7608	65.502	68.9965	65.7854	57.6789	77.8455	64.5112	68.2697	53.0819	63.7643	68.3628	66.1631	65.5954
	10357986	Ptprv	88.217	87.9451	82.0053	71.892	84.6643	101.039	90.392	84.0736	122.026	95.7115	122.103	115.982	110.449	101.904	103.266	94.3242
	10358023	Gpr37l1	40.1829	38.5698	38.0233	42.593	42.1922	45.4181	34.3951	45.6741	47.23	42.6273	40.9269	35.1013	41.5557	44.971	36.1816	39.8552
	10358027	Elf3	44.7146	50.7332	46.326	36.8168	43.3538	47.3209	40.8967	43.0696	41.9493	45.989	35.2051	45.6239	39.1491	46.4777	43.2969	42.2126
	10358038	Rnpep	145.272	136.083	145.835	166.474	97.401	85.1334	111.145	148.685	151.405	131.708	172.158	250.444	130.497	109.407	118.488	106.13
	10358050	Timm17a	1039.37	1035.46	1065.64	1235.55	916.496	868.74	973.519	798.675	869.398	908.479	938.894	1042.14	997.941	931.641	841.386	835.219
	10358057	Shisa4	66.6131	67.4454	59.8719	56.452	82.7199	72.0179	75.9879	73.4167	59.1991	65.7518	61.8356	64.2288	88.7111	133.689	92.0556	99.2207
	10358064	Ipo9	595.524	560.415	497.808	544.506	586.357	628.456	588.962	513.351	526.955	534.837	510.076	460.443	525.67	576.457	655.464	651.464
	10358091	Nav1	75.9663	91.3396	65.7343	67.102	72.7323	96.4485	83.1043	95.4392	110.145	85.7346	118.478	105.954	101.728	127.162	137.626	128.23
	10358124	Pkp1	50.9339	51.0462	50.5892	49.0954	50.0577	49.8525	46.1701	52.1556	44.5398	46.4904	41.7713	52.3586	43.7108	52.9269	38.1764	49.6154
	10358140	Igfn1	46.251	41.7045	42.5027	43.4556	43.7076	48.5412	38.1662	40.4193	36.803	52.7631	36.2823	36.8387	41.8833	44.1713	38.0386	43.5049
	10358155	-	35.4051	35.0043	40.9329	39.8052	36.0648	37.8859	36.0878	34.7005	39.8878	38.2403	36.9674	31.1734	36.189	38.6946	40.1571	34.1807
	10358177	5730559C18Rik	91.9866	86.3053	102.495	86.7757	72.2346	67.2584	68.5763	79.4063	79.399	84.3378	77.0126	82.5252	75.9576	74.2142	61.9369	63.7256
	10358188	Gpr25	63.3855	68.4223	61.5545	57.0778	68.1388	64.2258	54.6419	66.1234	65.049	73.6175	48.7989	63.9348	73.6775	76.3602	65.5504	71.9837
	10358191	Camsap1l1	428.493	426.885	415.186	431.479	470.989	451.69	469.887	449.491	472.405	470.777	501.988	447.709	423.616	359.467	491.003	474.795
	10358210	Nr5a2	41.8708	43.3302	34.7349	41.1318	46.3711	44.6162	46.1118	43.3429	44.2355	51.5456	42.4225	45.0311	45.4813	40.9236	45.8517	40.8382
	10358222	-	24.3693	24.883	25.0697	25.8302	24.0032	24.5997	21.4287	25.2805	26.1472	23.3541	24.6182	26.3398	23.4375	22.1277	20.8586	26.4146
	10358224	Ptprc	56.403	51.3785	48.22	49.4832	63.8447	59.5205	52.1527	70.3565	61.1332	83.437	62.4441	63.8318	61.7727	60.8266	72.0337	66.3572
	10358259	Nek7	187.99	163.482	139.36	159.39	272.688	240.836	231.384	283.379	240.329	222.103	277.174	306.169	285.752	259.997	352.634	310.051
	10358272	Lhx9	59.5142	59.843	61.6143	57.8953	70.8219	70.2917	67.9544	72.3846	82.3074	72.7653	96.3889	98.9709	91.0094	97.276	102.348	101.215
	10358281	-	23.7091	24.3747	24.1941	23.1083	23.8973	24.256	23.8219	24.5868	22.4818	24.4808	21.9974	23.8241	22.4237	27.3436	24.1351	24.466
	10358283	Crb1	30.2915	35.747	30.0496	31.1511	34.1353	30.225	32.2013	35.0755	35.3068	31.5535	29.1174	28.7313	35.17	37.6701	31.5931	32.8618
	10358299	EG214403	22.6385	22.5582	22.1253	21.9065	23.6054	21.6047	22.1846	22.9873	24.2713	23.165	24.501	23.2997	23.7292	23.083	24.3028	23.759
	10358315	Cfhr1	22.7671	25.2741	27.7446	25.9938	22.3242	23.4137	21.6806	24.5062	22.8252	24.651	24.6142	26.1322	23.4665	25.7747	23.2416	22.884
	10358324	Cfhr3	21.2326	21.1218	22.6632	26.1204	22.5338	21.3641	20.1583	21.8942	23.5956	21.2931	23.6082	34.0624	21.9416	20.7023	21.5238	21.9878
	10358330	-	20.7141	19.6417	21.4492	21.5611	21.0878	21.7162	20.9572	21.2701	21.9193	20.699	21.0033	23.2585	21.2984	20.7705	22.7505	21.6911
	10358339	Cfh	91.1073	87.5151	84.0911	72.6099	147.115	113.652	94.3983	136.972	141.781	131.695	183.741	147.263	148.459	137.304	179.586	144.87
	10358357	-	53.337	61.4433	69.0806	59.3061	65.8014	66.0526	56.5764	54.5169	55.6941	59.8509	53.1444	61.6397	57.6905	77.3324	63.019	60.9649
	10358359	Cdc73	850.697	852.973	863.419	903.866	923.558	880.968	908.366	785.541	933.442	927.393	958.849	835.783	812.973	718.289	826.938	783.415
	10358379	Trove2	119.655	114.35	103.2	101.297	176.768	168.729	172.228	192.704	170.947	175.067	208.699	200.99	193.275	156.837	240.749	241.285
	10358389	Rgs2	173.451	164.884	145.86	135.751	235.726	204.204	222.444	257.694	253.962	226.705	331.512	345.875	318.119	319.158	364.697	346.553
	10358399	Rgs13	21.2828	20.7234	21.0687	20.0248	23.4752	23.2007	20.7588	21.9418	21.6482	21.4623	22.2693	20.9914	21.8841	21.3795	23.5201	22.1513
	10358408	Rgs1	21.2125	21.5336	20.7255	22.2769	20.9624	20.7923	20.2973	21.3168	21.9574	21.6737	22.304	21.2632	22.2454	21.5937	22.4814	20.9478
	10358415	Rgs21	21.4073	21.7278	21.4405	21.2141	23.1748	20.6052	21.0875	21.263	22.5518	21.7573	21.9965	21.0315	20.9143	21.1336	21.32	21.4758
	10358419	-	18.6544	18.7627	18.7444	18.4309	18.6267	18.5935	18.9465	18.6188	18.4899	18.5375	18.8287	18.726	18.8453	18.4619	18.6343	18.6687
	10358421	Rgs18	24.8657	23.2351	22.8802	26.0147	26.2708	25.1898	24.0555	33.6028	24.9059	26.1803	25.5458	31.2354	27.0818	25.1241	32.8761	27.2161
	10358428	-	19.5586	19.4421	20.7256	19.941	19.9489	20.1093	20.9331	20.0001	20.1295	20.105	20.2759	20.1709	21.2401	19.5332	20.5363	20.0457
	10358430	Gm9931	21.0017	22.8571	22.2004	23.1981	21.694	22.0124	22.1452	22.1283	23.459	21.2478	21.8405	21.4492	23.5776	21.9385	21.5079	24.4188
	10358432	-	285.968	234.757	258.786	244.044	346.382	300.772	304.958	347.241	298.435	280.329	384.035	360.574	383.422	338.613	508.452	400.017
	10358434	Pla2g4a	108.216	114.423	83.8182	92.7826	136.429	132.164	144.479	167.482	121.691	121.861	189.492	210.668	161.533	107.576	151.383	158.937
	10358454	Rbm3	939.616	930.293	657.351	673.62	1185.53	1439.04	1273.58	1472.83	1150.57	1094.88	1347.53	1505.98	1655.18	1304.62	1591.79	1723.41
	10358457	Bex4	124.205	115.343	115.774	129.406	170.614	140.091	177.753	146.339	106.632	112.139	182.374	193.023	146.445	122.13	139.09	114.954
	10358459	BC003331	202.284	196.844	198.565	217.615	231.634	195.542	211.26	170.347	176.512	178.635	215.037	172.478	182.052	170.72	225.391	223.002
	10358476	Prg4	25.2948	25.7345	26.1647	24.0737	27.7097	24.9016	24.0244	24.2004	25.2401	23.7278	26.0583	24.9268	25.7244	29.4558	26.7056	23.6996
	10358490	Hmcn1	54.7497	60.1346	55.9858	48.6775	65.1752	69.6549	72.1277	69.9857	80.679	83.3241	91.1754	72.5051	80.1283	90.0795	95.2804	86.5448
	10358513	Hmcn1	26.2091	28.1077	32.1006	33.2004	43.2955	39.827	33.7437	34.0443	38.2946	36.7586	37.5539	33.3666	46.5383	39.0844	44.0827	41.4225
	10358515	Hmcn1	50.4172	49.8303	46.1165	50.8189	74.7891	60.3758	78.046	73.878	91.8666	73.5006	95.7921	77.1115	84.6875	90.1321	119.685	115.922
	10358517	Hmcn1	63.6908	56.5959	55.6639	57.8314	92.7507	74.3825	69.7807	74.5902	101.97	75.6695	113.072	75.489	108.246	117.664	146.412	115.823
	10358519	Hmcn1	47.9367	44.0109	46.094	44.547	67.9743	56.9979	60.5297	70.5452	75.1252	64.3306	74.2357	65.2342	66.539	81.024	88.9166	83.4645
	10358521	Hmcn1	50.2806	45.7948	46.9056	48.5576	59.8956	55.3197	57.9041	58.5318	63.7158	61.5825	70.0622	53.2501	58.7527	71.6009	83.6441	68.4753
	10358523	Hmcn1	76.7164	65.0262	76.278	71.6851	93.2137	95.5971	88.865	77.1816	107.43	101.923	106.896	84.989	99.6649	104.288	125.928	113.952
	10358525	Hmcn1	23.4299	23.2191	24.9224	26.8173	30.4128	29.5816	29.6788	33.2277	31.3594	32.1044	38.2274	27.3773	36.0776	29.5005	52.2021	36.7073
	10358527	Hmcn1	47.626	56.1262	46.2203	41.6868	65.6278	61.2514	57.3219	63.2647	69.4759	69.6813	74.649	65.133	77.2477	84.5181	110.976	80.7109
	10358529	Hmcn1	51.8223	49.6683	45.4693	47.2554	66.7652	68.5214	71.4016	65.2004	77.441	75.3689	88.3512	67.0069	80.4712	77.4606	96.9585	79.5372
	10358531	Hmcn1	60.7842	70.7962	63.6973	62.2788	83.5828	89.5502	84.792	87.8193	97.718	98.2793	100.492	73.9931	96.0795	100.753	126.364	114.357
	10358533	Hmcn1	41.7807	58.8125	37.219	45.6518	67.2596	67.878	71.5795	63.1316	80.7167	69.7312	83.2292	64.9214	73.6868	81.7357	118.883	96.3114
	10358535	Hmcn1	38.1522	39.8884	36.846	33.0277	38.9248	48.7321	51.2026	40.2935	57.3806	52.5258	58.8445	47.7705	47.4593	49.4494	70.5452	64.8041
	10358537	Hmcn1	100.515	109.812	102.703	72.7377	119.305	124.5	106.746	111.519	115.637	130.752	100.588	96.4943	127.729	135.962	127.743	131.074
	10358539	Hmcn1	57.0376	51.0854	53.6776	51.9735	73.6115	77.3998	68.8344	73.8623	73.3223	72.0894	78.7211	58.4709	82.0389	80.6399	104.53	91.0856
	10358541	Hmcn1	53.7433	56.3663	48.2375	51.2729	62.5714	68.7188	56.844	64.7352	60.3278	66.114	67.6313	59.4401	74.2008	65.3515	88.3281	76.4743
	10358543	Hmcn1	38.0309	45.5299	42.182	46.0418	46.169	48.7751	41.9681	46.3986	54.8508	42.3678	45.5817	39.0816	43.4055	39.3068	51.6229	53.0347
	10358545	Hmcn1	35.2584	33.4501	32.7655	37.1359	39.7661	47.0725	42.7443	45.7064	51.6973	43.872	50.9581	42.9691	43.1844	43.9925	55.4372	60.187
	10358547	Hmcn1	42.6805	55.6253	48.6433	55.7076	61.8614	72.6135	76.0197	60.9098	79.3196	72.0969	78.0503	69.7782	79.596	78.5796	100.56	88.614
	10358549	Hmcn1	54.9324	64.3716	51.8627	56.8084	73.1084	79.3809	81.9049	88.8241	94.624	104.051	110.484	78.5558	105.849	96.449	120.902	130.849
	10358551	Hmcn1	43.0795	47.741	42.1999	48.7813	52.0388	59.7405	55.5464	58.0769	61.6342	59.3164	59.9869	54.2123	63.9929	70.7846	70.0474	69.5153
	10358553	Hmcn1	39.3425	43.6973	40.1957	39.5698	54.6388	52.1576	45.377	52.0605	48.1149	49.2438	58.5542	53.8136	63.347	61.1687	67.8264	72.1209
	10358555	Hmcn1	74.7747	96.6104	71.6615	84.131	138.436	134.272	120.183	131.248	154.628	150.54	176.733	125.057	144.155	189.529	210.477	188.049
	10358557	Hmcn1	36.4702	40.7406	35.0185	41.4481	56.6907	50.3173	48.0495	49.1416	62.1591	61.571	68.0414	51.7737	59.589	73.4385	80.0864	71.8284
	10358559	Hmcn1	78.9107	79.2785	77.1208	90.7481	110.489	115.942	105.74	125.238	151.666	147.057	159.148	109.348	137.176	178.219	204.29	180.625
	10358561	Hmcn1	44.8036	39.3101	41.8253	38.5355	65.6762	57.2806	62.7361	63.1747	79.7158	66.0051	90.8132	59.0573	65.3247	89.7958	103.698	93.9641
	10358563	Hmcn1	76.9919	83.1194	72.9949	77.1553	124.872	124.197	100.567	113.882	152.131	149.942	150.757	124.563	135.738	139.328	193.791	181.383
	10358565	Hmcn1	51.9851	62.7012	68.4676	55.8064	76.6194	77.4708	87.0442	83.7406	96.1652	100.215	124.954	83.6229	102.119	106.655	151.606	132.759
	10358567	Hmcn1	41.2954	41.9585	45.6746	44.099	52.6972	48.5383	64.7109	67.216	66.7017	67.0307	78.5287	54.3763	62.597	67.0569	86.4053	77.7674
	10358569	Hmcn1	82.3653	89.5982	71.769	75.658	92.2231	93.1558	86.9915	112.628	107.904	116.529	134.139	102.391	105.816	141.92	159.375	139.485
	10358571	Hmcn1	43.0448	41.2674	37.6973	38.5518	47.8704	55.5307	43.8602	51.0056	47.0243	45.5197	52.6172	52.5457	57.1006	49.0723	71.3846	66.5718
	10358573	Hmcn1	69.0754	74.225	67.9125	74.2958	94.8646	91.1727	93.0296	89.6974	113.272	99.0145	100.517	83.3933	93.5619	99.5838	131.078	122.572
	10358575	Hmcn1	53.5247	46.5627	58.3223	46.8871	62.3877	64.0999	75.6094	63.8096	84.0961	65.422	82.4619	61.0226	73.7204	81.19	99.3685	91.0492
	10358577	Hmcn1	59.1371	66.5826	58.0142	56.5267	96.9917	105.489	81.18	91.9683	122.76	98.6361	144.318	88.8871	102.739	122.735	153.427	135.61
	10358579	Hmcn1	71.7207	83.0197	71.1814	72.973	96.1023	94.1068	99.1146	78.5038	104.008	104.916	121.406	84.4428	98.793	111.04	112.004	114.124
	10358581	Hmcn1	43.2977	50.3728	51.411	53.0106	84.1841	72.989	73.5085	82.5572	91.4473	78.114	106.781	70.2098	90.2579	95.2807	126.74	101.966
	10358583	Hmcn1	62.7001	65.9523	61.3732	61.5204	98.6103	104.605	92.614	106.551	115.213	113.958	128.094	99.3724	108.755	114.095	162.788	137.387
	10358585	Hmcn1	61.0643	52.4959	55.5687	60.9395	95.6699	74.8486	79.2904	76.2561	90.0566	85.4629	87.8985	74.4957	79.6671	93.616	117.306	98.72
	10358587	Hmcn1	21.7948	24.5238	27.2132	24.976	28.6839	28.0171	30.0552	30.3575	28.6888	30.5381	35.1082	34.2031	33.5822	36.5696	44.6315	35.2205
	10358589	Hmcn1	85.6241	91.6478	92.9866	89.2513	140.739	130.393	116.88	149.106	166.989	158.539	171.818	137.604	147.152	150.459	219.418	196.632
	10358591	Hmcn1	51.6318	61.386	57.2461	60.8434	71.114	66.3658	66.6496	70.5713	85.9091	89.4404	91.4247	74.239	81.1102	81.1111	109.267	94.9372
	10358593	Hmcn1	44.9342	46.5702	37.8126	42.2249	65.5351	57.1291	61.0232	60.5587	75.1343	69.3441	69.7168	61.0337	73.1982	71.7632	83.732	70.6589
	10358595	Hmcn1	55.7207	57.1709	42.3368	49.6424	71.5353	73.2616	78.1318	83.1032	77.8691	81.7034	96.421	79.9606	83.9102	74.296	116.6	111.147
	10358597	Hmcn1	27.3958	26.4198	26.489	30.307	37.2017	39.6292	38.1703	36.0497	37.5304	38.7392	44.2733	37.1953	39.591	38.2234	50.0663	48.8223
	10358599	Hmcn1	58.4222	67.0428	60.0594	63.4214	78.4338	70.9548	69.1797	74.2169	83.9992	80.9993	85.2663	74.3676	91.3746	87.8327	101.448	97.3068
	10358601	Hmcn1	55.6289	54.4159	52.2991	59.9696	66.0336	75.6358	67.795	63.6789	83.8228	77.418	84.8423	67.4562	69.65	75.7504	90.9909	96.4577
	10358603	Hmcn1	42.6341	51.9596	55.2451	44.6733	68.0012	64.7495	61.5479	58.6559	64.3784	69.6193	61.8364	57.2631	72.9133	72.2614	69.3706	71.5172
	10358605	Hmcn1	47.5052	57.6998	41.1827	48.6171	67.0222	59.7605	56.9636	66.296	72.1714	62.9566	68.0871	63.8514	63.5749	65.614	82.1698	76.6508
	10358607	Hmcn1	48.6369	64.1851	52.6562	36.5038	57.2973	62.7435	68.0201	71.0276	80.5463	78.3516	73.6327	74.4165	76.554	64.2164	103.393	91.3449
	10358609	Hmcn1	56.2157	84.3462	61.806	72.9781	87.1885	95.8073	78.0896	85.2607	79.239	89.6047	88.3822	79.6777	83.4313	97.3224	103.393	104.012
	10358611	Hmcn1	45.6514	51.5166	50.3192	37.715	57.918	65.19	53.8685	48.031	65.0196	62.218	69.6916	51.7249	67.4138	69.6024	73.5931	73.593
	10358613	Hmcn1	34.1398	35.3459	31.2189	37.6422	44.2276	42.559	40.1842	40.9348	49.6687	44.9495	44.0637	43.0985	45.4061	51.4002	52.9813	53.8224
	10358615	Hmcn1	55.5054	52.4642	63.281	57.923	80.3622	70.3798	71.9015	64.0002	78.6702	76.5866	81.5804	70.0445	84.5075	83.678	108.634	89.9373
	10358617	Hmcn1	38.6454	33.0949	33.2036	38.4472	43.4825	40.407	46.5616	41.9049	44.9473	46.825	56.8574	44.345	39.3986	44.5398	64.807	57.9593
	10358619	Hmcn1	56.743	78.6385	65.3883	76.3331	67.1757	94.0504	102.075	85.3004	106.555	103.398	113.771	111.374	98.923	105.63	136.924	143.647
	10358621	Hmcn1	54.2679	43.0099	36.7574	37.6561	52.3811	53.6823	48.9414	54.5302	57.6798	47.4622	57.4257	46.7602	55.6986	57.6795	68.9826	71.397
	10358623	Hmcn1	33.5635	36.081	42.3619	40.5902	51.1483	51.4273	49.8888	57.2662	53.0948	54.2394	63.9262	44.8223	54.1626	48.7242	68.5368	64.4224
	10358625	Hmcn1	55.372	51.2333	51.8637	51.2872	60.5269	70.3036	70.0545	74.105	84.8834	73.6613	84.7178	60.4868	71.2448	70.9597	104.46	93.0838
	10358627	Hmcn1	30.8937	33.1153	30.9232	31.3251	35.398	34.9637	39.0314	37.0901	37.7017	36.796	37.412	36.4485	38.4108	38.6262	44.9001	42.5449
	10358629	Hmcn1	39.1037	34.6223	40.0401	41.8184	44.2709	44.6209	52.0531	44.1465	47.447	52.5231	55.2146	44.8881	52.4563	39.3094	58.2572	50.6667
	10358631	Hmcn1	59.235	72.2122	53.4919	53.5082	96.4417	86.7086	81.1086	96.6561	104.487	103.37	119.906	89.2911	97.4471	102.293	141.061	150.403
	10358633	Hmcn1	48.0483	47.9228	45.7788	53.7355	86.7728	82.1368	67.6305	93.657	85.8581	96.2914	124.403	85.2293	87.7464	96.5862	148.221	117.613
	10358635	Hmcn1	72.5964	69.5639	59.137	61.5816	72.8287	72.0307	66.1498	71.4356	80.842	84.9482	88.9959	73.7479	88.5355	77.8635	101.962	107.531
	10358637	Hmcn1	37.8785	39.5239	38.2363	40.5775	50.5279	56.2366	51.1429	56.7439	60.4853	51.3223	60.7641	48.4144	51.8351	52.0415	73.8513	75.4473
	10358648	Hmcn1	47.8027	42.945	43.9125	44.686	69.326	63.7162	58.035	55.419	73.3685	63.5317	73.4663	57.0078	67.9165	92.4235	89.2267	81.3223
	10358650	Hmcn1	42.7302	48.8966	46.6973	45.1987	68.7558	57.4553	57.9077	69.8067	58.1254	55.0644	74.4107	56.3564	59.6552	70.3008	91.9425	76.0084
	10358652	Hmcn1	43.5306	45.7492	47.028	43.8034	64.1919	60.563	56.4636	57.4306	69.9403	62.6586	81.5008	64.5491	65.3013	68.8884	111.093	77.2962
	10358654	Hmcn1	65.0307	64.3415	69.6305	63.9068	89.1072	104.294	84.2914	88.0929	116.077	101.494	121.257	95.8056	87.2203	108.6	167.07	134.306
	10358656	Hmcn1	59.0281	62.9151	58.8713	55.9673	81.9438	91.4463	76.7233	83.8455	99.7116	92.8231	97.8923	68.3974	83.7796	97.5107	122.862	129.739
	10358658	Hmcn1	48.7232	42.326	44.1367	40.067	55.1543	57.8328	57.864	63.1609	71.3844	71.4349	83.6458	59.3336	59.6205	66.0488	98.4753	86.6475
	10358660	Hmcn1	34.5433	28.7701	27.4691	30.1363	48.0891	38.7984	40.364	46.1907	49.8747	44.129	52.4335	46.5591	46.5205	43.3517	65.513	58.6988
	10358662	Hmcn1	46.5916	49.2364	50.6905	47.2903	63.7096	61.9592	55.7878	56.9495	67.2698	66.6891	81.555	59.0694	75.1639	69.6557	97.9559	78.0619
	10358664	Hmcn1	46.155	43.0009	47.1072	42.5037	74.7306	65.8108	64.3611	56.8852	73.2973	63.5314	84.8366	66.13	72.1411	83.54	106.088	85.0278
	10358666	Hmcn1	65.3316	58.276	62.0727	59.9346	93.0401	90.5526	96.3788	91.2391	100.859	92.1306	111.125	93.8663	94.5872	115.464	136.724	119.191
	10358668	Hmcn1	56.455	61.5183	60.0723	44.3132	99.1667	82.5055	66.7207	76.2217	101.209	92.7088	103.909	74.6938	86.2187	105.114	144.732	114.067
	10358670	Hmcn1	42.6478	60.2389	48.0708	48.971	68.2597	66.5376	63.8542	66.0705	83.4177	69.3637	85.1553	65.8768	79.3729	85.1953	114.965	95.8479
	10358672	Hmcn1	49.3327	54.8806	53.9913	49.1806	50.1004	53.9803	50.2059	48.8819	54.2171	53.2815	48.3519	44.6567	57.9101	64.4832	68.699	62.6052
	10358675	Ivns1abp	259.103	267.206	251.642	294.021	179.256	189.821	197.355	228.659	228.617	236.367	222.32	227.845	208.489	258.486	187.572	184.106
	10358677	1200016B10Rik	283.272	286.301	282.993	287.66	421.78	358.106	373.025	219.672	277.642	312.234	346.325	264.435	240.56	214.839	356.351	323.811
	10358698	Rnf2	583.625	543.649	483.709	480.673	588.975	578.813	671.9	390.225	439.081	496.139	477.073	392.893	494.653	565.072	548.57	524.644
	10358709	Cox7b	107.68	109.916	96.293	103.371	143.452	140.723	156.943	186.539	134.804	120.85	147.216	201.918	178.197	186.269	188.794	213.354
	10358711	-	22.5194	22.7139	22.5491	23.8315	21.7177	22.514	22.6317	22.3946	23.4154	23.6344	22.8641	24.239	22.6706	22.8939	22.862	22.4323
	10358713	1700025G04Rik	78.4634	82.5966	77.0379	76.2068	74.2185	66.6866	65.6976	82.3401	97.9806	84.3597	122.114	136.618	95.7838	90.7442	100.374	92.9977
	10358717	1700025G04Rik	282.131	308.947	221.81	232.771	269.156	260.243	272.178	340.097	402.71	360.204	487.407	496.669	436.646	299.75	353.848	339.63
	10358726	Tsen15	91.6252	97.2448	90.5186	99.3093	119.266	110.514	118.207	92.0684	102.362	95.0889	109.277	96.531	108.303	108.307	117.469	105.447
	10358733	Rgl1	440.04	423.372	386.458	389.573	436.962	444.256	434.695	501.095	443.998	444.115	461.683	469.124	427.609	401.626	494.356	467.049
	10358754	-	361.467	315.433	336.1	323.365	267.902	261.408	188.085	231.405	264.935	274.123	192.932	188.364	286.656	270.565	185.321	221.083
	10358757	Smg7	441.321	453.275	412.861	443.973	409.095	389.311	391.936	380.73	418.264	443.65	373.165	359.92	348.816	321.791	382.656	377.923
	10358785	-	48.0837	38.378	45.5064	36.3789	46.0579	50.2542	45.478	39.2548	46.8164	41.5998	40.2253	35.5901	38.5815	53.8822	46.2772	36.7627
	10358787	Lamc2	51.3064	54.1474	55.2024	51.1748	51.7953	52.9787	59.5395	51.8287	58.6718	50.6745	43.3953	43.0623	52.0027	56.9119	49.0399	55.3698
	10358816	Lamc1	214.83	244.319	202.498	192.39	331.705	314.059	298.909	389.433	331.514	289.994	360.512	362.52	292.864	372.331	439.142	384.263
	10358845	F430003O07Rik	31.3479	38.0702	30.2402	31.3025	33.7538	34.436	30.1176	30.8068	33.4606	28.8642	31.9509	30.1601	34.2222	33.4422	29.8829	34.8668
	10358849	Dhx9	1382.05	1254.87	1121.04	1141.91	1434.63	1442.67	1404.73	1245.09	1200.27	1209.29	1263.71	1163.32	1154.72	1074.07	1343.83	1458.43
	10358879	Npl	230.744	217.169	184.554	205.388	293.324	301.323	308.502	274.228	255.039	224.993	325.611	330.67	340.122	239.948	286.097	280.517
	10358892	-	28.3197	26.1365	25.5696	27.6823	26.6085	26.9644	27.5256	25.3824	27.2413	26.9848	25.2402	26.8181	28.0835	28.2788	26.5067	26.4417
	10358894	Sord	3541.73	3709.46	4389.41	4781.78	1441.28	1500.85	1761.51	2285.92	2587.66	2740.14	1876.99	2737.49	2341.76	1576.48	1162.45	1327.87
	10358896	Rgsl1	38.138	45.6484	65.6737	63.5875	33.0614	35.9058	34.1549	45.3715	36.6277	42.4327	48.824	75.4003	38.5389	36.2286	31.6181	32.1452
	10358913	Rgsl1	22.8269	27.019	33.7219	37.5805	23.1298	22.1751	22.5841	24.8244	23.1247	24.6289	25.0326	41.0887	22.98	20.7657	23.2628	21.6368
	10358921	5830403L16Rik	38.6985	36.7687	39.7326	38.3752	42.3791	40.1534	35.4713	37.3738	39.7358	38.1442	35.4104	34.9593	40.3224	41.6495	41.202	45.7107
	10358926	-	26.9641	25.301	24.7128	23.4743	24.6806	23.2814	24.0399	23.3	22.1954	29.579	25.5717	23.9176	24.4893	22.9059	24.424	24.4377
	10358928	Cacna1e	44.7538	44.9879	40.4408	42.3864	42.0531	41.3255	36.9561	39.3447	41.686	45.4878	39.6546	41.1827	42.7505	43.0961	39.9095	42.0369
	10358978	Ier5	82.5068	88.0585	99.2922	103.298	80.2192	74.5762	84.7767	74.48	93.0473	88.1965	78.0174	79.8725	89.2773	90.5122	89.089	86.4915
	10358982	Mr1	96.7	120.308	86.3118	91.4105	144.277	132.203	125.684	160.331	164.397	126.897	199.416	197.862	185.774	145.671	195.699	217.345
	10358991	BC034090	50.0009	55.3666	61.7746	47.9739	104.465	99.4718	98.8046	117.971	109.688	99.3685	126.217	112.662	147.798	184.47	168.1	159.119
	10358999	Xpr1	360.606	378.079	391.226	413.982	388.29	408.21	374.06	339.273	354.586	372.429	363.626	338.923	355.375	339.718	426.337	400.155
	10359024	Gm5532	96.3875	100.509	88.5629	87.3932	94.9913	95.1709	89.3951	86.5527	95.4261	94.0897	102.422	88.6595	103.956	115.603	103.876	109.329
	10359027	Lhx4	75.5641	83.7479	69.9718	65.9846	81.6686	87.244	89.735	78.8787	78.9738	85.9852	72.7085	84.8421	77.7855	87.3951	79.6707	79.6991
	10359034	Qsox1	707.852	732.223	675.392	721.352	560.138	624.423	572.047	669.668	629.156	631.105	509.765	845.073	692.856	590.579	547.155	613.043
	10359050	Cep350	571.186	588.676	762.361	768.752	389.249	372.922	408.006	507.046	569.208	584.417	466.623	520.303	362.642	287.965	375.617	401.822
	10359078	Cep350	311.315	321.335	420.689	423.168	190.325	206.711	223.914	249.88	280.871	341.223	240.976	288.98	212.588	124.499	202.786	199.055
	10359080	Cep350	674.706	714.196	849.135	861.539	443.563	480.091	495.812	565.965	716.876	759.392	550.379	606.765	511.617	453.076	424.598	453.837
	10359082	Cep350	774.388	806.538	956.51	953.074	583.853	577.673	519.779	668.788	804.479	857.464	645.512	685.287	618.474	507.62	522.32	509.443
	10359084	Cep350	644.886	644.973	783.729	803.375	448.744	433.988	440.341	568.899	609.227	647.741	515.448	546.101	464.725	354.282	418.955	408.907
	10359086	Cep350	358.364	384.946	465.538	453.072	249.974	229.369	253.244	312.327	320.139	346.829	295.904	317.817	236.27	183.103	257.463	256.159
	10359097	Tor1aip1	147.011	143.397	130.905	131.819	181.903	171.156	177.706	170.632	182.889	159.906	192.933	211.239	167.799	197.105	213.292	203.792
	10359113	Fam163a	30.1374	27.0766	28.7532	29.8023	34.0733	28.8891	34.0733	30.2127	32.5608	29.5096	26.2076	30.186	31.5591	31.7994	36.8045	33.2289
	10359118	Tdrd5	1401.66	1374.22	1438.09	1429.6	916.279	1041.22	998.996	652.18	802.421	1020.19	744.394	353.667	832.991	798.111	609.277	744.088
	10359136	-	675.373	676.285	964.005	970.569	218.924	205.446	249.228	431.308	446.346	525.016	373.309	417.535	320.156	165.564	128.124	159.639
	10359161	Soat1	747.038	796.934	703.423	736.727	865.825	906.859	1000.46	1349.66	806.059	818.046	933.547	1155.02	842.269	887.545	823.418	940.434
	10359181	Tor3a	43.5653	54.4317	43.622	46.2747	59.7078	61.4201	52.5247	60.2327	63.7994	53.8891	56.0814	52.203	61.8384	70.139	70.2672	73.4315
	10359190	Fam20b	806.186	839.42	809.575	833.432	654.015	677.114	660.909	615.053	665.436	701.209	611.594	525.314	622.277	560.139	626.479	631.722
	10359201	Ralgps2	1031.24	1024.95	1198	1183.1	639.426	661.897	623.924	828.902	872.827	866.843	741.679	692.521	766.597	588.006	641.289	615.608
	10359225	1700057K13Rik	37.8764	38.228	39.3921	40.173	38.488	42.4785	40.6518	47.8124	46.0921	43.6394	41.2213	77.6833	42.9845	41.6599	41.9977	39.1495
	10359235	Rasal2	320.408	336.649	315.157	321.455	353.386	345.565	341.732	238.671	295.489	314.86	294.121	256.417	249.149	264.765	322.973	305.382
	10359255	Fam5b	39.5624	43.2803	37.9498	38.9301	42.0449	41.8362	36.7301	41.039	45.471	40.3354	38.894	38.2421	42.6902	46.2854	41.2151	40.2179
	10359266	Pappa2	40.1669	37.8178	36.0306	37.8182	36.0526	43.6242	37.0946	36.1735	35.3075	38.7929	36.24	31.8858	35.0853	40.4766	38.1774	36.9634
	10359280	Pappa2	24.6665	25.1265	26.0154	23.2464	24.7359	25.1403	24.2034	24.987	26.5836	24.8186	26.2596	23.5085	23.5819	26.4512	24.148	26.6775
	10359282	Pappa2	33.0292	34.6872	31.5969	30.5085	32.4019	36.3155	31.4191	34.0728	33.7521	33.5552	32.3668	30.5051	34.5057	35.5489	31.6215	35.2388
	10359293	1600012P17Rik	40.1116	40.9967	41.9183	42.702	36.4346	46.5859	34.088	40.7331	40.4891	39.6451	37.5407	39.0774	40.3013	41.2998	41.1019	39.9095
	10359297	-	561.563	558.249	550.546	575.788	564.137	534.336	565.809	546.94	503.762	525.406	558.246	550.62	593.602	607.121	531.473	539.657
	10359299	-	56.7356	46.4873	50.075	54.9056	41.787	44.0125	38.6069	48.9633	48.4539	42.0159	45.9947	39.6822	42.4968	45.8479	38.5241	36.2146
	10359303	4930562F07Rik	32.0812	31.6172	34.9248	29.0805	33.7699	31.8792	32.5154	33.4658	33.8576	35.0079	31.5609	42.1688	31.1251	41.7774	36.8389	31.5476
	10359307	Tnn	45.0673	46.3167	45.352	36.3268	43.2888	45.7651	39.0677	42.2734	40.9163	44.3285	41.6882	39.2718	42.7503	44.4788	41.4916	43.597
	10359334	Cacybp	1901	1641.59	1657.01	1694.21	2192.44	2147.59	2289.73	1757.62	1494.18	1784.73	1850.15	1714.22	1684.38	1623.2	1934.58	1869.63
	10359339	Rabgap1l	303.878	295.258	322.428	309.4	288.44	280.367	289.285	220.63	253.914	272.599	241.198	174.522	205.618	203.739	244.276	242.753
	10359375	Gpr52	100.278	104.195	113.337	123.023	113.83	148.62	127.366	96.3184	105.913	118.225	103.008	89.4806	95.4629	113.089	150.33	122.893
	10359377	Zbtb37	166.655	170.916	162.253	180	219.529	229.835	228.149	159.3	195.758	199.359	214.185	167.214	195.582	156.114	236.281	222.379
	10359386	Dars2	156.463	156.059	127.216	140.778	201.733	191.76	193.554	133.783	149.954	151.384	162.931	122.053	140.848	133.746	160.481	182.679
	10359405	Klhl20	276.135	313.517	274.722	259.967	371.749	394.536	383.141	286.212	315.515	347.914	306.221	255.766	292.179	280.051	366.581	357.87
	10359419	4930469G21Rik	22.0581	23.0817	21.0253	21.6848	22.2845	23.3309	21.1347	23.2733	22.4057	22.0278	22.7883	21.9841	22.1998	22.9202	22.4368	23.4869
	10359422	Prdx6	607.582	617.844	642.702	636.295	600.541	582.99	583.236	729.077	735.079	639.046	671.182	794.005	771.258	687.885	623.724	596.299
	10359428	Aph1a	264.702	255.004	180.142	187.007	323.573	345.229	274.131	333.616	273.745	257.741	304.4	356.185	354.215	429.526	354.794	345.254
	10359434	Fasl	29.0962	30.1504	32.2696	29.3018	30.855	27.7302	28.0361	30.3738	30.9163	30.0679	28.4042	29.6446	29.9649	29.8603	28.3085	29.6675
	10359446	AI848100	1151.66	1122.1	1252.33	1267.29	923.943	919.767	991.154	912.723	1078.67	1069.78	979.138	929.054	769.928	623.62	870.126	848.028
	10359473	4930558K02Rik	90.8996	76.0139	76.2948	99.4648	59.3324	66.4384	79.9906	38.8132	50.844	57.1836	69.0167	70.2933	53.4658	50.2234	51.6932	55.2426
	10359480	Dnm3	221.156	196.746	212.398	250.838	90.1559	100.733	103.155	116.269	164.309	168.908	196.702	217.943	140.066	89.5032	82.4853	95.2424
	10359504	Dnm3os	36.4568	32.638	32.769	39.2241	28.2325	27.2421	30.5479	28.9172	33.4533	31.0095	36.2737	40.6733	30.5681	30.6829	29.3107	30.5667
	10359506	Mettl13	109.546	113.931	90.7589	93.9279	123.496	131.411	128.612	112.503	114.174	116.873	112.58	118.971	121.424	99.6007	121.607	112.461
	10359518	Eif4e1b	53.8087	66.0477	57.7385	55.1706	64.028	60.3539	54.8086	60.166	58.6004	67.1698	54.7879	51.5305	60.8768	61.9366	60.5979	51.1009
	10359520	7420461P10Rik	44.0573	39.8909	46.7978	42.493	42.5532	44.0612	41.6255	45.629	42.5652	48.7084	40.5974	39.3513	42.3688	44.9952	38.1889	40.3387
	10359525	Bat2l2	606.491	614.154	556.016	570.78	819.31	819.785	784.186	812.848	793.169	843.736	969.191	822.899	699.133	714.38	893.812	845.928
	10359561	Fmo4	43.4654	46.2542	41.3582	39.3029	53.2107	49.9708	50.4289	52.8056	59.8304	50.2668	57.4564	45.3542	47.9611	30.2639	41.0881	41.1842
	10359571	Fmo1	136.456	136.94	122.801	122.04	214.858	204.384	223.759	312.75	273.387	230.792	390.46	345.829	356.973	303.48	376.207	388.125
	10359582	Fmo2	80.4764	82.097	97.8015	90.9975	150.801	136.937	88.491	144.494	129.216	106.173	207.583	135.959	243.604	148.341	162.435	161.081
	10359593	Fmo3	23.6575	24.2654	24.4535	23.6247	23.789	25.2097	23.9474	23.8692	25.0926	25.3024	24.2266	24.6941	24.954	24.6912	24.906	24.8965
	10359603	4921528O07Rik	32.2519	36.1038	82.2503	83.4484	25.4447	27.7133	28.5633	37.6131	39.7199	34.6943	41.3	140.093	31.6234	26.5829	24.5722	27.723
	10359624	Prrx1	58.9243	57.4118	57.6215	59.0705	77.3499	81.6976	74.8473	79.2416	78.1973	71.2198	84.702	75.3905	90.6973	105.572	130.856	115.91
	10359635	Gorab	121.802	114.93	112.334	126.186	138.035	132.482	128.76	119.058	113.394	121.239	123.351	105.873	102.059	98.2623	138.58	136.481
	10359642	LOC280487	121.243	80.6142	88.538	105.642	149.541	122.653	98.1002	63.5745	83.9185	113.181	98.4179	89.6393	66.9784	128.101	148.524	67.2951
	10359644	Mettl11b	31.776	36.2989	32.7476	30.6746	33.4309	31.9554	35.1664	31.0889	32.4828	29.8772	32.9917	29.2295	31.229	37.7542	34.5052	31.4962
	10359648	BC055324	361.834	394.912	295.12	323.755	552.281	527.838	555.764	327.23	359.82	419.431	429.144	319.462	337.713	418.245	457.389	444.413
	10359677	Blzf1	887.063	890.037	1009.16	1137.4	784.466	728.776	835.305	639.254	689.808	795.485	776.71	663.181	691.646	528.024	643.37	665.979
	10359689	Atp1b1	458.768	427.628	376.113	368.906	656.343	682.759	628.374	515.579	472.624	474.677	554.89	530.505	551.116	686.166	727.104	710.967
	10359697	Xcl1	34.5817	35.3517	31.8506	37.7992	38.2653	35.4325	35.4384	36.4021	41.4098	35.3776	32.2719	31.6421	37.2882	37.0517	35.0109	39.0415
	10359701	Tbx19	37.8682	37.9073	38.2123	42.0711	35.2312	39.6949	32.7291	37.5446	41.7144	39.0338	31.9241	34.6357	36.1073	33.2965	34.9197	35.2383
	10359713	Sft2d2	319.101	251.209	240.21	265.197	390.74	378.422	355.355	396.53	395.646	329.471	452.018	491.501	442.686	420.834	503.61	500.954
	10359723	Tiprl	342.531	359.346	477.753	463.423	238.18	219.063	266.913	280.989	338.008	319.283	312.588	313.068	293.247	251.507	245.096	238.859
	10359734	Dcaf6	876.862	802.746	869.49	870.759	642.75	640.935	682.305	531.214	646.043	693.571	592.276	508.935	495.329	477.33	564.304	551.81
	10359754	Mpzl1	525.324	571.917	427.09	464.067	690.005	714.989	648.466	634.09	646.489	636.213	685.945	671.656	702.864	660.053	708.377	654.128
	10359762	Rcsd1	69.3747	59.3049	54.2236	59.7351	83.6898	77.8782	65.5935	76.0917	72.7806	84.0766	66.009	77.2987	81.3958	104.3	99.1769	92.4245
	10359770	Pou2f1	220.919	220.872	202.068	215.026	234.341	259.934	245.848	213.097	231.678	237.553	216.844	188.032	207.361	237.526	246.076	244.451
	10359793	Dusp27	33.9744	33.4699	31.2636	32.9955	32.1485	30.1133	31.8605	32.6456	32.9141	31.3454	30.07	31.715	31.3526	35.4176	35.8649	32.8721
	10359801	Mael	2380.56	2425.16	2608.6	2762.95	1503.45	1461.5	1556.15	1540.57	1870.75	1885.91	1527.73	1529.57	1630.98	1371.78	1116.59	1125.17
	10359814	Ildr2	63.4645	60.775	58.359	63.4761	68.8406	72.5143	70.3376	76.5988	82.9042	68.2949	61.0422	64.7441	83.338	98.8087	88.1974	86.9217
	10359816	Pogk	145.789	135.487	128.053	117.002	144.146	156.313	142.367	128.957	104.081	115.989	104.836	97.9234	120.734	128.908	138.093	137.067
	10359826	-	113.32	101.198	91.2399	101.193	132.381	118.519	113.045	109.956	110.935	125.571	91.1449	118.447	129.222	128.234	126.956	105.541
	10359828	Gm4847	24.1871	24.4983	23.4165	21.3378	23.4758	24.717	24.0499	23.1896	24.1431	23.551	21.9647	22.917	25.1531	24.9935	24.2928	23.8368
	10359837	Fmo9	29.0291	29.1625	32.9786	28.7958	27.7083	27.4957	29.4661	29.9918	27.7684	28.413	27.9371	28.3441	30.5362	28.8463	27.1843	28.1771
	10359849	Uck2	96.4234	99.895	91.2529	112.309	97.1514	94.2377	100.628	106.065	78.7199	79.5249	84.0371	81.5506	107.498	127.47	131.155	133.018
	10359851	Uck2	554.292	555.178	614.144	717.594	454.962	447.808	442.61	564.129	516.882	545.806	432.806	488.131	519.844	564.445	455.823	513.983
	10359859	Mir689-1	267.508	326.952	232.954	209.071	257.596	290.12	276.184	277.325	290.304	272.513	233.409	261.229	270.401	288.162	282.814	269.577
	10359861	Mgst3	63.813	70.1893	57.1197	61.638	56.1605	55.6003	62.8492	67.9109	76.7362	58.6346	73.5306	71.7643	67.8375	73.7744	71.4861	64.1387
	10359867	Lrrc52	39.7206	38.9366	55.0411	60.6522	35.2942	38.8967	39.5879	39.5714	55.4345	45.1075	61.3518	130.755	37.8798	42.8533	40.9493	37.5904
	10359870	Pbx1	113.906	115.085	133.145	135.059	165.364	159.466	168.479	238.742	174.343	153.211	228.874	243.799	212.618	237.194	288.396	266.467
	10359888	-	53.4134	53.2047	42.9107	55.9341	42.8402	45.7754	49.8123	42.5652	46.8415	45.775	36.5612	38.159	37.0729	50.0714	44.0404	45.3748
	10359890	Nuf2	948.79	970.404	1200.84	1192.22	715.581	647.914	816.408	598.198	658.422	729.588	580.589	498.348	605.573	488.516	509.593	529.194
	10359908	Rgs4	53.7184	62.3539	57.3101	55.2799	68.2232	59.8433	73.5696	69.376	53.3625	62.5557	66.3794	73.3263	65.877	65.8729	70.0729	62.6935
	10359917	Hsd17b7	111.828	117.991	100.164	127.145	178.849	214.027	215.031	208.318	130.79	136.851	152.911	159.494	131.568	117.431	184.934	166.417
	10359929	Ddr2	133.223	126.573	127.577	128.61	195.658	189.668	163.559	236.539	206.732	176.195	242.516	256.423	204.4	225.247	282.913	296.385
	10359948	Uap1	279.155	280.362	250.544	287.046	331.776	328.691	361.209	221.821	245.081	254.416	269.52	213.204	283.275	262.702	301.327	331.117
	10359961	Uhmk1	268.613	264.991	241.004	236.621	368.748	351.975	347.097	358.653	302.03	311.501	312.954	299.356	317.761	306.846	363.09	364.69
	10359970	Nos1ap	78.4154	84.1312	77.1371	74.935	90.5436	93.0854	88.8734	84.5977	91.2365	84.8782	78.2475	87.4769	88.9963	97.4477	97.7546	95.7773
	10359982	Atf6	282.373	268.275	252.223	268.644	370.513	366.931	361.058	319.296	301.113	334.374	384.018	325.86	333.993	374.45	455.782	443.541
	10359999	-	20.0474	20.3405	21.4518	19.7837	19.274	19.6214	20.1091	18.7787	19.1451	20.2494	18.8812	20.8844	22.3526	20.6316	24.3939	19.0823
	10360001	-	23.584	24.7373	23.49	24.0779	25.7178	25.8492	31.2796	24.2628	23.8874	28.4438	23.2016	22.8388	27.3923	24.2034	28.5798	27.2929
	10360003	Dusp12	96.9186	123.884	81.456	86.6874	120.433	128.805	127.343	122.759	107.106	113.296	122.878	116.714	125.447	108.94	135.977	128.619
	10360012	Fcrlb	49.1941	56.2436	51.8455	46.3015	51.3417	53.9856	48.6727	52.9438	53.5622	51.4952	50.2247	49.7152	48.3092	61.844	47.4938	54.0287
	10360018	Fcrla	37.2335	37.1919	40.4013	50.8515	31.7347	36.1865	36.3059	33.2319	36.8578	45.5393	32.7065	38.6125	40.7145	38.7793	32.5364	33.6798
	10360026	Uqcrb	638.237	648.141	693.335	704.678	666.434	623.922	700.969	549.289	565.706	579.659	566.627	565.569	764.614	744.046	624.535	634.711
	10360028	Fcgr2b	68.6334	74.3006	65.2795	65.8025	92.8368	73.2365	96.6881	115.131	120.786	106.612	171.278	181.264	147.257	165.275	186.766	163.284
	10360040	Fcgr3	281.656	288.847	411.775	447.225	167.811	186.132	174.93	153.389	145.859	184.194	144.753	179.81	157.981	211.765	158.641	171.714
	10360046	Sdhc	610.112	622.862	560.358	648.068	641.507	695.321	674.655	544.988	531.718	573.934	537.638	486.156	640.224	623.905	580.884	591.669
	10360053	Pcp4l1	77.1257	82.8869	100.135	109.609	207.831	174.57	207.146	215.161	136.513	102.166	186.425	117.252	179.159	221.829	233.848	221.945
	10360058	Tomm40l	122.258	127.018	117.341	123.38	122.077	121.22	112.556	128.198	116.875	114.192	152.322	125.305	127.393	97.3595	121.495	124.097
	10360070	Fcer1g	124.752	124.343	103.285	94.9522	122.648	118.568	108.013	211.754	137.515	127.564	165.995	304.39	187.139	189.41	186.297	167.793
	10360076	Ndufs2	743.829	754.355	728.053	857.085	565.006	586.65	598.571	630.765	646.1	642.746	588.452	669.636	734.723	609.562	525.105	604.062
	10360090	Ppox	119.069	125.842	107.072	103.498	148.067	201.544	172.69	155.438	176.119	163.18	198.697	179.585	189.214	194.187	207.449	253.885
	10360105	Usp21	575.354	569.631	521.512	533.324	387.21	427.745	389.974	413.073	446.077	492.734	391.214	385.193	432.615	371.375	365.789	389.065
	10360120	Ufc1	320.545	316.174	297.214	296.622	300.78	309.509	333.371	336.294	257.022	269.724	270.413	373.759	324.922	247.987	325.67	347.478
	10360128	Rpl27	247.823	251.73	233.107	258.094	236.141	252.864	279.757	268.419	222.739	227.5	220.044	248.94	274.417	291.803	257.837	270.588
	10360130	Nit1	505.388	520.03	590.571	600.463	344.096	320.787	345.018	368.315	376.371	422.703	337.017	354.723	374.959	349.594	275.356	310.212
	10360139	Klhdc9	82.1655	80.489	70.3378	67.8279	65.5124	94.13	82.6928	61.9219	62.7353	76.9758	54.7368	53.4499	75.5592	70.1876	72.3348	70.7861
	10360145	B930036N10Rik	30.2681	24.5051	19.4862	21.8184	19.7768	19.5005	21.7942	19.6355	19.1401	19.7222	18.9912	20.1941	19.37	19.1691	20.0152	19.6225
	10360147	B930036N10Rik	59.9299	64.9073	58.257	45.9372	59.2304	63.4436	58.7538	57.9758	64.2317	56.9099	53.0845	52.9994	64.3593	67.6447	51.9912	59.6843
	10360149	Itln1	25.956	25.3395	24.2854	25.6228	26.516	26.5517	26.0202	25.8858	27.6499	26.64	25.5403	24.0119	25.9592	25.6381	26.8523	28.0101
	10360158	Ly9	58.2611	54.7811	58.6182	61.56	49.3771	52.1801	48.2688	54.6852	55.7343	56.622	60.7229	55.6443	58.8281	49.9455	44.2316	52.8655
	10360173	Slamf7	147.868	217.204	329.846	303.696	58.5383	61.5398	66.4539	118.287	111.453	134.488	80.6714	108.088	97.65	58.614	45.8161	53.3081
	10360185	-	968.923	953.951	920.099	690.767	1105.28	1042.99	884.103	1069.94	1120.08	1053.31	885.214	962.852	996.78	1417.5	1125.67	1021.53
	10360187	Vangl2	60.0209	69.1453	61.42	62.257	64.2748	74.8667	75.023	82.0656	62.7415	66.6743	64.7488	64.9769	79.9141	86.9762	76.4582	83.0758
	10360202	Nhlh1	26.4672	27.437	26.734	26.9669	25.9557	28.1388	25.5401	26.1556	26.4091	25.6188	23.9652	24.6824	27.3379	31.6758	26.2148	26.0759
	10360205	Ncstn	619.026	614.436	506.161	481.895	621.95	710.853	587.044	699.688	603.201	609.778	650.512	779.123	609.882	476.429	617.927	563.157
	10360225	Timm23	697.93	697.747	795.48	869.126	752.798	642.056	771.684	807.337	620.997	582.258	750.111	814.086	763.235	690.18	670.482	676.747
	10360227	Pea15a	248.937	243.732	265.7	274.231	442.895	306.508	347.396	476.634	407.352	306.008	597.88	470.198	447.357	496.701	441.803	447.805
	10360235	Casq1	45.1844	47.4331	45.1734	47.0406	44.2163	46.1429	43.0265	45.8075	47.3464	45.3711	42.8589	50.7307	41.5501	51.03	42.3764	40.4294
	10360248	Atp1a4	48.0146	45.5756	73.9183	92.7598	47.6737	43.2857	42.6711	54.0489	55.7344	55.6449	83.8574	275.785	51.3677	55.2374	44.1923	48.6257
	10360270	Atp1a2	174.106	157.7	116.994	119.953	183.411	174.251	148.484	214.893	217.222	173.908	182.445	358.31	194.567	239.008	277.163	290.197
	10360297	Kcnj9	224.357	207.947	280.666	282.011	84.763	96.7254	96.5484	164.154	146.354	167.167	101.284	119.069	111.179	78.5023	70.7146	73.1291
	10360306	Slamf8	35.9917	38.2381	37.24	36.7598	36.4198	36.1896	37.3987	39.2513	36.8039	46.0162	33.6783	32.0902	37.5837	35.4816	38.3662	35.7867
	10360315	Fcrl6	31.7615	33.5427	35.4543	31.3927	29.574	32.0754	32.0265	30.7522	34.866	34.1558	30.9925	29.4506	32.5435	32.5415	31.5659	34.1311
	10360321	Dusp23	72.2088	69.1805	71.2021	75.8168	69.6451	69.7916	67.0079	68.655	69.2434	71.8698	66.0524	70.4305	65.4664	65.5465	58.7504	67.2673
	10360324	-	70.1497	52.3638	65.5982	68.9033	64.9215	63.8606	74.2463	68.149	67.3746	62.394	59.2192	55.395	63.8778	68.4195	58.9685	63.5033
	10360326	-	19.4236	19.9524	20.1711	19.5076	20.1297	20.4381	20.2341	20.6086	20.0444	19.9422	20.1819	19.5598	20.4475	20.0587	19.8382	19.6866
	10360328	Apcs	24.7081	27.3042	26.7714	25.1355	25.2563	26.8237	24.991	26.0997	24.0436	24.4592	25.7504	24.2632	23.9312	23.4175	25.7016	25.7456
	10360332	-	24.7186	25.3023	26.1022	25.6816	26.8793	26.0735	24.7317	25.2881	25.3915	25.745	24.3052	23.4363	25.3699	25.9559	23.0624	25.7737
	10360334	Olfr1408	25.4369	26.0365	25.4135	26.2674	22.5258	24.2642	29.0232	23.9308	25.7303	24.3388	23.4114	23.5535	25.0716	26.1278	23.1791	23.9904
	10360336	Olfr1406	22.0522	22.33	23.3027	22.0069	23.8738	24.393	23.6498	24.6932	23.4178	23.1035	23.0039	22.5527	23.4129	23.283	24.5759	21.5187
	10360338	Fcer1a	20.89	20.7664	20.6875	20.8452	20.4012	21.1416	20.7474	21.3549	21.2127	22.0181	20.8424	20.707	21.0761	21.8683	20.51	21.5695
	10360344	Darc	29.946	33.8732	26.4995	29.013	35.5894	34.2719	41.6488	51.3976	32.0553	32.6223	27.5467	28.044	30.5128	31.6682	28.3755	30.3497
	10360349	Cadm3	42.8315	42.9793	45.7297	47.0988	63.6376	65.1344	78.5466	98.1794	49.7451	44.5453	39.4703	40.4128	45.0603	49.8143	40.7402	48.3741
	10360367	Gm4955	22.1231	24.8694	24.2806	24.4314	26.771	26.1481	26.7895	28.4777	29.3191	25.6008	24.9574	25.4045	24.4906	26.0162	28.8088	28.9638
	10360370	BC094916	21.3952	21.1926	21.8366	20.7106	21.6971	21.2663	19.0206	22.2971	24.7077	18.9803	20.5278	21.3303	25.0567	23.0761	22.9538	20.1915
	10360373	E030037K03Rik	26.9495	41.0928	30.2269	31.548	25.8258	31.7759	29.4929	28.0463	33.0584	26.0495	25.5001	29.3194	27.9023	33.2869	30.9892	25.9337
	10360377	AI607873	42.8561	36.7483	34.5244	36.3797	42.4623	58.7364	56.8585	58.1538	61.5171	55.1145	47.6103	62.1868	52.3123	46.1551	83.6088	63.5009
	10360382	Ifi204	38.8706	34.7355	32.9726	33.9928	37.2659	41.1681	39.6561	49.4417	39.3488	38.8627	41.8153	44.777	37.8503	36.4823	43.8614	41.0098
	10360391	Ifi203	43.6497	41.4227	41.7964	52.2773	52.1745	45.6624	54.3048	65.4668	50.5018	60.4997	59.6211	63.3541	59.1087	57.7057	66.5531	62.1853
	10360398	Ifi202b	19.6756	20.6642	20.7557	21.1526	21.2254	19.487	20.2858	20.7204	20.3152	20.213	20.7783	20.3236	22.9703	20.3824	19.8179	20.6065
	10360406	Ifi205	23.0948	21.276	21.7674	22.0261	22.2204	20.8618	23.9639	25.072	22.817	24.6045	22.584	21.3095	24.4256	23.0117	23.8271	23.5113
	10360410	Olfr244	34.3118	33.922	29.1123	29.333	32.0138	36.5873	32.492	32.9353	36.2054	33.0881	30.0829	27.9537	33.1643	34.5797	31.3637	33.3284
	10360412	Olfr419	38.821	39.9549	44.6994	37.8044	42.3498	39.7307	38.8504	39.4836	42.5102	42.4903	36.0893	36.1333	45.1605	41.4397	38.263	43.8471
	10360415	Grem2	79.7214	90.1808	54.2211	62.9605	84.1587	89.5726	84.474	98.6374	71.4523	78.739	92.9686	81.0024	93.2304	89.3718	81.5867	90.9495
	10360418	Rgs7	22.4053	22.1126	21.8658	22.4704	23.0652	23.0881	23.4021	22.9918	22.9489	23.4789	23.3427	22.6946	21.9898	24.5413	22.5525	22.5635
	10360443	Fh1	323.96	331.512	268.97	280.859	511.082	423.245	443.189	455.84	365.194	377.95	458.535	477.918	448.544	468.011	529.086	507.446
	10360454	Opn3	148.522	154.847	137.26	156.975	131.608	126.647	131.989	123.468	138.014	131.931	144.929	122.654	129.106	152.022	136.935	155.521
	10360460	Chml	128.894	116.298	124.352	131.446	127.817	125.085	132.464	117.715	95.771	109.272	113.593	111.638	100.809	91.6001	127.327	121.81
	10360463	Pld5	34.2697	37.4252	33.617	30.4129	31.9198	31.2777	31.7606	32.8132	36.0367	33.6403	33.5358	32.1701	32.5124	34.7892	34.1733	32.5363
	10360475	B020018G12Rik	19.159	19.1602	19.0273	18.9296	19.703	19.1733	19.6947	19.2435	18.9597	19.3733	19.1629	18.8091	19.2051	20.1895	19.6977	19.4378
	10360479	Cep170	418.931	415.701	423.928	443.358	466.114	420.676	448.729	307.136	379.33	430.413	361.059	318.825	325.993	321.097	396.009	388.851
	10360504	Mir350	20.8018	21.6163	23.5798	25.3795	25.9718	23.917	24.0139	20.9333	22.6052	24.0439	22.3759	22.2764	21.753	22.6112	23.4523	22.634
	10360506	Akt3	561.634	527.494	496.289	469.995	656.022	603.129	636.484	365.409	522.556	582.382	541.434	422.847	457.422	592.843	621.154	575.404
	10360522	Adss	615.952	634.482	647.075	685.827	523.262	568.463	583.03	461.097	575.324	560.323	513.398	426.089	473.79	380.034	466.23	465.683
	10360538	-	48.3408	42.862	42.1808	35.6157	38.3431	40.3721	36.5741	34.5852	34.7304	43.1087	38.6089	35.1731	39.1835	46.7233	37.7389	35.0966
	10360540	4930527J03Rik	187.632	199.524	175.846	170.37	208.83	203.395	183.591	199.014	202.598	216.383	160.998	171.567	224.601	247.946	183.862	182.709
	10360542	LOC100270747	553.519	508.575	503.43	513.643	781.532	807.493	639.524	788.487	758.175	697.783	842.5	697.888	769.467	871.754	1069.47	1162.39
	10360544	Hnrnpu	3248.22	3169.42	3335.57	3194.86	3238.8	3234.87	3246.6	3160.99	3086.39	3102.72	3008.98	2942.25	2912.36	2836.93	3227.52	3269.67
	10360563	Smyd3	172.013	160.314	160.468	163.447	229.083	219.458	229.625	203.634	176.157	183.501	225.339	208.661	212.709	184.095	265.365	243.649
	10360578	Rpl29	1265.67	1382.86	1298.45	1441.16	1360.59	1286.17	1505.98	1381.45	1293.72	1201.81	1354.68	1332.47	1695.07	1539.53	1419.99	1398.04
	10360580	Tfb2m	234.762	213.076	210.117	229.898	254.948	243.389	290.459	203.242	217.584	227.06	266.502	217.489	233.487	184.257	248.753	235.38
	10360589	Ahctf1	1861.71	1876.54	2082.04	2153.9	1430.51	1423.54	1454.67	1413.1	1582.28	1824.58	1509.24	1343.61	1256.11	1092.96	1276.33	1419.98
	10360629	Gm10240 // Rpl21	3382.38	3082.07	3075.78	3079.59	3855.85	3515.77	3767.71	3483.55	3388.65	3187.61	3894.47	3514.52	3806.99	4074.54	3852.62	3744.29
	10360631	Cabc1	199.714	193.904	152.749	181.44	315.38	340.537	283.352	298.772	286.733	292.312	303.774	263.939	338.892	372.018	446.054	389.708
	10360648	Psen2	111.092	105.919	88.1231	88.1283	133.569	128.593	128.644	142.487	129.278	121.42	134.34	140.145	178.322	182.31	166.106	154.402
	10360662	Gm5069	71.7059	67.5728	64.8102	62.952	84.5999	81.7947	76.9832	77.2312	80.7556	82.9509	73.0363	76.1062	82.2437	82.0799	74.3577	76.2626
	10360664	Gm10001	47.8779	43.579	48.2463	39.3946	47.5221	52.4479	49.4519	44.6147	50.1602	50.5742	50.6301	43.381	43.6368	45.2406	44.5514	43.1756
	10360666	6330403A02Rik	52.7904	48.9531	53.8311	48.692	55.9501	56.5112	54.8322	52.377	60.8104	54.6256	49.3614	61.7191	59.0622	54.2252	52.7824	54.6859
	10360674	Mixl1	44.6146	35.4641	35.5279	35.4383	38.4856	38.2153	36.8344	38.8546	39.9922	39.7589	31.9955	38.5169	39.3722	44.8422	37.0274	40.913
	10360679	H3f3a	1102.83	1085.45	1110.39	1184.96	996.418	1037.07	1101.78	1099.34	992.047	1005.92	1067.92	1123.61	1160.32	1218.26	1099.08	1064.01
	10360684	Ephx1	292.722	212.228	187.052	223.031	389.161	301.873	413.819	614.678	347.574	306.194	426.266	565.619	422.307	646.978	620.641	600.416
	10360695	Nvl	530.271	499.537	535.132	524.429	593.202	571.877	581.39	505.168	457.745	482.531	567.895	421.248	484.703	439.208	553.449	560.048
	10360720	Wdr26	671.679	648.3	680.277	667.91	654.502	671.118	686.116	654.753	665.624	641.249	693.327	736.125	583.451	533.054	722.017	685.084
	10360737	Rpl35a	499.322	470.517	462.926	518.892	547.056	530.054	571.026	570.102	508.147	486.697	537.513	571.105	565.912	607.195	635.069	597.74
	10360741	Ccdc121	79.7318	78.0371	70.8183	69.3673	72.4908	78.874	69.173	77.2917	82.6392	80.8573	65.1815	74.3913	69.2737	89.197	71.9026	63.5654
	10360743	-	18.5764	18.6102	18.6187	18.808	18.3057	18.8348	18.2417	19.3626	18.7815	18.346	19.0535	19.4959	18.8711	18.718	18.1777	18.739
	10360745	Lbr	1018.81	1018.68	911.081	995.977	994.737	978.84	1010.23	691.403	733.178	879.793	768.166	544.65	703.285	723.059	772.558	916.201
	10360761	Gm5533	31.4434	29.6749	26.5214	29.4619	31.1209	30.531	33.5312	31.4339	37.2452	35.9189	29.9079	27.9299	30.0638	29.1678	31.6187	32.1479
	10360764	Enah	280.096	278.49	241.146	240.071	377.328	402.276	389.697	447.933	337.576	293.354	410.647	439.478	385.1	424.44	504.947	442.975
	10360786	Gm6628	24.3672	24.8645	24.2789	25.4976	27.1564	24.1984	24.059	26.7285	26.1887	25.1111	24.3131	23.8502	23.0482	24.0785	23.3745	25.4305
	10360789	Degs1	235.677	278.608	212.543	229.69	360.697	357.203	358.503	264.972	265.888	262.509	322.781	284.45	293.951	307.681	332.572	336.345
	10360794	Fbxo28	274.683	247.581	256.288	256.69	275.493	282.134	300.107	241.52	248.436	247.704	249.248	266.939	232.03	229.211	267.862	272.814
	10360802	-	34.3847	36.2199	29.8242	28.5136	32.6923	31.1791	27.3071	30.6686	34.0683	36.5723	31.1332	29.7127	32.4022	39.1076	27.9011	34.51
	10360804	Gm10517	71.8047	83.375	68.0825	87.2924	91.3944	69.0307	82.2717	63.7829	73.9893	69.7527	69.0282	59.8864	76.0979	75.1778	65.2323	70.5433
	10360806	Capn2	91.0527	82.3803	76.5696	78.1814	90.5875	81.5237	92.5396	109.064	101.664	85.7533	102.364	119.39	96.4314	102.056	129.635	135.984
	10360828	4922505E12Rik	44.7861	54.6849	44.8662	40.7099	46.8764	49.0127	47.7762	50.0513	49.239	50.3206	42.9676	54.8468	47.4267	48.1985	44.1338	47.9414
	10360832	1700056E22Rik	56.4349	57.2529	66.1048	65.9635	61.1788	70.3802	49.3533	63.6639	61.6455	62.4348	53.27	79.6843	64.2572	66.4434	68.8777	58.7988
	10360834	Hlx	53.3004	49.7357	48.9374	37.2771	45.1408	51.8708	43.0489	44.7979	57.7633	47.857	50.4473	51.3305	53.319	55.2801	55.6595	50.3223
	10360840	Mosc1	47.1905	44.4733	40.2089	39.4083	45.0241	41.4799	41.7244	47.1167	40.0601	44.807	39.689	39.977	46.5217	53.0166	39.465	45.0578
	10360848	Mosc2	154.467	145.586	111.366	135.056	142.28	144.625	152.678	170.86	184.713	155.844	242.94	262.129	200.598	216.487	223.667	223.715
	10360858	C130074G19Rik	77.2256	73.564	68.207	68.4021	88.9483	83.8861	80.3	85.602	83.6543	91.5114	85.6327	92.9797	93.5334	89.6851	87.1397	83.4184
	10360863	Mark1	137.019	132.502	118.195	126.864	153.64	152.057	144.467	117.972	136.302	152.029	147.329	117.315	125.155	142.662	141.139	140.908
	10360884	Iars2	360.268	302.883	269.867	294.26	364.884	400.692	389.981	290.659	336.147	336.831	365.308	313.767	320.771	320.71	354.132	365.933
	10360909	9630028B13Rik	41.7885	41.0919	40.4819	39.7656	38.2418	38.3679	38.4241	40.9605	42.2548	40.4157	38.0278	36.7136	37.8104	41.8986	38.1397	38.7082
	10360912	-	32.7712	37.6831	35.4928	36.2755	32.9769	32.7643	34.7994	34.1871	38.3063	39.3922	34.4446	34.5694	41.4051	38.663	36.2184	33.11
	10360914	Lyplal1	270.732	254.95	240.835	245.469	262.651	265.848	237.044	223.067	206.669	206.636	249.685	258.887	260.605	235.577	227.868	243.173
	10360920	Tgfb2	46.7531	53.0491	52.8478	46.51	58.0238	61.1206	56.3528	64.3954	67.4859	62.2828	84.6916	67.1744	80.6377	93.4604	114.678	130.471
	10360934	Rrp15	247.441	229.238	250.82	252.315	276.103	266.322	282.156	215.174	186.194	210.791	237.144	204.948	259.173	224.169	268.199	246.124
	10360942	Spata17	272.547	286.754	417.24	439.632	148.867	124.463	161.883	194.977	243.275	213.121	190.096	236.439	183.395	116.744	86.0821	98.4789
	10360957	Kctd3	248.438	246.37	210.095	238.58	293.395	268.186	303.924	205.446	223.355	225.61	238.288	208.297	228.935	263.013	270.853	286.56
	10360970	-	20.0793	20.5668	19.8308	20.1719	20.1146	20.6851	20.4461	20.605	20.3859	20.0691	20.1364	20.1389	20.3721	20.7354	19.8518	20.2274
	10360972	Kcnk2	73.1004	68.5919	64.0521	71.9558	64.0515	71.3964	65.1254	71.8994	90.2212	88.6927	68.6502	79.171	74.7427	69.7492	68.2506	67.8349
	10360983	Pdcd5	758.544	778.149	922.008	960.611	707.499	633.471	755.93	663.78	725.615	639.373	683.059	644.948	751.775	778.206	657.631	609.804
	10360985	Cenpf	421.855	415.69	521.05	512.257	464.836	395.767	491.71	388.777	388.105	402.754	418.906	333.749	303.448	270.157	397.087	405.123
	10361007	Smyd2	215.413	206.28	166.417	190.698	221.806	231.83	241.071	246.148	229.569	199.436	260.051	249.232	285.7	312.55	279.343	292.779
	10361021	-	24.9016	25.8143	25.973	23.2839	22.6857	24.6162	26.6373	25.1188	22.827	26.4562	24.0329	23.6254	24.9562	27.7489	24.452	25.2853
	10361023	Prox1	34.0018	32.7384	30.1502	31.9746	30.7243	36.136	32.4108	35.8597	32.1107	30.3518	37.1395	36.0322	37.3957	31.677	46.794	37.5851
	10361031	Rps6kc1	144.867	149.994	137.49	129.486	153.433	159.675	148.317	146.639	147.079	153.458	133.137	142.036	148.473	153.727	172.762	167.245
	10361055	Vash2	49.8774	57.0074	81.6305	82.7771	41.8937	41.9894	41.2094	60.7041	58.767	48.0026	58.2904	137.817	50.4479	45.9003	45.9003	47.7832
	10361063	-	31.0458	34.9156	32.7928	32.5704	32.3964	32.4993	32.2818	33.2746	37.622	37.4796	31.99	29.9791	38.3823	34.1859	31.4125	31.1696
	10361065	Mfsd7b	86.8469	91.5477	100.054	104.287	82.581	78.4109	87.606	69.2763	77.0195	79.2843	82.5855	74.9273	74.9635	77.6275	78.3902	89.5784
	10361075	Mfsd7b	84.8791	88.9154	87.0491	83.0309	90.9051	84.5729	87.5956	77.8521	81.0001	100.406	77.8174	82.1	88.8041	98.955	79.2052	95.1535
	10361078	Tatdn3	236.525	237.716	249.953	278.943	164.149	180.144	191.415	167.172	145.76	156.099	161.172	125.544	199.367	140.351	165.15	185.055
	10361089	Fam71a	43.7728	39.5272	47.2769	37.3114	43.9818	46.882	41.0581	41.021	39.3991	43.8936	39.0494	42.4139	39.7499	40.3849	38.9184	43.9761
	10361091	Atf3	53.7957	51.7807	44.6226	40.8926	62.0002	73.5971	70.5172	70.5847	53.0482	60.6248	62.5656	65.012	66.9685	83.3391	77.9479	97.489
	10361098	Nenf	172.432	184.613	138.477	132.115	230.017	211.232	201.832	228.685	202.099	180.845	249.947	308.523	288.57	299.089	232.633	247.48
	10361104	Ppp2r5a	216.168	186.017	144.816	156.895	357.266	325.535	329.8	354.879	250.378	274.428	346.072	309.303	341.129	383.189	542.903	553.909
	10361110	Dtl	605.195	570.988	598.634	586.471	577.714	564.244	603.637	340.978	487.736	498.5	453.726	276.983	394.83	402.248	450.789	457.349
	10361129	-	56.364	51.4525	55.8421	51.4402	55.4122	49.5194	54.8752	47.8165	48.9708	51.5407	46.7843	43.6002	49.037	47.7785	52.2182	47.9271
	10361131	-	19.9622	20.4229	20.2367	20.3598	21.6925	20.0825	20.1533	19.994	20.0795	20.0619	19.995	19.4329	20.9015	20.7203	20.3142	19.8662
	10361133	-	42.2837	44.6471	40.9866	38.5176	46.0986	44.203	43.3215	47.114	51.2207	48.5591	45.8909	48.0621	47.8162	53.0915	47.3075	51.6749
	10361135	1700034H15Rik	61.6419	60.3472	70.241	70.8885	60.0723	65.2575	72.6357	60.8608	64.0052	63.9868	69.0909	70.7052	58.2915	79.6339	66.5914	66.5178
	10361139	Traf5	58.7886	63.4731	55.866	59.5779	72.836	70.4328	63.5114	65.9684	61.1812	67.8863	57.0069	57.7073	66.5038	77.2182	79.4804	71.3072
	10361152	Gstp2	108.998	119.463	110.292	103.453	127.779	124.637	110.646	134.281	115.706	108.755	135.296	164.314	165.492	169.68	148.811	152.96
	10361156	Rcor3	342.536	372.967	404.792	423.297	167.995	182.412	180.63	214.187	202.169	244.745	178.206	206.014	209.311	199.608	146.809	169.348
	10361169	Hhat	49.6571	51.1197	40.8797	44.6855	49.2448	53.0642	45.9721	62.0092	51.7301	43.6259	53.1903	51.6741	53.2888	50.3442	55.0723	52.5153
	10361184	A730013G03Rik	49.9643	48.5828	47.3251	48.7105	48.2175	52.9111	42.2262	46.3138	43.6102	45.6033	39.6439	44.8897	45.387	52.5524	41.4847	46.3189
	10361186	Sertad4	134.7	135.4	103.788	129.764	196.353	209.457	201.427	227.749	169.648	165.35	159.927	182.5	199.002	217.746	259.104	202.827
	10361191	Syt14	149.133	157.049	139.308	138.229	236.191	239.563	232.157	165.196	148.65	178.795	184.203	129.505	145.833	186.643	276.816	237.904
	10361200	AA408296	175.339	184.766	165.407	170.115	226.122	250.116	231.297	200.124	179.771	188.694	227.611	188.205	185.848	184.571	238.987	231.725
	10361215	Traf3ip3	26.2188	25.7077	25.8674	25.4462	25.9195	26.8074	29.3839	24.7438	30.2546	27.18	24.5969	24.8597	27.8859	30.3452	28.1578	26.3911
	10361234	Hsd11b1	26.4176	27.6646	26.8292	26.1962	29.8412	27.0224	27.1078	30.0425	28.1144	29.8588	26.7523	28.2605	29.1803	28.9201	28.4685	29.1075
	10361246	G0s2	67.1043	79.3501	69.8248	73.6745	81.1312	85.3314	80.6341	87.9663	87.7019	91.1731	84.4693	86.576	92.7624	98.8859	104.838	108.613
	10361250	Camk1g	45.899	47.7986	57.5762	57.4597	46.0363	43.6688	41.3836	51.1936	45.102	49.8197	41.3916	39.4897	47.8287	34.9364	47.605	40.6791
	10361265	Mir205	29.9028	28.9384	26.9365	26.3473	28.5017	23.1467	27.9595	24.9357	30.1564	25.5096	26.6238	26.4325	27.5086	24.9357	27.3379	26.7452
	10361267	-	34.6232	37.1727	38.1574	37.8379	36.706	37.3778	37.4144	39.4831	41.0044	40.5603	33.0606	36.6337	39.8193	44.701	43.4971	42.7162
	10361270	Cd46	39.1148	37.4731	33.9722	40.9962	45.5928	46.2088	44.2667	48.0868	45.9712	38.9826	55.1002	45.9769	49.0614	52.239	58.0216	54.0198
	10361282	Cr1l	77.309	67.4149	71.9494	70.001	105.203	93.8895	111.982	122.932	116.723	88.6414	136.415	138.749	121.085	130.932	160.504	129.67
	10361292	Cr2	26.2721	27.0895	30.4291	27.8342	27.0141	26.5039	26.2409	27.7302	26.9667	28.4391	24.9513	28.3373	26.2086	26.8808	28.2031	27.1113
	10361323	Cnksr3	190.625	197.887	166.275	164.574	249.125	218.599	204.281	252.104	258.987	268.806	249.986	290.498	243.475	238.958	269.2	243.757
	10361338	Ipcef1	30.2613	29.0929	25.8666	29.1857	28.1033	29.8862	30.4209	29.2802	32.3445	29.3775	26.8027	25.4774	27.0696	29.2298	28.4259	27.9878
	10361352	-	21.1697	22.1674	21.9537	21.9609	21.7153	21.2337	21.479	21.6128	20.6913	21.8682	20.7623	21.2857	20.6453	20.7199	21.1196	20.6768
	10361356	-	47.0117	46.8855	44.7217	35.0672	40.0336	35.2784	28.7603	31.7269	38.4886	49.3263	45.9579	39.0952	45.1813	58.4106	45.2989	36.8662
	10361358	Rgs17	73.9763	74.37	67.9739	69.1387	89.0834	80.5932	90.3591	102.824	70.1291	58.6152	73.0814	82.8641	64.2408	53.0983	63.1032	49.7351
	10361366	Mtrf1l	86.1078	66.0423	78.2325	68.5981	87.0164	93.1727	91.3557	103.15	88.4694	94.042	102.842	122.709	102.436	77.3752	110.163	116.114
	10361375	Fbxo5	140.019	141.09	129.088	144.224	221.305	211.891	224.75	188.298	147.389	142.774	221.275	194.702	177.059	186.959	234.183	243.409
	10361381	-	70.2852	72.571	72.3793	68.028	67.6534	66.1876	62.1111	79.5694	68.698	61.5675	70.0035	89.9363	58.3999	57.454	65.8359	61.0484
	10361507	-	19.281	18.8179	18.7376	18.8213	18.5574	19.2069	18.4544	18.3957	18.6373	18.565	18.5522	18.6574	18.9673	18.575	18.5888	18.4938
	10361509	-	69.5795	75.114	71.2615	69.5572	71.3616	70.0204	64.2407	80.7928	72.6124	64.7817	75.4865	90.7778	63.8129	61.9992	70.9154	68.2589
	10361616	-	65.1659	56.1466	56.8187	60.6255	62.4487	56.8552	54.3475	52.1475	58.1619	68.8222	53.2105	53.4947	64.8313	74.8479	55.4787	53.8165
	10361620	Rmnd1	149.491	148.181	141.003	150.998	182.24	180.094	182.83	195.421	184.64	166.966	193.351	269.366	176.178	150.228	188.2	200.969
	10361635	Zbtb2	75.4145	80.3476	71.2451	80.3679	87.6922	88.202	95.0034	81.1505	86.868	81.0562	87.5608	82.7253	87.4726	90.3452	88.2729	94.0264
	10361640	-	66.7246	57.3659	64.5643	52.1364	57.7632	67.5956	56.4866	54.8049	64.7436	62.3808	55.1804	57.7363	58.649	72.4642	66.8365	58.4357
	10361642	Lrp11	71.5838	81.7451	84.6674	65.3226	77.3966	72.1778	70.4309	76.0087	65.6506	68.9895	65.6593	65.2746	63.8505	67.0856	65.257	66.4022
	10361651	Nup43	224.045	202.086	207.428	217.127	248.763	234.426	280.416	191.689	173.289	186.285	201.896	205.272	208.279	193.456	226.965	229.922
	10361660	Lats1	298.266	345.012	279.726	308.328	388.431	396.309	344.099	363.476	360.018	361.721	463.17	391.551	340.876	318.631	424.523	377.304
	10361669	Katna1	257.08	285.384	257.161	293.777	304.814	308.381	302.377	274.066	285.897	282.28	287.57	277.539	273.019	264.152	331.542	289.885
	10361680	-	36.8538	38.4859	38.7656	36.2027	45.2473	44.9093	39.388	42.5369	39.5897	44.3769	36.5315	38.2578	41.4707	42.6225	39.798	40.1946
	10361682	Ppil4	354.51	367.95	342.197	348.659	395.209	351.398	389.557	242.08	301.935	282.484	311.693	239.107	300.574	284.442	357.915	339.177
	10361698	Zc3h12d	50.8376	52.247	58.412	43.0189	56.2147	53.3429	49.0826	51.4215	55.9233	51.1116	42.3098	44.8079	47.9526	54.372	47.0103	49.7583
	10361705	Sash1	40.9591	37.3458	39.4523	39.7269	40.8253	42.3797	38.186	40.3422	38.0114	40.341	32.7206	37.2307	35.3846	48.962	38.8915	39.5699
	10361708	-	28.7616	28.2913	27.8407	28.9867	32.4923	30.6288	27.9446	29.4431	33.7725	31.1145	26.5973	26.6169	34.1797	32.8918	29.4904	27.7206
	10361710	-	1275.83	1282.96	1062.32	1052.91	1473.84	1518.95	1318.56	1497.88	1498.16	1482.57	1446.7	1534.64	1608.98	1343.72	1364.54	1371.52
	10361712	Shprh	337.067	318.274	319.766	326.353	419.548	405.383	425.962	313.118	333.673	316.603	393.208	314.8	318.265	320.349	438.471	411.7
	10361748	Fbxo30	1059.49	1042.55	1329.05	1315.93	767.542	748.639	832.647	788.69	886.011	934.564	798.944	797.853	701.735	550.451	622.35	684.333
	10361754	Epm2a	68.2382	58.9941	54.6759	58.1554	70.6076	71.0306	73.3835	74.7168	68.0062	60.9779	71.1031	71.3401	74.1018	81.6963	76.5142	80.0074
	10361760	Timm8a1	72.0756	70.525	69.3369	67.5577	86.941	74.6462	89.279	95.7586	70.7028	72.496	91.222	91.7419	93.8474	75.574	90.0584	80.4601
	10361763	-	25.9953	26.8122	26.9356	28.0069	30.1743	30.053	26.9114	27.6995	29.6815	30.1572	29.4773	28.2313	28.6076	28.522	29.0411	27.2837
	10361765	-	24.5306	23.3796	26.3526	23.2975	22.0217	24.7312	24.4527	24.4113	24.4426	24.4544	23.731	24.3109	24.0405	25.5135	23.4569	23.3497
	10361767	Sf3b5	98.8031	97.0109	103.546	98.8323	97.2022	90.7222	97.577	92.3824	85.6243	90.1054	79.3166	86.056	101.793	116.93	95.688	88.1741
	10361771	Plagl1	84.3249	88.384	81.276	72.8922	100.837	90.1506	90.4227	104.737	112.391	99.8821	143.003	129.675	121.151	136.804	138.265	142.303
	10361787	Ltv1	106.415	101.612	99.5519	110.066	99.7785	92.2828	108.753	77.0211	89.3983	92.9977	93.4103	70.7587	84.4825	133.719	115.185	96.8953
	10361790	Fuca2	142.592	136.972	120.016	124.455	186.332	183.34	199.597	192.534	120.757	144.486	172.983	160.491	143.568	113.528	151.228	149.679
	10361799	Adat2	129.188	135.058	158.035	157.291	120.246	143.651	131.522	132.481	137.625	131.994	128.224	198.631	147.025	133.369	147.118	138.219
	10361807	Hivep2	62.0047	55.8243	50.9282	55.6474	83.5653	102.054	96.7045	103.716	77.9862	69.2366	80.0415	85.9463	79.6101	76.2921	117.982	104.312
	10361816	Rpl23a	974.958	956.64	986.716	993.297	1171.66	1057.49	1235.33	1216.81	1071.96	1010.41	1235.14	1301.45	1256.65	1544.68	1333.21	1363.24
	10361818	Nmbr	108.791	116.376	156.391	150.175	68.5261	63.2709	58.7775	78.4117	97.0179	104.105	79.7853	56.794	82.3185	55.8273	45.3573	48.4057
	10361824	-	25.2333	24.891	25.0352	23.9264	27.3459	26.0687	24.8926	24.4385	23.787	26.5742	25.4574	23.4075	25.8103	29.3432	25.6519	29.912
	10361828	Cited2	639.049	690.806	514.574	523.145	874.621	895.557	913.97	1161.23	783.923	841.305	914.824	1024.41	954.724	1021.38	1002.53	933.094
	10361834	Txlnb	50.9056	60.8816	54.3575	49.3719	70.8665	62.489	77.6429	68.6664	56.9766	59.4207	59.614	60.6144	58.8096	59.3902	63.8507	62.2977
	10361846	Reps1	557.351	535.762	480.768	491.671	490.993	499.229	505.473	439.935	501.377	487.848	497.155	488.887	454.695	501.896	465.209	460.377
	10361867	Gm10827	49.4091	51.6344	53.0772	59.6545	54.7728	57.7993	57.7675	36.5196	49.0209	51.4576	64.9347	50.2701	45.7641	43.8246	52.6478	60.1561
	10361869	Nhsl1	135.63	126.295	120.195	122.397	162.654	187.002	160.868	216.719	167.743	158.238	193.603	217.329	190.358	179.661	190.912	176.555
	10361882	Nhsl1	140.861	125.791	134.312	139.283	172.234	185.052	165.913	233.319	162.417	160.992	208.496	237.527	200.627	169.756	187.496	190.107
	10361887	Perp	54.2773	49.0172	49.4827	52.1276	46.5139	59.056	45.5499	44.8515	48.3441	62.864	66.4132	57.7748	58.2864	56.3354	51.3352	47.4384
	10361892	-	45.7128	46.8561	48.1973	44.4333	36.9622	40.4695	38.6852	40.2346	46.2456	43.6993	32.4762	43.6844	42.989	37.8742	47.5286	39.6732
	10361895	Olig3	25.1855	27.0009	25.6845	27.309	24.3166	27.5929	25.3199	25.944	25.9097	27.7535	25.9781	24.1477	24.2127	26.5323	25.4952	26.858
	10361897	Ifngr1	226.93	216.635	172.61	179.265	253.882	224.568	228.862	238.536	257.115	260.436	308.114	275.584	304.189	247.767	292.451	249.895
	10361906	Il22ra2	28.8668	24.6972	23.9862	23.285	25.2319	24.735	25.1857	25.7705	26.6041	26.223	25.0088	23.8615	25.6843	27.4951	25.1395	25.8723
	10361914	-	22.3716	24.1577	22.0713	21.8411	23.0964	25.7251	21.6936	21.5612	23.8235	22.9056	23.7502	22.5415	21.4947	22.6525	22.1312	22.9759
	10361918	Il20ra	27.2094	28.2091	25.8372	24.5523	25.4212	25.5878	27.843	25.1411	26.4846	25.0914	27.2847	26.6084	27.3423	27.3121	28.4995	26.0988
	10361926	Map3k5	105.48	106.767	98.2427	101.036	154.73	140.303	142.135	179.241	108.445	111.5	145.956	167.268	126.772	111.663	178.614	176.226
	10361956	Mtap7	246.914	224.79	227.733	253.863	199.024	198.927	192.847	216.775	217.032	220.65	230.612	278.021	226.123	178.291	169.43	162.933
	10361977	Gm6251	78.8171	76.2806	72.0703	77.599	88.3866	79.6389	73.3641	81.6193	84.5648	69.9933	71.4634	74.5013	82.3884	94.3679	73.3282	77.9508
	10361979	Bclaf1	710.412	669.086	648.056	703.923	805.755	818.32	832.288	676.869	712.516	704.214	804.512	664.844	655.527	564.129	866.046	834.763
	10361995	Fam54a	218.091	219.815	225.938	234.539	199.228	201.033	194.301	165.986	183.278	211.724	175.85	151.915	163.11	138.548	173.731	181.171
	10362003	F730021E23Rik	39.4818	38.7024	35.7693	37.5862	38.7808	37.6739	37.6986	41.8583	39.0811	37.5677	37.2397	35.7143	38.5936	38.9696	37.6752	39.7391
	10362005	Ahi1	869.438	1015.24	1328.51	1273.08	447.176	425.402	507.787	639.746	781.916	820.421	611.546	550.214	543.819	352.306	299.679	343.12
	10362033	-	62.3916	58.6743	54.7777	47.0146	72.1995	72.9588	57.4766	64.4056	66.8736	71.303	59.3951	66.989	80.2404	68.0306	61.3197	67.3769
	10362036	Hbs1l	1075.42	1099.99	1319.67	1423.53	883.259	808.997	921.144	880.381	954.928	948.504	811.959	874.031	832.629	638.5	780.346	785.07
	10362052	Aldh8a1	29.2894	29.7733	28.4227	30.4747	28.4521	29.798	30.2939	26.4528	26.0752	26.7182	27.6718	25.8141	26.7607	26.0756	26.6663	26.9268
	10362062	1700021A07Rik	99.6042	101.253	66.1692	77.1191	53.4297	100.843	72.9607	71.0106	57.7377	81.1516	71.0348	56.7026	54.8075	75.6588	110.567	94.3669
	10362064	1700020N01Rik	1237.83	1279.2	915.14	1017.08	853.739	1061.84	1034.21	638.668	820.519	1007.82	711.037	487.054	906.693	792.212	688.308	696.506
	10362069	Gm5420	30.2013	29.7247	33.7559	29.0833	28.9043	36.3874	34.6931	33.1582	32.4055	31.6286	31.0433	29.0613	35.8045	33.5458	35.7508	30.4577
	10362073	Sgk1	86.2725	90.9581	72.0712	67.7796	107.503	90.4827	98.8547	95.9287	98.038	101.48	111.318	107.03	107.872	93.0403	101.307	79.1234
	10362091	-	28.1021	25.6857	23.9656	29.0976	28.0143	36.925	29.9964	28.1317	26.6049	25.191	28.1456	27.5868	25.2031	25.4587	33.7596	28.5852
	10362097	H60b	23.0667	24.2268	25.3185	23.368	23.9717	23.4062	23.6317	23.4124	24.271	22.9894	24.2198	23.3101	23.5315	23.8787	25.146	24.4805
	10362102	Gm10825	62.5994	59.3572	59.9619	50.1667	51.0595	52.8817	47.0146	49.7872	50.6695	56.5226	44.1387	44.5678	55.5567	54.079	56.378	53.2972
	10362104	Slc2a12	178.083	171.197	164.051	153.297	182.681	168.984	168.667	212.505	214.334	222.415	253.502	241.142	174.019	123.67	178.726	154.363
	10362111	Ctse	87.5677	79.2119	72.2694	74.989	60.8764	69.3021	69.9617	71.1887	57.7353	63.7864	74.349	99.2528	50.3014	69.7241	73.1461	74.0003
	10362113	Gm10824	32.6394	33.4951	34.7941	33.5117	39.3805	30.3094	34.6417	35.8535	36.7852	34.8714	42.5307	36.4613	39.6998	38.1256	47.1262	41.4467
	10362115	1110021L09Rik	93.0327	109.575	96.6479	105.092	169.809	161.856	152.967	170.784	141.038	133.508	185.954	160.972	169.548	186.159	227.115	194.831
	10362129	Vnn3	37.2679	33.922	32.8401	37.6753	35.039	37.8155	37.3764	37.2311	34.8861	35.39	35.7037	37.3572	34.2346	37.341	37.6682	39.8073
	10362138	Vnn1	65.6916	66.529	59.038	73.9764	116.681	103.075	120.298	101.159	99.3706	80.6686	104.058	71.9232	98.0754	91.3403	118.453	100.248
	10362147	Taar1	23.2083	24.9934	24.106	23.1845	23.4088	26.6363	24.01	25.5078	24.6103	25.1183	23.933	25.1909	26.3415	24.4229	24.5876	25.1942
	10362149	-	19.3347	19.76	19.7953	19.5636	20.4402	20.0707	19.825	20.4572	20.6116	19.352	20.3558	19.661	19.5095	19.836	19.7203	19.36
	10362152	Taar3	26.2607	28.3172	27.2956	27.1067	27.1393	29.1414	24.8181	27.1259	28.1492	25.0237	25.0619	27.172	26.1679	28.3701	26.4114	25.1461
	10362154	Taar4	27.8369	29.2762	28.7123	29.1919	30.284	32.7364	29.97	28.5948	29.2761	27.8922	29.3224	26.1389	31.4784	30.3364	27.7417	29.4252
	10362156	Taar5	40.8063	41.2587	44.325	42.1687	48.2268	41.6995	40.7163	40.3868	40.6406	44.864	33.1754	38.7246	40.0044	55.9327	36.8345	43.2667
	10362158	Taar7b	28.2321	27.2413	27.4276	26.7341	29.6549	28.0473	26.1119	30.9337	31.8255	27.8712	24.9544	26.3007	28.7689	35.1322	26.0914	30.7281
	10362160	-	23.3421	26.3185	24.7944	28.5474	25.1773	26.7627	24.2756	24.1725	26.3733	21.212	25.0499	24.8326	23.7883	26.7991	26.8879	26.208
	10362162	Taar7d	24.4013	24.3053	26.7095	33.3305	26.8133	26.6692	22.8494	25.0101	26.9689	29.069	26.0939	24.8689	28.6528	26.4038	26.6869	26.5105
	10362164	Taar7e	27.7677	26.7819	23.2409	24.6529	24.7994	25.1762	23.6203	23.5275	25.1974	25.6666	24.9991	26.3894	24.5693	26.2535	27.7837	24.2631
	10362166	Taar7f	22.1126	22.2218	21.4257	21.6698	22.1424	21.7662	21.7219	20.8342	21.3995	21.5381	21.9123	21.5987	21.5924	22.014	21.2542	21.7806
	10362168	-	24.2013	27.7718	25.7388	24.6494	25.3093	25.8272	26.3272	25.2264	25.0482	23.634	25.0136	24.2288	24.2617	26.2334	25.3162	25.9382
	10362171	Stx7	186.507	179.004	159.243	177.375	228.847	212.772	241.13	247.105	210.988	205.745	256.12	324.936	280.189	235.506	265.336	282.851
	10362186	Moxd1	32.3204	33.2712	28.3781	28.1733	31.6904	32.023	27.8298	33.1891	30.5517	31.2059	32.2528	31.9517	32.7425	34.7005	31.5918	30.4809
	10362201	Ctgf	477.445	443.554	379.409	373.301	463.218	554.737	469.488	393.155	527.61	501.902	394.486	357.525	397.919	448.072	563.53	339.078
	10362208	-	52.048	51.7276	47.5189	44.8518	50.2912	51.8099	38.4809	48.0487	48.8752	46.806	51.1255	36.3122	48.9488	58.3594	43.9983	54.6897
	10362210	Med23	592.312	568.011	494.985	514.959	609.141	625.952	591.789	516.56	506.883	543.601	604.275	399.493	477.488	554.368	543.982	582.98
	10362243	-	45.6144	52.8408	46.3864	49.1114	47.4337	50.6636	47.0648	49.8789	51.0314	53.4942	41.0033	46.7942	51.0199	42.364	52.351	47.9443
	10362245	Epb4.1l2	554.15	540.258	500.654	481.968	840.696	805.539	794.421	774.448	800.509	717.366	915.394	904.416	768.751	839.559	1009.42	1028.79
	10362271	-	46.1072	49.2242	47.0915	51.9598	44.6152	49.0901	44.6141	46.019	54.68	56.2045	50.0248	45.3138	48.6349	49.4629	56.0836	47.5947
	10362273	Gm9767	40.1607	44.0953	43.826	40.7192	48.3957	47.1543	44.934	47.3972	48.2381	46.2649	39.2181	38.4722	45.2531	54.0428	42.1787	45.8663
	10362275	Samd3	25.7126	23.9598	23.9931	25.6224	23.9729	24.6677	24.2044	23.4761	25.5077	24.2961	26.559	23.5234	23.707	25.1653	25.1905	26.2765
	10362289	-	25.7627	28.6047	28.0979	27.5746	28.875	30.2106	27.4524	29.0144	30.6385	27.747	28.0657	27.7285	28.6388	29.6872	28.6036	29.0522
	10362294	Arhgap18	173.81	161.382	154.088	164.585	251.358	230.033	242.268	260.347	175.967	165.299	234.586	224.685	198.593	154.67	221.409	252.674
	10362310	Ube2l3	1394.14	1310.13	1465.72	1411.61	1266.88	1137.18	1293.67	1194.66	1208.25	1120.13	1284.4	1301.27	1278.22	1205.17	1073.34	1039.73
	10362312	-	19.046	19.8179	18.9371	19.5562	19.1042	19.5026	18.9139	18.9807	19.8663	19.2583	19.4603	19.4912	18.7095	19.699	19.2349	19.247
	10362314	Ptprk	93.3538	95.6916	77.0893	83.2707	111.74	120.509	124.782	136.09	135.315	117.397	167.764	135.908	142.015	138.872	157.078	163.697
	10362350	Themis	27.2639	28.7104	26.8006	24.828	27.55	27.1969	26.059	27.7934	27.2757	25.1428	26.3592	25.8075	26.825	27.97	26.9043	28.3095
	10362359	Pebp1	2585.29	2634.26	2769.43	3034.26	1871.05	1840.55	1908.98	2183.69	2160.88	2145.55	1809.4	2310.57	2146.08	2145.46	1547.65	1801.88
	10362363	6330407J23Rik	39.6976	38.8288	37.2714	38.3649	39.2592	45.7019	39.9175	36.9437	35.7332	39.069	37.0846	33.2277	41.1629	41.1944	37.0729	38.7718
	10362372	9330159F19Rik	40.8448	41.8528	43.1342	38.5664	59.8487	48.8033	55.7293	71.9294	61.0307	50.2723	101.023	74.4734	58.8628	64.7153	70.8755	76.2806
	10362379	Echdc1	343.747	310.731	342.573	358.928	249.252	230.496	274.329	176.927	178.749	195.752	192.672	148.018	213.892	168.692	198.85	179.286
	10362387	-	53.9458	44.306	56.0073	60.3537	44.833	39.7178	43.2108	39.9032	38.5535	37.2258	40.6338	33.9517	34.3967	33.8419	40.4939	36.8486
	10362389	-	93.0134	76.1234	77.8407	82.2035	79.816	60.0758	63.7547	63.7342	71.4529	81.5206	65.0962	57.3689	63.6564	69.2785	73.7676	60.656
	10362392	Psmd2	1973.5	2059.74	2143.39	1978.97	1816.6	1923.7	1858.73	1805.48	1858.63	1833.68	1711.67	1717.69	1710.04	1472.47	1517.98	1719.74
	10362394	Hddc2	81.6921	72.1984	65.4645	73.6228	95.3492	90.3892	94.3115	117.896	77.4438	86.3147	101.901	105.667	86.4769	86.0102	99.3376	107.525
	10362402	-	35.9878	41.848	33.5635	30.6404	45.5046	37.149	38.4954	34.272	37.3873	33.7631	33.7009	31.9464	40.7214	42.6628	33.0227	35.3156
	10362404	Trdn	28.942	24.9877	26.4707	27.5507	26.4961	31.1863	30.2133	26.4602	28.2596	25.9724	30.1692	25.7014	24.7891	27.8362	29.7953	26.1423
	10362416	Trdn	18.3316	19.0145	18.7845	18.8869	18.8869	18.6991	18.5333	18.8614	18.8172	18.7745	18.9611	18.5663	19.8407	18.7329	19.2048	18.84
	10362418	Trdn	19.4869	19.3647	20.7844	21.2201	19.4857	20.0896	21.1244	20.6356	20.9757	20.2141	19.3511	20.4285	19.8472	20.8478	21.3128	20.136
	10362420	Trdn	35.5841	41.6964	40.0653	40.456	42.3202	43.7807	41.017	44.7264	38.7934	42.8991	41.0334	36.6406	39.4307	43.8401	39.2041	38.2019
	10362422	Trdn	20.4078	22.0169	24.0681	20.8769	21.0238	22.7669	23.1521	23.0162	19.7918	21.7797	19.5584	21.1021	30.0768	21.6122	19.8683	24.641
	10362424	Trdn	19.2694	19.2507	21.6185	24.6555	19.4091	23.1826	22.2326	22.9688	22.4699	21.2654	21.9965	20.9939	27.2689	21.1272	35.7403	25.4336
	10362426	Trdn	19.5005	23.8293	24.4973	23.1898	27.0536	28.8751	20.2931	24.1546	20.6849	21.4305	23.2228	20.2415	25.7684	35.8672	31.9272	25.7486
	10362428	Trdn	21.0134	22.7405	28.2684	30.3578	22.7394	21.07	27.9295	32.7036	35.5588	22.65	23.1205	28.515	29.6493	30.8558	42.7336	30.7465
	10362432	Trdn	148.778	147.561	125.638	113.955	108.398	129.74	127.735	130.683	142.44	138.381	122.482	121.139	119.77	129.04	129.741	128.088
	10362434	Trdn	38.2778	40.4399	45.3961	29.8547	41.2622	41.6165	37.5396	40.9959	53.952	48.9618	34.037	37.0724	39.0198	56.5989	47.0733	60.6384
	10362436	Trdn	20.2155	19.5173	21.6346	21.3452	20.8975	19.7253	19.5261	19.8699	20.3987	20.0797	21.0767	19.8684	20.4802	20.1032	21.509	21.1919
	10362440	Trdn	19.0425	21.7983	22.2295	28.1783	20.9405	23.4459	23.863	27.4649	21.324	24.8569	21.2359	20.3333	20.4782	19.632	23.9634	23.5506
	10362442	Trdn	23.9688	32.8483	35.6262	27.528	19.0167	23.5756	29.5662	23.8136	27.118	24.203	26.5098	34.2944	21.1288	30.5154	32.2184	28.2573
	10362446	Trdn	36.0199	39.0872	37.3461	38.3561	38.2548	37.2788	33.968	40.0775	41.8572	38.5082	32.5269	34.2849	39.0934	36.8644	30.5433	37.0803
	10362448	-	19.3523	19.3401	19.562	19.5116	19.2599	19.2126	19.3896	19.3367	19.6995	19.3484	19.0906	20.633	19.4079	19.309	19.7707	19.4692
	10362450	Trdn	36.4133	40.0333	37.177	40.739	37.7152	40.1113	46.4057	39.586	42.2231	35.1924	34.9128	38.9495	33.9205	55.9588	37.4894	41.532
	10362454	Trdn	18.8831	18.5828	20.2545	19.9885	19.1053	18.966	19.2743	18.9336	18.6643	18.7307	19.0859	18.6665	19.0973	18.6112	18.9316	19.8991
	10362456	Trdn	18.832	19.0252	19.2665	18.9181	19.1568	18.8164	18.9977	19.2143	18.8452	18.8733	19.2662	18.5663	18.8514	19.3258	20.0408	19.9115
	10362458	Trdn	21.6254	21.1891	22.244	21.3621	20.2728	22.1636	20.6494	20.8276	22.1872	21.464	20.9304	22.0923	21.291	22.4012	20.4357	22.0704
	10362462	Trdn	19.8366	22.3084	19.7581	20.3522	20.8003	20.2124	19.6347	20.5196	19.9836	19.9996	19.9692	22.3756	20.4259	20.0002	19.9895	19.2209
	10362464	Sult3a1	19.4524	20.1101	19.703	19.851	19.5211	19.3254	19.9265	19.3745	19.2912	20.2766	19.7016	19.6437	19.4112	21.0618	20.2918	19.3446
	10362472	Rsph4a	29.9176	25.7161	29.9019	27.827	26.739	30.2243	26.2386	26.5568	29.3983	28.1825	26.0889	24.9139	27.9009	28.6895	25.8298	28.0877
	10362479	Bet3l	36.9494	39.1381	36.0398	36.4883	41.179	41.481	36.3831	41.7035	37.2117	40.239	32.6248	33.6974	41.6521	40.3402	35.7914	42.3143
	10362487	Tspyl1	230.297	232.541	212.398	225.275	275.123	260.725	271.329	225.678	241.407	236.171	280.459	230.783	251.559	280.56	327.854	274.934
	10362490	Tspyl4	161.649	156.371	184.26	222.669	103.078	103.882	129.263	99.4204	93.3122	118.316	92.1817	74.6052	115.378	99.6104	84.7261	91.8524
	10362495	Col10a1	44.7929	40.6705	44.4674	37.5794	38.5736	39.7043	40.0161	39.661	43.0194	47.4794	36.8325	38.2519	38.8248	50.5582	40.8603	43.476
	10362499	Frk	37.3277	35.0172	34.7866	35.3612	47.0227	40.4303	44.73	43.5953	44.413	43.1067	43.9362	49.3484	38.8016	46.5463	47.3391	54.8873
	10362511	Gstm3	385.996	300.476	267.017	257.081	513.045	505.813	470.955	600.528	438.45	424.255	502.491	673.661	595.293	753.789	682.031	758.138
	10362513	Hs3st5	31.0679	33.6321	30.2614	29.7993	31.527	33.686	31.1608	31.6838	31.9455	30.8802	31.5549	32.7017	32.3537	29.8934	32.5947	31.2823
	10362520	Hdac2	1163.34	1064.5	903.499	888.971	1323.42	1138.69	1260.75	1060.51	1086.73	1021.93	1118.02	1089.03	1092.97	957.481	1109.18	1051.02
	10362534	5930403N24Rik	46.8093	48.5965	41.6445	43.5271	45.1339	50.143	48.3777	50.8546	53.7529	47.0673	42.2817	40.9041	52.3372	48.2152	49.3129	45.6126
	10362536	-	213.237	216.916	226.924	225.118	234.575	233.822	209.536	247.867	229.561	239.906	214.877	224.579	249.277	322.803	273.432	256.066
	10362538	Lama4	73.6712	83.0994	74.5397	72.2775	96.2269	95.9441	95.3681	102.822	92.0068	83.014	107.792	98.0429	85.2245	104.686	144.43	132.201
	10362581	Tube1	182.676	177.171	184.977	210.175	178.43	167.084	184.284	131.208	158.639	160.707	154.306	104.176	152.131	151.74	157.243	167.308
	10362593	-	1802.42	1630.22	1843.47	1654.73	1937.24	1647.73	1795.26	1552.76	1690.32	1756.85	1693.93	1629.18	1651.42	1740.03	1645.04	1628.98
	10362596	Fyn	470.144	464.311	347.909	365.377	520.34	522.118	495.04	604.762	549.635	534.79	637.001	702.775	503.555	372.021	486.9	423.616
	10362615	Traf3ip2	83.5478	74.1908	69.5258	79.2638	112.784	113.984	95.9204	127.497	108.122	109.74	117.294	122.461	117.019	169.897	150.511	171.297
	10362628	-	43.34	38.4975	43.7511	47.779	48.7992	34.755	31.9339	35.9689	43.5552	40.8667	42.4869	38.6546	35.9958	57.1092	52.709	44.7886
	10362630	-	25.4965	27.3887	27.2177	25.0683	29.4665	25.1682	26.545	29.32	25.3657	25.095	25.4247	24.4919	24.7205	29.6561	28.5946	27.0671
	10362633	Rev3l	560.353	552.199	513.091	510.635	696.042	703.651	688.407	672.903	631.987	631.69	667.791	644.74	564.566	551.719	792.999	798.193
	10362669	4930547M16Rik	178.006	169.127	159.798	162.812	148.34	169.376	138.33	151.708	166.288	166.3	138.707	132.082	150.193	167.562	138.144	149.341
	10362672	-	122.21	98.1714	88.8526	86.3363	127.316	146.069	97.157	101.75	142.469	136.429	88.5694	95.484	118.155	147.92	101.403	120.374
	10362674	-	56.3469	63.8368	43.1895	71.5281	59.0559	59.5257	60.263	65.2497	55.8781	59.0695	58.8913	51.2197	62.2243	51.7761	54.7815	56.0087
	10362676	Cdk19	534.407	558.621	615.434	628.342	430.201	386.704	412.674	502.483	543.976	490.584	554.99	536.22	491.492	396.78	455.819	413.669
	10362692	Slc22a16	898.332	1068.15	1455.64	1491.77	239.207	220.887	297.956	836.827	886.505	717.094	605.926	765.961	655.265	289.118	158.793	200.521
	10362701	Ddo	31.276	29.0094	32.8415	28.9026	34.33	33.1493	30.4683	33.3252	35.152	35.9719	38.536	32.2132	39.526	36.4459	38.2885	37.0054
	10362711	9030224M15Rik	48.0234	46.4147	50.5364	47.9708	54.9481	50.568	49.0914	55.6215	43.505	50.1704	44.8069	42.0212	49.8504	55.2114	54.4931	54.2776
	10362717	Wasf1	132.063	127.531	104.965	115.989	156.104	159.089	155.049	185.445	125.257	137.897	151.714	150.662	145.577	140.633	191.989	157.73
	10362729	-	423.652	422.813	692.841	685.245	146.613	122.685	186.435	296.372	311.233	343.445	252.039	247.626	235.279	142.751	95.0345	129.074
	10362745	-	447.628	456.418	724.138	689.771	159.534	135.993	200.532	319.503	343.524	356.62	284.379	286.24	220.719	127.822	94.193	134.373
	10362751	-	485.055	513.614	771.587	737.558	154.577	146.682	225.213	303.411	370.494	431.537	286.562	272.879	270.941	146.936	114.15	132.403
	10362758	Zbtb24	167.892	175.974	162.264	166.893	166.911	181.031	153.031	147.187	162.42	138.912	154.747	119.618	155.588	157.685	152.209	164.222
	10362767	Mical1	72.2532	74.1591	68.236	67.2757	85.1598	92.8986	80.0762	84.0874	91.1196	86.4213	95.0401	80.6483	98.1977	145.302	163.538	187.225
	10362794	Ppil6	78.1613	82.6551	89.6826	107.098	68.0617	77.4652	71.312	38.0718	53.2979	67.7505	66.4308	91.1946	70.576	57.3553	58.4703	55.7249
	10362803	Cd164	1925.8	1899.25	1858.07	1857.47	1955.4	2054.42	2081.65	1830.92	1898.74	1877.38	1966.46	1852.45	1792.9	1989.57	2000.77	1924.27
	10362811	Sesn1	373.839	389.731	322.077	344.864	422.087	433.08	402.309	432.906	383.46	380.032	504.503	507.413	396.012	356.323	487.785	449.178
	10362823	Snx3	1068.93	1066.42	1112.06	1117.84	1030.74	980.292	967.128	946.05	1041.25	1023.61	981.866	1156.02	1143.76	965.195	950.083	888.75
	10362829	Ostm1	118.725	122.513	111.139	108.839	145.265	142.311	149.544	148.399	99.6169	108.159	128.471	140.428	133.953	127.109	148.789	145.498
	10362837	Sec63	556.112	520.859	511.429	525.109	553.105	524.048	562.753	455.565	490.893	492.979	483.836	424.383	457.567	442.949	555.14	510.321
	10362861	Scml4	63.7188	73.1503	58.9182	60.3448	67.1607	67.3938	53.9604	59.5186	65.5583	61.2328	54.718	51.0117	54.4885	73.8362	62.3478	57.8514
	10362874	9030612E09Rik	56.5523	61.0793	45.7854	58.4501	65.2479	60.3414	56.8416	62.4097	57.4197	58.5647	53.2096	58.3041	51.1069	67.6352	57.6919	66.9654
	10362876	Pdss2	103.658	103.344	99.3959	100.196	98.9621	105.921	111.109	82.9058	90.0145	97.0177	93.378	68.3943	90.3686	97.6742	99.3867	110.387
	10362886	Bend3	67.0252	69.5683	73.5963	56.8288	79.0932	78.6473	70.5294	80.5746	66.8306	76.6646	71.2654	69.5222	76.8904	87.4361	75.7408	80.8677
	10362892	Magmas	569.756	619.362	654.556	718.871	377.675	347.478	391.841	382.468	485.068	464.954	415.784	479.357	435.628	403.731	309.628	320.189
	10362896	Cd24a	103.015	115.329	82.6447	82.1599	124.756	94.1239	116.14	190.871	124.096	160.268	249.468	265.087	201.287	152.66	199.427	176.321
	10362899	F830002L21Rik	115.685	135.461	121.627	116.141	131.072	138.44	115.661	130.015	139.205	129.462	104.041	113.439	136.46	155.613	113.696	131.787
	10362902	-	206.052	185.505	168.613	154.089	234.564	252.165	170.619	211.541	243.822	248.511	219.788	199.281	283.922	236.097	174.589	213.906
	10362904	Rtn4ip1	283.454	296.28	245.719	253.289	313.518	314.214	306.577	197.191	225.36	248.137	255.264	165.992	227.808	203.237	246.547	265.509
	10362916	Aim1	97.254	108.109	82.8208	85.9459	89.6777	95.5526	80.585	96.745	98.6581	103.88	86.4183	80.1296	94.1833	106.648	92.1226	88.2107
	10362918	-	30.2769	32.829	32.2838	30.3363	27.6827	36.3212	31.8273	30.6925	30.2526	33.0562	30.3179	32.7621	30.9154	35.9491	29.3879	34.9729
	10362922	Atg5	141.479	127.651	110.365	109.89	171.202	160.319	180.204	149.097	131.889	126.511	166.159	143.698	142.202	161.987	185.517	170.069
	10362934	-	35.1172	44.0033	41.2791	45.9752	42.5397	39.5535	33.9491	38.9979	38.9979	40.9994	35.1866	38.2731	42.1666	43.9057	35.0746	40.8913
	10362937	-	57.8976	54.1249	52.6127	53.0307	59.6667	52.6272	56.7568	57.5024	58.9684	54.5611	53.6171	51.1448	57.665	77.8146	51.537	47.6905
	10362939	-	50.6138	46.1647	40.4533	42.1991	42.4899	39.9087	45.0307	44.7063	54.843	42.0374	40.2472	51.6319	42.8985	46.8558	53.2898	45.3927
	10362941	Prep	342.498	345.666	278.521	292.34	589.854	584.672	552.702	705.96	381.278	400.767	440.738	526.263	506.712	425.477	590.169	562.943
	10362959	Popdc3	40.3648	37.4167	42.2348	38.1379	50.0274	45.6166	49.9216	46.1809	40.0811	43.0024	36.2841	40.0825	37.1181	42.8834	43.9528	48.9144
	10362968	Bves	63.0757	51.2772	58.3515	52.9786	71.2432	64.9043	74.4428	63.7431	61.1751	54.0129	57.474	58.2517	63.2082	73.5067	72.9663	59.7473
	10362974	Hace1	278.821	262.341	261.905	279.197	275.223	258.813	255.239	189.165	187.249	217.27	211.481	160.109	200.208	232.941	262.526	281.973
	10363000	Gpx4	2275.22	2573.89	2686.61	3017.06	1162.67	1259.76	1313.5	1951.77	2065.49	2054.23	1584.47	2025.22	2011.92	1492.9	1123.76	1184.54
	10363003	-	20.7555	20.5846	19.4679	20.0483	19.6358	19.14	19.4739	18.8518	19.5297	18.8815	19.3541	18.6019	19.6155	19.335	19.3467	18.7869
	10363005	LOC280487	121.545	80.1688	88.0748	104.719	148.442	122.136	97.9815	63.5773	82.9646	111.393	98.0232	88.8258	67.3024	126.612	148.008	67.2801
	10363007	Ascc3	398.86	388.478	432.995	475.081	417.117	411.321	458.073	368.702	335.985	383.354	390.254	357.674	295.007	276.459	394.854	425.097
	10363054	-	19.4086	20.1685	20.0474	20.0933	21.1846	19.6372	20.0268	19.7636	20.149	19.1894	19.6435	19.7472	19.9994	18.9621	19.7308	19.5966
	10363056	Sim1	39.7096	46.0071	48.0631	39.5472	38.0418	37.0752	43.4815	37.9093	43.2148	39.7126	34.375	39.4584	41.2814	44.8528	35.8476	41.3638
	10363070	Gp49a	35.8036	38.0671	32.0393	29.8984	42.3823	40.6739	33.8455	47.8443	31.7816	37.0995	48.8902	35.2231	35.2777	32.0841	38.4379	32.9801
	10363082	Lilrb4	50.4674	44.462	39.944	41.1557	50.6272	41.2021	46.2681	70.1467	54.5562	47.3976	56.3958	48.3392	48.1687	50.4591	45.3182	51.6206
	10363090	Rfx6	26.5746	27.1494	27.3035	25.9742	24.2038	28.1687	25.8596	26.7345	27.7573	26.9375	25.0356	25.393	26.4809	27.5975	26.4391	26.0044
	10363112	Vgll2	64.2497	68.127	63.0323	66.3384	68.3624	61.3696	75.4167	63.8193	70.3785	71.7109	64.8245	63.105	66.3019	86.9108	61.9626	59.3977
	10363118	Dcbld1	120.62	101.148	97.7897	85.3704	165.245	147.321	147.789	173.038	105.317	76.9473	116.979	81.4153	105.662	75.4442	91.7494	81.8389
	10363130	Gopc	43.1771	46.2412	56.0766	48.8886	39.1138	41.325	41.2789	41.5333	42.7606	50.4626	38.3072	39.9057	41.4336	48.1556	46.0118	44.3503
	10363132	Nepn	29.921	31.1671	29.213	30.8585	28.5708	29.1321	26.4652	30.4427	27.774	27.2847	26.9349	26.313	28.6181	25.9346	26.6115	28.2733
	10363137	Nus1	464.926	511.316	474.29	530.59	558.031	532.277	545.177	549.182	462.348	490.978	522.694	509.8	443.71	377.624	494.745	478.586
	10363144	Gm10674	71.2407	71.6101	69.8542	62.3402	69.3021	66.6833	61.5933	64.2524	59.04	68.5792	66.3185	58.7883	65.3012	78.7746	64.1203	74.2294
	10363146	Slc35f1	32.4764	32.9612	38.1351	35.6081	33.8251	33.9638	35.9153	33.988	34.791	35.4028	31.0475	33.9144	36.6612	34.0633	29.0998	33.1459
	10363157	Pln	38.5515	45.0385	48.1492	55.8988	43.9326	35.7805	42.0723	42.7377	39.1243	40.6856	46.6592	67.4421	39.5484	44.2807	40.1007	46.7103
	10363161	-	189.647	186.156	143.721	152.281	250.127	244.895	199.67	358.689	223.216	190.892	262.046	327.887	323.31	266.235	257.719	235.627
	10363163	Asf1a	186.295	171.444	190.666	203.989	192.833	172.623	220.788	170.473	161.502	171.651	193.797	169.854	185.947	157.785	189.564	197.238
	10363170	Msl3l2	136.484	148.933	178.584	197.67	98.7624	89.0316	112.051	108.368	105.275	103.653	93.7111	98.6469	102.384	100.324	81.2866	78.7581
	10363173	Gja1	732.288	703.168	592.665	580.914	967.04	923.979	955.737	1455.94	962.156	883.14	1122.89	1255.2	990.239	516.032	643.135	631.025
	10363178	-	2529.57	2259.21	2474.24	2332.29	2808.64	2393.36	2527.58	2286.64	2322.74	2565.84	2495.49	2331.8	2300.31	2452.09	2366.05	2368.77
	10363181	Stard6	963.699	883.114	1297.64	1197.3	265.862	337.139	337.758	513.941	612.779	669.142	526.979	616.349	479.465	207.545	199.676	223.246
	10363185	Gm9956	34.6548	37.9845	39.0852	31.0407	31.7979	34.6269	35.0002	42.1251	31.6069	33.1358	34.4623	30.7728	37.8781	37.6529	31.3239	35.3214
	10363187	-	19.8776	20.0858	20.361	20.5849	20.004	20.1964	21.0569	21.0678	22.2668	19.9934	19.2932	20.739	20.8136	21.6363	20.0473	20.4606
	10363190	-	42.4985	41.5311	42.1184	38.3651	44.9545	44.6283	38.1673	40.9358	41.7931	39.8048	34.2784	37.3822	43.0062	47.1838	41.1866	41.5989
	10363195	Hsf2	246.461	235	240.414	244.235	328.823	315.144	349.947	247.751	287.336	257.364	294.177	355.389	238.227	254.188	304.984	289.049
	10363210	Pkib	36.0572	35.4476	39.9212	47.4845	32.9332	35.6385	35.298	36.3748	37.0924	34.7911	36.915	54.318	36.034	33.6604	33.9934	34.3927
	10363224	Fabp7	32.0517	31.8875	32.6686	28.6271	29.2952	31.2897	31.9699	29.291	32.0424	29.2114	27.7991	29.2639	30.6462	32.8755	28.4651	29.8174
	10363231	Smpdl3a	140.09	131.12	177.128	193.241	66.6524	74.1634	84.4699	80.3392	78.8116	84.41	79.8718	75.013	94.4655	92.2693	80.7964	75.2497
	10363241	Gcc2	261.832	241.779	279.78	264.482	227.421	198.651	237.071	194.921	194.333	202.118	225.71	214.699	181.433	162.105	219.668	220.895
	10363265	Lims1	247.435	246.442	221.617	225.087	285.942	289.336	302.906	309.322	261.718	251.092	291.791	293.266	294.092	268.631	309.135	308.209
	10363281	Ranbp2	798.497	739.924	783.408	784.04	934.022	833.364	940.698	691.709	765.755	800.178	780.982	681.095	626.673	556.129	799.754	861.591
	10363312	Ccdc138	223.897	220.322	224.011	223.534	201.116	196.639	220.435	134.208	168.385	179.828	158.983	149.576	156.621	163.366	188.511	189.15
	10363331	-	60.5526	65.4529	61.8756	61.8015	58.0043	62.6159	50.1875	66.3164	65.349	73.7788	65.3989	58.5419	64.636	66.9935	71.35	69.6679
	10363333	Sh3rf3	72.7149	76.105	64.541	58.7785	78.6455	79.6947	69.9841	74.397	78.8984	73.3437	60.3863	60.4002	75.1489	81.6261	70.6968	75.6158
	10363346	Ankrd57	107.395	105.957	102.82	102.732	132.191	141	136.312	135.148	121.731	123.24	122.273	136.393	150.239	128.284	152.865	138.766
	10363350	P4ha1	306.348	283.364	250.013	252.989	370.428	356.525	369.53	360.004	363.248	303.608	374.322	388.218	327.57	242.634	316.941	306.238
	10363368	Timm23	729.031	714.585	796.699	862.527	766.34	672.928	774.356	817.171	643.833	625.095	742.14	805.876	766.604	716.951	669.914	665.701
	10363372	Pla2g12b	32.0176	34.2218	31.3364	31.3851	28.4239	31.4046	29.2049	31.0091	30.7642	29.4453	32.523	29.2685	32.5429	33.4672	30.7112	32.6386
	10363377	Gm10322	84.9577	87.6572	83.6557	79.9805	95.4173	84.0411	79.856	90.1505	83.5187	108.417	74.3212	76.8012	71.3049	104.27	79.0515	78.9691
	10363379	Cbara1	254.823	268.676	215.452	225.262	248.281	248.728	242.511	231.649	252.017	245.03	259.524	270.96	268.428	197.674	254.683	253.896
	10363392	Dnajb12	138.576	149.234	159.115	159.116	140.522	152.298	140.073	159.673	161.544	147.004	157.092	169.199	163.065	175.023	157.572	161.038
	10363403	Ascc1	232.807	270.045	253.274	265.015	181.565	179.281	184.525	177.558	203.258	201.359	184.009	210.748	199.127	190.606	181.105	166.56
	10363415	Spock2	691.716	712.254	671.461	675.831	835.934	987.774	824.203	1230.63	939.828	951.988	1115.08	1139.23	1057.7	1026.53	1213.94	1095.77
	10363430	Psap	2802.11	2775.24	1997.15	2013.61	3622.14	4017.26	3459.36	4219.99	3420.65	3406.67	3581.03	4168.68	3752.27	3767.71	4024.93	3936.37
	10363445	4632428N05Rik	63.742	66.7682	60.2581	63.2875	75.6974	65.4935	63.6883	77.2656	64.1499	68.8733	64.353	72.0962	74.6146	82.1989	71.559	65.0344
	10363455	Pcbd1	38.4164	40.3603	36.7805	35.7808	51.6988	55.9908	49.994	58.2704	42.1763	38.7931	42.6871	34.6438	45.6013	56.1468	49.1068	55.0372
	10363460	Tbata	55.7938	57.5994	75.7728	92.2537	53.2699	53.4657	52.7224	65.8312	58.3145	52.0315	69.8421	146.235	51.1073	53.3881	46.6695	50.1877
	10363475	Prf1	61.926	59.2244	55.0954	57.2613	66.3472	56.8347	50.7664	61.4624	59.8035	67.1036	51.1248	52.2705	69.0477	62.3721	53.7871	57.9117
	10363479	Rpl27a	1326.34	1238.05	1259.1	1191.8	1418.95	1341.91	1520.22	1434.44	1351.25	1271.26	1516.43	1446.79	1479.82	1682.92	1550.64	1510.18
	10363481	Nodal	42.4989	44.9846	45.3419	37.6222	45.1527	49.7672	43.4663	43.697	43.5125	46.6267	36.8793	40.3076	45.9469	53.6752	41.3231	41.5057
	10363486	Lrrc20	82.0022	64.2759	72.5567	72.8973	65.2324	62.5992	61.2739	69.2336	65.4167	63.6899	62.7119	58.2803	60.5453	73.0759	62.0242	60.4922
	10363492	Npffr1	56.8917	58.9098	53.4322	50.8194	58.6638	49.8813	50.4245	64.2576	47.4776	63.5583	49.9589	60.6327	54.0466	69.94	48.6389	56.9955
	10363498	Ppa1	317.13	319.461	281.501	307.237	393.836	343.856	385.453	336.33	270.113	283.14	321.638	299.99	322.999	331.412	367.553	329.411
	10363512	Sar1a	557.845	608.616	559.569	639.03	770.254	725.351	817.567	809.296	634.827	647.081	816.769	812.538	774.539	783.576	917.423	947.475
	10363522	Tysnd1	211.695	206.71	193.249	210.075	145.237	169.294	168.437	166.923	159.067	176.363	125.199	155.116	182.93	187.355	149.947	157.008
	10363528	Aifm2	148.88	154.863	170.46	168.256	119.829	129.368	120.018	144.235	142.864	137.737	119.262	139.667	160.391	152.226	133.778	133.887
	10363541	Ass1	218.899	207.97	144.241	162.609	240.767	262.869	311.366	722.664	167.778	258.359	308.459	1381.44	465.75	364.736	482.324	668.159
	10363545	Neurog3	46.5138	47.3408	42.2564	42.0723	56.6636	54.1832	50.2507	54.0761	59.9944	51.306	53.3674	56.763	50.2518	51.1416	51.4539	45.5497
	10363551	Tacr2	34.7685	43.9161	37.4566	28.9745	39.1275	38.1721	34.0015	32.0213	36.7845	35.16	34.4806	34.168	35.5431	39.0308	36.5893	40.375
	10363557	4930507D05Rik	90.0864	87.9232	127.482	157.177	69.4157	68.2878	66.4504	75.4129	67.0886	67.2753	69.0108	78.4735	68.509	52.2957	61.9115	51.8584
	10363559	4933428P19Rik	55.9152	57.3831	77.4212	72.7154	50.3035	65.0115	59.0167	49.5582	52.4379	56.4567	57.3254	76.0733	57.1263	53.1146	50.9273	51.7022
	10363561	LOC280487	121.105	80.5223	87.9207	104.917	148.28	122.042	97.7167	63.0941	82.8402	112.119	97.66	87.9912	67.1672	127.526	148.443	67.402
	10363563	Slc25a16	107.859	97.3647	83.864	92.4705	109.048	111.415	113.755	116.524	91.7939	93.299	115.489	114.563	135.406	117.325	129.68	129.917
	10363575	Dna2	130.53	126.415	111.686	122.193	144.46	129.31	139.623	107.958	106.052	115.689	103.852	92.7896	111.009	108.714	121.188	132.605
	10363599	Rufy2	84.8969	78.5204	81.1434	84.3175	103.241	104.687	105.93	101.641	88.692	89.8796	112.28	84.3976	94.3035	110.035	127.792	143.661
	10363622	3110049J23Rik	96.602	88.5694	90.4781	89.3117	82.3118	81.5557	85.2349	73.0891	85.2328	91.7751	80.9356	71.6278	72.3658	93.5512	80.7059	87.9554
	10363629	Pbld	86.1608	112.514	96.1805	91.978	85.0056	88.9823	95.02	75.7316	104.971	109.001	110.153	74.4795	72.8062	74.9551	73.0614	77.6067
	10363639	Atoh7	143.096	160.471	119.447	117.929	181.011	156.031	137.22	153.51	161.311	182.557	117.487	144.493	174.78	198.839	146.552	150.502
	10363641	Herc4	813.698	759.897	789.405	768.724	870.969	821.493	845.508	786.263	874.591	849.556	893.437	840.607	710.126	600.546	857.914	824.586
	10363667	Gm10114	170.968	158.992	155.053	165.318	121.309	105.042	104.843	90.4883	103.341	112.194	105.132	66.9326	104.362	109.596	93.9062	90.2664
	10363669	Dnajc12	130.24	144.84	142.255	173.653	106.282	86.7697	118.33	95.4532	139.999	125.84	155.299	127.551	145.822	111.913	103.326	110.386
	10363676	Ctnna3	135.506	159.004	206.748	213.843	89.9731	75.4891	104.979	137.995	141.788	152.66	162.675	165.769	121.745	79.6929	112.591	108.541
	10363696	D630028G08Rik	44.8184	47.1557	62.9473	58.6479	41.2671	37.1267	40.7901	49.4931	50.1052	51.216	55.5437	51.6827	50.1644	43.2208	48.2646	47.121
	10363699	Rps6	3687.21	3209.31	3437.56	3015.23	3414.21	3249.04	3290.6	3176.65	3218.45	3236.11	3511.41	3410.31	3727.92	4063.4	3536.75	3263.4
	10363701	Reep3	32.2229	33.2201	34.2198	31.2769	35.9077	32.5414	32.0051	34.6151	34.8167	34.1475	32.7742	31.5173	34.2151	39.065	36.562	33.7529
	10363703	Jmjd1c	232.006	216.252	231.247	214.426	233.884	230.56	250.778	205.331	195.166	196.96	199.894	176.393	183.008	202.581	220.687	215.052
	10363706	Jmjd1c	767.865	760.251	762.359	779.018	783.311	830.562	794.995	644.98	627.276	779.368	710.562	548.718	630.176	644.252	824.433	843.247
	10363735	Egr2	54.5873	52.7916	53.3932	42.8983	62.2488	51.0263	56.9254	60.6856	48.3434	59.696	54.4882	68.114	67.4938	66.0849	56.847	57.1753
	10363741	Gm10797	37.8583	36.7084	47.6203	46.1292	42.3529	47.6029	38.6796	38.5685	44.8304	48.1557	38.3239	45.5693	41.1836	41.8183	42.7383	46.4479
	10363743	Rtkn2	53.2113	56.5778	48.2735	47.9833	63.9255	65.0805	64.2887	75.4411	51.1539	51.2067	62.1899	56.5242	62.4698	61.9942	62.3413	65.4826
	10363762	Tmem26	34.9763	36.648	36.5872	38.5448	38.5437	37.8222	34.6822	36.9207	38.6213	37.8658	34.8205	32.2842	34.5845	37.4385	36.1166	36.0722
	10363773	Rhobtb1	287.166	310.498	400.994	403.954	189.251	207.073	214.611	324.382	348.007	321.472	296.144	316.945	280.685	195.827	204.633	208.581
	10363786	Ank3	73.3293	78.4197	70.3819	70.7042	78.6743	75.9879	85.0603	93.1882	98.1713	97.4975	116.755	127.375	87.3087	73.0399	109.996	101.577
	10363845	Ccdc6	175.086	151.795	131.388	146.728	220.585	209.221	210.037	267.094	190.819	182.853	216.868	287.073	218.286	198.298	251.441	208.466
	10363856	2310015B20Rik	52.6871	47.3677	44.739	43.4288	60.0691	57.9267	50.1901	52.4643	50.5343	57.7806	57.1989	46.1415	59.2235	55.1281	47.7895	55.8112
	10363860	Slc16a9	67.2169	71.4927	85.7823	77.963	78.7051	80.3962	84.646	99.3302	76.5525	77.6807	81.9313	83.8223	100.145	90.0453	86.7445	96.9481
	10363868	Fam13c	132.877	116.799	141.623	116.822	101.767	100.062	99.3957	110.317	113.072	122.172	119.455	86.434	108.659	114.176	110.506	114.735
	10363887	-	32.1051	30.8079	25.3227	30.3173	32.3495	32.8098	32.6913	30.8473	34.5016	30.8993	34.9357	35.1533	36.8655	33.9038	33.9281	33.969
	10363894	Ipmk	213.242	194.276	186.891	187.918	229.681	241.608	235.172	183.245	214.03	217.989	203.343	177.499	226.17	185.02	213.49	197.164
	10363901	Etv5	151.792	145.69	121.251	125.925	131.499	147.475	125.331	194.651	196.412	186.609	232.075	262.858	206.048	192.507	205.045	188.234
	10363903	Hbs1l	486.139	486.688	519.604	557.443	485.555	424.392	470.667	430.717	526.728	454.228	437.107	465.235	479.881	428.704	465.653	460.39
	10363905	Zwint	616.514	547.461	526.717	510.091	602.985	604.819	646.204	578.465	616.938	571.872	731.031	763.381	692.94	538.692	600.432	613.22
	10363915	Pcdh15	56.645	58.0041	51.3285	47.0069	55.3748	56.6933	51.9509	51.5204	62.4155	49.8838	52.6422	49.8961	54.2812	59.0286	57.6026	54.5723
[truncated: 26,817 more rows]
