# Supplementary material for: Identification of Sertoli cell-specific transcripts in the mouse testis and the role of FSH and androgen in the control of Sertoli cell activity
Source: BMC Genomics. 2017 Dec 15;18:972. doi: 10.1186/s12864-017-4357-3 (PMC5731206; doi:10.1186/s12864-017-4357-3)
Supplement: Supplementary file 17 — “Array data showing changes in Sertoli cell-specific transcripts in FSHRKO, SCARKO and FSHRKO.SCARKO mice.” Expression of Sertoli cell-specific transcripts, indentified in Additional file 5, on arrays of normal and knockout mice. Data has been normalised to Sertoli cell number and testis volume as described in the text. Data was analyses by two factor ANOVA with the FDR set at 0.05. (XLSX 136 kb) [file 12864_2017_4357_MOESM17_ESM.xlsx]

## Sheet: Sheet3
		Array data normalised to Sertoli cell number and testis volume																	Statistics (P values)			ns; not significant
	gene symbol	normal1	normal2	normal3	normal4	SCARKO1	SCARKO2	SCARKO3	SCARKO4	FSHRHKO1	FSHRHKO2	FSHRHKO3	FSHRHKO4	FSHRHKO.SCARKO1	FSHRHKO.SCARKO2	FSHRHKO.SCARKO3	FSHRHKO.SCARKO4		SCARKO	FSHRKO	Interaction
	2610206C17Rik	77.3995	73.4265	63.703	71.7185	39.0981	49.551	42.57	46.7822	46.8389	33.4409	40.3759	46.0261	17.46	12.0038	14.5288	13.0568		0	0	ns
	3010003L21Rik	60.1382	59.3049	58.2206	64.6075	44.6893	42.8555	42.9228	49.5388	38.0299	29.8411	34.4303	34.7984	16.6687	17.5597	18.8248	16.6578		0	0	ns
	3110035E14Rik	99.9419	93.1824	79.7743	87.067	49.7514	44.3414	55.7466	44.4381	38.8001	37.0413	41.8617	51.8183	18.5785	8.73631	11.7113	11.5901		0	0	ns
	3930402G23Rik	42.4211	48.5598	48.7548	43.8902	26.7335	26.7332	26.6182	28.9549	23.4427	22.419	20.7029	21.3203	10.3365	10.4115	10.2773	9.78497		0	0	0.003
	4632427E13Rik	208.318	202.396	187.837	215.322	153.564	165.308	162.188	130.899	123.658	116.478	139.987	126.744	64.9189	58.4876	73.2482	74.3281		0	0	ns
	4930486L24Rik	74.5326	92.1034	90.1884	103.429	142.558	141.426	181.031	199.854	77.6235	82.4022	131.053	91.3958	46.0992	35.5454	54.7395	55.4673		0.001	ns	0
	4930502E18Rik	131.572	152.153	116.887	124.736	69.3769	72.4201	89.4051	60.5974	47.9257	55.3588	66.306	71.8709	20.9063	12.6372	14.723	14.4263		0	0	ns
	4930506M07Rik	175.71	157.99	168.182	149.261	134.054	125.442	133.563	164.127	110.604	83.5598	132.62	129.755	50.604	44.9279	62.0233	58.3552		0	0	ns
	4930515G13Rik	46.893	49.3451	40.4208	48.2616	20.0252	22.0587	21.5407	25.8473	17.3509	17.1905	21.4072	12.8981	7.91098	8.32773	8.06147	9.39447		0	0	0
	4930550L24Rik	189.322	174.913	175.072	185.174	157.322	157.242	158.813	160.713	100.892	101.987	126.917	145.696	53.9156	49.0467	62.9683	56.4262		ns	0	0.005
	4933402E13Rik	166.887	155.345	126.871	143.428	142.646	134.658	130.492	116.828	72.0666	68.9308	94.8485	93.4147	40.0149	37.3617	58.4387	53.0469		0.002	0	ns
	5430416O09Rik	56.5075	54.5916	50.6937	46.0456	32.1379	31.2622	34.1124	36.7975	25.8947	26.3947	27.9107	28.7806	12.9088	17.3421	17.1526	14.7899		0	0	ns
	6030452D12Rik	51.7958	55.6056	54.7624	46.4714	27.0147	27.4043	25.0692	26.0874	21.8888	22.0857	20.4915	18.3195	11.1062	13.6251	9.62032	11.5359		0	0	0
	6530411M01Rik	37.9953	35.0551	35.7678	31.8886	17.845	18.4983	19.0188	19.0312	15.6529	17.4097	15.4038	14.6493	7.06924	8.19397	7.45504	7.26006		0	0	0
	8030411F24Rik	143.371	146.615	117.746	134.288	132.559	120.638	113.265	78.3217	63.0501	57.7902	78.5341	40.054	35.7006	33.2686	38.7111	30.5623		0.008	0	ns
	9030624G23Rik	165.674	141.12	135.739	124.155	107.453	106.732	99.5272	106.071	79.0008	70.9452	79.0367	87.5249	44.8742	41.41	41.2178	43.2722		0	0	ns
	9130019P16Rik	43.1257	38.966	41.2827	44.2913	29.8903	28.3866	29.3423	26.9333	24.6199	24.5333	29.2308	19.7483	11.1531	14.0994	12.6922	11.2909		0	0	ns
	A330041J22Rik	82.1142	80.5746	74.9228	79.437	55.2271	61.7008	60.3662	53.2318	45.6708	45.3881	45.9169	40.8426	25.3146	23.2544	28.7905	26.832		0	0	ns
	A430057M04Rik	31.412	42.1442	32.0838	35.3276	19.4991	21.7762	20.6886	19.6588	16.8449	16.9919	17.906	18.7761	9.53481	9.12579	8.1223	7.73425		0	0	ns
	A530021J07Rik	41.4922	34.8919	30.3485	30.6235	16.9342	15.8053	15.2504	16.8729	16.4058	14.741	15.4449	16.7522	6.85657	6.9289	6.75648	6.44361		0	0	0.006
	A730017C20Rik	165.435	154.687	173.492	117.3	78.7858	86.3898	93.2712	106.631	70.8937	72.6754	86.3108	103.222	26.0957	25.9442	25.0727	23.7875		0	0	ns
	A930016O22Rik	56.1884	55.319	55.583	46.1387	29.2459	31.7788	26.2534	26.8509	25.9823	27.8675	22.4845	24.1692	11.8048	14.1554	10.0839	11.0816		0	0	0.003
	AA414768	105.239	110.62	101.684	102.929	76.3226	81.533	75.5269	62.0936	60.6997	61.2304	67.8294	59.6137	32.9513	35.0626	37.7785	33.131		0	0	ns
	Aard	1489.75	1417.07	1198.64	1208.67	1327.38	1265	1279.59	1439.03	826.486	799.776	1086.94	1078.14	521.967	540.474	624.316	587.362		ns	0.0029	0.007
	Aass	102.289	110.855	137.79	153.094	171.733	163.641	191.884	169.766	60.1522	64.7597	99.9516	56.6064	33.6018	41.5793	58.7504	62.1039		0.0118	0.0043	0.002
	Abcc1	426.086	445.951	349.613	354.883	340.969	379.663	347.426	430.971	263.598	251.743	287.081	311.374	132.149	133.114	143.222	150.516		ns	0.0026	0.005
	Abtb2	191.73	162.588	170.179	150.959	110.258	118.654	105.203	117.256	102.544	93.092	98.861	114.25	44.3988	45.5275	48.9522	48.0932		0	0	ns
	Actbl2	32.6097	33.9825	32.5128	32.2842	17.5921	19.9186	16.8453	20.6075	16.1133	15.9989	16.3481	16.5645	7.69288	8.55482	7.64878	8.60791		0	0	0
	Actc1	74.5148	69.226	73.4166	59.398	36.7114	38.1212	37.355	38.8165	27.067	31.3791	23.953	26.6574	16.2239	15.7461	12.9737	14.1313		0	0	0
	Actn3	152.007	134.977	120.959	126.454	38.2577	37.2933	43.7299	45.1888	51.9314	52.7539	57.0204	105.963	28.7579	16.0234	17.1784	19.336		0	0.0002	0.01
	Adam7	23.6714	24.6584	23.5639	25.1633	14.372	14.1851	14.6105	13.8176	11.3994	10.9986	10.1939	11.2028	5.17278	5.75613	5.51995	5.63715		0	0	0
	Adora1	187.21	180.294	161.558	167.255	164.957	164.23	154.511	183.657	105.543	97.5628	107.218	123.442	58.6359	66.0111	62.4805	57.8324		ns	0	0.002
	Agpat4	169.117	164.161	166.146	164.788	117.605	105.133	125.979	143.18	108.18	89.3486	113.268	129.76	64.2122	80.2081	80.7384	79.1392		0	0	ns
	Agtr2	51.3582	48.1539	44.1969	49.0296	41.8924	37.2838	39.9127	38.806	21.0389	27.3048	33.4956	22.4491	12.1575	12.5789	13.1616	15.2766		0	0	ns
	AI118078	52.3532	52.239	51.3153	45.212	28.1645	29.8281	27.4281	28.7301	22.5661	24.1823	23.3893	24.866	11.8756	11.1747	9.49766	9.90244		0	0	0.001
	Alox12	57.8192	53.3283	44.5546	57.1458	28.5272	32.3729	33.8254	28.8809	24.8099	26.4554	21.9437	28.5659	11.8072	10.1323	11.2676	11.2362		0	0	ns
	Amh	85.1563	88.2202	72.0637	70.5672	49.6111	49.0708	42.6989	55.8862	46.8587	47.5124	42.6818	65.0409	27.0906	14.906	14.9739	14.3923		0	0	ns
	Amhr2	797.857	768.903	549.532	589.698	452.338	520.378	411.007	476.435	342.705	317.218	338.295	470.323	197.514	148.288	138.111	151.462		0	0	ns
	Ank3	73.3293	78.4197	70.3819	70.7042	45.2151	43.6712	48.8853	53.5565	46.3072	45.9894	55.0729	60.0828	19.7531	16.5249	24.8859	22.9813		0	0	ns
	Ano4	45.4726	45.5669	50.2937	49.2119	34.9474	37.2222	40.9791	47.8297	22.2459	23.3604	27.693	33.3684	10.2831	9.41243	11.2335	10.2816		0	0	ns
	Anp32-ps	72.3633	67.9483	60.933	68.1244	55.8653	50.8217	56.0761	46.3641	36.1196	35.1681	40.9691	35.1362	19.8076	24.0399	26.5529	23.1847		0	0	ns
	Aplp1	95.597	104.304	84.8543	85.4254	46.0713	53.4978	47.508	40.5464	39.7661	43.7878	35.1272	35.0751	19.1384	20.2773	16.8956	16.3662		0	0	0.001
	Aqp8	229.925	255.536	189.777	189.433	24.8752	26.496	21.7288	33.7758	24.7167	33.9375	27.6972	88.6753	17.5213	10.5633	10.3358	10.6275		0	0	0
	Arap2	256.022	233.533	201.169	217.945	167.118	159.067	157.887	165.01	146.188	142.771	180.587	170.704	56.3588	40.7845	63.0589	60.8802		0	0	ns
	Arl14	25.3225	26.2536	26.3501	26.3654	15.2525	14.3218	15.4081	14.7945	13.0717	11.9483	11.9001	12.1002	6.00787	6.14648	5.7104	5.87836		0	0	0
	Arl4d	153.501	172.247	140.789	152.456	114.559	121.845	127.57	132.374	94.5307	90.3657	83.2053	111.202	49.9723	47.3636	52.7576	42.85		0	0	ns
	Atp13a4	95.1998	99.7235	85.9961	78.9504	62.641	79.7553	75.7621	87.0726	52.8607	49.5532	68.2879	67.5315	24.0468	10.156	13.9816	12.4497		ns	0.0022	0.005
	Atp1b1	458.768	427.628	376.113	368.906	377.208	392.39	361.135	296.31	222.936	223.904	261.74	250.238	124.687	155.241	164.503	160.852		0.001	0	ns
	Atp1b2	511.556	483.473	384.113	406.686	491.871	578.974	444.4	611.5	426.018	342.145	468.913	411.169	211.857	245.461	279.903	263.842		ns	ns	0.001
	Atp6v1g3	33.0345	33.3374	33.4065	31.9296	18.8012	18.9703	16.1834	19.2404	17.5494	16.263	15.6643	14.3318	6.82315	7.09675	6.93656	7.51321		0	0	0
	Atp8b2	309.848	329.479	231.461	257.96	190.054	210.811	184.419	245.116	217.401	176.004	244.432	277.475	92.4011	92.4356	101.272	104.362		0	0	ns
	AU015836	513.215	516.505	382.698	410.73	426.738	431.732	437.907	476.364	349.654	321.355	475.923	391.662	168.943	157.199	210.612	207.069		ns	ns	0.003
	Auts2	134.456	108.55	97.6597	101.903	90.5131	91.958	84.6019	99.1281	49.6393	59.8408	73.2923	73.1181	28.5718	31.4621	42.7015	34.4806		0.001	0	ns
	AY761185	29.9051	31.7848	30.2291	29.6243	18.6437	16.9741	17.2719	17.1003	14.8226	15.5383	13.7233	13.7366	6.45849	7.13134	6.83865	6.78221		0	0	0
	B130046B21Rik	45.8824	53.3298	49.2351	46.5959	26.0386	28.6481	30.3783	21.6823	21.4674	21.7824	19.0677	18.1864	9.99802	12.2393	10.7221	11.9917		0	0	0
	B430212C06Rik	28.5851	31.3627	32.0495	28.1532	18.8316	19.0593	21.4988	18.3818	15.2009	15.0134	13.7177	14.6139	6.7417	7.61265	6.69939	6.77828		0	0	ns
	Bag2	106.655	96.8943	86.6442	96.1586	62.5963	57.6549	57.6998	57.4369	47.0977	51.9064	46.6234	58.4143	27.5616	18.3055	20.6819	20.1413		0	0	ns
	Basp1	464.887	438.453	395.286	390.575	346.622	348.801	315.43	386.062	245.029	237.613	279.792	293.089	129.071	131.66	122.227	123.288		0	0	ns
	BC021891	153.096	175.354	139.472	134.713	148.259	147.945	145.298	178.049	111.416	96.3657	121.3	141.188	55.64	61.6712	68.077	64.6889		ns	0.0448	0.002
	BC048546	30.6424	30.1878	34.35	28.784	16.4419	17.3513	16.9555	16.9085	13.9599	13.7806	14.5837	13.4813	6.75127	6.91955	6.74081	6.89762		0	0	0
	BC048679	38.333	40.5582	40.979	39.7544	21.4614	18.2768	22.3481	21.5247	21.5185	18.2053	15.9837	14.4235	8.62623	7.95827	9.47083	9.28977		0	0	0
	Bend6	53.9899	70.0916	57.59	59.5926	33.0034	29.6541	30.3863	28.4231	31.8229	25.7465	39.0748	38.6809	12.4664	6.69881	7.62832	7.91646		0	0	ns
	Bex2	81.4057	79.8375	76.481	88.072	82.8002	83.3714	78.277	87.5655	48.5321	41.6189	57.0517	61.1373	26.4428	22.6461	26.4487	23.8737		ns	0	0
	Btn2a2	31.0339	37.1183	31.1654	31.4161	20.7362	19.2033	18.849	21.3793	14.865	15.3121	16.1481	14.7216	8.46614	7.81991	7.96929	8.46035		0	0	0.005
	C1ql2	62.5023	79.2231	57.4373	58.9375	40.435	44.5182	33.884	39.8242	40.1534	38.591	26.0651	24.6551	16.8998	18.6798	15.8583	15.6283		0	0	ns
	C4bp	28.1736	29.1272	28.7756	30.4296	16.8236	16.6883	16.3964	16.0113	13.476	13.905	13.4192	12.575	6.24347	6.2754	6.45924	5.99275		0	0	0
	Calcb	40.131	41.0617	51.2931	44.466	22.1742	24.6403	20.3028	23.5873	20.2099	20.1864	20.2153	18.2953	9.1658	9.69176	9.17289	10.0033		0	0	0.001
	Calr4	104.211	88.9872	96.3993	95.3809	74.0843	83.0898	88.9008	46.3511	48.583	50.7664	73.7062	58.8408	28.8846	33.017	51.4133	39.6768		0.005	0	ns
	Camkk2	236.784	232.273	188.549	165.202	165.02	166.127	160.502	195.467	142.948	124.011	142.083	167.794	69.756	60.4746	65.0946	57.1333		0	0	ns
	Camp	45.9765	47.5778	47.4788	42.2604	25.7845	28.6294	25.8731	27.1767	23.4546	23.4577	22.1977	21.0926	10.0774	11.4309	9.86674	10.8187		0	0	0.001
	Capn6	208.525	221.233	182.659	180.268	201.568	184.905	182.796	201.86	120.513	106.632	139.976	121.841	50.8633	37.1665	62.1781	59.5927		ns	0	0.001
	Car10	33.0749	32.4017	37.5074	33.0731	19.3169	21.2937	20.6173	19.729	17.1225	15.7068	16.4848	14.6357	8.05474	9.07675	7.03785	7.453		0	0	0.002
	Car7	168.066	127.489	127.511	118.244	34.5047	34.4292	35.4837	35.1406	40.065	40.8524	42.0687	65.1838	22.7201	14.7129	11.0966	14.1902		0	0	0
	Ccdc25	204.289	202.277	185.304	206.475	171.678	149.802	164.619	143.815	91.7515	103.658	128.488	116.21	51.5291	46.291	68.2196	66.1887		0	0	ns
	Cd207	29.7669	29.3413	30.1058	29.559	16.2202	19.0211	17.7128	18.5667	16.0686	14.5745	14.8623	13.1213	7.01943	7.59104	6.5128	7.2126		0	0	0.001
	Cdk5	551.805	528.966	407.989	415.602	360.752	353.584	347.572	366.893	308.094	248.532	330.278	324.975	159.383	131.546	112.564	113.052		0	0	ns
	Cdkn2b	89.9598	92.0592	75.2825	82.0214	34.6148	40.3731	43.765	30.5324	35.6179	37.6703	36.6226	39.8711	19.1697	17.1848	15.1634	14.3423		0	0	0
	Ceacam10	31.3457	30.8083	32.2392	30.1037	19.8522	21.3804	18.3744	20.5166	14.399	15.3549	15.5797	13.6744	7.38263	7.02392	7.2111	6.79379		0	0	0.002
	Cecr5	367.355	399.918	329.283	324.028	254.557	287.177	234.498	260.703	207.208	198.449	207.122	194.707	111.364	120.757	114.909	110.733		0	0	ns
	Cecr6	84.666	88.8105	95.4226	79.4521	57.8086	54.97	52.0261	56.5393	37.8054	42.054	39.3294	33.7957	19.2222	23.0927	18.8842	22.9074		0	0	0.004
	Cgn	295.776	276.264	239.921	273.92	262.568	287.666	266.856	305.472	195.704	167.146	216.084	205.789	98.9695	101.678	140.89	156.078		ns	0.0032	0.005
	Chst9	20.1826	20.6143	21.1154	21.4509	11.917	12.8058	12.2855	12.8576	10.5338	9.80206	10.0446	9.5566	5.11642	4.85153	4.89267	4.8627		0	0	0
	Cidea	108.484	110.488	103.936	112.976	135.41	110.675	124.101	125.891	53.7968	51.8526	60.9607	52.2984	45.7477	52.1326	50.9619	43.8208		0.0217	0	0.004
	Cited4	127.372	131.366	122.475	110.431	69.7881	69.8803	66.7979	76.5422	57.9163	59.363	54.0629	57.8923	26.0951	26.8703	22.1294	23.7993		0	0	0.003
	Clca2	49.472	49.1075	52.3139	57.2171	119.275	121.479	130.755	56.7267	33.746	37.2935	43.9867	27.7194	29.5978	62.7062	90.8714	93.6612		0.002	0.036	ns
	Clca3	49.151	40.5531	49.4027	50.6032	29.5721	23.9695	25.4175	26.0984	19.5548	21.5186	22.6101	19.0819	11.1995	8.81366	10.4445	10.966		0	0	0.002
	Cldn11	666.898	629.563	474.475	494.453	462.004	506.945	453.706	520.755	409.597	363.832	447.924	455.444	246.663	238.425	218.015	202.214		0	0	ns
	Cldn23	41.8838	32.8099	32.3554	30.6608	20.9829	19.6994	21.9601	21.8035	18.1669	15.5654	16.7373	15.4016	8.3503	7.69186	8.25324	8.52619		0	0	ns
	Cldn4	65.3739	75.5187	65.7359	55.4364	41.2434	38.8959	38.4193	40.1839	32.1597	33.0301	31.8977	26.6246	14.6929	17.1301	15.6134	15.6928		0	0	ns
	Cldn7	73.5298	68.5699	73.8137	64.1382	55.796	49.923	50.3743	46.4137	40.7771	41.6545	38.1486	34.3695	20.2853	22.626	18.8993	18.6231		0	0	ns
	Cldn8	24.7436	25.3493	24.5079	25.1761	14.2769	16.4744	14.0323	14.9661	11.558	11.9996	11.2226	11.0622	5.87738	5.97584	5.69048	5.67724		0	0	0
	Clec12b	477.695	407.637	351.459	353.773	393.536	401.371	375.425	482.083	246.937	218.318	348.408	345.931	160.735	143.489	172.746	171.318		ns	ns	0.016
	Cmas	439.872	414.862	392.376	394.82	241.733	245.139	249.821	235.786	216.808	206.278	274.963	284.62	108.512	82.2342	101.013	96.283		0	0	ns
	Cnksr3	190.625	197.887	166.275	164.574	143.175	125.632	117.403	144.887	122.164	126.795	117.918	137.028	55.0848	54.0628	60.905	55.1487		0	0	ns
	Cnnm1	42.8973	47.6448	44.6958	39.535	22.8395	21.7342	20.8188	20.7773	17.9575	17.0233	19.0535	18.185	8.48961	9.34028	9.15673	8.50885		0	0	0
	Corin	173.388	195.195	172.653	166.93	35.6136	41.3852	37.3553	45.1569	47.3623	56.6517	47.9155	130.986	27.6922	14.4448	13.4024	13.4783		0	0.0001	0.002
	Cpn2	37.5563	36.1404	36.2071	33.1131	21.0563	21.807	20.4985	18.5548	18.9089	17.7215	14.9803	15.9105	8.33858	8.43295	8.73562	8.29247		0	0	0.001
	Crhbp	39.7716	39.9483	38.2016	38.8783	21.1656	25.8204	23.6775	22.5693	19.2287	19.9443	17.9513	17.1348	9.53026	9.88398	10.2391	8.55688		0	0	0
	Crisp1	21.1938	21.3324	22.5275	22.4965	11.8252	13.0133	12.656	12.3494	11.001	9.70917	9.89776	10.4109	4.77948	4.67502	4.7088	5.18014		0	0	0
	Crisp4	20.8252	20.4321	20.8914	20.7595	11.9245	11.8301	12.2068	12.0381	9.81142	9.77591	9.98607	9.47351	4.91373	4.56547	4.66553	4.67026		0	0	0
	Crygs	32.2884	30.5169	28.0612	27.7466	18.2951	17.6299	16.5897	16.532	13.4183	14.7435	12.6625	13.4812	7.13872	7.83596	7.05065	6.3878		0	0	0.001
	Csn1s2a	21.9673	21.7171	21.7418	21.9692	12.8438	12.1406	12.447	13.045	10.5283	10.3946	10.5804	9.86583	5.16548	5.09094	4.96669	5.05587		0	0	0
	Cst12	596.221	618.671	475.59	501.582	502.853	469.486	464.302	492.449	327.379	268.602	328.09	363.979	150.458	100.5	129.134	120.145		ns	0	0.009
	Cst9	765.157	765.713	636.304	696.031	624.46	572.121	577.963	676.835	311.021	312.276	399.252	497.613	196.287	103.891	140.058	136.118		0	0	ns
	Ctnnal1	449.725	444.663	365.969	376.483	367.477	367.33	389.592	465	315.727	303.138	418.337	363.738	178.867	188.77	265.059	267.891		0.014	0	ns
	Ctsl	1334.49	1336.98	1021.95	1124.36	881.367	852.459	819.637	849.025	636.738	669.823	797.371	929.009	340.32	244.712	315.752	311.808		0	0	ns
	Cuzd1	44.1947	47.9306	54.4473	54.4421	26.2876	23.967	25.3747	25.1777	22.8914	19.0065	23.7821	26.6009	11.027	10.501	8.71348	10.0182		0	0	0.002
	Cwh43	32.7504	36.8406	31.8185	32.0393	18.9224	18.7234	18.1532	18.8557	16.2524	14.9411	13.6814	13.8426	7.989	8.34254	6.5083	7.56838		0	0	0
	Cyb5r1	239.026	224.248	184.261	199.723	136.521	145.045	127.309	157.486	152.694	115.758	184.997	163.389	69.9488	52.1308	57.6516	54.9289		0	0	ns
	Cyp26b1	273.801	253.981	184.368	185.17	180.544	219.444	138.56	225.631	152.137	124.956	148.292	193.596	86.9065	77.0374	93.2592	84.773		0.011	0	ns
	Cyp26c1	53.4016	59.4179	54.6892	53.9763	33.3093	34.2385	31.6819	34.2444	30.1758	28.6612	25.845	23.0915	14.4735	16.2286	11.2446	12.675		0	0	0.004
	Cyp2j13	26.0507	25.9282	25.58	24.6131	15.1826	17.2884	13.5555	14.9917	11.802	12.3991	11.7026	11.1308	5.87986	6.22034	5.60156	5.86223		0	0	0
	Cyp4a12a	23.0911	23.6351	25.1076	25.3974	13.5882	13.4829	14.7662	14.5581	11.0491	11.5506	10.207	10.5847	5.16324	5.83682	5.61722	5.81572		0	0	0
	Cytip	157.003	129.817	128.214	141.803	91.43	94.9629	82.7305	104.039	67.7433	59.0789	74.5777	82.2521	33.212	26.5529	33.0635	33.4585		0	0	ns
	D10Wsu102e	386.971	397.611	280.092	332.443	251.734	255.629	250.069	302.198	213.592	195.012	231.814	255.704	101.207	87.5143	91.5629	87.5025		0	0	ns
	Daam2	382.338	389.884	312.627	310.407	264.671	300.995	229.649	291.802	282.504	247.067	359.031	346.001	136.393	125.33	150.157	126.512		ns	ns	0.026
	Dcaf12l1	134.182	138.895	103.282	120.033	80.5158	76.5781	75.6306	88.7271	74.8332	68.2787	73.4737	95.8014	34.1271	23.6035	24.2747	25.8437		0	0	ns
	Ddah1	387.411	349.134	291.479	292.267	279.768	277.025	262.271	356.466	178.055	165.287	191.559	198.232	93.5934	86.9498	89.7789	73.7139		0.002	0	ns
	Ddr1	181.333	191.905	141.554	158.894	142.888	149.649	131.487	155.883	130.172	113.645	124.036	140.736	82.4698	103.036	86.9347	89.0803		0.001	0	ns
	Defa24	19.5261	19.1378	21.5217	18.8633	11.2337	11.0244	12.4733	11.0215	9.13082	9.62939	8.90432	8.98612	4.53006	4.41707	4.69934	4.52001		0	0	0
	Defb1	22.3362	23.9544	23.2347	23.9104	13.2679	14.1127	12.8291	13.4075	10.8684	11.1206	11.1015	10.5371	5.81288	5.54505	5.39196	5.37521		0	0	0
	Defb12	37.438	31.5223	39.0243	39.1412	18.6327	23.9973	20.7337	20.0562	16.3781	16.7859	15.3286	18.4721	9.01799	10.7296	9.1812	7.53391		0	0	0.004
	Defb2	34.6132	38.3725	32.9436	35.2285	21.348	21.2373	23.2405	20.6817	16.8585	17.2642	18.3727	16.9477	8.85872	9.42488	8.62464	8.81343		0	0	0.002
	Defb22	22.9974	23.4859	23.101	24.0992	13.3539	13.8097	13.131	13.5419	10.8856	10.11	10.808	10.378	5.20948	5.54688	5.16222	5.18982		0	0	0
	Defb26	25.0956	25.6869	23.7135	24.7955	15.2801	15.0357	15.5314	17.0968	12.6771	14.5318	11.7401	12.3327	5.76965	6.35834	6.44176	6.25409		0	0	0.016
	Defb28	24.8428	22.1867	22.9872	22.6119	15.4194	16.1696	14.4832	16.7465	11.6304	11.7152	12.1288	11.9464	6.2	5.66642	6.2061	5.40523		0	0	ns
	Defb36	433.127	456.304	403.194	449.64	510.639	478.683	483.806	660.432	255.078	244.29	329.261	342.195	175.102	210.271	197.267	182.182		ns	0.0097	0.002
	Defb37	22.825	22.334	22.0543	22.3808	11.8954	12.0745	12.4524	12.4093	10.557	9.96178	9.47017	9.68978	4.80786	4.64834	4.71034	5.08351		0	0	0
	Defb38	21.6328	21.0898	21.0351	22.3822	12.8138	12.2314	12.0768	12.2555	10.278	10.4859	10.3295	9.77685	5.11176	5.2465	4.87641	5.24964		0	0	0
	Defb39	26.1146	24.7087	24.9495	23.2372	13.716	14.1768	13.8579	13.3784	11.5076	11.31	11.6916	10.6524	5.59205	5.62603	5.23221	5.44596		0	0	0
	Defb40	21.3784	21.3988	21.5605	22.1568	12.999	13.4788	12.0295	13.1446	9.9874	10.9097	9.81901	9.64295	5.03246	4.78356	4.86515	4.64299		0	0	0
	Defb42	30.4765	34.0701	28.1594	29.5145	16.1938	16.7862	17.0767	17.8489	13.3588	14.442	13.3925	14.0104	6.69189	7.37054	6.66736	7.06146		0	0	0
	Defb43	34.6008	40.822	36.1924	32.2886	21.0498	21.2739	19.1958	22.0829	19.165	17.5059	15.8041	15.2498	8.30014	9.34188	8.30308	8.26658		0	0	0.008
	Defb9	20.0716	20.7621	20.4657	20.5001	11.8163	11.9172	11.2085	11.7745	9.51653	9.6933	9.56206	9.30914	4.61193	4.81863	4.76072	4.71978		0	0	0
	Derl3	190.475	216.99	174.41	182.09	93.7656	90.0196	84.8926	73.9776	92.9915	97.1435	93.1447	82.4409	40.6929	41.7075	27.4198	27.6738		0	0	0.001
	Dhh	137.419	142.437	112.968	129.505	89.0618	108.615	93.3382	112.723	81.3259	76.0648	80.7659	95.2661	47.4905	35.5047	38.6504	34.4143		0	0	ns
	Dmrta1	201.566	199.215	161.552	184.782	174.289	181.647	173.697	177.503	133.882	124.771	147.785	166.757	60.4452	47.7617	67.147	60.331		ns	0.0036	0
	Dmrtc1a	394.692	369.773	340.437	366.227	219.149	224.366	234.72	248.268	142.893	145.912	188.916	208.863	75.9329	50.2756	58.4725	56.056		0	0	ns
	Dmrtc1b	217.859	166.362	190.141	192.261	61.8593	64.1383	75.669	68.7788	31.5821	35.1345	38.2404	42.8168	18.797	8.84276	9.91416	11.2936		0	0	0
	Dpysl4	160.278	176.964	164.53	144.658	146.921	178.777	154.987	170.666	137.62	101.926	164.028	141.731	66.0301	66.4986	76.9674	75.9145		ns	ns	0.002
	Drd4	226.683	246.141	197.593	222.404	56.4941	58.1757	51.8766	79.1371	66.8826	68.2648	72.596	128.307	51.3324	30.0023	26.2021	28.3477		0	0	0
	Drp2	159.76	158.046	144.936	136.687	116.399	114.987	123.813	104.337	98.5117	100.666	127.978	96.7656	40.5313	34.2846	37.4769	32.431		0.0019	0.0003	0.005
	Dtna	148.776	140.541	116.769	124.28	100.394	118.888	117.686	150.23	103.784	84.5236	124.765	129.712	52.1273	42.1647	57.6142	60.3377		ns	ns	0.017
	Dtx1	335.641	318.415	266.675	274.583	216.964	223.885	176.626	233.336	173.732	170.748	207.383	231.895	90.3036	86.5817	71.9373	70.231		0	0	ns
	Dync1i1	236.953	229.25	188.675	209.197	154.661	129.275	157.217	198.57	111.373	109.313	138.228	148.4	51.0618	35.8384	43.5606	39.2771		0	0	ns
	E130114P18Rik	28.2907	31.3995	26.8334	34.4896	20.654	18.8538	19.9705	22.0094	16.108	14.5181	15.874	15.559	6.55339	8.6862	7.25909	8.37183		0	0	ns
	Edn1	69.7685	68.2939	64.5063	65.7959	65.7454	58.1673	61.2103	74.677	60.5879	53.0845	82.002	67.639	45.2798	75.6381	92.3564	95.9298		ns	ns	ns
	Ehd3	64.1032	76.2466	66.6398	72.0143	40.2351	35.1256	38.0408	36.9216	33.0029	37.0093	32.3141	43.3712	14.9591	17.3707	13.7179	15.2788		0	0	0.016
	Elovl3	40.2487	39.8033	35.349	35.6645	23.2512	22.9425	17.5686	21.1514	20.1094	20.1794	25.5807	27.2429	10.2445	8.79843	9.60056	9.085		0	0	ns
	Emb	228.585	222.706	228.384	231.058	67.7443	40.3072	65.4851	74.363	27.4033	35.5062	42.2633	40.8954	15.9828	7.40584	9.72777	8.51618		0	0	0
	Emx1	68.1723	76.965	66.9691	63.3523	42.2351	44.4144	36.554	39.4098	38.526	32.7882	28.6889	30.3973	17.2667	18.0216	13.5405	15.5179		0	0	0.015
	Enpp2	468.903	468.315	405.598	396.674	322.13	317.707	328.396	384.424	179.825	161.848	215.511	246.9	92.1027	57.9305	77.9303	73.1958		0	0	ns
	Epha8	71.7496	81.027	63.5902	60.4013	44.0321	45.1942	40.2922	45.3279	35.1852	38.2211	30.5587	30.5391	14.11	15.3712	15.067	15.666		0	0	ns
	Epn3	90.7246	95.2247	69.4615	77.9442	66.2954	64.667	65.8099	62.1976	56.3009	57.4014	57.4864	51.8731	25.7443	28.4256	27.6643	27.9012		0	0	ns
	Eras	28.4344	29.3857	28.6291	26.9334	17.0939	17.0188	16.8899	16.1862	12.9849	13.9483	13.4233	12.2841	6.20752	6.81088	6.42073	6.85367		0	0	0
	Erbb4	54.2085	74.2324	59.6978	56.9177	49.9709	55.2409	38.147	82.8744	42.6215	35.8771	44.9444	56.5651	24.634	28.162	34.42	30.2185		ns	0.003	ns
	Espn	235.006	224.445	185.926	186.176	110.697	119.507	100.476	115.407	130.043	109.893	126.32	131.672	51.3945	43.3583	37.3419	33.3654		0	0	ns
	Etd	48.001	45.3367	45.5227	44.5095	31.4353	32.4287	36.2076	32.1929	22.6721	21.5893	24.9406	27.5701	11.0295	9.5376	11.2048	11.1747		0	0	ns
	Etl4	207.305	212.611	185.804	186.905	169.583	186.575	160.922	192.022	148.48	132.787	167.627	178.875	65.8209	55.6706	79.854	65.5811		ns	0.0107	0.001
	Etnk2	297.481	289.377	214.374	237.487	247.83	263.786	241.883	319.869	200.741	175.945	211.424	248.918	116.772	99.6618	110.28	99.5047		ns	ns	0.004
	Evl	365.09	380.619	279.958	316.486	250.044	260.325	240.032	259.548	195.107	187.785	208.453	224.822	98.1519	101.436	98.2436	99.1438		0	0	ns
	Exo1	197.705	214.734	169.009	199.922	116.864	133.335	134.305	102.866	75.3592	80.696	94.3528	97.0178	40.5784	35.6958	46.5406	48.8056		0	0	ns
	F2rl2	41.5684	45.5348	47.971	38.3609	24.525	24.6679	23.4684	26.082	17.9183	19.7975	18.4795	19.5345	9.59744	10.3374	9.37025	10.2483		0	0	0.001
	Fam102a	427.264	461.336	322.217	319.206	227.674	258.987	213.329	317.091	232.959	221.617	236.346	279.866	107.98	68.194	66.5103	61.5389		0	0	ns
	Fam159b	44.7025	46.6746	41.1066	39.2606	23.0511	24.3409	20.6499	24.3059	19.4228	23.0907	16.7303	17.689	11.804	10.8874	9.55196	8.91829		0	0	0.001
	Fam163a	30.1374	27.0766	28.7532	29.8023	19.5824	16.6029	19.5824	17.3636	15.3589	13.9196	12.3621	14.2387	7.14008	7.19444	8.32682	7.51785		0	0	0.005
	Fam189a2	268.158	273.693	195.917	208.518	186.407	203.784	176.574	266	144.85	145.749	183.39	188.581	84.7534	80.0404	88.5603	72.7803		0.003	0	ns
	Fam83b	27.0872	26.0348	25.5546	26.4239	17.2299	16.4173	22.16	15.2073	13.2143	12.8906	13.0609	13.4617	6.37423	6.12502	6.82735	6.44397		0	0	ns
	Fastkd1	297.371	284.717	277.979	289.714	153.685	151.049	145.536	142.172	120.044	121.309	120.451	113.297	54.7178	40.1401	53.9907	47.8331		0	0	0
	Fat1	213.758	243.91	206.409	188.151	193.502	215.552	178.415	316.595	161.881	161.227	202.339	188.462	77.3311	81.5027	106.594	103.562		ns	ns	0.016
	Fbxo21	798.026	858.763	614.078	598.432	586.267	668.545	551.336	693.996	465.889	453.758	465.222	516.058	215.652	192.723	211.213	193.928		0	0	ns
	Fbxo27	119.595	131.923	105.568	126.297	72.8862	78.0282	64.7699	65.1878	65.4922	64.2152	89.3218	64.3245	36.5181	24.7412	29.4158	25.2446		0	0	ns
	Fgf13	68.3748	77.1801	72.8015	69.8474	57.4505	58.572	59.0542	64.3122	38.8461	41.2236	53.4622	45.0352	21.6247	18.6054	24.5536	23.3737		0	0	ns
	Fgf23	47.1783	56.6875	50.616	45.3878	29.734	33.1345	27.9703	30.8995	27.3149	26.6485	19.1401	19.7361	11.6287	15.5087	11.4121	13.1913		0	0	0.025
	Fgf5	39.9899	39.0515	38.1614	32.6791	22.9024	21.8828	21.483	22.3277	17.5248	17.9659	16.3882	16.0529	8.8346	9.86112	8.13553	9.07762		0	0	0.001
	Fmo4	43.4654	46.2542	41.3582	39.3029	30.5809	28.7188	28.9821	30.3481	28.2219	23.7107	27.1021	21.3935	10.8509	6.84705	9.29594	9.3177		0	0	ns
	Fndc5	205.92	175.407	187.5	201.63	182.68	202.796	190.076	306.252	100.155	86.251	128.04	131.972	83.3873	85.8263	73.7976	67.7902		ns	0	ns
	Foxb1	40.2144	44.7347	40.1789	37.7049	21.0735	22.3446	22.1038	23.891	20.0591	23.774	18.3033	16.2509	8.96246	11.085	8.51654	8.18656		0	0	0.005
	Foxd1	36.5024	34.0868	35.4553	33.7429	20.7877	21.476	20.967	22.3319	21.0642	17.5488	14.4755	15.6108	8.14728	8.02382	8.12516	7.33789		0	0	0.022
	Frmpd1	123.083	123.524	88.0863	85.9231	48.0266	44.9664	51.1677	46.3042	45.7869	44.6669	48.3054	107.134	17.5129	14.1577	17.4597	13.9773		0	0.002	ns
	Frmpd4	29.153	28.6531	29.0634	30.2981	15.9503	16.5111	16.843	16.3439	13.9698	14.9603	12.778	12.6758	6.24706	6.59683	6.12347	7.00171		0	0	0
	Frzb	133.283	115.144	95.0757	105.393	82.8473	76.5628	46.8225	110.618	68.4541	47.8091	88.4721	83.2083	49.9742	35.4999	33.1431	45.7175		0.005	0.001	ns
	Fshr	103.58	96.2812	79.231	86.3066	75.047	71.3878	88.556	86.847	19.7443	18.7732	23.6778	18.0434	9.47524	10.0351	9.32809	10.0623		0.01	0	ns
	Fuca2	142.592	136.972	120.016	124.455	107.087	105.368	114.711	110.652	56.9611	68.1537	81.5956	75.7031	32.4814	25.6852	34.2144	33.864		0	0	ns
	Fut1	31.7459	30.3158	32.2508	34.996	18.4736	20.9477	17.5921	19.2766	15.7602	15.9421	15.9759	15.2745	7.24133	8.9484	7.1674	8.52485		0	0	0.001
	Fv1	149.546	214.186	120.281	138.348	91.9683	103.505	105.785	106.762	88.5826	89.5648	72.578	59.7606	28.7315	30.984	41.4706	43.0668		0.001	0	ns
	Fzd5	74.3031	77.5365	61.5917	57.2806	58.6887	63.4543	55.6835	62.3224	37.5517	40.607	40.2488	37.1017	22.0713	23.3533	25.3159	23.4176		0.001	0	ns
	Galp	74.3321	63.9601	67.8957	52.5813	33.2236	33.7537	33.5693	36.8335	29.0206	28.3636	25.8657	27.5174	15.4373	15.6083	13.4744	13.9221		0	0	0.003
	Gas2l1	332.201	294.164	229.711	252.917	116.738	127.959	109.739	134.025	149.634	136.424	150.321	225.079	66.3165	45.0517	42.394	40.3674		0	0	ns
	Gas7	239.805	234.737	201.631	220.506	168.197	174.86	177.232	217.828	142.465	124.268	160.925	193.346	67.177	55.736	73.9837	68.5155		0	0	ns
	Gata1	285.456	293.375	231.111	246.916	193.296	204.21	190.762	217.868	156.859	149.961	190.498	164.527	89.3296	88.6627	96.1059	109.316		0	0	ns
	Gatm	1848.93	1693.79	1457.68	1338.93	1370.73	1369.73	1286.64	1487.24	969.402	928.824	1125.65	1041.36	489.841	592.872	666.002	676.325		0.001	0	ns
	Gca	631.411	601.837	500.629	482.456	503.705	505.794	494.434	629.224	242.2	224.022	286.18	311.637	139.452	96.4896	135.164	119.051		0.01	0	ns
	Gcg	35.3583	34.7008	34.0797	29.7716	19.6086	22.7557	17.9443	21.3107	17.5707	17.1642	14.5014	13.4924	7.8037	8.30194	6.81791	7.56791		0	0	0.024
	Gdnf	77.2312	69.5603	70.96	65.311	52.3921	52.4682	49.6484	55.2158	43.789	43.7972	36.2064	41.5232	20.7417	20.1403	19.5764	19.9892		0	0	ns
	Gipc3	136.77	147.156	105.047	106.305	98.7178	97.4463	82.3314	112.32	72.4016	62.1578	63.1603	69.7918	35.134	42.5824	40.8083	39.3271		0.001	0	ns
	Gja6	72.552	81.5623	67.1113	85.7078	28.4038	27.3118	27.8961	25.7451	27.8548	27.2387	31.3156	39.1723	13.0314	9.13396	8.87397	9.17195		0	0	0
	Gjb6	27.047	27.9351	29.2266	26.0828	15.8417	15.9719	16.6042	14.9487	13.3635	13.2297	12.2723	11.4453	5.98281	6.9227	6.14914	6.0736		0	0	0
	Glod5	25.5541	27.5989	25.9546	26.2616	14.6548	14.4998	14.6377	14.7985	11.6497	12.9837	11.5366	12.4375	5.97108	6.07733	5.73946	5.73803		0	0	0
	Gm10287	21.6727	21.838	23.0546	21.5593	12.8475	12.6867	12.8689	13.0884	10.9525	10.1682	10.7778	10.6651	5.22693	4.92988	5.06859	5.21111		0	0	0
	Gm10425	47.7459	48.3999	42.9949	41.0122	27.3984	26.5275	25.6553	26.8513	24.9539	25.4809	22.5709	19.9796	10.3925	11.3768	11.4079	10.8195		0	0	0.017
	Gm10451	60.7117	53.4876	50.7452	52.0931	37.1872	40.1711	34.0669	36.0117	23.2676	28.8707	31.6902	29.7654	11.3479	14.6186	14.2267	14.6023		0	0	ns
	Gm10544	26.0083	24.7128	27.1397	25.4898	15.4796	13.4295	15.421	14.6641	14.2568	13.2778	13.1009	13.7458	6.199	6.13958	5.84177	5.87921		0	0	0.001
	Gm10605	91.2339	97.8605	96.3596	83.2556	61.392	67.7128	54.4827	50.3105	48.77	52.67	41.2918	40.6205	25.1564	25.3645	22.3182	22.7848		0	0	ns
	Gm11681	58.3916	57.1854	63.3673	62.1742	35.0142	39.0784	36.5863	34.6456	31.6135	30.4625	24.9555	26.2041	13.2982	14.9539	14.1774	13.3833		0	0	0.002
	Gm12000	42.4118	41.659	43.7904	41.7442	24.4881	25.279	23.0468	29.663	21.515	20.5186	18.884	18.7353	9.1751	11.5556	9.02822	9.57424		0	0	0.002
	Gm12538	56.2661	55.6249	45.4478	37.9408	33.3337	35.8604	35.6021	36.4864	26.0209	30.426	29.828	29.5546	12.8934	19.8504	13.8771	15.7543		0	0	ns
	Gm15401	60.0485	56.1089	60.0218	48.2085	31.0679	34.3082	34.8142	33.4315	27.064	26.2527	24.3151	27.5557	12.3139	14.1579	12.5648	13.4309		0	0	0.008
	Gm46	30.1989	31.0376	28.7551	28.6523	16.9497	17.24	15.8878	16.912	15.745	13.8508	13.394	12.9064	6.756	7.76509	6.81568	6.61528		0	0	0
	Gm4980	253.528	287.007	235.004	208	126.903	134.704	124.458	84.1292	93.7992	103.629	87.9776	106.785	41.4214	34.6782	39.5231	29.1343		0	0	0.008
	Gm5082	27.5925	25.583	27.1528	28.4756	16.3043	17.5427	18.0916	15.5094	14.3022	13.9157	13.1919	13.0289	5.91008	7.65674	6.21592	6.48447		0	0	0.005
	Gm5468	45.5871	43.5396	44.0575	41.9748	22.8968	28.2935	23.9268	23.7448	19.7529	21.0074	20.3402	19.8876	9.12425	9.87458	9.67485	9.51858		0	0	0
	Gm5475	36.7436	34.7437	36.5655	30.3587	20.2862	20.8326	21.8388	20.1796	17.4252	17.3685	15.0025	16.6029	8.01546	8.47309	7.16951	7.41849		0	0	0.011
	Gm5546	24.9577	25.7166	26.7119	24.8037	14.7658	15.3291	13.9572	13.5772	13.2155	11.3826	11.6812	10.8277	6.17648	5.69602	5.64312	5.93733		0	0	0
	Gm6040	38.4137	34.614	35.5271	35.5321	20.2096	23.921	18.225	20.5212	16.8238	17.2122	16.0452	14.704	7.87695	9.0026	8.18438	8.17859		0	0	0
	Gm648	163.09	154.353	145.051	173.996	29.2944	38.2371	30.8672	20.6012	56.0291	66.0789	74.2198	67.0539	19.0274	7.54777	8.48622	7.40037		0	0	0
	Gm715	91.3444	77.7335	85.0771	86.335	57.2489	57.9678	55.3638	52.8739	43.7004	44.4408	36.7145	41.9591	24.1186	23.192	20.5964	19.6526		0	0	0.024
	Gm867	31.2542	32.5711	30.2169	32.4965	18.1607	18.9282	18.2473	18.4407	15.0174	16.2308	15.2518	14.6445	7.97874	6.96169	8.15575	6.81222		0	0	0
	Gm9752	57.027	52.1103	48.4972	53.7176	24.4781	24.7418	25.0337	20.7204	23.1818	20.3258	25.9666	18.5523	10.5754	10.1564	9.81722	9.08101		0	0	0
	Gpm6b	277.447	273.446	219.208	206.148	125.113	125.183	125.42	166.664	155.764	134.948	165.59	182.994	62.3331	35.1058	44.3507	40.7685		0	0	ns
	Gpr149	25.77	27.6968	29.0376	26.2759	15.7416	15.2251	17.2388	15.4015	12.3961	12.498	12.7533	12.3045	6.63064	9.29444	11.0648	6.61328		0	0	0
	Gpr37	289.064	307.236	249.165	251.07	234.201	257.05	229.069	264.179	189.812	177.528	231.901	224.8	98.075	81.5671	100.761	100.906		ns	0.004	0.003
	Gpr55	57.8232	67.6664	56.5623	60.44	46.1144	43.7301	43.2517	52.0624	29.7314	32.6374	27.4345	27.57	15.5644	12.3395	12.0135	10.1371		0	0	ns
	Gprasp2	318.223	345.654	252.455	289.256	262.771	282.991	243.855	311.868	242.24	217.652	283.821	287.949	107.073	65.6558	88.9049	90.4432		ns	ns	0.001
	Gprin1	36.4276	38.1973	45.1175	38.3579	23.4951	21.2395	26.3376	22.674	19.5322	19.9572	17.4749	15.8969	8.84962	8.00178	8.05143	8.45887		0	0	0.024
	Gramd3	143.684	132.988	136.962	134.291	67.5628	71.4134	73.0551	90.1744	65.1655	68.4866	79.2588	97.6312	27.1016	20.4205	24.9396	25.2393		0	0	ns
	Gstm6	552.9	487.814	420.133	432.877	475.693	515.247	488.284	613.604	355.88	303.02	422.252	456.256	211.441	254.186	244.574	263.074		ns	ns	0.005
	Gstm7	827.8	806.436	615.817	682.293	724.864	773.709	745.228	969.831	447.097	415.533	612.271	676.138	261.255	246.229	241.816	280.822		ns	ns	0.004
	Gypa	23.8691	23.1229	23.3224	25.3215	15.4966	13.6663	12.8629	15.3589	13.2495	11.8692	11.7113	11.5237	5.45831	5.64389	5.14232	5.44485		0	0	0.008
	H2-M10.6	24.5567	24.1998	24.4972	23.7648	14.028	14.1919	14.2219	13.4479	10.8734	12.1019	10.5053	11.0572	5.28811	5.46145	5.53864	5.22513		0	0	0
	H2-M2	23.9979	26.3813	25.0205	25.0033	16.506	14.8111	14.0209	14.5219	12.9027	12.3811	11.8616	11.8225	6.15437	7.20172	5.30876	5.8135		0	0	0.001
	Hdac6	690.207	658.889	509.913	493.828	514.893	627.312	507.325	679.556	434.586	385.647	538.283	566.916	229.164	211.165	249.522	263.16		ns	ns	0.011
	Hebp2	107.288	107.039	90.4932	89.305	53.4242	55.3395	59.1299	64.4359	60.6645	59.3038	66.7823	71.106	27.6755	25.3259	26.2001	26.0549		0	0	ns
	Helt	47.7417	51.5819	45.895	44.0514	28.42	28.9036	27.7957	39.2177	22.9275	21.2545	19.0685	24.3357	10.0935	10.6242	8.31609	9.51133		0	0	ns
	Hhip	57.4488	58.0949	56.1375	50.6052	35.224	38.1541	34.2892	34.9738	32.3768	29.1001	38.7888	31.6548	14.3191	9.25374	11.572	10.2945		0	0	ns
	Hist1h3e	1878.89	1521.83	1407.3	1457.59	1519.52	1407.28	1522.6	1164.49	793.865	863.832	991.082	946.669	472.039	613.024	582.044	555.462		0.005	0	ns
	Hk2	289.82	365.232	266.219	279.108	194.75	245.307	205.461	308.406	196.477	189.878	185.602	267.07	95.3001	59.4899	85.1336	93.0034		0.001	0	ns
	Hopx	116.058	112.448	103.804	97.3405	68.5307	68.137	77.9234	54.3429	55.491	54.0713	62.4312	58.4143	25.1391	15.3123	16.8113	19.1933		0	0	ns
	Hrk	115.422	140.439	115.563	116.625	83.4479	82.4861	69.7245	85.1558	69.9494	66.2121	50.5693	57.3118	31.4964	40.3261	35.2863	34.4556		0	0	ns
	Hsd17b1	48.0555	50.2319	48.1081	47.1679	28.102	31.425	25.7648	29.291	31.9226	28.2467	27.1798	25.6505	15.6745	10.1735	11.1579	10.9768		0	0	ns
	Hsd17b13	35.7623	34.6191	34.2724	35.9987	21.2157	20.0846	20.3129	20.1535	17.6746	17.2497	17.1305	16.0855	8.63649	8.28207	7.5676	8.14267		0	0	0
	Iffo1	293.292	273.962	286.031	295.483	97.2458	110.104	102.133	107.532	104.893	108.484	98.024	94.9198	52.1254	43.7579	37.6213	39.6348		0	0	0
	Igf1r	183.19	185.023	153.738	154.803	162.723	164.995	153.046	200.963	140.493	131.866	145.791	172.207	72.007	76.4196	82.6451	88.6393		ns	ns	0.001
	Igfbp3	67.3677	77.9763	63.0211	64.3311	73.1729	58.6402	75.0821	61.9659	109.615	88.3029	135.67	112.786	67.1952	100.242	110.5	98.7073		ns	0	ns
	Ighv1-72	33.8158	34.112	34.0541	32.6072	18.5727	21.0694	17.5322	17.8624	16.2115	16.4635	15.5772	16.0982	7.63456	8.19632	7.9106	7.68256		0	0	0
	Igkv1-117	19.1351	18.5293	18.6198	19.1403	10.8692	11.3639	10.858	11.0951	9.21806	9.58509	9.2901	8.78995	4.35347	4.27443	4.57809	4.91144		0	0	0
	Igll1	54.6967	49.4153	48.7184	50.9008	32.4959	34.8968	26.448	29.5213	26.1175	30.5413	22.2181	23.8624	13.0432	13.4917	10.2659	11.7506		0	0	ns
	Il13ra2	22.6506	22.7433	21.989	23.6939	12.4085	12.8846	12.3767	12.7823	10.294	10.2469	10.3543	10.3966	4.75371	5.0469	5.06635	5.12852		0	0	0
	Il17re	108.379	133.796	111.4	107.004	94.6909	91.8333	100.081	87.2204	58.0551	54.1356	68.0786	66.5715	25.7711	17.6391	17.9953	19.1912		0.0097	0	0.026
	Il1a	26.8492	29.0371	31.9195	29.4473	14.9621	17.6806	15.7989	15.0641	11.9381	11.3968	12.924	11.3365	6.40662	6.44658	5.84798	5.75156		0	0	0
	Inhbb	167.862	158.015	137.745	145.114	126.188	144.36	130.257	149.142	77.3863	75.5602	90.0731	94.903	38.2872	32.0314	38.8978	36.3077		ns	0	0.006
	Insc	55.9814	55.6303	58.4767	49.1098	30.2418	31.2235	28.0402	29.037	26.6261	28.6543	27.4645	25.3285	11.4949	15.732	10.7787	13.1377		0	0	0.001
	Irs2	94.0983	95.0171	92.5698	71.4895	60.5515	54.8724	55.7112	59.0427	55.9891	54.0081	55.4131	52.6156	24.5493	30.2702	28.2098	26.5099		0	0	ns
	Itga6	170.199	163.027	147.122	143.978	155.884	149.634	152.918	197.551	117.859	107.807	144.033	163.977	66.2419	62.8392	83.9973	79.8678		ns	ns	0.004
	Itpka	57.46	60.7164	50.1983	50.4882	31.2792	36.6341	35.3633	36.6132	26.5405	28.4444	28.5208	32.1603	13.896	11.9938	11.4089	12.9902		0	0	ns
	Jakmip1	145.242	157.643	164.322	146.612	104.91	91.1387	105.134	126.288	79.4301	73.9306	91.8645	91.2104	42.478	37.1387	42.0484	42.7438		0	0	ns
	Jam2	374.196	390.761	412.392	349.087	391.272	396.1	397.274	443.784	302.174	260.005	383.55	298.51	156.943	163.287	178.859	167.998		ns	0.0388	0
	Jsrp1	92.6699	97.5641	103.501	99.922	64.496	66.4742	55.9539	63.4923	54.2239	48.1946	37.4051	38.6091	24.9038	25.8269	22.3295	22.0093		0	0	0.014
	Kalrn	80.523	85.5095	76.9078	76.5779	51.6455	49.9313	45.1194	45.2378	46.3541	49.1158	47.7101	40.6076	20.6874	20.2979	23.4964	23.162		0	0	ns
	Kcna6	36.5421	38.886	38.5788	31.1867	25.0019	22.2975	22.5475	37.8461	22.3371	21.3581	22.8145	21.8263	11.6373	17.3077	18.4306	18.9691		0.006	0	ns
	Kcnc4	56.8073	57.7	57.2397	54.4584	35.1379	38.4548	33.1364	35.3024	27.4876	29.81	28.9102	26.5425	14.9859	15.2357	13.8069	13.5715		0	0	0.001
	Kcnd3	158.477	160.549	159.07	127.332	121.655	106.462	109.843	131.956	92.1921	72.911	91.7007	102.89	41.6182	42.5912	48.7387	42.0996		0	0	ns
	Kcng2	109.84	118.482	103.416	87.8719	68.0064	66.5515	67.2847	78.0063	62.5209	53.2398	52.1211	61.2079	28.6701	32.599	28.6679	26.9994		0	0	ns
	Kcnh3	71.0632	79.2487	66.9627	71.9432	38.8539	31.101	32.7732	34.2805	39.7167	37.0358	39.0051	39.4334	17.8719	18.4888	14.6205	15.0196		0	0	0
	Kcnk13	71.2636	62.4758	59.1604	64.013	39.2967	37.9565	39.5741	42.336	29.5834	31.4047	33.9224	35.0185	14.9241	14.4562	14.9767	14.7204		0	0	ns
	Kcnk15	72.1457	70.8325	65.2285	62.2196	41.4155	40.4217	39.6843	44.1761	33.0516	33.7581	28.6664	25.7773	17.6569	18.2129	16.4096	14.2826		0	0	0.002
	Kif21a	218.118	223.32	222.029	214.027	163.192	135.529	165.714	203.934	117.954	105.937	148.64	180.689	51.8967	35.3864	55.9315	38.8311		0	0	ns
	Klhl23	303.004	304.965	260.343	266.156	272.166	296.053	255.896	350.719	219.374	189.218	270.472	264.757	113.646	92.9055	127.403	124.287		ns	ns	0.001
	Klhl36	167.025	156.058	119.929	124.43	63.4844	71.6919	67.0286	72.8555	67.3389	63.4105	71.3665	89.6007	32.1242	22.0743	22.8041	23.8923		0	0	ns
	Klhl4	49.8938	50.9213	44.0513	43.4067	31.3704	31.2216	30.6424	31.3762	24.6703	21.4785	25.0861	22.3759	11.2357	12.3429	10.8334	12.2263		0	0	ns
	Klk1b11	24.5974	25.9123	22.9369	25.0663	17.0992	13.8019	16.9354	15.6402	11.2617	11.8014	11.3153	10.6634	7.39584	5.80546	5.79096	5.81487		0	0	0.005
	Klk1b27	30.2702	30.2796	31.8497	29.7668	20.9897	18.6855	18.0455	18.2058	15.3092	15.5671	16.2301	14.7788	6.50879	7.68502	7.61047	7.21627		0	0	0.003
	Klrb1a	23.3937	21.5391	22.5153	23.3262	13.6538	12.4832	12.5957	12.4494	10.8122	11.255	10.7148	11.0237	4.85169	4.96187	5.57633	5.17143		0	0	0
	Klre1	20.6434	20.5957	20.7982	21.0927	12.5655	12.0714	11.9987	11.5712	10.0856	9.98847	9.79684	10.168	4.68527	4.79824	4.81246	4.82238		0	0	0
	Kndc1	82.9601	89.8202	85.8826	74.3757	42.8605	53.8094	42.4915	50.9247	32.9896	41.9305	38.7134	57.8884	15.73	11.8552	10.759	9.10613		0	0	ns
	Krt31	40.6795	42.9845	44.8192	37.8744	24.0243	25.3304	22.6778	27.4995	20.8551	17.6658	16.6187	18.9703	9.00959	11.8262	9.2744	9.14134		0	0	0.003
	Krt5	36.4336	35.6876	38.4077	36.3479	20.365	20.6665	22.3729	22.6148	17.0571	18.6969	15.9459	16.6605	7.99279	8.46127	7.57148	7.68928		0	0	0
	Lama1	171.441	174.939	177.58	155.184	149.609	154.858	141.781	202.293	118.021	106.099	136.464	150.858	55.2415	50.7381	61.0655	59.3366		ns	0.0261	0.004
	Lama3	56.7001	58.5458	53.0385	45.8019	38.0631	37.9987	39.2512	45.7116	29.2479	29.804	29.6505	32.7127	12.7793	12.9931	14.6763	13.8564		0	0	ns
	Lgals7	58.6379	67.7467	62.4699	56.2907	30.2655	39.1939	32.5232	38.4146	30.8635	27.884	25.2605	24.7155	13.066	15.3141	14.0552	15.2753		0	0	0.003
	Lin7b	99.6339	98.0142	84.652	79.9305	59.0332	56.3028	54.7936	56.5336	45.8852	45.1255	42.5947	40.8848	21.5183	26.4609	19.583	19.0904		0	0	ns
	Lingo4	74.0022	84.4758	68.4788	59.6503	44.854	44.0091	39.4511	39.8081	38.4999	38.0058	34.901	30.6604	17.338	19.9883	20.4575	17.6559		0	0	ns
	Lman1l	51.998	54.0436	53.661	48.5622	30.6551	30.3747	28.2345	30.4152	24.2548	23.0833	23.1086	21.0982	11.1047	12.7127	10.9508	11.1326		0	0	0
	Lonrf1	91.2308	99.6873	83.739	82.5431	63.6742	66.4477	59.7584	61.1766	51.0883	50.376	56.9308	52.8505	23.2839	22.8751	31.0943	27.4568		0	0	ns
	Lpar2	141.886	136.408	119.111	134.368	80.1152	81.8206	76.377	76.5983	63.3446	62.953	64.6734	62.6777	30.9767	32.3684	30.6833	27.6148		0	0	0.001
	Lpar3	220.741	213.507	173.825	172.679	136.354	150.968	129.325	135.283	110.685	105.57	113.656	106.381	51.8037	39.9634	46.8032	40.3423		0	0	ns
	Lrrc8d	90.0723	96.6185	92.5826	85.4888	72.3846	71.4158	64.0652	80.1176	53.554	50.444	60.16	59.3483	29.7583	26.5703	26.157	25.3142		0	0	ns
	Lsr	289.947	296.66	227.819	237.777	257.598	287.932	248.169	350.627	182.953	172.853	220.798	236.433	132.889	142.524	116.655	116.618		ns	ns	0.012
	Ly6f	38.7929	37.8802	39.372	38.9844	22.3033	21.1547	18.2024	20.1692	16.1577	19.4258	13.949	16.8282	8.76567	9.3626	8.43531	8.03112		0	0	0
	M5C1000I18Rik	95.7507	105.812	98.5207	100.906	34.2769	35.37	38.5055	33.2548	28.3008	33.3812	30.0142	19.2991	15.4221	19.9489	15.6956	16.4614		0	0	0
	Maff	49.6532	47.0513	49.0471	40.2445	30.3767	27.1115	27.465	29.2528	26.6886	24.8149	21.8513	19.3746	11.1306	13.3643	10.9965	11.1801		0	0	ns
	Mageb18	43.0466	40.3832	38.7461	37.5221	21.7097	21.1069	21.4518	19.239	22.2381	18.3293	17.9865	19.015	8.24646	6.87723	8.01889	7.64077		0	0	0.001
	Marcksl1	1705.08	1491.22	1161.76	1123.88	1112.5	1154.66	989.052	1031.4	811.472	871.24	890.581	728.675	362.708	471.109	420.069	369.065		0	0	ns
	Mark4	253.786	245.25	189.515	206.949	158.852	175.101	171.758	211.707	114.393	102.147	127.077	146.148	59.563	50.0893	52.2213	50.4656		0	0	ns
	Mcf2	102.599	101.18	90.4717	90.4604	35.3313	38.1397	47.7993	48.5231	50.6243	44.4563	67.3661	65.9871	15.618	11.1375	10.4307	10.0914		0	0	ns
	Med19	558.739	516.761	476.253	481.033	336.259	302.523	339.026	347.365	232.887	235.03	270.086	266.084	100.787	91.3209	101.618	107.135		0	0	ns
	Megf10	51.301	55.4824	48.6215	51.9603	28.0151	28.2653	24.7219	29.0631	26.5035	21.1353	21.8117	20.543	11.9669	11.5972	10.8244	11.6128		0	0	0
	Mex3a	116.066	125.098	81.2187	84.3922	73.9161	84.8754	74.8578	101.547	56.7194	53.08	58.6876	70.6281	26.8758	28.0636	29.424	30.572		0.003	0	ns
	Mfap3	392.636	382.817	345.731	336.032	246.593	238.547	231.052	261.266	213.337	219.315	240.648	230.902	100.082	64.969	89.3445	82.3313		0	0	ns
	Mir697	78.3756	83.7325	81.6089	80.8218	55.3576	67.0617	54.1049	53.2313	45.2847	47.3048	46.9364	44.395	22.5606	24.5568	24.0819	23.1106		0	0	ns
	Mlxipl	121.7	122.687	94.5597	106.22	90.3604	105.17	90.8404	92.0429	73.7479	57.7794	76.4984	69.364	34.7447	44.0429	38.6177	38.9248		0	0	ns
	Mmrn1	33.7582	39.3363	30.6278	29.8899	21.297	26.1947	21.2737	20.6336	25.347	22.2909	25.1837	23.8266	14.1843	8.94563	14.5953	13.1045		0	0	ns
	Mpzl1	525.324	571.917	427.09	464.067	396.555	410.913	372.681	364.419	304.947	300.1	323.559	316.819	159.019	149.333	160.266	147.993		0	0	ns
	Mpzl2	92.646	99.3923	70.281	83.6255	28.3694	30.6539	26.2011	27.763	50.3908	37.8688	70.5058	82.2796	28.2159	11.1179	8.92428	10.1144		0	0.008	ns
	Mro	460.96	486.429	387.276	414.261	513.187	458.737	502.901	555.281	342.566	283.557	332.438	317.74	195.475	256.501	228.243	253.383		ns	0.0025	0.001
	Msgn1	83.1962	80.6349	82.6075	76.0061	50.199	52.2858	48.0982	49.5265	45.6585	43.9651	37.4874	31.0239	20.7009	17.8887	20.493	19.6503		0	0	0.017
	Mtag2	32.7531	34.8256	35.6975	34.1662	21.8494	20.7079	18.3445	22.4466	16.4022	18.2013	16.8026	17.5053	7.80272	8.58452	7.55907	7.29581		0	0	0.005
	Mtm1	117.671	108.362	102.115	105.283	63.8954	62.7649	64.7512	65.8392	54.2952	49.2711	70.3187	83.1537	26.3412	17.1459	22.2648	22.5998		0	0	ns
	Mum1l1	607.609	531.261	510.911	494.545	392.229	365.548	410.322	385.229	285.794	265.977	378.444	390.734	118.2	71.2321	118.675	117.803		0	0	ns
	Mybpc2	40.8591	40.8329	41.9128	36.4781	23.3653	23.9246	25.0299	19.1676	22.0727	20.8185	18.947	19.4078	9.25468	10.8405	8.455	9.80128		0	0	0.007
	Mycn	107.621	133.682	102.656	115.067	117.815	108.544	95.2005	127.679	68.1329	66.6982	70.1293	74.1218	39.3458	35.1832	43.4064	37.913		ns	0.0002	0.015
	Mycs	65.4399	56.3795	57.3643	56.4163	33.0202	30.13	29.8565	32.4178	29.0717	27.7246	22.171	26.1007	11.6514	13.1117	11.4969	12.435		0	0	0
	Mylk2	40.2868	41.6076	41.9944	35.5246	23.0569	23.9412	23.4193	23.1779	19.5835	20.8249	18.2155	17.469	10.1193	9.69926	7.83671	10.0552		0	0	0.002
	Myoz2	34.4646	33.6595	28.7251	28.6288	18.1076	17.7278	16.5995	16.5139	21.8004	19.7148	34.3568	32.2369	13.9557	23.8699	16.9051	18.7486		0	ns	ns
	Nab2	254.65	280.152	252.471	273.649	160.953	160.186	154.027	184.854	162.724	154.866	159.625	185.712	80.4259	68.0756	58.2811	62.5249		0	0	ns
	Nags	114.302	125.84	99.9443	104.667	49.9779	50.8254	48.6614	48.45	56.0078	54.4673	49.5481	62.1296	25.7838	21.5143	19.138	19.5199		0	0	0.001
	Nck2	141.52	138.894	102.842	126.395	91.4323	89.4804	90.6512	93.338	73.3931	70.8576	83.387	93.1509	38.5691	31.6371	33.0816	31.4799		0	0	ns
	Neb	47.2858	48.1258	45.8321	45.9975	34.1605	30.7575	32.0648	41.0282	25.6978	26.9665	27.0548	25.6597	10.9403	10.9816	11.6887	12.3012		0	0	ns
	Nipal1	49.5113	55.171	63.3704	58.8851	54.2142	60.5232	56.5552	58.222	28.2526	27.6244	31.7415	27.8606	16.5069	15.1695	16.7383	18.2658		ns	0	0.003
	Nkx1-2	57.624	55.8616	48.9465	41.0603	32.3183	32.3957	27.7319	35.0678	26.109	26.1044	24.4752	26.2766	12.063	13.0642	15.2419	13.4768		0	0	ns
	Nmu	31.1203	29.8198	36.5668	30.6008	17.3121	17.1598	18.7271	19.7877	13.8103	14.4535	14.9127	13.5964	6.75187	7.44814	6.84914	7.16664		0	0	0.002
	Npas4	38.8006	49.4521	41.608	39.8867	24.4108	24.0368	22.8437	25.1004	17.6466	19.7285	16.79	17.6053	9.64909	10.033	10.9408	11.8015		0	0	0.001
	Nptx1	46.1926	50.326	42.1368	37.5576	30.1863	28.3479	29.4455	26.6308	24.7537	24.2075	20.8401	20.8918	10.509	11.1821	9.79739	10.4425		0	0	ns
	Npy	61.0202	63.9617	58.6128	52.5376	32.9348	36.2078	32.5128	29.4467	27.741	28.2786	23.6523	25.3263	12.7019	14.9652	11.4218	12.355		0	0	0.001
	Nr0b1	790.937	754.739	632.904	656.15	488.764	482.046	482.122	385.92	369.447	401.526	475.79	408.742	168.313	140.246	170.817	145.412		0	0	ns
	Nr1h5	33.131	28.9807	29.3239	29.7086	15.4315	14.7991	14.6709	15.918	12.8462	12.3329	13.232	15.3913	6.03829	5.7059	5.89888	5.32989		0	0	0
	Nt5c1a	35.7859	37.1419	36.6306	37.4675	23.01	21.9597	23.1918	19.4433	18.7448	20.0039	16.3096	17.2044	9.37233	9.16972	8.04524	8.70491		0	0	0.001
	Nt5e	257.826	250.893	202.403	216.207	178.944	195.733	188.778	239.816	179.595	137.812	224.485	202.27	99.0758	107.501	133.654	145.712		0.006	0.001	ns
	Ntn4	149.795	149.062	124.121	129.406	98.4215	106.097	96.1771	109.558	101.052	97.1308	119.097	115.687	60.0217	87.7045	101.949	97.0899		0.001	0.004	ns
	Nudt10	116.549	125.695	76.2428	109.346	65.3944	65.1891	88.3695	90.0051	38.4682	49.5786	71.946	96.6327	27.5993	23.0863	25.9558	27.3731		0.003	0	ns
	Nup62cl	232.087	192.983	193.052	190.428	134.261	116.263	137.734	121.64	82.8306	80.3611	111.047	111.289	40.2215	19.4697	32.5661	26.2031		0	0	ns
	Nxf3	943.238	852.312	807.697	767.426	545.927	552.806	594.676	712.028	562.567	460.588	762.988	618.173	181.048	21.4224	38.6778	32.4872		0.0129	0.0128	0.008
	Ocln	122.54	126.723	125.326	117.151	106.5	95.5214	103.355	102.468	87.628	69.1185	93.6103	83.3872	41.0017	29.2534	36.7005	35.0737		0.0033	0	0.001
	Odam	21.1278	22.8514	21.8179	22.2218	12.835	12.0026	12.1667	12.4426	10.1542	10.3721	10.0465	9.8612	4.80176	5.04665	4.81319	4.86964		0	0	0
	Olfr1029	23.8814	22.1762	24.6664	30.0224	14.3885	12.9051	13.5233	13.1936	13.4387	11.735	10.6427	11.0582	5.35427	5.73552	4.88205	6.04839		0	0	0.012
	Olfr1250	22.898	22.122	22.8655	22.5745	12.238	12.1733	12.294	12.9384	10.1978	10.1507	10.4877	9.77067	4.99475	4.8665	4.68347	4.8597		0	0	0
	Olfr1251	19.2417	20.8924	20.2261	22.3101	11.1835	11.2884	12.0227	13.5928	11.5796	9.25238	12.1705	10.1151	4.99755	4.47168	4.36118	4.65939		0	0	ns
	Olfr206	19.8017	19.6505	19.2469	20.9174	11.7868	11.2889	11.3896	11.9183	9.11283	9.39929	9.11986	8.91071	4.35037	4.52571	4.52582	4.5547		0	0	0
	Olfr221	35.4685	37.3787	36.2223	37.259	20.6869	20.0329	20.8017	19.3198	17.6833	17.1933	17.2954	14.6723	8.56421	8.24863	7.96232	8.1958		0	0	0
	Olfr272	24.6961	28.3445	26.0244	25.7444	15.1323	17.0239	16.0755	16.2248	12.1451	12.8059	12.0937	12.3735	5.87712	6.10385	6.17221	6.30334		0	0	0.001
	Olfr479	34.6559	31.4162	31.5395	33.1819	16.3103	19.0974	17.6228	18.7253	18.6517	14.1832	13.5026	14.5265	7.31023	7.84726	6.38062	7.41161		0	0	0.001
	Olfr836	22.0494	21.9315	21.5295	23.763	12.2899	13.2247	12.5265	12.6433	11.014	11.2232	10.5244	10.4882	5.63136	4.91174	5.16248	5.00887		0	0	0
	Olfr857	20.0496	20.5922	19.6508	20.4331	11.0382	12.2258	11.8076	11.4563	9.15648	9.54158	9.14576	9.85298	4.51041	4.56031	4.57739	4.44656		0	0	0
	Olfr872	22.6512	21.8271	27.5426	26.6959	11.605	11.3968	12.5502	12.5916	10.2163	10.1103	11.9793	12.7084	4.66815	4.73865	4.66255	4.51504		0	0	0.003
	Olfr873	26.2909	26.0437	28.8313	28.5511	14.0119	13.9766	14.0855	14.1718	13.0414	12.2351	11.4433	13.1769	5.727	5.97393	5.53595	5.65863		0	0	0
	Olr1	24.4084	27.0152	25.6695	24.7981	14.0441	15.2313	15.403	15.6758	12.1362	11.8863	10.4366	12.0809	5.82451	6.21106	6.01337	5.41458		0	0	0
	Ormdl3	225.732	211.094	173.482	165.365	154.916	154.743	153.708	186.893	118.01	113.056	125.969	143.35	61.1887	77.3336	59.0143	67.248		0	0	ns
	P2ry2	115.263	97.2891	97.96	94.879	79.3887	87.2259	80.2697	90.1996	69.0607	58.5497	59.7403	59.0031	35.1304	32.882	32.3065	33.3947		0	0	ns
	P2ry4	35.971	39.0924	41.3165	34.452	19.6929	22.4315	21.343	20.6024	18.4138	18.5701	15.1396	14.6204	8.61977	9.80268	7.75346	8.30744		0	0	0.001
	Padi2	81.4405	77.1392	59.9798	57.5909	62.723	75.2575	61.6611	116.911	81.4859	68.6015	87.8724	68.099	50.803	83.3588	107.899	96.1768		ns	ns	ns
	Pag1	70.8143	67.0047	59.1358	63.6547	42.4459	44.7565	41.7232	44.5479	30.7355	34.9811	36.2478	34.6391	15.8383	16.1	17.2782	14.786		0	0	ns
	Pak6	76.4665	81.0692	65.8794	67.5742	76.157	73.7955	74.7703	89.5875	46.5662	49.0079	51.6259	60.413	25.9068	24.8925	31.1904	33.1026		ns	0.0026	0.001
	Pard6b	208.662	229.273	186.384	186.331	173.104	175.466	168.864	177.282	131.115	133.416	144.823	145.288	72.2717	81.1663	91.7634	85.7951		0	0	ns
	Pcdhb1	41.766	37.2176	37.985	37.48	21.6732	20.5067	23.4503	21.9628	17.7008	18.491	16.7267	15.7018	8.405	9.1112	9.09867	9.37122		0	0	0
	Pcsk1n	327.318	369.155	241.949	251.402	240.068	270.671	231.595	197.024	188.642	188.909	185.865	168.658	83.1861	77.6448	74.9433	62.6111		0	0	ns
	Pde11a	45.3264	42.3517	47.1557	42.6213	24.4315	26.9705	26.4188	25.0513	21.2414	24.2194	20.2112	18.3889	9.8379	9.80147	8.80102	9.89888		0	0	0.002
	Pde4b	62.179	62.2591	55.5841	60.3799	39.4545	39.1986	37.6301	54.2953	23.1566	24.4865	23.0319	21.1942	10.1363	10.564	10.8208	8.74173		0	0	ns
	Pde6a	40.1439	40.5529	39.7943	40.4497	22.1246	24.5071	21.1408	24.746	18.0699	19.6623	17.9898	17.5315	9.50098	10.207	8.0693	9.32247		0	0	0
	Pdia5	345.992	366.159	317.925	342.86	318.936	296.902	311.075	425.382	197.774	190.481	197.765	206.579	94.458	62.5394	81.6063	70.2059		ns	0.0002	0.004
	Peg10	597.24	590.254	456.416	440.913	314.79	335.401	319.433	483.394	316.895	300.395	365.197	388.17	102.302	45.1839	51.9113	47.7259		0	0	ns
	Peg12	62.1858	67.5796	60.3316	59.1778	41.0461	43.3027	33.9003	38.6904	30.5857	34.0766	30.6773	29.346	15.9433	18.6299	14.2924	15.8806		0	0	0.021
	Pglyrp3	28.204	30.0446	29.5533	27.3228	16.6252	15.3607	15.6564	16.4545	14.3679	15.0413	13.6385	13.8796	5.85283	6.71982	6.92006	6.6903		0	0	0
	Phactr2	153.206	143.524	145.832	139.873	88.6038	85.56	92.3513	108.592	90.2259	81.0981	109.155	105.521	38.3283	33.5979	42.0273	39.6243		0	0	ns
	Phf21b	55.5376	60.3271	47.5993	55.0513	35.747	34.1174	34.4211	33.2552	31.6115	26.295	30.6783	27.3089	14.0963	14.0691	12.9815	12.4903		0	0	ns
	Phf8	315.173	336.696	261.574	274.69	299.481	317.906	272.161	286.777	231.975	223.278	264.648	254.569	105.255	98.8221	140.837	132.145		ns	0.0402	0
	Phgdh	188.363	174.672	151.078	151.579	137.758	144.177	151.554	171.383	107.508	98.0779	114.179	124.995	66.4331	57.2561	56.5437	65.465		ns	0.0004	0.023
	Pip5k1b	225.014	198.055	182.237	176.421	126.372	126.347	130.201	162.203	103.01	90.7081	115.368	122.734	48.2273	42.6766	39.7129	37.9941		0	0	ns
	Pkn3	64.9691	64.7514	61.376	63.993	40.8804	37.5168	34.0732	35.8089	25.1347	29.1324	26.2615	26.3557	14.1551	11.512	10.8811	12.6078		0	0	0
	Plac1	130.756	133.106	112.575	117.584	87.4821	75.6368	87.0119	108.287	55.7681	48.9699	85.4625	83.8497	30.405	24.7102	21.901	18.8661		0	0	ns
	Plekha7	81.2581	86.0856	73.7284	72.4748	47.7888	52.0388	48.6595	43.0515	43.4042	48.1633	44.7405	51.4813	20.4731	18.7391	22.2261	21.623		0	0	ns
	Plekhg1	200.493	182.27	170.561	168.193	135.018	147.617	138.962	174.14	123.408	113.34	161.177	191.159	58.2587	52.9072	63.7402	62.6567		ns	ns	0.022
	Plxnc1	355.109	332.65	348.465	332.481	359.167	343.363	350.645	483.086	248.054	230.942	304.684	289.716	120.893	114.722	154.977	142.847		ns	ns	0.001
	Polr3g	159.447	165.031	131.899	139.207	110.261	85.4059	94.3383	107.241	72.8132	74.6772	105.939	112.9	37.1895	33.1333	41.7117	38.1593		0	0	ns
	Ppfia3	54.7654	54.0116	45.7547	46.0749	28.6766	37.1016	31.8082	30.924	26.6831	26.6176	23.8377	20.8185	12.7995	13.1402	11.3733	11.4509		0	0	ns
	Ppfibp2	199.336	207.787	177.388	176.817	127.458	128.193	125.122	129.519	145.872	116.369	154.752	129.208	70.1088	64.1131	76.5295	78.8353		0	0	ns
	Ppp1r16b	88.7468	72.1058	76.2233	72.7692	56.7757	62.0619	45.43	43.9291	45.5315	44.9054	38.6731	35.5088	22.3021	20.3515	23.6813	18.3742		0	0	ns
	Ppp1r9a	195.281	195.918	189.186	181.808	171.56	156.877	160.784	199.647	119.3	119.699	164.946	150.788	55.0866	47.0912	66.9931	63.3468		ns	0.003	0.002
	Ppt1	1409.46	1444.24	974.244	1044.01	1126.41	1112.44	994.744	1210.94	870.315	786.294	910.41	940.888	458.486	387.889	415.135	406.583		ns	0.0171	0.022
	Prom2	52.7713	62.0002	56.4039	51.3852	27.4342	33.6458	32.1533	29.9984	24.1588	25.6319	22.0027	20.7333	12.0595	15.1053	12.0535	11.3033		0	0	0.001
	Prph2	68.3033	80.3968	66.9225	61.7826	41.8519	49.5409	33.8034	34.037	30.7938	31.5041	33.448	24.0621	14.7232	9.46936	10.9758	9.97813		0	0	ns
	Prr15	169.069	191.683	154.184	168.171	143.431	121.545	146.258	152.662	98.1794	94.2361	126.328	130.317	50.3003	43.6696	52.1863	44.9501		0	0	ns
	Prrg4	47.691	38.2902	39.7479	41.1604	53.0352	42.4958	56.6687	56.8869	20.2178	21.0647	26.797	26.1542	13.5476	21.6831	20.979	20.7293		0.0356	0.0007	0.008
	Prss12	74.6702	67.9917	62.4004	72.5053	65.142	65.7818	62.9304	82.3231	39.599	36.3776	46.6216	37.8355	21.408	23.0828	26.402	25.8439		ns	0.0001	0.02
	Psat1	291.818	280.443	250.42	239.322	208.11	208.817	224.038	267.686	147.061	136.291	153.513	211.809	86.2829	59.4854	75.8981	82.2853		0	0	ns
	Psg16	23.1217	24.8754	26.9014	22.9728	13.7608	14.2557	13.8557	14.1895	11.4006	11.1891	11.5173	11.421	5.43739	5.52085	5.41081	5.35426		0	0	0
	Psg29	41.4344	46.4734	40.7004	34.0246	23.863	21.9499	20.7929	21.4759	19.3007	19.2885	16.8483	18.9579	8.4016	8.63697	8.25458	9.45182		0	0	0.007
	Qpct	253.897	253.484	232.278	251.636	262.434	256.094	298.863	320.888	181.665	145.144	257.728	188.923	90.2403	95.8852	111.345	102.334		ns	ns	0.001
	R3hdml	44.0112	43.3371	42.9508	45.2686	24.3614	24.7654	23.7911	28.967	20.6464	24.2036	19.5026	20.0115	9.86797	11.1197	10.267	10.2093		0	0	0.001
	Rab11fip1	148.181	182.443	136.041	132.253	78.0944	75.1868	77.3899	90.6856	69.5435	76.6616	86.1051	88.3792	34.2453	37.9229	42.0398	39.5997		0	0	ns
	Rab11fip3	299.443	308.195	259.955	244.587	171.664	166.33	162.038	191.653	151.205	139.616	153.125	191.146	62.3683	46.9653	55.807	56.2001		0	0	ns
	Rab3b	74.2009	88.1614	68.0956	67.2148	56.3923	44.5712	59.963	44.9922	62.5473	69.3969	87.1578	75.9001	25.382	28.4418	33.4539	34.7192		0	0.025	ns
	Rasgef1c	45.9201	51.0715	39.6332	50.814	30.6042	43.3596	30.2167	44.3779	30.9372	26.0006	34.7023	29.6041	15.0764	21.0823	18.2818	20.1145		0.001	0	ns
	Reep1	530.698	531.679	418.287	400.27	376.41	377.46	360.682	425.84	308.507	262.348	296.524	338.757	147.431	120.739	118.532	109.093		0	0	ns
	Reg3b	24.8844	25.8869	24.6009	26.5528	13.9574	14.4397	14.5095	15.8496	12.2099	11.6056	12.1661	11.3815	5.97559	6.40976	5.79915	5.66516		0	0	0
	Reg3g	24.443	23.4441	22.775	23.1432	13.6359	14.5518	13.5283	14.1177	11.1453	11.0843	12.1962	11.3059	5.30775	5.44269	5.51667	5.63784		0	0	0
	Rell2	77.0613	81.6081	67.6142	70.1025	38.7061	39.5287	41.5778	36.5533	30.6667	31.4667	37.0124	31.3909	14.3379	16.743	14.2794	13.637		0	0	0.001
	Rgs20	31.1197	33.5784	32.6084	31.2865	21.9511	18.5094	20.0817	19.7359	15.9917	15.7487	14.528	14.2738	7.0148	7.53513	6.50875	7.04002		0	0	0.002
	Rhox8	449.498	431.781	327.713	342.493	354.049	366.354	302.649	396.213	255.105	230.95	308.008	332.62	149.732	120.896	141.321	144.15		0.002	0	ns
	Rhox9	49.1348	55.8972	56.6168	47.1341	26.3323	30.0205	31.4224	31.6038	24.711	26.8918	22.0936	23.7046	11.2582	13.6225	12.3473	10.5931		0	0	0.005
	Rhpn2	144.207	150.483	119.752	141.557	92.0041	84.0504	92.9237	102.304	87.0605	78.2775	89.5884	107.173	39.9738	35.0185	38.3158	38.1458		0	0	ns
	Ric3	146.791	147.281	126.054	141.875	76.9284	75.5108	89.7284	65.1633	67.975	70.1546	70.4348	66.6359	31.737	20.6962	22.0538	23.7188		0	0	0.024
	Rln1	40.851	51.6734	41.5278	43.1026	20.0548	25.1192	23.8616	28.476	18.9483	21.1969	19.7827	17.2296	9.4068	9.71903	9.29682	9.72912		0	0	0.007
	Rnase11	42.2579	37.4748	41.094	36.8979	24.1461	23.7843	23.2757	22.3927	18.3581	21.2873	14.6723	17.9165	9.90417	11.2718	8.63503	9.11938		0	0	0.002
	Rnase12	32.5968	29.4165	26.7939	26.2563	19.4413	17.1436	17.0652	17.3892	15.9491	15.2896	14.2285	14.1163	7.08025	8.48084	6.61059	6.82724		0	0	ns
	Rnase9	21.0357	21.9587	22.8935	23.7177	13.1084	13.5895	13.2084	13.2727	10.9865	11.011	10.3801	10.3514	4.95087	5.60722	5.18076	5.37972		0	0	0
	Rnf128	101.976	81.5143	82.3006	86.0476	41.5102	42.3802	49.9775	33.1131	30.7726	29.929	35.7229	45.4257	14.7035	13.0468	17.2703	16.1471		0	0	0.003
	Rnf152	47.0744	59.6139	45.8001	47.3847	29.6567	35.2646	28.2541	30.0408	26.5811	25.1155	23.219	29.2976	13.9232	11.1436	11.1745	11.2274		0	0	ns
	Rprm	59.2959	58.5463	63.6579	52.7871	33.535	31.9371	35.4486	37.6507	32.0226	31.6157	26.5228	26.3598	15.5027	17.9359	15.2522	14.0081		0	0	0.005
	Rps6ka2	314.628	284.874	258.33	245.937	222.675	206.527	216.548	338.26	147.2	133.945	166.677	193.833	70.5995	60.5455	69.1889	65.5689		0.006	0	ns
	Rragb	244.962	259.921	220.647	209.552	137.454	120.672	142.311	144.159	118.473	112.97	166.504	177.614	56.6934	26.4199	39.9013	37.4973		0	0	ns
	Rragd	82.6478	84.6634	89.7667	80.9241	87.5214	79.0777	80.6368	78.3669	49.3292	47.8378	59.3487	49.4523	28.8727	24.5539	33.0421	31.827		ns	0	0.001
	S100z	39.3564	44.4811	36.772	38.4174	27.0005	31.4713	25.733	26.4375	24.8025	21.058	22.5064	20.4166	14.0475	12.6401	15.3166	15.6087		0	0	ns
	Samd5	51.3688	46.9713	49.6838	40.8373	41.469	40.4436	39.2744	41.4584	23.0188	22.1294	25.5593	19.7147	12.5045	15.2987	13.0866	14.6285		0	0	ns
	Sat2	185.37	189.306	160.634	164.752	114.993	125.617	115.958	142.508	106.029	85.4021	118.429	120.731	56.903	50.6577	46.3817	54.8419		0	0	ns
	Scara3	93.8466	98.5019	82.5763	86.5844	88.4392	98.3176	87.8591	125.307	68.9709	65.7491	83.4102	74.2067	42.0013	58.0598	47.272	46.8115		ns	ns	0.008
	Scara5	201.818	189.031	174.085	171.499	164.053	154.793	164.729	236.916	88.8519	77.7374	88.8308	115.33	45.6224	34.1967	37.721	35.0038		0.021	0	ns
	Scg3	24.768	24.5255	25.1658	24.4113	16.421	14.8222	15.3447	14.5734	11.3797	11.5784	11.9699	11.8287	5.60535	5.53482	5.54014	5.62376		0	0	0
	Scin	31.7117	32.1349	40.6682	34.0166	45.2018	38.4994	40.4321	33.3536	15.684	15.8946	21.0195	14.0291	15.5891	33.4155	45.5448	44.1247		0.013	0.013	ns
	Scrn1	190.908	171.18	155.623	174.314	152.209	152.42	152.533	193.106	100.667	86.5868	128.589	119.671	53.9016	54.6438	55.7837	54.73		ns	0.0004	0.016
	Scx	78.3412	89.5487	81.5052	82.5887	80.4357	71.0642	70.8922	103.035	56.8501	45.3418	50.6069	59.997	30.2186	27.9931	25.0457	26.6684		ns	0.0019	0.016
	Sdc4	564.715	540.004	381.069	424.97	541.685	597.549	486.276	668.966	436.722	358.89	432.974	465.956	283.646	315.138	318.848	327.898		ns	ns	0.007
	Sema3c	258.291	226.554	207.656	210.781	236.974	219.218	249.7	311.478	145.261	125.722	187.552	206.217	82.9047	73.1595	96.2083	87.4444		ns	ns	0.003
	Sema5b	270.101	255.793	215.585	239.041	131.96	154.989	134.997	165.195	121.105	114.342	112.049	111.349	58.3799	54.8056	47.8236	48.3383		0	0	ns
	Sema6c	248.228	258.935	185.955	182.76	182.827	210.416	150.835	212.271	160.773	136.881	164.501	174.228	92.148	95.5296	86.1294	92.7775		0.003	0	ns
	Sema7a	452.622	461.619	325.709	326.63	347.951	367.791	322.537	433.376	284.2	238.985	306.774	324.503	145.796	160.873	157.443	153.451		0.007	0	ns
	Sept9	303.992	290.518	235.689	244.159	199.27	196.542	200.696	267.099	173.367	154.506	181.32	207.062	85.5143	72.1768	84.203	79.1921		0	0	ns
	Serpina1d	34.0289	32.8067	36.9386	35.9851	21.4682	19.1924	20.0207	20.3355	18.8141	16.6835	18.1355	14.3267	7.01825	7.57433	7.77048	7.76041		0	0	0.004
	Serpina1f	33.4722	35.4291	28.5246	31.7168	21.3156	19.7824	17.1343	17.4261	16.4991	17.3934	14.8851	14.752	7.73151	7.91563	9.06244	6.92446		0	0	0.016
	Serpine3	58.117	56.5263	64.0016	55.6956	34.0407	34.5688	32.5201	32.3848	28.0996	27.6084	26.0098	24.1235	12.4811	13.1347	11.2006	13.1184		0	0	0
	Sesn2	312.387	273.919	230.062	255.038	140.964	160.067	144.252	173.856	132.414	132.054	125.828	172.061	59.0912	41.9438	44.8681	38.6817		0	0	ns
	Sh3gl2	186.079	171.922	145.62	153.016	139.772	148.335	139.721	168.229	106.43	92.8085	117.164	120.353	58.0884	48.3248	57.7431	53.701		ns	0.0004	0.011
	Sh3tc2	109.833	125.142	110.109	126.563	114.345	100.209	97.5243	102.315	63.5506	51.9014	76.1771	66.6485	36.663	37.7957	35.2116	38.7642		0	0	ns
	Shbg	306.692	334.606	291.631	268.473	277.884	328.169	254.077	325.266	219.129	173.332	236.968	218.768	110.839	107.038	116.148	123.636		ns	0.0027	0.004
	Shc2	93.9176	87.772	82.0021	77.23	80.4689	80.8985	69.1895	81.0134	59.5578	57.7249	62.3142	46.2455	28.4265	41.0091	32.2739	34.1705		0.001	0	ns
	Shc4	257.717	252.042	201.508	229.208	142.81	126.054	110.861	90.896	158.301	152.476	183.04	170.245	59.4381	36.4264	48.8899	43.9588		0	0	ns
	Shh	45.9111	47.9736	47.4793	44.1997	30.2596	28.6134	27.4085	27.7412	22.1611	25.4135	18.5679	19.6421	11.5166	12.7965	9.8621	10.7262		0	0	0.002
	Sin3b	725.881	784.773	743.567	775.546	435.085	441.957	460.395	403.899	347.099	341.722	352.868	338.408	167.217	163.412	152.857	157.209		0	0	0
	Slain1	190.163	183.376	187.686	186.38	108.823	99.567	114.051	138.672	91.5397	80.1239	105.22	115.806	40.8186	28.2135	28.6174	25.5048		0	0	ns
	Slc13a2	51.7021	48.9259	44.1797	45.8102	27.4562	29.7705	30.0009	27.1718	25.7502	24.1526	23.4804	25.6584	10.7028	9.2445	10.494	9.12855		0	0	ns
	Slc13a4	73.4361	76.745	73.2283	69.6198	41.4953	37.7745	41.1704	39.8077	31.1328	31.7353	25.991	45.0949	14.426	16.4414	13.7268	15.3187		0	0	0.006
	Slc15a5	41.1368	44.6612	42.3858	39.4522	24.8189	22.6284	23.5665	25.1674	18.9264	18.186	18.8066	16.9914	9.18288	8.87497	8.88599	8.12974		0	0	0
	Slc17a4	34.3608	37.9056	34.2118	31.0749	20.0745	19.0808	17.7802	21.1948	17.3397	16.5325	15.3831	14.8809	7.0588	9.64287	7.66929	7.32094		0	0	0.002
	Slc25a18	153.945	129.754	125.302	128.411	71.3581	67.4157	74.7867	80.9752	58.7443	58.5625	69.5532	92.1317	31.4305	16.7091	16.821	19.4171		0	0	ns
	Slc26a7	404.028	327.149	320.82	354.313	326.129	271.899	314.737	390.516	195.818	180.32	276.995	306.076	111.785	83.6457	96.6163	94.8864		ns	0.0167	0.02
	Slc26a9	40.0508	40.3887	38.2627	39.9781	22.2966	22.883	22.0693	24.5908	20.75	20.0022	19.0489	16.6702	9.21013	11.5911	8.35645	9.00148		0	0	0
	Slc27a6	200.73	175.564	181.774	177.973	130.586	122.122	126.377	173.413	101.892	92.4364	121.724	129.161	47.6983	31.7266	46.7074	40.5178		0	0	ns
	Slc2a12	178.083	171.197	164.051	153.297	104.989	97.1174	96.935	122.129	101.101	104.913	119.576	113.746	39.3709	27.9796	40.4356	34.9237		0	0	ns
	Slc2a2	57.1367	51.1121	54.7403	46.121	37.0864	38.5676	35.099	40.223	28.6758	27.0239	29.1417	28.6084	12.0876	15.4209	14.5299	13.6947		0	0	ns
	Slc30a8	25.418	26.2186	23.8698	24.0983	14.5342	13.9497	14.5917	14.0565	12.1387	11.7229	11.0383	10.8358	5.72869	5.74422	5.49052	5.63642		0	0	0
	Slc35f4	36.1876	39.4813	36.0322	34.0456	23.5932	22.3928	20.591	21.6913	17.5264	18.2282	16.4066	17.1188	8.92636	9.1455	7.58419	8.12093		0	0	0.002
	Slc41a2	435.567	432.949	338.544	349.895	196.816	197.159	192.691	178.43	221.771	194.424	241.92	244.387	72.0319	37.874	44.4385	44.5835		0	0	ns
	Slc44a2	324.091	321.831	245.968	241.982	272.6	314.158	246.777	328.964	222.197	187.621	226.517	237.176	133.307	139.068	137.378	138.166		ns	ns	0.016
	Slc46a2	29.7497	31.1398	29.1304	27.4975	16.5653	17.1461	15.7173	17.8724	13.4612	13.6186	14.3402	13.6787	6.98071	6.59515	6.71806	7.38247		0	0	0
	Slc47a2	570.512	560.522	459.524	476.34	279.862	332.289	284.702	325.606	290.004	263.849	289.7	255.675	146.51	143.173	129.976	130.429		0	0	ns
	Slc4a5	70.7786	73.6873	62.3369	66.5192	40.8807	40.9879	37.9592	41.2354	33.7153	34.7493	38.7759	36.2874	14.3514	16.0326	15.823	14.6731		0	0	0.023
	Slc6a14	209.137	167.358	153.597	171.378	159.772	135.067	152.174	171.941	61.7241	64.0881	71.2611	59.0191	17.5087	9.14983	18.4635	15.8734		0	0	ns
	Slc6a4	93.4462	81.0572	76.4236	62.8914	36.6893	41.9778	39.1679	64.1438	45.4768	48.5045	42.4363	54.0345	18.1949	16.0982	11.9623	12.6187		0	0	ns
	Slc7a1	372.726	401.55	320.257	335.918	244.49	277.783	259.334	337.825	164.515	188.725	170.793	204.06	87.1718	82.5641	74.2812	72.1456		0	0	ns
	Slc7a4	171.567	183.575	123.884	122.668	43.0749	58.0152	46.5806	56.4431	87.2884	79.4119	98.2245	112.569	39.8334	18.297	17.7915	19.0236		0	0.001	ns
	Slc8a3	38.312	41.8879	35.818	39.0876	22.3894	25.9755	22.5505	22.7586	19.0801	20.1931	18.0601	18.117	8.55886	8.52011	8.72999	9.20992		0	0	0.007
	Slc9a2	139.19	125.317	104.412	114.801	43.3873	42.5808	42.8989	40.0525	45.0124	37.7121	54.4123	59.586	17.408	11.3132	9.95689	9.56831		0	0	0.001
	Smpx	354.315	319.114	295.76	280.27	279.116	261.459	297.763	308.986	192.912	178.351	270.381	274.159	95.9075	103.573	130.395	136.152		ns	0.018	0.022
	Snap25	36.4314	39.3459	39.4632	35.6769	23.4654	22.9458	22.8573	22.6789	19.2355	19.0067	15.6672	16.1067	8.38364	9.08105	9.40904	9.50332		0	0	0.001
	Sncb	82.0205	94.7721	88.3426	75.0781	63.5238	61.2091	62.7344	55.4642	47.9831	46.4479	43.6277	39.1197	24.2253	35.8645	29.1817	27.6013		0	0	ns
	Sobp	137.526	118.644	117.625	102.195	89.3164	93.4947	85.702	102.251	67.4782	62.9154	74.3395	67.0769	35.0509	32.1758	38.9437	30.5606		0	0	ns
	Sox4	166.687	175.467	140.198	169.775	158.447	145.54	155.074	175.688	99.282	95.9346	115.411	122.704	58.4885	47.6682	65.8061	56.3434		ns	0.0002	0.003
	Sox8	127.157	137.637	123.886	126.513	74.7534	76.421	66.9442	107.756	76.5507	75.6358	85.493	88.7867	41.9079	35.3939	28.1942	32.0777		0	0	ns
	Sox9	211.91	247.722	191.71	186.925	195.213	232.481	178.718	238.779	142.714	142.374	156.522	181.422	83.3635	100.44	123.253	112.479		ns	0	ns
	Spink10	24.7519	22.6669	21.8286	22.8388	13.3673	12.504	12.7429	12.6126	10.4572	11.0588	10.1788	10.534	5.07412	4.94605	5.46427	5.29994		0	0	0
	Spink11	20.7396	21.6084	20.5015	20.7276	11.6378	12.1101	11.6446	12.1042	9.3479	9.71933	10.0746	10.0505	4.55781	4.57517	4.53402	4.63433		0	0	0
	Spink5	28.7752	35.2255	29.7023	25.4761	18.8153	17.4553	16.9697	17.3522	13.8563	14.7286	12.6485	13.5124	7.48397	6.86901	6.78843	6.35451		0	0	ns
	Spink8	25.0882	28.1166	25.9662	27.0836	16.0369	15.4242	15.2826	15.3025	13.014	12.5753	11.3173	11.6463	6.79245	6.05299	6.09963	6.31973		0	0	0
	Spint3	37.4014	35.2549	33.9233	36.7095	27.147	21.7346	23.3862	22.37	17.9784	15.6802	20.4396	17.4671	8.40659	7.43257	7.55239	7.9845		0	0	ns
	Srrm4	34.8284	37.1115	39.1199	36.0029	22.1291	21.9708	20.8063	23.1867	20.5954	20.3477	19.0743	16.1316	8.68142	9.05609	8.26098	9.91202		0	0	0.009
	Ssh1	173.668	189.064	152.393	153.225	122.573	147.383	110.693	172.457	120.311	105.721	140.24	133.121	61.9157	50.5975	61.3391	57.5777		0	0	ns
	St8sia2	158.277	150.734	121.369	123.878	62.9402	68.6073	60.9488	81.3177	54.8464	56.8193	60.2268	87.0279	25.9275	21.0304	23.3861	20.2499		0	0	ns
	Stxbp6	106.2	116.737	94.0502	113.436	87.9307	91.5925	97.6154	101.667	78.9538	78.3961	100.831	84.4387	42.3149	46.2392	61.3861	59.6169		0	0	ns
	Sulf1	175.32	146.108	166.525	164.7	117.375	102.976	93.0545	92.7023	55.1034	53.5876	70.9642	66.9509	29.442	25.5218	31.4641	31.676		0	0	0.01
	Sun2	166.711	178.795	137.245	136.965	90.8345	92.8776	79.5974	103.244	89.3799	81.2467	84.3829	89.0712	43.7894	38.1346	32.9273	34.8562		0	0	ns
	Syt4	44.075	45.4793	39.2737	41.8574	26.5741	27.9694	23.6786	23.3571	23.5025	23.7062	20.8037	17.1135	9.10268	11.9893	9.33656	9.6827		0	0	ns
	Syt9	125.403	134.698	107.972	136.133	105.081	99.0027	97.5857	106.633	59.392	66.1774	76.3476	71.3056	36.5493	40.0366	42.0394	43.436		0	0	ns
	Sytl4	176.428	178.918	157.97	168.71	127.794	137.047	136.919	168.658	136.214	111.049	156.853	151.399	59.743	42.7898	56.9207	57.6865		ns	ns	0.003
	Tbx22	81.2437	73.19	66.0041	77.4429	49.4806	40.0977	45.0405	40.3625	37.8348	35.3055	47.7872	39.3599	11.719	6.32785	6.05	6.2481		0	0	ns
	Tceal6	29.2694	36.8734	29.8639	27.2568	22.7118	22.0204	19.2843	20.7987	17.3566	17.9716	16.7725	18.6119	10.6058	12.4156	11.2389	9.54942		0	0	ns
	Tecrl	46.1511	37.6863	31.1557	41.9349	16.2497	18.8531	18.7624	19.2112	17.3504	19.2466	25.9829	25.0287	7.41241	5.98491	5.73071	5.62976		0	0	ns
	Terc	60.3327	55.4755	57.045	54.9958	38.2717	33.9874	38.0191	37.6338	33.2777	31.171	27.7874	27.2679	15.4277	15.1423	12.6423	15.0337		0	0	ns
	Tgif2	272.597	260.569	217.239	182.538	144.555	175.217	154.361	177.628	152.69	131.775	124.855	136.826	64.5149	79.1831	61.1278	62.2388		0	0	ns
	Thbs1	130.495	127.428	110.556	114.634	55.0759	65.1997	53.4125	62.6816	57.0482	54.5478	61.9494	72.3843	25.2615	20.6194	19.5922	18.2113		0	0	0.011
	Tmem198	42.526	46.4671	33.9673	36.9085	27.9345	25.5374	25.2986	23.8422	22.7915	21.2024	19.4277	17.9305	10.0489	9.80638	9.59349	9.94236		0	0	ns
	Tmem206	273.777	273.612	227.91	226.564	164.814	166.877	176.949	214.433	142.865	125.297	187.54	213.31	78.4178	49.4148	60.2589	59.0412		0	0	ns
	Tmem29	49.7436	48.6863	47.7953	43.6168	26.7742	30.1685	28.5843	35.1896	24.5932	23.0176	24.9917	26.5883	11.6521	12.0156	11.3425	10.967		0	0	ns
	Tmem41a	239.66	256.313	190.282	212.439	152.86	165.505	154.599	155.73	140.829	132.676	153.631	131.54	69.1701	61.1777	63.7946	59.5629		0	0	ns
	Tmprss3	48.0092	51.0356	44.1018	43.6016	28.3096	34.1069	25.1457	26.197	22.4827	26.6497	20.6257	18.6204	9.7181	12.2668	10.127	9.20612		0	0	ns
	Tmprss5	44.9671	50.494	43.9173	44.059	25.5713	27.154	24.3108	24.3882	27.6889	23.3193	20.754	22.8305	11.7016	9.84615	9.7584	9.89996		0	0	0.009
	Tmtc2	165.493	140.413	166.15	181.441	112.597	108.195	111.029	148.836	75.306	74.3428	91.1586	85.7356	38.7299	38.6429	43.439	45.3307		0	0	ns
	Tnfrsf11b	48.4568	52.1863	51.9722	44.7148	30.4055	31.2287	29.6597	28.7637	28.4016	24.5338	27.3425	28.059	14.0812	13.8136	13.0462	15.1757		0	0	0.011
	Tnik	276.599	291.065	227.771	205.168	166.097	191.408	159.84	208.273	183.938	182.813	232.455	227.799	89.5507	57.7221	78.6664	73.3462		0	0	ns
	Tnk2	158.284	165.435	127.413	123.625	109.87	114.792	105.555	116.969	95.6905	85.3258	85.8021	97.4387	43.9653	46.4539	45.0057	47.3604		0	0	ns
	Tox	118.398	114.297	99.5115	114.145	92.8787	95.1219	94.6861	138.356	61.7637	63.6766	80.8467	81.4713	33.2724	35.9842	35.9832	35.7238		0.006	0	ns
	Trim50	55.9353	64.2533	57.6438	51.9885	33.7252	34.2249	31.0967	33.8337	25.8816	27.283	28.4608	24.0253	13.9502	14.7542	12.5875	13.1342		0	0	0.002
	Trim7	169.973	193.068	161.039	171.052	126.518	146.889	147.829	156.199	115.075	104.437	156.936	164.81	60.9915	58.6998	76.9665	56.8934		0	0	ns
	Tspan5	512.855	549.744	624.172	623.44	293.521	244.25	281.275	381.211	296.343	294.318	326.35	341.992	139.386	100.96	85.6812	89.5679		0	0	ns
	Tspyl2	416.898	397.827	341.55	344.123	293.231	304.023	295.277	341.69	238.709	197.861	322.676	325.337	132.238	121.069	127.754	136.669		0	0	ns
	Ttr	27.9584	28.6112	28.4528	28.5895	15.4188	16.3307	15.633	15.2189	13.7765	13.9322	11.3321	13.1529	6.35231	6.2537	6.1207	7.07003		0	0	0
	Ttyh1	371.493	355.036	273.64	263.136	308.154	329.04	296.495	386.845	208.011	178.361	251.017	254.812	121.11	155.864	142.608	141.294		ns	0	ns
	Ttyh2	492.123	455.936	353.887	329.915	413.087	464.96	381.627	536.129	282.594	283.181	320.6	324.515	155.444	182.949	177.353	165.954		ns	ns	0.007
	Tubb3	445.306	436.76	314.001	353.22	205.163	212.721	199.397	304.817	177.348	176.625	189.731	290.667	85.2746	73.6295	64.3096	74.6686		0	0	ns
	Tyro3	388.527	370.067	284.023	280.947	255.138	280.115	229.497	283.738	258.303	233.094	270.344	274.596	123.651	103.073	110.13	102.83		0	0	ns
	Ubash3a	64.8221	62.6567	62.0222	66.7305	34.9371	34.9887	38.3511	39.5774	32.2077	28.8906	27.7391	35.8056	12.2802	12.69	10.7877	11.2895		0	0	0.009
	Ubd	25.6247	28.0704	26.6233	25.7734	15.9536	16.2932	14.6264	14.6087	12.2856	12.5683	11.7219	11.5537	5.82985	6.97148	5.72442	5.65582		0	0	0
	Ube2ql1	50.5685	58.5263	56.6296	50.1689	29.9708	34.9936	25.4183	34.5809	24.2954	24.7343	26.0703	24.102	11.8573	11.7098	10.9811	12.2691		0	0	0.01
	Ugt2b34	25.177	25.0335	23.2225	23.5812	13.4104	14.313	13.7362	13.9368	11.797	12.4987	11.4299	11.0023	5.46158	6.05554	5.45435	5.39094		0	0	0
	Ugt2b36	20.6541	23.4523	22.502	21.852	12.403	13.7017	12.4906	13.3992	10.1472	11.108	10.8813	9.94451	4.7572	4.68823	5.3005	4.76601		0	0	0.001
	Vcl	368.604	345.253	306.241	297.317	283.108	274.519	268.01	325.272	254.422	237.331	300.006	297.703	105.837	106.606	135.849	135.557		ns	ns	0.002
	Vdr	141.551	140.014	117.582	125.038	88.6885	103.086	87.2614	98.8651	68.8627	65.8847	72.6771	88.0563	32.1364	24.5791	27.1679	26.1441		0	0	ns
	Vgll1	40.6651	44.4645	37.8207	37.1925	23.3189	23.0493	22.5501	22.2831	19.4368	19.5075	18.5194	16.8193	9.4735	9.6404	8.46922	8.81574		0	0	0.001
	Wbscr27	120.709	121.056	114.345	94.4223	74.4717	76.7674	76.3964	74.5672	74.5149	62.0266	66.7738	67.823	30.4957	30.7966	34.825	29.8428		0	0	ns
	Wee2	22.9748	23.4145	23.642	23.0811	14.0767	13.3451	12.8372	14.6794	12.0481	10.9171	10.5981	12.0661	4.97002	5.38932	5.59843	5.17458		0	0	0
	Wfdc1	365.407	288.952	310.869	308.912	224.725	201.74	230.448	179.121	86.4948	89.2826	104.357	103.3	44.7977	52.5596	57.0175	55.783		0	0	0.008
	Wfdc10	604.848	650.264	500.497	510.256	520.817	539.836	479.247	547.297	396.446	359.536	426.741	391.162	221.941	200.575	183.574	186.927		ns	0.0005	0.004
	Wfdc13	48.4005	46.2907	42.8091	45.0326	25.0292	24.1259	24.7078	24.0315	19.709	25.2005	19.6258	18.2906	10.5111	10.7263	10.2299	9.41315		0	0	0
	Wfdc15b	30.5786	30.1665	33.5153	29.5983	17.3137	16.3908	15.5806	15.3013	13.9337	13.0821	13.8137	12.4525	6.49022	8.22244	6.37454	6.73895		0	0	0
	Wfdc16	25.9713	26.9024	27.2968	25.6777	14.774	16.0384	15.3244	14.8525	11.8298	11.7151	11.5607	11.1867	5.99538	6.47612	5.86585	5.83731		0	0	0
	Wfdc6a	312.47	319.932	294.497	293.249	324.41	301.556	330.875	364.237	157.104	137.032	221.466	261.336	113.979	152.515	163.405	157.121		ns	0	ns
	Wfdc9	81.7399	87.5759	94.6792	88.0433	114.601	111.859	108.726	137.974	60.0716	44.586	83.3393	61.949	40.8639	39.344	37.4595	35.0676		0.0087	0.026	0
	Wipf3	175.246	162.884	146.104	143.186	104.953	98.5285	96.4623	122.37	101.676	100.23	120.114	121.362	53.5414	44.1269	43.4008	39.2762		0	0	ns
	Wnk4	101.023	83.717	78.1952	80.3734	45.0165	49.8429	46.126	49.146	44.6504	37.9273	42.3632	51.8081	22.3004	15.607	16.8245	16.9268		0	0	ns
	Wt1	545.74	525.73	425.302	393.547	387.464	420.735	385.983	409.631	332.237	308.989	374.844	353.97	167.751	184.013	181.406	170.801		0	0	ns
	Xylb	65.9573	68.4641	53.233	58.9746	43.8757	45.2412	48.5114	43.9004	32.2569	33.0502	31.6259	32.2147	15.8029	13.3089	16.6456	16.1062		0	0	ns
	Zc3h7b	484.63	480.768	373.343	365.233	370.229	399.21	365.911	472.614	319.893	273.839	310.042	371.175	160.739	143.568	155.379	145.387		ns	0.0278	0.009
	Zcchc16	72.5913	63.059	60.8645	61.1285	42.681	47.1091	45.5539	54.2597	35.0329	33.8563	44.0818	48.8493	17.231	14.9154	19.1093	16.0314		0	0	ns
	Zdhhc2	358.22	323.865	262.53	286.176	314.379	262.377	266.293	344.786	223.212	164.465	263.147	240.838	124.892	117.038	109.314	98.8249		ns	0.0278	0.018
	Zfp280c	131.669	132.875	130.656	124.014	97.0199	91.0135	105.463	95.9499	74.3921	82.3165	103.49	113.805	33.0404	24.0242	38.5789	36.052		0.0038	0.0016	0.018
	Zfp352	35.4059	38.4221	37.7907	34.1116	18.8922	20.0476	17.6755	21.6351	16.3149	14.9744	16.1863	15.5255	8.06633	10.0081	8.13976	7.60233		0	0	0
	Zfp385b	228.115	197.041	161.805	171.642	156.951	140.439	141.659	161.246	120.775	111.374	141.665	129.1	50.4521	45.2684	57.7452	51.906		0	0	ns
	Zfp536	63.841	60.6719	63.1241	67.7029	25.661	27.249	24.2762	30.3598	26.345	26.1967	22.1062	30.6458	12.5034	8.75638	8.09204	9.48184		0	0	0
	Zfp600	34.3501	21.5178	34.7847	31.6828	23.1457	17.6004	21.2479	18.3008	12.4584	14.8006	15.6508	14.4336	6.92469	5.24388	9.13172	5.73004		0	0	ns
	Zfp697	61.4904	66.8597	54.9909	55.9137	32.6649	34.7271	30.7196	35.268	31.7951	28.7624	27.9622	33.1235	14.9448	13.4057	12.9439	14.0463		0	0	0.01
	Zp2	24.0766	27.1489	25.8697	26.19	14.7149	15.3791	14.6855	14.5785	12.9072	12.6446	11.2964	11.6174	6.07267	6.21966	5.80024	6.03502		0	0	0
