# Supplementary material for: Identification of Sertoli cell-specific transcripts in the mouse testis and the role of FSH and androgen in the control of Sertoli cell activity
Source: BMC Genomics. 2017 Dec 15;18:972. doi: 10.1186/s12864-017-4357-3 (PMC5731206; doi:10.1186/s12864-017-4357-3)
Supplement: Supplementary file 18 — “ENA ids”. (XLSX 10 kb) [file 12864_2017_4357_MOESM18_ESM.xlsx]

## Sheet: PeterOShaunesseyENASubmission_P
Type	Accession	Unique Name
Sample	ERS1814621 (SAMEA104155603)	control1
Sample	ERS1814622 (SAMEA104155604)	control2
Sample	ERS1814623 (SAMEA104155605)	control3
Sample	ERS1814624 (SAMEA104155606)	control4
Sample	ERS1814625 (SAMEA104155607)	control5
Sample	ERS1814626 (SAMEA104155608)	busulfan1
Sample	ERS1814627 (SAMEA104155609)	busulfan2
Sample	ERS1814628 (SAMEA104155610)	busulfan3
Sample	ERS1814629 (SAMEA104155611)	busulfan4
Sample	ERS1814630 (SAMEA104155612)	busulfan5
Sample	ERS1814631 (SAMEA104155613)	busulfan-dtx1
Sample	ERS1814632 (SAMEA104155614)	busulfan-dtx2
Sample	ERS1814633 (SAMEA104155615)	busulfan-dtx3
Sample	ERS1814634 (SAMEA104155616)	busulfan-dtx4
Sample	ERS1814635 (SAMEA104155617)	busulfan-dtx5
Experiment	ERX2087579	ena-EXPERIMENT-Glasgow Polyomics-07-07-2017-12:18:37:579-1
Experiment	ERX2087580	ena-EXPERIMENT-Glasgow Polyomics-07-07-2017-12:18:37:579-2
Experiment	ERX2087581	ena-EXPERIMENT-Glasgow Polyomics-07-07-2017-12:18:37:579-3
Experiment	ERX2087582	ena-EXPERIMENT-Glasgow Polyomics-07-07-2017-12:18:37:579-4
Experiment	ERX2087583	ena-EXPERIMENT-Glasgow Polyomics-07-07-2017-12:18:37:579-5
Experiment	ERX2087584	ena-EXPERIMENT-Glasgow Polyomics-07-07-2017-12:18:37:579-6
Experiment	ERX2087585	ena-EXPERIMENT-Glasgow Polyomics-07-07-2017-12:18:37:579-7
Experiment	ERX2087586	ena-EXPERIMENT-Glasgow Polyomics-07-07-2017-12:18:37:579-8
Experiment	ERX2087587	ena-EXPERIMENT-Glasgow Polyomics-07-07-2017-12:18:37:579-9
Experiment	ERX2087588	ena-EXPERIMENT-Glasgow Polyomics-07-07-2017-12:18:37:579-10
Experiment	ERX2087589	ena-EXPERIMENT-Glasgow Polyomics-07-07-2017-12:18:37:579-11
Experiment	ERX2087590	ena-EXPERIMENT-Glasgow Polyomics-07-07-2017-12:18:37:579-12
Experiment	ERX2087591	ena-EXPERIMENT-Glasgow Polyomics-07-07-2017-12:18:37:579-13
Experiment	ERX2087592	ena-EXPERIMENT-Glasgow Polyomics-07-07-2017-12:18:37:579-14
Experiment	ERX2087593	ena-EXPERIMENT-Glasgow Polyomics-07-07-2017-12:18:37:579-15
Run	ERR2028440	ena-RUN-Glasgow Polyomics-07-07-2017-12:18:37:579-1
Run	ERR2028441	ena-RUN-Glasgow Polyomics-07-07-2017-12:18:37:579-2
Run	ERR2028442	ena-RUN-Glasgow Polyomics-07-07-2017-12:18:37:579-3
Run	ERR2028443	ena-RUN-Glasgow Polyomics-07-07-2017-12:18:37:579-4
Run	ERR2028444	ena-RUN-Glasgow Polyomics-07-07-2017-12:18:37:579-5
Run	ERR2028445	ena-RUN-Glasgow Polyomics-07-07-2017-12:18:37:579-6
Run	ERR2028446	ena-RUN-Glasgow Polyomics-07-07-2017-12:18:37:579-7
Run	ERR2028447	ena-RUN-Glasgow Polyomics-07-07-2017-12:18:37:579-8
Run	ERR2028448	ena-RUN-Glasgow Polyomics-07-07-2017-12:18:37:579-9
Run	ERR2028449	ena-RUN-Glasgow Polyomics-07-07-2017-12:18:37:579-10
Run	ERR2028450	ena-RUN-Glasgow Polyomics-07-07-2017-12:18:37:579-11
Run	ERR2028451	ena-RUN-Glasgow Polyomics-07-07-2017-12:18:37:579-12
Run	ERR2028452	ena-RUN-Glasgow Polyomics-07-07-2017-12:18:37:579-13
Run	ERR2028453	ena-RUN-Glasgow Polyomics-07-07-2017-12:18:37:579-14
Run	ERR2028454	ena-RUN-Glasgow Polyomics-07-07-2017-12:18:37:579-15
